# Supplementary material for: Response spectrum-based analysis of airborne radar random vibration and multi-point control improvement
Source: Sci Rep. 2024 Mar 30;14:7565. doi: 10.1038/s41598-024-56783-y (PMC10981720; doi:10.1038/s41598-024-56783-y)
Supplement: Supplementary file 1 — Supplementary Information 1. [file 41598_2024_56783_MOESM1_ESM.txt]

Time                     Gyro_X      Gyro_Y      Gyro_Z     Accel_X     Accel_Y    Accel_Z
382066.009577    0.13114    0.06557   -0.09835   -0.07813    0.13395    9.83382
382066.019577    0.29506   -0.06557   -0.26228   -0.11162    0.24557    9.77801
382066.029577    0.36063   -0.06557   -0.32785   -0.04465    0.26789    9.75568
382066.039577    0.26228   -0.09835   -0.26228   -0.02232    0.29021    9.71104
382066.049577    0.09835   -0.06557   -0.13114   -0.07813    0.27905    9.72220
382066.059576   -0.13114   -0.06557    0.09835   -0.12278    0.22324    9.76685
382066.069576   -0.29506    0.06557    0.29506   -0.07813    0.11162    9.77801
382066.079576   -0.32785    0.09835    0.39342   -0.16743    0.02232    9.84498
382066.089576   -0.29506    0.13114    0.39342   -0.21208   -0.01116    9.80033
382066.099576   -0.06557    0.09835    0.22949   -0.12278    0.03349    9.82266
382066.109576    0.13114    0.00000    0.06557   -0.06697    0.12278    9.83382
382066.119576    0.26228   -0.03278   -0.09835   -0.07813    0.26789    9.81149
382066.129576    0.32785   -0.09835   -0.22949   -0.03349    0.31254    9.76685
382066.139576    0.26228   -0.13114   -0.22949    0.03349    0.27905    9.73336
382066.149576    0.13114   -0.16392   -0.06557   -0.10046    0.30138    9.72220
382066.159575   -0.16392   -0.06557    0.06557   -0.07813    0.21208    9.69987
382066.169575   -0.29506    0.09835    0.22949   -0.08930    0.10046    9.77801
382066.179575   -0.36063    0.09835    0.26228   -0.16743    0.04465    9.80033
382066.189575   -0.26228    0.06557    0.26228   -0.17859    0.00000    9.78917
382066.199575   -0.03278    0.06557    0.09835   -0.15627    0.04465    9.82266
382066.209575    0.19671    0.06557   -0.13114   -0.06697    0.13395    9.81149
382066.219575    0.32785    0.00000   -0.29506   -0.06697    0.27905    9.82266
382066.229575    0.36063   -0.16392   -0.39342   -0.05581    0.35719    9.74452
382066.239575    0.26228   -0.19671   -0.36063    0.05581    0.31254    9.74452
382066.249575    0.09835   -0.09835   -0.22949   -0.12278    0.30138    9.66639
382066.259574   -0.13114    0.00000   -0.09835   -0.12278    0.15627    9.72220
382066.269574   -0.29506    0.09835    0.09835   -0.07813    0.05581    9.75568
382066.279574   -0.36063    0.03278    0.26228   -0.23440    0.03349    9.81149
382066.289574   -0.29506    0.06557    0.26228   -0.16743   -0.03349    9.82266
382066.299574   -0.09835    0.16392    0.13114   -0.16743    0.00000    9.80033
382066.309574    0.16392    0.09835   -0.03278   -0.11162    0.11162    9.83382
382066.319574    0.32785   -0.03278   -0.19671   -0.05581    0.23440    9.81149
382066.329574    0.29506   -0.16392   -0.26228   -0.05581    0.34603    9.78917
382066.339574    0.22949   -0.16392   -0.19671    0.04465    0.32370    9.73336
382066.349574    0.06557    0.00000   -0.03278   -0.06697    0.32370    9.71104
382066.359573   -0.16392    0.00000    0.13114   -0.13395    0.22324    9.71104
382066.369573   -0.29506    0.03278    0.36063   -0.04465    0.04465    9.77801
382066.379573   -0.32785    0.06557    0.42620   -0.17859    0.03349    9.84498
382066.389573   -0.26228    0.09835    0.36063   -0.14511    0.01116    9.82266
382066.399573   -0.06557    0.19671    0.26228   -0.12278    0.00000    9.82266
382066.409573    0.13114    0.03278    0.00000   -0.11162    0.12278    9.80033
382066.419573    0.29506   -0.06557   -0.13114   -0.02232    0.22324    9.77801
382066.429573    0.32785   -0.13114   -0.29506   -0.05581    0.34603    9.77801
382066.439573    0.22949   -0.09835   -0.29506    0.04465    0.34603    9.72220
382066.449573    0.06557   -0.03278   -0.13114   -0.01116    0.29021    9.73336
382066.459572   -0.16392   -0.03278    0.03278   -0.14511    0.21208    9.69987
382066.469572   -0.32785    0.00000    0.13114   -0.08930    0.05581    9.75568
382066.479572   -0.29506    0.13114    0.22949   -0.15627    0.01116    9.78917
382066.489572   -0.29506    0.09835    0.16392   -0.18976   -0.02232    9.80033
382066.499572   -0.06557    0.09835    0.06557   -0.11162   -0.01116    9.82266
382066.509572    0.16392    0.00000   -0.13114   -0.16743    0.08930    9.75568
382066.519572    0.32785   -0.06557   -0.36063   -0.05581    0.20092    9.78917
382066.529572    0.36063   -0.09835   -0.39342   -0.03349    0.33486    9.76685
382066.539572    0.26228   -0.13114   -0.36063   -0.03349    0.34603    9.73336
382066.549572    0.09835   -0.16392   -0.19671    0.00000    0.30138    9.73336
382066.559572   -0.13114   -0.03278    0.00000   -0.13395    0.22324    9.73336
382066.569571   -0.26228    0.06557    0.19671   -0.12278    0.08930    9.76685
382066.579571   -0.36063    0.16392    0.29506   -0.16743    0.02232    9.82266
382066.589571   -0.26228    0.03278    0.32785   -0.20092    0.02232    9.83382
382066.599571   -0.06557    0.06557    0.19671   -0.13395    0.00000    9.81149
382066.609571    0.13114    0.06557    0.06557   -0.16743    0.05581    9.80033
382066.619571    0.32785    0.00000   -0.16392   -0.07813    0.17859    9.78917
382066.629571    0.32785   -0.13114   -0.22949   -0.03349    0.30138    9.75568
382066.639571    0.22949   -0.19671   -0.19671    0.00000    0.36835    9.75568
382066.649571    0.06557   -0.09835   -0.03278    0.00000    0.32370    9.75568
382066.659571   -0.16392    0.00000    0.16392   -0.08930    0.24557    9.73336
382066.669570   -0.32785    0.13114    0.32785   -0.12278    0.07813    9.76685
382066.679570   -0.36063    0.06557    0.39342   -0.15627   -0.03349    9.81149
382066.689570   -0.22949    0.03278    0.32785   -0.17859    0.02232    9.82266
382066.699570   -0.09835    0.09835    0.16392   -0.10046    0.02232    9.83382
382066.709570    0.13114    0.09835    0.00000   -0.07813    0.12278    9.83382
382066.719570    0.29506    0.00000   -0.22949   -0.08930    0.21208    9.78917
382066.729570    0.32785   -0.16392   -0.36063   -0.03349    0.27905    9.72220
382066.739570    0.26228   -0.16392   -0.36063   -0.01116    0.30138    9.69987
382066.749570    0.09835   -0.06557   -0.22949   -0.04465    0.30138    9.74452
382066.759569   -0.16392    0.03278   -0.06557   -0.08930    0.23440    9.74452
382066.769569   -0.29506    0.06557    0.13114   -0.08930    0.08930    9.78917
382066.779569   -0.32785    0.03278    0.19671   -0.16743    0.03349    9.82266
382066.789569   -0.22949    0.13114    0.16392   -0.20092    0.01116    9.81149
382066.799569   -0.09835    0.13114   -0.03278   -0.13395    0.04465    9.83382
382066.809569    0.13114    0.06557   -0.13114   -0.05581    0.13395    9.83382
382066.819569    0.32785   -0.03278   -0.29506   -0.13395    0.26789    9.81149
382066.829569    0.32785   -0.16392   -0.36063   -0.04465    0.29021    9.75568
382066.839569    0.26228   -0.13114   -0.29506    0.00000    0.29021    9.74452
382066.849569    0.09835   -0.06557   -0.16392   -0.06697    0.31254    9.71104
382066.859568   -0.13114   -0.03278    0.06557   -0.12278    0.21208    9.74452
382066.869568   -0.26228    0.00000    0.26228   -0.08930    0.10046    9.78917
382066.879568   -0.36063    0.06557    0.39342   -0.15627    0.02232    9.82266
382066.889568   -0.26228    0.13114    0.36063   -0.22324    0.00000    9.81149
382066.899568   -0.06557    0.09835    0.26228   -0.16743    0.03349    9.83382
382066.909568    0.16392    0.00000    0.06557   -0.04465    0.14511    9.81149
382066.919568    0.32785   -0.06557   -0.06557   -0.07813    0.29021    9.81149
382066.929568    0.32785   -0.09835   -0.22949   -0.05581    0.32370    9.75568
382066.939568    0.22949   -0.13114   -0.16392    0.02232    0.30138    9.72220
382066.949568    0.09835   -0.09835   -0.03278   -0.07813    0.27905    9.72220
382066.959567   -0.16392   -0.03278    0.09835   -0.11162    0.18976    9.74452
382066.969567   -0.29506    0.06557    0.26228   -0.08930    0.06697    9.77801
382066.979567   -0.32785    0.09835    0.32785   -0.15627    0.01116    9.80033
382066.989567   -0.29506    0.09835    0.26228   -0.16743    0.00000    9.83382
382066.999567   -0.06557    0.06557    0.13114   -0.17859    0.01116    9.83382
382067.009567    0.13114    0.00000   -0.13114   -0.06697    0.10046    9.83382
382067.019567    0.32785    0.00000   -0.29506   -0.02232    0.26789    9.81149
382067.029567    0.32785   -0.13114   -0.42620   -0.06697    0.36835    9.77801
382067.039567    0.26228   -0.16392   -0.36063    0.06697    0.32370    9.74452
382067.049567    0.06557   -0.13114   -0.19671   -0.05581    0.30138    9.69987
382067.059567   -0.16392    0.00000   -0.06557   -0.14511    0.17859    9.71104
382067.069567   -0.29506    0.09835    0.13114   -0.07813    0.02232    9.77801
382067.079567   -0.36063    0.06557    0.22949   -0.17859    0.03349    9.83382
382067.089566   -0.26228    0.03278    0.19671   -0.15627    0.00000    9.83382
382067.099566   -0.06557    0.09835    0.09835   -0.16743    0.00000    9.83382
382067.109566    0.16392    0.09835   -0.09835   -0.10046    0.10046    9.82266
382067.119566    0.29506    0.03278   -0.19671   -0.02232    0.23440    9.78917
382067.129566    0.32785   -0.16392   -0.29506   -0.06697    0.35719    9.77801
382067.139566    0.26228   -0.16392   -0.26228    0.05581    0.33486    9.73336
382067.149566    0.06557   -0.06557   -0.03278   -0.01116    0.32370    9.74452
382067.159566   -0.16392    0.03278    0.09835   -0.16743    0.23440    9.72220
382067.169566   -0.29506    0.03278    0.29506   -0.07813    0.06697    9.75568
382067.179566   -0.29506    0.03278    0.42620   -0.16743   -0.01116    9.80033
382067.189565   -0.26228    0.06557    0.36063   -0.16743   -0.01116    9.82266
382067.199565   -0.03278    0.16392    0.22949   -0.14511    0.02232    9.82266
382067.209565    0.16392    0.03278    0.00000   -0.13395    0.12278    9.80033
382067.219565    0.32785   -0.09835   -0.13114   -0.01116    0.23440    9.80033
382067.229565    0.32785   -0.13114   -0.22949   -0.06697    0.34603    9.75568
382067.239565    0.22949   -0.16392   -0.26228   -0.01116    0.33486    9.75568
382067.249565    0.09835   -0.03278   -0.06557    0.01116    0.24557    9.73336
382067.259565   -0.13114    0.03278    0.06557   -0.14511    0.20092    9.73336
382067.269565   -0.32785    0.03278    0.19671   -0.13395    0.08930    9.76685
382067.279565   -0.32785    0.06557    0.29506   -0.13395   -0.01116    9.80033
382067.289564   -0.22949    0.09835    0.22949   -0.16743    0.01116    9.80033
382067.299564   -0.06557    0.13114    0.06557   -0.13395   -0.01116    9.80033
382067.309564    0.16392   -0.03278   -0.16392   -0.17859    0.06697    9.75568
382067.319564    0.32785   -0.06557   -0.36063   -0.04465    0.16743    9.78917
382067.329564    0.32785   -0.09835   -0.39342   -0.04465    0.32370    9.76685
382067.339564    0.22949   -0.09835   -0.39342   -0.02232    0.37951    9.77801
382067.349564    0.06557   -0.09835   -0.22949    0.03349    0.29021    9.73336
382067.359564   -0.16392   -0.03278    0.00000   -0.10046    0.22324    9.74452
382067.369564   -0.32785    0.06557    0.16392   -0.14511    0.08930    9.76685
382067.379564   -0.36063    0.13114    0.26228   -0.16743    0.00000    9.81149
382067.389563   -0.29506    0.09835    0.26228   -0.17859    0.02232    9.83382
382067.399563   -0.09835    0.09835    0.13114   -0.14511    0.02232    9.80033
382067.409563    0.13114    0.03278   -0.03278   -0.13395    0.07813    9.82266
382067.419563    0.32785   -0.03278   -0.16392   -0.10046    0.17859    9.80033
382067.429563    0.32785   -0.09835   -0.26228   -0.03349    0.29021    9.71104
382067.439563    0.29506   -0.16392   -0.19671    0.00000    0.36835    9.72220
382067.449563    0.09835   -0.16392   -0.03278    0.00000    0.35719    9.72220
382067.459563   -0.16392    0.00000    0.13114   -0.08930    0.25673    9.72220
382067.469563   -0.29506    0.13114    0.36063   -0.10046    0.13395    9.78917
382067.479563   -0.32785    0.06557    0.39342   -0.14511    0.03349    9.78917
382067.489562   -0.22949    0.06557    0.32785   -0.16743    0.03349    9.83382
382067.499562   -0.03278    0.06557    0.19671   -0.10046    0.07813    9.86731
382067.509562    0.16392    0.09835    0.03278   -0.06697    0.13395    9.83382
382067.519562    0.32785    0.00000   -0.19671   -0.07813    0.23440    9.76685
382067.529562    0.32785   -0.19671   -0.32785   -0.01116    0.26789    9.73336
382067.539562    0.29506   -0.19671   -0.26228    0.00000    0.31254    9.68871
382067.549562    0.06557   -0.09835   -0.19671   -0.05581    0.30138    9.69987
382067.559562   -0.16392    0.06557    0.00000   -0.08930    0.21208    9.74452
382067.569562   -0.32785    0.06557    0.13114   -0.06697    0.08930    9.78917
382067.579562   -0.32785    0.06557    0.22949   -0.18976    0.00000    9.81149
382067.589561   -0.26228    0.06557    0.19671   -0.20092   -0.02232    9.77801
382067.599561   -0.03278    0.13114    0.00000   -0.12278    0.02232    9.82266
382067.609561    0.13114    0.09835   -0.16392   -0.05581    0.15627    9.84498
382067.619561    0.32785   -0.03278   -0.32785   -0.10046    0.26789    9.80033
382067.629561    0.32785   -0.16392   -0.42620   -0.03349    0.29021    9.76685
382067.639561    0.26228   -0.16392   -0.29506    0.00000    0.30138    9.71104
382067.649561    0.09835   -0.06557   -0.22949   -0.10046    0.26789    9.68871
382067.659561   -0.13114    0.00000    0.03278   -0.13395    0.18976    9.71104
382067.669561   -0.32785    0.03278    0.22949   -0.12278    0.08930    9.76685
382067.679560   -0.36063    0.06557    0.32785   -0.17859    0.01116    9.80033
382067.689560   -0.22949    0.13114    0.32785   -0.21208   -0.02232    9.75568
382067.699560   -0.06557    0.16392    0.19671   -0.16743    0.02232    9.85614
382067.709560    0.16392    0.06557    0.00000   -0.06697    0.15627    9.82266
382067.719560    0.29506   -0.06557   -0.09835   -0.05581    0.30138    9.83382
382067.729560    0.32785   -0.16392   -0.22949   -0.04465    0.36835    9.75568
382067.739560    0.26228   -0.09835   -0.16392    0.04465    0.32370    9.76685
382067.749560    0.06557   -0.06557   -0.03278   -0.06697    0.27905    9.71104
382067.759560   -0.16392   -0.06557    0.09835   -0.11162    0.16743    9.74452
382067.769560   -0.29506    0.03278    0.29506   -0.11162    0.04465    9.74452
382067.779559   -0.32785    0.13114    0.36063   -0.14511    0.03349    9.81149
382067.789559   -0.29506    0.16392    0.32785   -0.15627    0.00000    9.83382
382067.799559   -0.06557    0.09835    0.16392   -0.17859    0.04465    9.83382
382067.809789    0.13114    0.03278   -0.06557   -0.06697    0.12278    9.82266
382067.819559    0.36063   -0.03278   -0.22949   -0.01116    0.26789    9.81149
382067.829559    0.32785   -0.06557   -0.36063   -0.05581    0.36835    9.75568
382067.839559    0.26228   -0.13114   -0.32785    0.07813    0.34603    9.75568
382067.849559    0.06557   -0.09835   -0.19671   -0.04465    0.31254    9.72220
382067.859559   -0.16392   -0.03278   -0.03278   -0.15627    0.20092    9.73336
382067.869559   -0.32785    0.06557    0.13114   -0.07813    0.04465    9.77801
382067.879559   -0.32785    0.09835    0.19671   -0.16743    0.01116    9.83382
382067.889558   -0.22949    0.06557    0.19671   -0.14511    0.01116    9.84498
382067.899558   -0.03278    0.06557    0.03278   -0.15627    0.02232    9.83382
382067.909558    0.16392    0.03278   -0.16392   -0.11162    0.11162    9.83382
382067.919558    0.29506    0.00000   -0.26228   -0.03349    0.23440    9.73336
382067.929558    0.32785   -0.13114   -0.32785   -0.07813    0.32370    9.77801
382067.939558    0.26228   -0.26228   -0.26228    0.01116    0.33486    9.71104
382067.949558    0.03278   -0.06557   -0.06557   -0.01116    0.29021    9.72220
382067.959558   -0.16392    0.06557    0.09835   -0.15627    0.23440    9.75568
382067.969558   -0.29506    0.09835    0.29506   -0.10046    0.06697    9.76685
382067.979558   -0.32785    0.06557    0.45899   -0.15627    0.01116    9.81149
382067.989557   -0.26228    0.03278    0.36063   -0.20092    0.00000    9.78917
382067.999557   -0.06557    0.13114    0.22949   -0.13395    0.00000    9.80033
382068.009557    0.16392    0.09835    0.03278   -0.16743    0.10046    9.78917
382068.019557    0.32785   -0.03278   -0.16392   -0.02232    0.21208    9.80033
382068.029557    0.32785   -0.16392   -0.19671   -0.06697    0.34603    9.76685
382068.039557    0.26228   -0.16392   -0.22949    0.00000    0.34603    9.72220
382068.049557    0.03278   -0.03278   -0.03278    0.01116    0.29021    9.74452
382068.059557   -0.13114    0.06557    0.13114   -0.13395    0.21208    9.72220
382068.069557   -0.32785    0.03278    0.22949   -0.14511    0.06697    9.76685
382068.079557   -0.36063    0.03278    0.32785   -0.12278    0.00000    9.77801
382068.089557   -0.22949    0.09835    0.26228   -0.18976   -0.01116    9.80033
382068.099557   -0.09835    0.16392    0.06557   -0.12278   -0.01116    9.77801
382068.109556    0.16392    0.06557   -0.06557   -0.14511    0.06697    9.77801
382068.119556    0.32785   -0.09835   -0.36063   -0.06697    0.18976    9.80033
382068.129556    0.36063   -0.13114   -0.42620   -0.02232    0.31254    9.74452
382068.139556    0.26228   -0.09835   -0.36063    0.00000    0.35719    9.73336
382068.149556    0.06557   -0.03278   -0.22949    0.00000    0.31254    9.71104
382068.159556   -0.16392   -0.03278   -0.03278   -0.08930    0.21208    9.74452
382068.169556   -0.29506    0.00000    0.19671   -0.15627    0.10046    9.77801
382068.179556   -0.32785    0.06557    0.22949   -0.15627    0.01116    9.80033
382068.189556   -0.22949    0.13114    0.22949   -0.17859    0.03349    9.82266
382068.199556   -0.09835    0.13114    0.06557   -0.12278    0.04465    9.81149
382068.209555    0.16392    0.00000   -0.06557   -0.11162    0.10046    9.80033
382068.219555    0.32785   -0.06557   -0.19671   -0.10046    0.21208    9.78917
382068.229555    0.36063   -0.13114   -0.26228   -0.02232    0.27905    9.74452
382068.239555    0.26228   -0.09835   -0.22949   -0.03349    0.32370    9.73336
382068.249555    0.06557   -0.13114   -0.03278   -0.04465    0.31254    9.72220
382068.259555   -0.16392   -0.03278    0.13114   -0.07813    0.23440    9.75568
382068.269555   -0.32785    0.06557    0.32785   -0.11162    0.07813    9.76685
382068.279555   -0.32785    0.09835    0.39342   -0.18976    0.00000    9.78917
382068.289555   -0.26228    0.06557    0.36063   -0.18976    0.01116    9.80033
382068.299555   -0.03278    0.06557    0.16392   -0.12278    0.05581    9.86731
382068.309554    0.16392    0.03278    0.03278   -0.06697    0.15627    9.85614
382068.319554    0.29506    0.00000   -0.16392   -0.07813    0.24557    9.77801
382068.329554    0.32785   -0.09835   -0.22949   -0.03349    0.29021    9.75568
382068.339554    0.26228   -0.19671   -0.22949   -0.02232    0.29021    9.71104
382068.349554    0.03278   -0.13114   -0.13114   -0.05581    0.25673    9.68871
382068.359554   -0.13114    0.00000    0.00000   -0.10046    0.21208    9.74452
382068.369554   -0.29506    0.13114    0.19671   -0.08930    0.07813    9.78917
382068.379554   -0.32785    0.03278    0.26228   -0.16743    0.01116    9.81149
382068.389554   -0.26228    0.06557    0.19671   -0.18976   -0.01116    9.81149
382068.399554   -0.06557    0.13114    0.03278   -0.16743    0.04465    9.80033
382068.409553    0.19671    0.09835   -0.16392   -0.05581    0.13395    9.83382
382068.419553    0.32785   -0.06557   -0.32785   -0.07813    0.26789    9.83382
382068.429553    0.36063   -0.22949   -0.42620   -0.03349    0.33486    9.75568
382068.439553    0.26228   -0.13114   -0.36063    0.02232    0.31254    9.71104
382068.449553    0.03278   -0.03278   -0.19671   -0.08930    0.27905    9.69987
382068.459553   -0.13114    0.03278    0.00000   -0.12278    0.18976    9.74452
382068.469553   -0.32785    0.00000    0.19671   -0.13395    0.06697    9.76685
382068.479553   -0.32785    0.06557    0.29506   -0.18976   -0.01116    9.80033
382068.489553   -0.22949    0.13114    0.26228   -0.18976   -0.01116    9.80033
382068.499553   -0.06557    0.16392    0.16392   -0.17859    0.03349    9.80033
382068.509552    0.19671    0.03278   -0.06557   -0.05581    0.13395    9.84498
382068.519552    0.32785   -0.06557   -0.13114   -0.02232    0.29021    9.82266
382068.529552    0.36063   -0.16392   -0.22949   -0.06697    0.36835    9.74452
382068.539552    0.22949   -0.13114   -0.16392    0.04465    0.34603    9.73336
382068.549552    0.03278    0.00000    0.00000   -0.06697    0.29021    9.68871
382068.559552   -0.16392   -0.03278    0.16392   -0.14511    0.17859    9.69987
382068.569552   -0.32785    0.00000    0.29506   -0.08930    0.05581    9.74452
382068.579552   -0.29506    0.06557    0.42620   -0.16743    0.01116    9.81149
382068.589552   -0.26228    0.13114    0.32785   -0.14511    0.01116    9.84498
382068.599552   -0.06557    0.13114    0.16392   -0.14511    0.03349    9.82266
382068.609551    0.16392    0.00000    0.00000   -0.10046    0.08930    9.81149
382068.619551    0.32785   -0.06557   -0.19671   -0.01116    0.21208    9.76685
382068.629551    0.36063   -0.09835   -0.32785   -0.07813    0.34603    9.76685
382068.639551    0.26228   -0.13114   -0.29506    0.04465    0.32370    9.69987
382068.649551    0.03278   -0.09835   -0.16392   -0.03349    0.27905    9.71104
382068.659551   -0.16392   -0.06557    0.00000   -0.16743    0.21208    9.72220
382068.669551   -0.32785    0.06557    0.13114   -0.07813    0.04465    9.77801
382068.679551   -0.32785    0.13114    0.22949   -0.18976    0.02232    9.82266
382068.689551   -0.22949    0.09835    0.16392   -0.16743   -0.01116    9.82266
382068.699551   -0.06557    0.09835    0.06557   -0.13395    0.02232    9.81149
382068.709550    0.16392    0.00000   -0.16392   -0.15627    0.11162    9.78917
382068.719550    0.29506    0.00000   -0.32785   -0.04465    0.23440    9.78917
382068.729550    0.32785   -0.09835   -0.36063   -0.08930    0.34603    9.75568
382068.739550    0.22949   -0.16392   -0.32785    0.01116    0.34603    9.72220
382068.749550    0.03278   -0.13114   -0.09835    0.00000    0.30138    9.72220
382068.759550   -0.16392    0.03278    0.03278   -0.17859    0.20092    9.74452
382068.769550   -0.32785    0.13114    0.26228   -0.12278    0.06697    9.76685
382068.779550   -0.26228    0.13114    0.39342   -0.15627   -0.01116    9.80033
382068.789550   -0.26228    0.03278    0.32785   -0.20092    0.01116    9.81149
382068.799550   -0.06557    0.13114    0.22949   -0.12278   -0.01116    9.78917
382068.809549    0.19671    0.09835    0.00000   -0.16743    0.07813    9.75568
382068.819549    0.29506    0.00000   -0.16392   -0.04465    0.18976    9.80033
382068.829549    0.39342   -0.13114   -0.19671   -0.04465    0.31254    9.76685
382068.839549    0.22949   -0.19671   -0.19671   -0.01116    0.35719    9.74452
382068.849549    0.03278   -0.03278   -0.03278    0.04465    0.29021    9.74452
382068.859549   -0.16392    0.03278    0.19671   -0.14511    0.23440    9.74452
382068.869549   -0.32785    0.03278    0.29506   -0.11162    0.08930    9.77801
382068.879549   -0.29506    0.03278    0.36063   -0.13395    0.00000    9.78917
382068.889549   -0.22949    0.06557    0.29506   -0.18976    0.02232    9.83382
382068.899549   -0.06557    0.16392    0.13114   -0.11162    0.02232    9.82266
382068.909548    0.13114    0.09835   -0.06557   -0.08930    0.10046    9.82266
382068.919548    0.32785   -0.09835   -0.29506   -0.08930    0.18976    9.74452
382068.929548    0.32785   -0.19671   -0.36063   -0.02232    0.30138    9.73336
382068.939548    0.22949   -0.16392   -0.36063   -0.01116    0.33486    9.74452
382068.949548    0.03278   -0.03278   -0.22949    0.01116    0.31254    9.75568
382068.959548   -0.16392    0.00000    0.00000   -0.08930    0.21208    9.77801
382068.969548   -0.32785    0.00000    0.16392   -0.11162    0.10046    9.78917
382068.979898   -0.32785    0.06557    0.26228   -0.16743    0.01116    9.82266
382068.989548   -0.26228    0.13114    0.19671   -0.17859    0.02232    9.83382
382068.999547   -0.03278    0.09835    0.06557   -0.11162    0.05581    9.83382
382069.009548    0.16392    0.00000   -0.09835   -0.08930    0.13395    9.82266
382069.019548    0.32785   -0.06557   -0.26228   -0.10046    0.24557    9.75568
382069.029547    0.36063   -0.13114   -0.29506   -0.03349    0.30138    9.74452
382069.039547    0.22949   -0.13114   -0.26228   -0.02232    0.33486    9.72220
382069.049547    0.06557   -0.06557   -0.09835   -0.04465    0.32370    9.75568
382069.059547   -0.16392   -0.03278    0.09835   -0.10046    0.22324    9.74452
382069.069547   -0.29506    0.06557    0.32785   -0.11162    0.07813    9.77801
382069.079547   -0.32785    0.13114    0.39342   -0.17859   -0.01116    9.78917
382069.089547   -0.22949    0.13114    0.36063   -0.18976    0.01116    9.81149
382069.099547   -0.03278    0.06557    0.19671   -0.12278    0.07813    9.84498
382069.109547    0.13114    0.03278    0.03278   -0.04465    0.16743    9.84498
382069.119547    0.29506   -0.03278   -0.16392   -0.06697    0.29021    9.77801
382069.129546    0.32785   -0.09835   -0.22949   -0.03349    0.30138    9.74452
382069.139546    0.22949   -0.16392   -0.19671   -0.01116    0.27905    9.71104
382069.149546    0.03278   -0.09835   -0.06557   -0.04465    0.25673    9.68871
382069.159546   -0.13114    0.00000    0.09835   -0.13395    0.18976    9.75568
382069.169546   -0.29506    0.06557    0.19671   -0.10046    0.08930    9.77801
382069.179896   -0.32785    0.13114    0.29506   -0.13395    0.01116    9.80033
382069.189546   -0.26228    0.06557    0.26228   -0.18976    0.01116    9.80033
382069.199546   -0.03278    0.09835    0.06557   -0.15627    0.03349    9.80033
382069.209546    0.19671    0.03278   -0.13114   -0.04465    0.13395    9.81149
382069.219546    0.32785    0.00000   -0.29506   -0.04465    0.29021    9.81149
382069.229545    0.36063   -0.16392   -0.42620   -0.05581    0.36835    9.76685
382069.239545    0.22949   -0.19671   -0.36063    0.04465    0.32370    9.74452
382069.249545    0.06557   -0.06557   -0.19671   -0.06697    0.27905    9.73336
382069.259545   -0.16392    0.03278   -0.03278   -0.13395    0.17859    9.73336
382069.269545   -0.32785    0.09835    0.16392   -0.12278    0.04465    9.74452
382069.279545   -0.36063    0.00000    0.29506   -0.16743    0.00000    9.80033
382069.289545   -0.26228    0.06557    0.22949   -0.17859    0.00000    9.81149
382069.299545   -0.06557    0.09835    0.13114   -0.18976    0.03349    9.82266
382069.309545    0.16392    0.06557   -0.09835   -0.07813    0.11162    9.81149
382069.319545    0.29506   -0.06557   -0.19671   -0.05581    0.25673    9.81149
382069.329544    0.32785   -0.22949   -0.22949   -0.08930    0.36835    9.76685
382069.339544    0.22949   -0.16392   -0.22949    0.04465    0.31254    9.72220
382069.349544    0.03278   -0.03278    0.00000   -0.06697    0.29021    9.72220
382069.359544   -0.19671    0.03278    0.13114   -0.15627    0.18976    9.72220
382069.369544   -0.29506    0.03278    0.32785   -0.10046    0.04465    9.77801
382069.379544   -0.29506    0.03278    0.42620   -0.16743    0.01116    9.78917
382069.389544   -0.22949    0.13114    0.32785   -0.14511    0.00000    9.84498
382069.399544   -0.06557    0.16392    0.19671   -0.16743    0.02232    9.82266
382069.409544    0.19671    0.06557   -0.03278   -0.11162    0.10046    9.78917
382069.419544    0.32785   -0.13114   -0.19671   -0.02232    0.22324    9.77801
382069.429543    0.36063   -0.13114   -0.26228   -0.05581    0.35719    9.78917
382069.439543    0.26228   -0.09835   -0.26228    0.03349    0.36835    9.73336
382069.449543    0.06557   -0.03278   -0.06557    0.01116    0.30138    9.73336
382069.459543   -0.19671    0.00000    0.03278   -0.15627    0.22324    9.75568
382069.469543   -0.32785    0.00000    0.16392   -0.08930    0.04465    9.78917
382069.479543   -0.29506    0.13114    0.26228   -0.15627    0.00000    9.82266
382069.489543   -0.22949    0.09835    0.19671   -0.15627    0.03349    9.84498
382069.499543   -0.03278    0.09835    0.03278   -0.13395    0.04465    9.84498
382069.509543    0.19671   -0.03278   -0.19671   -0.13395    0.12278    9.77801
382069.519543    0.36063   -0.03278   -0.32785   -0.02232    0.21208    9.76685
382069.529542    0.32785   -0.09835   -0.36063   -0.06697    0.33486    9.75568
382069.539542    0.22949   -0.13114   -0.39342   -0.01116    0.34603    9.74452
382069.549542    0.03278   -0.13114   -0.13114    0.04465    0.27905    9.76685
382069.559542   -0.19671   -0.03278    0.06557   -0.14511    0.23440    9.74452
382069.569542   -0.36063    0.09835    0.16392   -0.13395    0.07813    9.76685
382069.579542   -0.29506    0.16392    0.32785   -0.14511   -0.02232    9.81149
382069.589542   -0.22949    0.03278    0.29506   -0.21208    0.00000    9.80033
382069.599542   -0.06557    0.06557    0.16392   -0.12278    0.01116    9.81149
382069.609542    0.16392    0.03278    0.00000   -0.15627    0.08930    9.80033
382069.619542    0.32785   -0.03278   -0.19671   -0.04465    0.18976    9.78917
382069.629541    0.39342   -0.09835   -0.19671   -0.04465    0.32370    9.73336
382069.639541    0.22949   -0.22949   -0.22949   -0.05581    0.35719    9.71104
382069.649541    0.03278   -0.13114    0.00000    0.02232    0.27905    9.72220
382069.659541   -0.19671    0.06557    0.19671   -0.10046    0.21208    9.73336
382069.669541   -0.32785    0.06557    0.36063   -0.16743    0.07813    9.75568
382069.679541   -0.36063    0.06557    0.39342   -0.12278   -0.01116    9.80033
382069.689541   -0.22949    0.06557    0.32785   -0.16743    0.01116    9.82266
382069.699541   -0.03278    0.09835    0.16392   -0.12278    0.04465    9.82266
382069.709541    0.16392    0.13114   -0.03278   -0.11162    0.08930    9.84498
382069.719540    0.32785   -0.06557   -0.26228   -0.07813    0.17859    9.78917
382069.729540    0.32785   -0.19671   -0.29506   -0.03349    0.29021    9.74452
382069.739540    0.26228   -0.19671   -0.36063   -0.03349    0.33486    9.73336
382069.749540    0.06557   -0.06557   -0.16392    0.00000    0.29021    9.69987
382069.759540   -0.16392    0.06557    0.03278   -0.08930    0.22324    9.74452
382069.769540   -0.29506    0.06557    0.13114   -0.12278    0.08930    9.77801
382069.779540   -0.32785    0.06557    0.22949   -0.16743   -0.01116    9.77801
382069.789540   -0.19671    0.06557    0.19671   -0.20092    0.02232    9.82266
382069.799540   -0.03278    0.16392    0.00000   -0.11162    0.07813    9.83382
382069.809540    0.19671    0.06557   -0.13114   -0.04465    0.15627    9.83382
382069.819539    0.32785   -0.09835   -0.29506   -0.07813    0.25673    9.75568
382069.829539    0.32785   -0.16392   -0.36063   -0.04465    0.29021    9.74452
382069.839539    0.26228   -0.09835   -0.29506    0.00000    0.30138    9.69987
382069.849539    0.06557   -0.03278   -0.13114   -0.06697    0.25673    9.73336
382069.859539   -0.19671   -0.06557    0.09835   -0.12278    0.21208    9.72220
382069.869539   -0.29506    0.03278    0.29506   -0.11162    0.07813    9.76685
382069.879539   -0.29506    0.06557    0.36063   -0.17859    0.01116    9.77801
382069.889539   -0.22949    0.16392    0.36063   -0.20092   -0.02232    9.78917
382069.899539    0.00000    0.09835    0.16392   -0.14511    0.05581    9.83382
382069.909539    0.16392    0.03278    0.03278   -0.03349    0.16743    9.81149
382069.919538    0.29506   -0.06557   -0.16392   -0.05581    0.30138    9.80033
382069.929538    0.29506   -0.13114   -0.22949   -0.04465    0.34603    9.75568
382069.939538    0.22949   -0.09835   -0.13114    0.02232    0.29021    9.73336
382069.949538    0.03278   -0.09835   -0.03278   -0.07813    0.26789    9.69987
382069.959538   -0.19671   -0.06557    0.13114   -0.14511    0.16743    9.68871
382069.969538   -0.32785    0.06557    0.26228   -0.11162    0.04465    9.77801
382069.979538   -0.32785    0.13114    0.36063   -0.14511    0.00000    9.80033
382069.989538   -0.22949    0.09835    0.26228   -0.21208   -0.02232    9.81149
382069.999538   -0.03278    0.03278    0.13114   -0.15627    0.03349    9.81149
382070.009538    0.19671    0.00000   -0.13114   -0.05581    0.11162    9.81149
382070.019538    0.36063    0.00000   -0.26228   -0.03349    0.26789    9.82266
382070.029538    0.32785   -0.09835   -0.39342   -0.05581    0.35719    9.76685
382070.039538    0.22949   -0.19671   -0.32785    0.06697    0.32370    9.73336
382070.049537    0.03278   -0.06557   -0.16392   -0.10046    0.27905    9.72220
382070.059537   -0.19671    0.00000    0.00000   -0.13395    0.18976    9.75568
382070.069537   -0.29506    0.09835    0.16392   -0.14511    0.05581    9.76685
382070.079537   -0.32785    0.06557    0.26228   -0.14511    0.01116    9.80033
382070.089537   -0.22949    0.03278    0.19671   -0.16743   -0.02232    9.82266
382070.099537    0.00000    0.09835    0.03278   -0.17859    0.01116    9.81149
382070.109537    0.16392    0.09835   -0.13114   -0.08930    0.12278    9.84498
382070.119537    0.36063   -0.03278   -0.26228   -0.02232    0.26789    9.80033
382070.129537    0.36063   -0.16392   -0.29506   -0.05581    0.37951    9.76685
382070.139537    0.22949   -0.19671   -0.26228    0.04465    0.36835    9.74452
382070.149536    0.03278   -0.03278   -0.03278   -0.03349    0.27905    9.72220
382070.159536   -0.16392    0.06557    0.09835   -0.16743    0.18976    9.73336
382070.169536   -0.29506    0.03278    0.29506   -0.11162    0.02232    9.76685
382070.179536   -0.32785    0.03278    0.36063   -0.16743    0.00000    9.80033
382070.189536   -0.19671    0.09835    0.32785   -0.13395    0.01116    9.84498
382070.199536   -0.06557    0.16392    0.22949   -0.14511    0.03349    9.83382
382070.209536    0.19671    0.06557   -0.03278   -0.11162    0.11162    9.80033
382070.219536    0.32785   -0.06557   -0.13114   -0.03349    0.22324    9.77801
382070.229536    0.36063   -0.16392   -0.26228   -0.06697    0.33486    9.77801
382070.239536    0.22949   -0.13114   -0.22949    0.00000    0.33486    9.72220
382070.249535    0.03278    0.00000   -0.09835    0.03349    0.27905    9.76685
382070.259535   -0.19671    0.03278    0.09835   -0.15627    0.21208    9.74452
382070.269535   -0.32785    0.03278    0.22949   -0.11162    0.04465    9.77801
382070.279535   -0.32785    0.06557    0.29506   -0.15627   -0.02232    9.78917
382070.289535   -0.22949    0.09835    0.19671   -0.17859    0.00000    9.82266
382070.299535    0.00000    0.13114    0.06557   -0.13395    0.02232    9.82266
382070.309535    0.16392   -0.03278   -0.19671   -0.15627    0.10046    9.76685
382070.319535    0.32785   -0.09835   -0.36063   -0.02232    0.20092    9.78917
382070.329535    0.32785   -0.09835   -0.39342   -0.05581    0.33486    9.75568
382070.339535    0.22949   -0.13114   -0.36063   -0.05581    0.36835    9.73336
382070.349534    0.03278   -0.09835   -0.19671    0.03349    0.26789    9.75568
382070.359534   -0.13114    0.00000    0.03278   -0.11162    0.22324    9.75568
382070.369534   -0.32785    0.03278    0.16392   -0.17859    0.08930    9.76685
382070.379534   -0.32785    0.13114    0.29506   -0.12278   -0.01116    9.80033
382070.389534   -0.26228    0.09835    0.26228   -0.21208    0.03349    9.81149
382070.399534   -0.06557    0.06557    0.13114   -0.12278    0.03349    9.82266
382070.409534    0.16392    0.03278   -0.03278   -0.14511    0.10046    9.78917
382070.419534    0.32785   -0.06557   -0.22949   -0.05581    0.20092    9.77801
382070.429534    0.32785   -0.09835   -0.22949   -0.02232    0.31254    9.74452
382070.439534    0.22949   -0.16392   -0.19671   -0.06697    0.36835    9.72220
382070.449533    0.06557   -0.13114   -0.03278    0.01116    0.30138    9.71104
382070.459533   -0.19671    0.00000    0.16392   -0.08930    0.22324    9.73336
382070.469533   -0.29506    0.13114    0.32785   -0.16743    0.10046    9.80033
382070.479533   -0.32785    0.13114    0.39342   -0.14511    0.00000    9.81149
382070.489533   -0.22949    0.06557    0.32785   -0.15627    0.03349    9.78917
382070.499533   -0.03278    0.09835    0.16392   -0.11162    0.07813    9.85614
382070.509533    0.16392    0.09835    0.00000   -0.07813    0.14511    9.87847
382070.519533    0.32785    0.00000   -0.22949   -0.06697    0.22324    9.78917
382070.529533    0.32785   -0.16392   -0.29506   -0.02232    0.27905    9.73336
382070.539533    0.22949   -0.19671   -0.29506   -0.04465    0.30138    9.69987
382070.549532    0.03278   -0.06557   -0.16392   -0.02232    0.29021    9.73336
382070.559532   -0.19671    0.03278    0.03278   -0.08930    0.21208    9.75568
382070.569532   -0.29506    0.09835    0.19671   -0.11162    0.08930    9.78917
382070.579532   -0.36063    0.03278    0.26228   -0.16743    0.01116    9.80033
382070.589532   -0.22949    0.06557    0.19671   -0.16743    0.01116    9.81149
382070.599532   -0.03278    0.13114    0.00000   -0.12278    0.08930    9.85614
382070.609532    0.16392    0.06557   -0.13114   -0.04465    0.15627    9.85614
382070.619532    0.32785   -0.09835   -0.32785   -0.07813    0.26789    9.76685
382070.629532    0.29506   -0.16392   -0.39342   -0.02232    0.31254    9.74452
382070.639531    0.19671   -0.13114   -0.29506   -0.03349    0.29021    9.69987
382070.649531    0.03278   -0.03278   -0.13114   -0.04465    0.25673    9.72220
382070.659531   -0.19671    0.00000    0.03278   -0.14511    0.18976    9.74452
382070.669531   -0.36063    0.03278    0.22949   -0.11162    0.06697    9.75568
382070.679531   -0.32785    0.03278    0.36063   -0.15627   -0.01116    9.80033
382070.689531   -0.22949    0.16392    0.26228   -0.18976   -0.01116    9.81149
382070.699531   -0.03278    0.13114    0.16392   -0.15627    0.06697    9.83382
382070.709531    0.19671    0.03278   -0.03278   -0.03349    0.15627    9.84498
382070.719531    0.32785   -0.09835   -0.13114   -0.05581    0.29021    9.84498
382070.729531    0.32785   -0.09835   -0.26228   -0.05581    0.34603    9.77801
382070.739531    0.22949   -0.09835   -0.16392    0.00000    0.32370    9.73336
382070.749530    0.00000   -0.03278   -0.03278   -0.05581    0.23440    9.71104
382070.759530   -0.16392   -0.03278    0.19671   -0.15627    0.16743    9.71104
382070.769530   -0.29506    0.06557    0.29506   -0.15627    0.04465    9.77801
382070.779530   -0.32785    0.13114    0.36063   -0.14511   -0.02232    9.80033
382070.789530   -0.22949    0.16392    0.29506   -0.17859   -0.03349    9.80033
382070.799530   -0.03278    0.09835    0.09835   -0.17859    0.02232    9.77801
382070.809530    0.19671   -0.03278   -0.13114   -0.05581    0.11162    9.81149
382070.819530    0.36063   -0.06557   -0.26228   -0.02232    0.25673    9.77801
382070.829530    0.29506   -0.09835   -0.36063   -0.06697    0.37951    9.76685
382070.839530    0.22949   -0.13114   -0.32785    0.04465    0.34603    9.75568
382070.849529    0.03278   -0.09835   -0.09835   -0.04465    0.26789    9.71104
382070.859529   -0.19671    0.00000    0.00000   -0.15627    0.14511    9.74452
382070.869529   -0.29506    0.13114    0.16392   -0.14511    0.03349    9.77801
382070.879529   -0.32785    0.09835    0.26228   -0.16743    0.01116    9.81149
382070.889529   -0.22949    0.09835    0.16392   -0.14511    0.00000    9.84498
382070.899529    0.00000    0.09835    0.00000   -0.16743    0.03349    9.80033
382070.909529    0.16392    0.06557   -0.16392   -0.11162    0.10046    9.80033
382070.919529    0.32785   -0.03278   -0.26228   -0.03349    0.22324    9.77801
382070.929529    0.32785   -0.09835   -0.36063   -0.06697    0.35719    9.76685
382070.939528    0.22949   -0.19671   -0.26228    0.02232    0.33486    9.73336
382070.949528    0.03278   -0.09835   -0.06557   -0.02232    0.27905    9.73336
382070.959528   -0.19671    0.06557    0.09835   -0.16743    0.20092    9.73336
382070.969528   -0.36063    0.09835    0.29506   -0.11162    0.04465    9.80033
382070.979528   -0.29506    0.06557    0.39342   -0.15627    0.00000    9.82266
382070.989528   -0.22949    0.03278    0.32785   -0.15627    0.03349    9.84498
382070.999528   -0.06557    0.13114    0.19671   -0.13395    0.03349    9.84498
382071.009528    0.19671    0.06557   -0.03278   -0.13395    0.12278    9.78917
382071.019528    0.32785   -0.06557   -0.19671   -0.02232    0.22324    9.75568
382071.029528    0.32785   -0.19671   -0.22949   -0.07813    0.32370    9.73336
382071.039528    0.22949   -0.19671   -0.19671   -0.01116    0.34603    9.73336
382071.049528    0.03278   -0.03278   -0.03278    0.02232    0.25673    9.73336
382071.059528   -0.16392    0.03278    0.09835   -0.15627    0.21208    9.73336
382071.069528   -0.32785    0.03278    0.26228   -0.12278    0.06697    9.77801
382071.079527   -0.29506    0.06557    0.32785   -0.14511   -0.01116    9.80033
382071.089527   -0.22949    0.09835    0.19671   -0.18976    0.00000    9.80033
382071.099527    0.00000    0.13114    0.06557   -0.10046    0.02232    9.81149
382071.109527    0.16392    0.03278   -0.13114   -0.14511    0.12278    9.76685
382071.119527    0.32785   -0.09835   -0.36063   -0.02232    0.18976    9.80033
382071.129527    0.32785   -0.16392   -0.32785   -0.05581    0.30138    9.74452
382071.139527    0.26228   -0.09835   -0.36063   -0.05581    0.35719    9.73336
382071.149527    0.06557   -0.03278   -0.19671    0.03349    0.25673    9.74452
382071.159527   -0.16392    0.00000    0.03278   -0.11162    0.21208    9.74452
382071.169526   -0.36063    0.03278    0.13114   -0.17859    0.07813    9.77801
382071.179526   -0.32785    0.09835    0.22949   -0.11162    0.00000    9.80033
382071.189526   -0.16392    0.16392    0.22949   -0.18976    0.03349    9.81149
382071.199526   -0.06557    0.13114    0.03278   -0.12278    0.04465    9.83382
382071.209526    0.19671    0.00000   -0.06557   -0.11162    0.12278    9.82266
382071.219526    0.32785   -0.03278   -0.26228   -0.07813    0.21208    9.76685
382071.229526    0.29506   -0.09835   -0.29506   -0.03349    0.26789    9.75568
382071.239526    0.22949   -0.09835   -0.26228   -0.06697    0.34603    9.71104
382071.249526    0.00000   -0.13114   -0.06557    0.00000    0.27905    9.75568
382071.259526   -0.16392    0.00000    0.16392   -0.10046    0.20092    9.75568
382071.269525   -0.32785    0.13114    0.32785   -0.15627    0.11162    9.81149
382071.279525   -0.32785    0.13114    0.39342   -0.14511   -0.01116    9.83382
382071.289525   -0.19671    0.06557    0.32785   -0.15627    0.01116    9.81149
382071.299525    0.00000    0.03278    0.16392   -0.11162    0.08930    9.84498
382071.309525    0.19671    0.06557    0.00000   -0.04465    0.16743    9.83382
382071.319525    0.29506   -0.03278   -0.19671   -0.05581    0.25673    9.75568
382071.329525    0.36063   -0.13114   -0.26228   -0.03349    0.29021    9.73336
382071.339525    0.22949   -0.19671   -0.22949   -0.04465    0.29021    9.69987
382071.349525    0.03278   -0.13114   -0.09835   -0.01116    0.25673    9.71104
382071.359525   -0.16392    0.03278    0.09835   -0.10046    0.17859    9.76685
382071.369524   -0.32785    0.09835    0.22949   -0.13395    0.06697    9.77801
382071.379524   -0.32785    0.06557    0.26228   -0.15627   -0.01116    9.80033
382071.389524   -0.19671    0.03278    0.22949   -0.17859   -0.01116    9.80033
382071.399524   -0.03278    0.06557    0.03278   -0.15627    0.07813    9.83382
382071.409524    0.19671    0.06557   -0.13114   -0.02232    0.18976    9.83382
382071.419524    0.29506   -0.06557   -0.32785   -0.04465    0.29021    9.80033
382071.429524    0.32785   -0.19671   -0.39342   -0.06697    0.32370    9.73336
382071.439524    0.22949   -0.19671   -0.32785   -0.02232    0.30138    9.69987
382071.449524    0.00000   -0.03278   -0.19671   -0.05581    0.23440    9.71104
382071.459524   -0.16392    0.06557    0.03278   -0.17859    0.16743    9.72220
382071.469523   -0.32785    0.06557    0.19671   -0.12278    0.05581    9.78917
382071.479523   -0.32785    0.03278    0.29506   -0.14511    0.00000    9.82266
382071.489523   -0.16392    0.13114    0.26228   -0.18976   -0.01116    9.81149
382071.499523   -0.03278    0.16392    0.13114   -0.20092    0.02232    9.82266
382071.509523    0.19671    0.03278   -0.13114   -0.05581    0.12278    9.80033
382071.519523    0.29506   -0.09835   -0.19671   -0.02232    0.29021    9.82266
382071.529523    0.32785   -0.16392   -0.26228   -0.07813    0.37951    9.75568
382071.539523    0.22949   -0.13114   -0.19671    0.03349    0.33486    9.72220
382071.549523    0.00000    0.03278    0.00000   -0.02232    0.25673    9.72220
382071.559523   -0.19671    0.00000    0.19671   -0.14511    0.18976    9.75568
382071.569522   -0.32785    0.03278    0.32785   -0.12278    0.05581    9.77801
382071.579522   -0.32785    0.06557    0.42620   -0.11162    0.01116    9.81149
382071.589522   -0.19671    0.16392    0.32785   -0.13395    0.01116    9.84498
382071.599522   -0.03278    0.13114    0.13114   -0.17859    0.06697    9.83382
382071.609522    0.22949   -0.03278   -0.09835   -0.06697    0.10046    9.81149
382071.619522    0.32785   -0.06557   -0.19671   -0.01116    0.25673    9.82266
382071.629522    0.32785   -0.09835   -0.32785   -0.06697    0.37951    9.76685
382071.639522    0.19671   -0.13114   -0.26228    0.05581    0.34603    9.74452
382071.649522    0.00000   -0.09835   -0.13114   -0.01116    0.27905    9.68871
382071.659522   -0.16392   -0.03278    0.06557   -0.14511    0.17859    9.73336
382071.669521   -0.32785    0.06557    0.16392   -0.12278    0.03349    9.77801
382071.679521   -0.32785    0.13114    0.22949   -0.14511   -0.01116    9.78917
382071.689521   -0.22949    0.09835    0.16392   -0.14511    0.00000    9.81149
382071.699521   -0.03278    0.06557    0.03278   -0.15627    0.02232    9.82266
382071.709521    0.22949   -0.03278   -0.19671   -0.12278    0.10046    9.77801
382071.719521    0.36063   -0.03278   -0.29506   -0.01116    0.21208    9.75568
382071.729521    0.36063   -0.09835   -0.39342   -0.08930    0.34603    9.78917
382071.739521    0.22949   -0.19671   -0.29506    0.01116    0.35719    9.69987
382071.749521    0.00000   -0.09835   -0.06557    0.02232    0.27905    9.73336
382071.759521   -0.19671    0.03278    0.13114   -0.15627    0.23440    9.73336
382071.769520   -0.29506    0.13114    0.26228   -0.13395    0.05581    9.76685
382071.779520   -0.29506    0.06557    0.36063   -0.14511    0.00000    9.80033
382071.789520   -0.22949    0.03278    0.29506   -0.16743    0.05581    9.80033
382071.799520   -0.03278    0.09835    0.19671   -0.12278    0.07813    9.84498
382071.809520    0.19671    0.06557    0.00000   -0.15627    0.14511    9.77801
382071.819520    0.29506   -0.03278   -0.19671   -0.02232    0.20092    9.77801
382071.829520    0.36063   -0.19671   -0.19671   -0.06697    0.32370    9.74452
382071.839520    0.22949   -0.19671   -0.19671   -0.04465    0.33486    9.71104
382071.849520    0.00000   -0.06557    0.00000    0.03349    0.25673    9.72220
382071.859519   -0.19671    0.09835    0.22949   -0.12278    0.20092    9.74452
382071.869519   -0.32785    0.09835    0.26228   -0.15627    0.08930    9.78917
382071.879519   -0.29506    0.03278    0.32785   -0.14511   -0.03349    9.77801
382071.889519   -0.22949    0.09835    0.26228   -0.18976    0.01116    9.77801
382071.899519    0.00000    0.16392    0.09835   -0.12278    0.03349    9.80033
382071.909519    0.19671    0.09835   -0.09835   -0.14511    0.08930    9.80033
382071.919519    0.32785   -0.09835   -0.29506   -0.04465    0.20092    9.78917
382071.929519    0.39342   -0.16392   -0.32785   -0.01116    0.30138    9.74452
382071.939519    0.22949   -0.13114   -0.36063   -0.08930    0.36835    9.74452
382071.949519    0.03278   -0.03278   -0.16392    0.03349    0.27905    9.71104
382071.959518   -0.16392    0.03278    0.03278   -0.08930    0.21208    9.74452
382071.969518   -0.32785    0.00000    0.16392   -0.17859    0.12278    9.76685
382071.979518   -0.29506    0.06557    0.22949   -0.14511    0.01116    9.80033
382071.989518   -0.19671    0.13114    0.19671   -0.16743    0.03349    9.80033
382071.999518   -0.03278    0.16392    0.03278   -0.12278    0.08930    9.83382
382072.009559    0.19671    0.00000   -0.13114   -0.08930    0.14511    9.84498
382072.019558    0.29506   -0.13114   -0.29506   -0.07813    0.22324    9.73336
382072.029558    0.32785   -0.13114   -0.32785   -0.01116    0.27905    9.74452
382072.039558    0.19671   -0.09835   -0.26228   -0.06697    0.34603    9.69987
382072.049558    0.00000   -0.09835   -0.06557   -0.01116    0.26789    9.71104
382072.059558   -0.19671   -0.06557    0.19671   -0.10046    0.21208    9.74452
382072.069558   -0.32785    0.06557    0.29506   -0.14511    0.10046    9.78917
382072.079558   -0.29506    0.13114    0.42620   -0.16743    0.00000    9.82266
382072.089558   -0.19671    0.13114    0.29506   -0.16743    0.02232    9.81149
382072.099558    0.00000    0.06557    0.16392   -0.13395    0.11162    9.88963
382072.109558    0.19671    0.00000    0.00000   -0.04465    0.18976    9.85614
382072.119557    0.29506   -0.03278   -0.13114   -0.05581    0.25673    9.74452
382072.129557    0.32785   -0.13114   -0.26228   -0.03349    0.31254    9.80033
382072.139557    0.22949   -0.16392   -0.16392   -0.03349    0.29021    9.71104
382072.149557    0.03278   -0.09835   -0.06557   -0.05581    0.24557    9.73336
382072.159557   -0.19671    0.00000    0.16392   -0.10046    0.18976    9.77801
382072.169557   -0.32785    0.09835    0.26228   -0.13395    0.08930    9.78917
382072.179557   -0.32785    0.13114    0.29506   -0.15627    0.00000    9.82266
382072.189557   -0.22949    0.09835    0.19671   -0.18976   -0.01116    9.80033
382072.199557    0.00000    0.06557    0.03278   -0.12278    0.07813    9.83382
382072.209557    0.22949    0.09835   -0.19671   -0.05581    0.17859    9.83382
382072.219556    0.32785   -0.03278   -0.32785   -0.05581    0.27905    9.78917
382072.229556    0.32785   -0.16392   -0.39342   -0.03349    0.34603    9.75568
382072.239556    0.19671   -0.16392   -0.32785   -0.02232    0.32370    9.74452
382072.249556    0.03278   -0.03278   -0.13114   -0.03349    0.24557    9.71104
382072.259556   -0.19671    0.06557    0.03278   -0.14511    0.14511    9.71104
382072.269556   -0.32785    0.09835    0.16392   -0.15627    0.05581    9.76685
382072.279556   -0.36063    0.03278    0.29506   -0.13395   -0.02232    9.81149
382072.289556   -0.19671    0.06557    0.22949   -0.17859    0.00000    9.80033
382072.299556    0.00000    0.13114    0.06557   -0.20092    0.02232    9.81149
382072.309556    0.22949    0.06557   -0.09835   -0.06697    0.14511    9.82266
382072.319555    0.36063   -0.06557   -0.22949   -0.02232    0.27905    9.78917
382072.329555    0.32785   -0.19671   -0.29506   -0.06697    0.39067    9.74452
382072.339555    0.16392   -0.16392   -0.19671    0.00000    0.35719    9.75568
382072.349555    0.03278    0.00000   -0.03278   -0.02232    0.25673    9.71104
382072.359555   -0.19671    0.00000    0.16392   -0.16743    0.16743    9.72220
382072.369555   -0.29506    0.00000    0.29506   -0.13395    0.02232    9.77801
382072.379555   -0.32785    0.03278    0.39342   -0.14511    0.00000    9.83382
382072.389555   -0.19671    0.13114    0.32785   -0.14511    0.00000    9.85614
382072.399555    0.00000    0.16392    0.16392   -0.17859    0.04465    9.81149
382072.409554    0.22949    0.00000   -0.06557   -0.07813    0.11162    9.81149
382072.419554    0.32785   -0.09835   -0.19671   -0.02232    0.22324    9.75568
382072.429554    0.32785   -0.16392   -0.26228   -0.06697    0.35719    9.77801
382072.439554    0.19671   -0.13114   -0.22949    0.01116    0.33486    9.72220
382072.449554    0.03278   -0.06557   -0.06557   -0.02232    0.27905    9.73336
382072.459554   -0.22949   -0.03278    0.09835   -0.14511    0.17859    9.73336
382072.469554   -0.36063    0.03278    0.22949   -0.12278    0.03349    9.76685
382072.479554   -0.36063    0.09835    0.26228   -0.16743    0.00000    9.81149
382072.489554   -0.22949    0.13114    0.16392   -0.14511    0.00000    9.83382
382072.499554    0.00000    0.09835    0.00000   -0.14511    0.04465    9.83382
382072.509553    0.19671   -0.03278   -0.22949   -0.13395    0.13395    9.78917
382072.519553    0.36063   -0.06557   -0.36063   -0.03349    0.22324    9.77801
382072.529553    0.32785   -0.09835   -0.39342   -0.07813    0.33486    9.72220
382072.539553    0.22949   -0.13114   -0.32785   -0.03349    0.33486    9.71104
382072.549553    0.03278   -0.09835   -0.16392    0.01116    0.29021    9.74452
382072.559553   -0.19671    0.03278    0.06557   -0.15627    0.20092    9.74452
382072.569553   -0.36063    0.09835    0.22949   -0.13395    0.06697    9.78917
382072.579553   -0.32785    0.16392    0.32785   -0.16743   -0.02232    9.80033
382072.589553   -0.19671    0.09835    0.26228   -0.18976    0.02232    9.81149
382072.599553    0.00000    0.06557    0.13114   -0.12278    0.03349    9.80033
382072.609552    0.16392    0.06557   -0.06557   -0.14511    0.12278    9.80033
382072.619552    0.36063   -0.03278   -0.22949   -0.03349    0.21208    9.80033
382072.629552    0.36063   -0.13114   -0.22949   -0.04465    0.32370    9.75568
382072.639552    0.22949   -0.19671   -0.19671   -0.06697    0.34603    9.68871
382072.649552    0.00000   -0.13114   -0.03278    0.03349    0.26789    9.72220
382072.659552   -0.19671    0.09835    0.16392   -0.11162    0.18976    9.75568
382072.669552   -0.32785    0.09835    0.32785   -0.18976    0.06697    9.78917
382072.679552   -0.32785    0.06557    0.39342   -0.14511   -0.01116    9.81149
382072.689552   -0.19671    0.06557    0.29506   -0.18976    0.02232    9.78917
382072.699552   -0.03278    0.09835    0.13114   -0.08930    0.05581    9.81149
382072.709551    0.19671    0.09835   -0.06557   -0.11162    0.15627    9.82266
382072.719551    0.32785   -0.09835   -0.26228   -0.04465    0.22324    9.80033
382072.729551    0.36063   -0.16392   -0.32785   -0.01116    0.27905    9.75568
382072.739551    0.19671   -0.19671   -0.29506   -0.07813    0.32370    9.72220
382072.749551    0.00000   -0.03278   -0.13114    0.01116    0.25673    9.71104
382072.759551   -0.19671    0.06557    0.06557   -0.10046    0.18976    9.76685
382072.769551   -0.32785    0.06557    0.19671   -0.17859    0.07813    9.76685
382072.779551   -0.32785    0.03278    0.22949   -0.14511    0.00000    9.81149
382072.789551   -0.19671    0.09835    0.19671   -0.15627    0.02232    9.80033
382072.799551    0.00000    0.16392    0.00000   -0.12278    0.08930    9.86731
382072.809550    0.19671    0.03278   -0.13114   -0.07813    0.16743    9.83382
382072.819550    0.36063   -0.13114   -0.32785   -0.07813    0.25673    9.77801
382072.829550    0.32785   -0.16392   -0.32785   -0.03349    0.31254    9.73336
382072.839550    0.22949   -0.09835   -0.29506   -0.06697    0.31254    9.71104
382072.849550    0.03278   -0.06557   -0.09835   -0.02232    0.26789    9.71104
382072.859550   -0.19671    0.03278    0.13114   -0.12278    0.17859    9.75568
382072.869550   -0.32785    0.03278    0.26228   -0.16743    0.07813    9.77801
382072.879550   -0.32785    0.09835    0.36063   -0.15627    0.00000    9.78917
382072.889550   -0.19671    0.16392    0.32785   -0.17859    0.02232    9.80033
382072.899549    0.00000    0.06557    0.13114   -0.13395    0.12278    9.85614
382072.909549    0.19671    0.00000   -0.03278   -0.03349    0.20092    9.85614
382072.919549    0.29506   -0.09835   -0.16392   -0.05581    0.31254    9.75568
382072.929549    0.32785   -0.06557   -0.26228   -0.05581    0.33486    9.74452
382072.939549    0.22949   -0.13114   -0.16392   -0.03349    0.29021    9.71104
382072.949549    0.00000   -0.06557   -0.03278   -0.04465    0.24557    9.69987
382072.959549   -0.19671   -0.03278    0.16392   -0.14511    0.16743    9.76685
382072.969549   -0.32785    0.06557    0.29506   -0.13395    0.04465    9.77801
382072.979549   -0.32785    0.13114    0.36063   -0.14511   -0.01116    9.80033
382072.989549   -0.19671    0.13114    0.26228   -0.20092   -0.01116    9.81149
382072.999548    0.03278    0.09835    0.09835   -0.15627    0.04465    9.82266
382073.009549    0.22949   -0.03278   -0.16392   -0.04465    0.15627    9.82266
382073.019549    0.32785   -0.03278   -0.29506   -0.01116    0.27905    9.84498
382073.029549    0.32785   -0.09835   -0.36063   -0.04465    0.35719    9.74452
382073.039548    0.19671   -0.19671   -0.32785   -0.01116    0.31254    9.71104
382073.049548    0.00000   -0.09835   -0.16392   -0.04465    0.22324    9.72220
382073.059548   -0.19671    0.06557    0.06557   -0.13395    0.17859    9.75568
382073.069548   -0.32785    0.09835    0.19671   -0.15627    0.04465    9.80033
382073.079548   -0.32785    0.06557    0.26228   -0.12278    0.00000    9.81149
382073.089548   -0.22949    0.06557    0.19671   -0.14511    0.01116    9.81149
382073.099548   -0.03278    0.06557    0.03278   -0.18976    0.03349    9.83382
382073.109548    0.22949    0.06557   -0.19671   -0.06697    0.13395    9.80033
382073.119548    0.32785   -0.06557   -0.26228   -0.03349    0.25673    9.78917
382073.129548    0.32785   -0.19671   -0.32785   -0.07813    0.37951    9.76685
382073.139547    0.19671   -0.19671   -0.22949    0.02232    0.34603    9.72220
382073.149547    0.03278   -0.06557   -0.03278   -0.03349    0.26789    9.69987
382073.159547   -0.22949    0.09835    0.16392   -0.12278    0.17859    9.73336
382073.169547   -0.32785    0.06557    0.32785   -0.15627    0.04465    9.77801
382073.179547   -0.29506    0.03278    0.36063   -0.13395   -0.02232    9.78917
382073.189547   -0.22949    0.06557    0.32785   -0.14511    0.00000    9.81149
382073.199547    0.00000    0.16392    0.16392   -0.15627    0.04465    9.82266
382073.209547    0.16392    0.06557   -0.06557   -0.12278    0.11162    9.81149
382073.219547    0.32785   -0.13114   -0.19671    0.00000    0.22324    9.74452
382073.229547    0.32785   -0.16392   -0.26228   -0.07813    0.33486    9.76685
382073.239546    0.19671   -0.16392   -0.22949    0.02232    0.34603    9.73336
382073.249546    0.00000    0.00000   -0.03278    0.01116    0.25673    9.73336
382073.259546   -0.22949    0.03278    0.13114   -0.15627    0.18976    9.77801
382073.269546   -0.36063    0.00000    0.26228   -0.12278    0.04465    9.76685
382073.279546   -0.29506    0.09835    0.26228   -0.15627   -0.02232    9.82266
382073.289546   -0.19671    0.13114    0.19671   -0.14511    0.01116    9.83382
382073.299546    0.00000    0.16392    0.06557   -0.13395    0.05581    9.85614
382073.309546    0.19671    0.00000   -0.19671   -0.13395    0.14511    9.78917
382073.319546    0.36063   -0.09835   -0.32785    0.00000    0.20092    9.78917
382073.329545    0.36063   -0.06557   -0.36063   -0.07813    0.31254    9.71104
382073.339545    0.19671   -0.09835   -0.32785   -0.04465    0.33486    9.71104
382073.349545    0.03278   -0.06557   -0.13114    0.02232    0.25673    9.76685
382073.359545   -0.22949    0.00000    0.06557   -0.14511    0.21208    9.76685
382073.369545   -0.32785    0.09835    0.19671   -0.17859    0.07813    9.81149
382073.379545   -0.32785    0.16392    0.29506   -0.15627   -0.03349    9.78917
382073.389545   -0.19671    0.13114    0.19671   -0.17859   -0.01116    9.81149
382073.399545    0.00000    0.06557    0.06557   -0.12278    0.06697    9.82266
382073.409545    0.19671    0.00000   -0.09835   -0.15627    0.14511    9.78917
382073.419545    0.32785   -0.09835   -0.26228   -0.03349    0.21208    9.77801
382073.429544    0.32785   -0.06557   -0.22949   -0.03349    0.31254    9.76685
382073.439544    0.19671   -0.16392   -0.16392   -0.10046    0.34603    9.71104
382073.449544    0.00000   -0.13114    0.00000    0.03349    0.23440    9.71104
382073.459544   -0.19671    0.06557    0.19671   -0.10046    0.17859    9.74452
382073.469544   -0.36063    0.13114    0.32785   -0.20092    0.11162    9.77801
382073.479544   -0.32785    0.13114    0.39342   -0.12278    0.00000    9.80033
382073.489544   -0.19671    0.06557    0.32785   -0.15627    0.03349    9.77801
382073.499544   -0.03278    0.09835    0.13114   -0.10046    0.08930    9.84498
382073.509544    0.19671    0.09835   -0.03278   -0.08930    0.15627    9.85614
382073.519544    0.32785   -0.03278   -0.26228   -0.05581    0.23440    9.77801
382073.529543    0.36063   -0.16392   -0.26228    0.00000    0.27905    9.73336
382073.539543    0.22949   -0.19671   -0.26228   -0.07813    0.34603    9.73336
382073.549543    0.00000   -0.09835   -0.09835   -0.01116    0.29021    9.72220
382073.559543   -0.22949    0.09835    0.09835   -0.07813    0.20092    9.77801
382073.569543   -0.32785    0.09835    0.16392   -0.17859    0.11162    9.80033
382073.579543   -0.32785    0.03278    0.22949   -0.14511    0.01116    9.82266
382073.589543   -0.19671    0.06557    0.16392   -0.14511    0.03349    9.82266
382073.599543    0.03278    0.09835    0.03278   -0.11162    0.12278    9.87847
382073.609543    0.19671    0.09835   -0.19671   -0.03349    0.21208    9.84498
382073.619543    0.36063   -0.09835   -0.36063   -0.05581    0.26789    9.75568
382073.629542    0.32785   -0.19671   -0.36063   -0.01116    0.29021    9.74452
382073.639542    0.22949   -0.13114   -0.29506   -0.07813    0.32370    9.68871
382073.649542    0.00000    0.00000   -0.16392   -0.05581    0.24557    9.73336
382073.659542   -0.19671    0.00000    0.13114   -0.08930    0.15627    9.72220
382073.669542   -0.32785    0.03278    0.26228   -0.17859    0.07813    9.76685
382073.679542   -0.32785    0.06557    0.29506   -0.16743    0.00000    9.81149
382073.689542   -0.16392    0.16392    0.29506   -0.16743   -0.01116    9.77801
382073.699542    0.03278    0.13114    0.09835   -0.14511    0.08930    9.84498
382073.709542    0.19671    0.06557   -0.06557   -0.04465    0.21208    9.82266
382073.719541    0.36063   -0.13114   -0.16392   -0.04465    0.30138    9.78917
382073.729541    0.29506   -0.16392   -0.26228   -0.01116    0.33486    9.74452
382073.739541    0.19671   -0.06557   -0.16392   -0.04465    0.30138    9.73336
382073.749541    0.00000   -0.06557    0.00000   -0.05581    0.22324    9.71104
382073.759541   -0.19671   -0.03278    0.19671   -0.13395    0.14511    9.73336
382073.769541   -0.32785   -0.03278    0.32785   -0.16743    0.04465    9.77801
382073.779541   -0.36063    0.09835    0.39342   -0.14511   -0.01116    9.80033
382073.789541   -0.19671    0.16392    0.26228   -0.15627   -0.01116    9.83382
382073.799541    0.00000    0.06557    0.09835   -0.16743    0.06697    9.83382
382073.809541    0.19671   -0.03278   -0.16392   -0.04465    0.14511    9.80033
382073.819541    0.36063   -0.09835   -0.22949   -0.01116    0.27905    9.81149
382073.829540    0.29506   -0.06557   -0.32785   -0.05581    0.35719    9.75568
382073.839540    0.22949   -0.16392   -0.26228   -0.01116    0.33486    9.71104
382073.849540    0.00000   -0.09835   -0.13114   -0.03349    0.24557    9.74452
382073.859540   -0.22949    0.00000    0.09835   -0.13395    0.16743    9.74452
382073.869540   -0.32785    0.09835    0.16392   -0.15627    0.04465    9.76685
382073.879540   -0.32785    0.13114    0.26228   -0.13395    0.00000    9.81149
382073.889540   -0.19671    0.06557    0.16392   -0.13395    0.01116    9.82266
382073.899540    0.00000    0.06557    0.00000   -0.17859    0.04465    9.81149
382073.909540    0.19671   -0.03278   -0.19671   -0.10046    0.11162    9.83382
382073.919539    0.36063    0.00000   -0.26228   -0.01116    0.25673    9.76685
382073.929539    0.32785   -0.13114   -0.36063   -0.07813    0.37951    9.75568
382073.939539    0.19671   -0.19671   -0.26228    0.03349    0.36835    9.71104
382073.949539   -0.06557   -0.06557   -0.03278   -0.02232    0.29021    9.72220
382073.959539   -0.22949    0.06557    0.13114   -0.14511    0.17859    9.75568
382073.969539   -0.32785    0.13114    0.32785   -0.13395    0.04465    9.77801
382073.979539   -0.32785    0.09835    0.36063   -0.16743    0.02232    9.77801
382073.989539   -0.19671    0.06557    0.29506   -0.13395    0.01116    9.82266
382073.999539    0.00000    0.09835    0.16392   -0.13395    0.06697    9.83382
382074.009539    0.26228    0.03278   -0.03278   -0.12278    0.13395    9.81149
382074.019539    0.32785   -0.03278   -0.19671    0.00000    0.22324    9.78917
382074.029539    0.32785   -0.19671   -0.22949   -0.05581    0.34603    9.73336
382074.039539    0.19671   -0.19671   -0.19671    0.01116    0.33486    9.69987
382074.049539   -0.03278   -0.03278    0.03278    0.02232    0.29021    9.74452
382074.059538   -0.22949    0.09835    0.16392   -0.14511    0.21208    9.74452
382074.069538   -0.32785    0.03278    0.26228   -0.13395    0.05581    9.78917
382074.079538   -0.29506    0.06557    0.36063   -0.14511   -0.02232    9.80033
382074.089538   -0.19671    0.13114    0.19671   -0.14511    0.04465    9.85614
382074.099538    0.03278    0.13114    0.06557   -0.08930    0.08930    9.85614
382074.109538    0.22949    0.03278   -0.16392   -0.11162    0.15627    9.78917
382074.119538    0.32785   -0.16392   -0.36063   -0.02232    0.23440    9.75568
382074.129538    0.36063   -0.16392   -0.32785   -0.04465    0.31254    9.72220
382074.139538    0.19671   -0.16392   -0.29506   -0.06697    0.31254    9.72220
382074.149537    0.00000   -0.03278   -0.13114    0.02232    0.22324    9.73336
382074.159537   -0.22949    0.03278    0.06557   -0.12278    0.18976    9.75568
382074.169537   -0.36063    0.00000    0.16392   -0.18976    0.06697    9.76685
382074.179537   -0.36063    0.09835    0.26228   -0.14511   -0.04465    9.78917
382074.189537   -0.19671    0.13114    0.19671   -0.20092    0.01116    9.81149
382074.199537    0.00000    0.09835    0.03278   -0.11162    0.06697    9.83382
382074.209537    0.19671   -0.03278   -0.13114   -0.12278    0.14511    9.77801
382074.219537    0.32785   -0.09835   -0.26228   -0.05581    0.23440    9.76685
382074.229537    0.36063   -0.13114   -0.26228   -0.01116    0.31254    9.76685
382074.239537    0.19671   -0.13114   -0.22949   -0.08930    0.35719    9.68871
382074.249536   -0.03278   -0.09835   -0.03278   -0.01116    0.25673    9.71104
382074.259536   -0.19671    0.00000    0.19671   -0.08930    0.20092    9.75568
382074.269536   -0.36063    0.13114    0.32785   -0.18976    0.11162    9.78917
382074.279536   -0.32785    0.13114    0.36063   -0.13395    0.02232    9.81149
382074.289536   -0.16392    0.09835    0.29506   -0.17859    0.05581    9.77801
382074.299536    0.00000    0.03278    0.13114   -0.10046    0.11162    9.90079
382074.309536    0.22949    0.00000    0.00000   -0.06697    0.21208    9.83382
382074.319536    0.36063   -0.06557   -0.22949   -0.06697    0.26789    9.74452
382074.329536    0.32785   -0.09835   -0.22949    0.03349    0.30138    9.76685
382074.339536    0.16392   -0.16392   -0.22949   -0.07813    0.33486    9.76685
382074.349535   -0.03278   -0.13114   -0.06557   -0.03349    0.26789    9.73336
382074.359535   -0.19671    0.09835    0.13114   -0.05581    0.16743    9.76685
382074.369535   -0.32785    0.09835    0.22949   -0.15627    0.06697    9.78917
382074.379535   -0.29506    0.03278    0.29506   -0.15627   -0.01116    9.81149
382074.389535   -0.19671    0.06557    0.16392   -0.14511    0.01116    9.81149
382074.399535    0.03278    0.06557    0.03278   -0.10046    0.12278    9.90079
382074.409535    0.19671    0.06557   -0.16392   -0.03349    0.21208    9.83382
382074.419535    0.36063   -0.06557   -0.32785   -0.04465    0.27905    9.76685
382074.429535    0.29506   -0.16392   -0.39342   -0.02232    0.30138    9.74452
382074.439535    0.19671   -0.19671   -0.32785   -0.05581    0.30138    9.68871
382074.449534    0.00000   -0.03278   -0.13114   -0.07813    0.23440    9.69987
382074.459534   -0.19671    0.09835    0.06557   -0.10046    0.16743    9.73336
382074.469534   -0.36063    0.06557    0.22949   -0.14511    0.07813    9.77801
382074.479534   -0.36063    0.03278    0.29506   -0.16743   -0.01116    9.81149
382074.489534   -0.16392    0.09835    0.26228   -0.16743    0.00000    9.81149
382074.499534    0.03278    0.16392    0.09835   -0.15627    0.07813    9.82266
382074.509534    0.22949    0.06557   -0.13114   -0.04465    0.20092    9.80033
382074.519534    0.32785   -0.13114   -0.22949   -0.03349    0.31254    9.81149
382074.529534    0.29506   -0.19671   -0.26228   -0.01116    0.36835    9.74452
382074.539533    0.19671   -0.09835   -0.16392   -0.04465    0.31254    9.72220
382074.549533   -0.03278    0.00000    0.03278   -0.05581    0.22324    9.69987
382074.559533   -0.22949   -0.03278    0.19671   -0.15627    0.14511    9.73336
382074.569533   -0.32785    0.06557    0.32785   -0.15627    0.04465    9.77801
382074.579533   -0.29506    0.06557    0.42620   -0.14511    0.01116    9.81149
382074.589533   -0.19671    0.16392    0.26228   -0.15627    0.01116    9.83382
382074.599533    0.00000    0.13114    0.13114   -0.16743    0.03349    9.82266
382074.609533    0.26228   -0.03278   -0.16392   -0.07813    0.13395    9.81149
382074.619533    0.36063   -0.09835   -0.26228   -0.01116    0.26789    9.81149
382074.629533    0.29506   -0.09835   -0.32785   -0.05581    0.35719    9.76685
382074.639533    0.19671   -0.09835   -0.26228   -0.01116    0.35719    9.72220
382074.649532   -0.03278   -0.06557   -0.09835   -0.01116    0.25673    9.73336
382074.659532   -0.22949   -0.03278    0.09835   -0.13395    0.16743    9.74452
382074.669532   -0.32785    0.06557    0.16392   -0.16743    0.04465    9.80033
382074.679532   -0.32785    0.13114    0.26228   -0.12278   -0.01116    9.81149
382074.689532   -0.13114    0.09835    0.16392   -0.13395    0.00000    9.84498
382074.699532    0.03278    0.06557    0.00000   -0.16743    0.06697    9.81149
382074.709532    0.22949    0.00000   -0.22949   -0.10046    0.13395    9.80033
382074.719532    0.36063   -0.06557   -0.32785    0.00000    0.21208    9.74452
382074.729532    0.32785   -0.06557   -0.32785   -0.07813    0.35719    9.73336
382074.739531    0.19671   -0.16392   -0.26228    0.01116    0.34603    9.75568
382074.749531    0.00000   -0.09835   -0.03278    0.00000    0.29021    9.72220
382074.759531   -0.22949    0.03278    0.09835   -0.14511    0.17859    9.75568
382074.769531   -0.36063    0.09835    0.29506   -0.13395    0.06697    9.82266
382074.779531   -0.32785    0.06557    0.32785   -0.16743    0.01116    9.81149
382074.789531   -0.22949    0.06557    0.26228   -0.13395    0.01116    9.85614
382074.799531    0.03278    0.09835    0.13114   -0.13395    0.06697    9.81149
382074.809531    0.22949    0.06557   -0.06557   -0.13395    0.14511    9.76685
382074.819531    0.36063   -0.06557   -0.19671   -0.02232    0.22324    9.76685
382074.829531    0.32785   -0.16392   -0.19671   -0.05581    0.31254    9.73336
382074.839530    0.19671   -0.22949   -0.16392   -0.03349    0.34603    9.75568
382074.849530   -0.06557   -0.03278    0.00000    0.02232    0.27905    9.74452
382074.859530   -0.19671    0.06557    0.22949   -0.13395    0.22324    9.75568
382074.869530   -0.36063    0.09835    0.29506   -0.13395    0.06697    9.77801
382074.879530   -0.26228    0.06557    0.39342   -0.14511   -0.02232    9.80033
382074.889530   -0.16392    0.09835    0.22949   -0.17859    0.04465    9.82266
382074.899530    0.00000    0.09835    0.09835   -0.06697    0.10046    9.86731
382074.909530    0.22949    0.09835   -0.13114   -0.11162    0.20092    9.78917
382074.919530    0.32785   -0.09835   -0.29506   -0.03349    0.25673    9.80033
382074.929530    0.32785   -0.19671   -0.32785   -0.01116    0.30138    9.72220
382074.939529    0.16392   -0.13114   -0.26228   -0.05581    0.32370    9.72220
382074.949529    0.00000   -0.03278   -0.09835    0.00000    0.24557    9.75568
382074.959529   -0.19671    0.06557    0.09835   -0.10046    0.17859    9.76685
382074.969529   -0.32785    0.00000    0.19671   -0.17859    0.08930    9.81149
382074.979529   -0.29506    0.03278    0.26228   -0.13395    0.00000    9.80033
382074.989529   -0.16392    0.13114    0.19671   -0.17859    0.03349    9.80033
382074.999529    0.00000    0.09835    0.00000   -0.07813    0.08930    9.81149
382075.009529    0.19671    0.03278   -0.16392   -0.10046    0.18976    9.81149
382075.019529    0.32785   -0.13114   -0.32785   -0.06697    0.23440    9.76685
382075.029529    0.32785   -0.13114   -0.29506    0.02232    0.26789    9.74452
382075.039529    0.16392   -0.09835   -0.22949   -0.10046    0.32370    9.72220
382075.049529   -0.03278   -0.06557   -0.09835   -0.02232    0.26789    9.73336
382075.059529   -0.19671    0.00000    0.13114   -0.07813    0.17859    9.77801
382075.069529   -0.32785    0.00000    0.32785   -0.17859    0.10046    9.77801
382075.079528   -0.32785    0.13114    0.36063   -0.13395    0.00000    9.83382
382075.089528   -0.16392    0.13114    0.29506   -0.15627    0.04465    9.82266
382075.099528    0.03278    0.06557    0.13114   -0.10046    0.12278    9.86731
382075.109528    0.19671    0.00000    0.00000   -0.03349    0.21208    9.85614
382075.119528    0.32785   -0.09835   -0.22949   -0.05581    0.26789    9.76685
382075.129528    0.32785   -0.09835   -0.26228    0.01116    0.26789    9.74452
382075.139528    0.19671   -0.13114   -0.16392   -0.07813    0.31254    9.67755
382075.149528   -0.03278   -0.13114   -0.03278   -0.06697    0.24557    9.68871
382075.159528   -0.22949    0.00000    0.19671   -0.06697    0.16743    9.77801
382075.169528   -0.36063    0.13114    0.26228   -0.13395    0.07813    9.80033
382075.179527   -0.29506    0.13114    0.29506   -0.16743    0.00000    9.82266
382075.189527   -0.19671    0.09835    0.19671   -0.14511    0.01116    9.82266
382075.199527    0.00000    0.03278    0.03278   -0.11162    0.10046    9.86731
382075.209527    0.26228    0.03278   -0.16392   -0.02232    0.22324    9.83382
382075.219527    0.29506   -0.03278   -0.32785   -0.03349    0.32370    9.75568
382075.229527    0.32785   -0.16392   -0.39342   -0.01116    0.33486    9.76685
382075.239527    0.19671   -0.16392   -0.29506   -0.03349    0.31254    9.73336
382075.249527   -0.06557   -0.06557   -0.13114   -0.07813    0.23440    9.72220
382075.259527   -0.22949    0.03278    0.09835   -0.11162    0.12278    9.73336
382075.269526   -0.36063    0.09835    0.22949   -0.15627    0.05581    9.76685
382075.279526   -0.29506    0.03278    0.29506   -0.16743    0.00000    9.80033
382075.289526   -0.19671    0.09835    0.19671   -0.15627   -0.02232    9.81149
382075.299526    0.03278    0.09835    0.03278   -0.16743    0.06697    9.82266
382075.309526    0.22949    0.03278   -0.19671   -0.06697    0.15627    9.80033
382075.319526    0.32785   -0.09835   -0.26228   -0.02232    0.30138    9.80033
382075.329526    0.32785   -0.19671   -0.26228   -0.02232    0.36835    9.76685
382075.339526    0.19671   -0.13114   -0.16392   -0.04465    0.33486    9.74452
382075.349526   -0.03278    0.00000    0.00000   -0.04465    0.22324    9.71104
382075.359526   -0.22949    0.09835    0.22949   -0.12278    0.13395    9.74452
382075.369525   -0.32785    0.06557    0.32785   -0.17859    0.05581    9.78917
382075.379525   -0.29506    0.03278    0.39342   -0.13395    0.01116    9.78917
382075.389525   -0.19671    0.13114    0.29506   -0.12278    0.02232    9.82266
382075.399525    0.00000    0.16392    0.13114   -0.17859    0.06697    9.81149
382075.409525    0.22949    0.00000   -0.13114   -0.08930    0.13395    9.80033
382075.419525    0.36063   -0.13114   -0.19671    0.01116    0.25673    9.75568
382075.429525    0.36063   -0.13114   -0.29506   -0.05581    0.34603    9.72220
382075.439525    0.19671   -0.13114   -0.22949    0.00000    0.36835    9.73336
382075.449525   -0.06557    0.00000   -0.03278    0.00000    0.26789    9.73336
382075.459525   -0.22949   -0.03278    0.13114   -0.12278    0.16743    9.76685
382075.469524   -0.36063    0.00000    0.26228   -0.17859    0.04465    9.77801
382075.479524   -0.29506    0.09835    0.26228   -0.15627   -0.02232    9.78917
382075.489524   -0.19671    0.16392    0.16392   -0.11162    0.01116    9.83382
382075.499524    0.03278    0.13114    0.03278   -0.16743    0.08930    9.84498
382075.509524    0.19671   -0.06557   -0.22949   -0.13395    0.15627    9.76685
382075.519524    0.29506   -0.09835   -0.32785    0.00000    0.20092    9.75568
382075.529524    0.36063   -0.13114   -0.32785   -0.11162    0.33486    9.73336
382075.539524    0.16392   -0.09835   -0.32785   -0.03349    0.32370    9.72220
382075.549524   -0.03278   -0.09835   -0.09835    0.00000    0.24557    9.72220
382075.559523   -0.22949    0.00000    0.13114   -0.14511    0.20092    9.76685
382075.569523   -0.36063    0.13114    0.22949   -0.16743    0.05581    9.81149
382075.579523   -0.32785    0.09835    0.32785   -0.16743   -0.01116    9.81149
382075.589523   -0.19671    0.09835    0.22949   -0.14511    0.02232    9.84498
382075.599523    0.03278    0.03278    0.13114   -0.14511    0.08930    9.86731
382075.609523    0.22949    0.03278   -0.09835   -0.12278    0.15627    9.77801
382075.619523    0.29506   -0.06557   -0.19671   -0.02232    0.22324    9.75568
382075.629523    0.32785   -0.09835   -0.26228   -0.06697    0.32370    9.71104
382075.639523    0.16392   -0.19671   -0.19671   -0.03349    0.33486    9.71104
382075.649523    0.00000   -0.09835    0.00000    0.01116    0.25673    9.72220
382075.659522   -0.22949    0.09835    0.22949   -0.13395    0.20092    9.78917
382075.669522   -0.36063    0.09835    0.29506   -0.15627    0.07813    9.78917
382075.679522   -0.29506    0.06557    0.36063   -0.15627   -0.03349    9.80033
382075.689522   -0.19671    0.03278    0.26228   -0.20092    0.02232    9.80033
382075.699522    0.03278    0.09835    0.06557   -0.08930    0.06697    9.83382
382075.709522    0.26228    0.06557   -0.06557   -0.10046    0.15627    9.81149
382075.719522    0.32785   -0.06557   -0.29506   -0.04465    0.24557    9.75568
382075.729522    0.32785   -0.19671   -0.29506   -0.01116    0.30138    9.74452
382075.739522    0.16392   -0.16392   -0.22949   -0.06697    0.33486    9.69987
382075.749522   -0.03278   -0.03278   -0.09835   -0.02232    0.21208    9.69987
382075.759521   -0.19671    0.09835    0.13114   -0.08930    0.15627    9.74452
382075.769521   -0.36063    0.09835    0.22949   -0.17859    0.07813    9.80033
382075.779521   -0.32785    0.03278    0.26228   -0.13395   -0.02232    9.81149
382075.789521   -0.16392    0.06557    0.16392   -0.18976    0.02232    9.78917
382075.799521    0.03278    0.13114   -0.03278   -0.08930    0.10046    9.87847
382075.809521    0.22949    0.03278   -0.16392   -0.06697    0.20092    9.86731
382075.819521    0.32785   -0.13114   -0.36063   -0.06697    0.26789    9.74452
382075.829521    0.36063   -0.19671   -0.32785    0.01116    0.30138    9.73336
382075.839521    0.16392   -0.06557   -0.26228   -0.10046    0.32370    9.67755
382075.849521   -0.03278   -0.06557   -0.09835   -0.05581    0.24557    9.71104
382075.859520   -0.22949    0.00000    0.13114   -0.08930    0.16743    9.74452
382075.869520   -0.36063    0.03278    0.29506   -0.16743    0.08930    9.81149
382075.879520   -0.29506    0.06557    0.32785   -0.16743    0.00000    9.82266
382075.889520   -0.16392    0.16392    0.32785   -0.15627    0.03349    9.82266
382075.899520    0.03278    0.09835    0.09835   -0.10046    0.15627    9.90079
382075.909520    0.26228    0.00000   -0.06557   -0.01116    0.23440    9.81149
382075.919520    0.29506   -0.13114   -0.22949   -0.06697    0.31254    9.75568
382075.929520    0.32785   -0.16392   -0.22949    0.00000    0.31254    9.72220
382075.939520    0.19671   -0.06557   -0.13114   -0.06697    0.30138    9.66639
382075.949519   -0.03278   -0.06557   -0.03278   -0.07813    0.23440    9.74452
382075.959519   -0.22949    0.00000    0.19671   -0.11162    0.13395    9.73336
382075.969519   -0.32785    0.09835    0.32785   -0.14511    0.06697    9.77801
382075.979519   -0.29506    0.13114    0.32785   -0.16743    0.00000    9.80033
382075.989519   -0.16392    0.16392    0.22949   -0.17859   -0.01116    9.82266
382075.999519    0.06557    0.03278    0.03278   -0.12278    0.10046    9.85614
382076.009519    0.26228    0.00000   -0.19671   -0.02232    0.21208    9.81149
382076.019519    0.32785   -0.06557   -0.32785   -0.04465    0.32370    9.82266
382076.029519    0.32785   -0.13114   -0.36063   -0.02232    0.32370    9.74452
382076.039519    0.19671   -0.13114   -0.26228   -0.03349    0.30138    9.74452
382076.049519    0.00000   -0.09835   -0.13114   -0.05581    0.21208    9.67755
382076.059519   -0.22949    0.03278    0.09835   -0.13395    0.13395    9.75568
382076.069519   -0.36063    0.13114    0.22949   -0.15627    0.05581    9.78917
382076.079519   -0.32785    0.09835    0.26228   -0.14511   -0.01116    9.82266
382076.089518   -0.16392    0.06557    0.16392   -0.15627    0.00000    9.80033
382076.099518    0.06557    0.03278    0.00000   -0.17859    0.05581    9.81149
382076.109518    0.22949    0.06557   -0.16392   -0.07813    0.17859    9.81149
382076.119518    0.36063   -0.03278   -0.26228   -0.01116    0.27905    9.78917
382076.129518    0.32785   -0.16392   -0.32785   -0.02232    0.36835    9.76685
382076.139518    0.16392   -0.19671   -0.19671   -0.04465    0.35719    9.73336
382076.149518   -0.03278   -0.03278   -0.06557   -0.01116    0.24557    9.74452
382076.159518   -0.22949    0.06557    0.22949   -0.14511    0.13395    9.75568
382076.169518   -0.36063    0.09835    0.29506   -0.18976    0.03349    9.76685
382076.179518   -0.26228    0.03278    0.39342   -0.11162   -0.01116    9.80033
382076.189517   -0.19671    0.06557    0.29506   -0.11162    0.01116    9.83382
382076.199517    0.03278    0.13114    0.13114   -0.16743    0.06697    9.82266
382076.209517    0.26228    0.03278   -0.13114   -0.11162    0.14511    9.80033
382076.219517    0.36063   -0.09835   -0.19671    0.03349    0.22324    9.75568
382076.229517    0.32785   -0.19671   -0.29506   -0.07813    0.35719    9.72220
382076.239517    0.13114   -0.16392   -0.19671   -0.01116    0.34603    9.73336
382076.249707    0.00000    0.00000    0.00000    0.02232    0.24557    9.73336
382076.259517   -0.26228    0.06557    0.16392   -0.14511    0.18976    9.75568
382076.269517   -0.36063    0.03278    0.22949   -0.16743    0.07813    9.80033
382076.279517   -0.29506    0.06557    0.26228   -0.12278    0.01116    9.82266
382076.289516   -0.13114    0.16392    0.19671   -0.12278    0.02232    9.83382
382076.299516    0.03278    0.13114    0.03278   -0.15627    0.07813    9.84498
382076.309516    0.19671   -0.03278   -0.22949   -0.12278    0.14511    9.76685
382076.319516    0.36063   -0.09835   -0.32785    0.01116    0.20092    9.77801
382076.329516    0.29506   -0.13114   -0.32785   -0.08930    0.33486    9.73336
382076.339516    0.16392   -0.09835   -0.29506   -0.02232    0.34603    9.71104
382076.349516   -0.03278    0.00000   -0.09835    0.01116    0.25673    9.75568
382076.359516   -0.26228    0.00000    0.13114   -0.15627    0.18976    9.75568
382076.369516   -0.36063    0.03278    0.19671   -0.16743    0.05581    9.78917
382076.379516   -0.29506    0.13114    0.29506   -0.14511   -0.01116    9.77801
382076.389515   -0.16392    0.13114    0.22949   -0.17859    0.03349    9.83382
382076.399515    0.03278    0.09835    0.03278   -0.11162    0.12278    9.86731
382076.409515    0.22949   -0.03278   -0.13114   -0.10046    0.16743    9.77801
382076.419515    0.32785   -0.06557   -0.26228   -0.01116    0.24557    9.75568
382076.429515    0.32785   -0.13114   -0.26228   -0.05581    0.30138    9.73336
382076.439515    0.16392   -0.13114   -0.19671   -0.06697    0.32370    9.73336
382076.449515   -0.03278   -0.09835    0.00000   -0.01116    0.23440    9.74452
382076.459515   -0.26228    0.00000    0.22949   -0.12278    0.17859    9.78917
382076.469515   -0.32785    0.09835    0.29506   -0.18976    0.07813    9.77801
382076.479514   -0.29506    0.13114    0.36063   -0.12278   -0.04465    9.78917
382076.489514   -0.13114    0.06557    0.26228   -0.18976    0.01116    9.78917
382076.499514    0.03278    0.03278    0.09835   -0.07813    0.06697    9.82266
382076.509514    0.19671    0.00000   -0.09835   -0.10046    0.18976    9.85614
382076.519514    0.36063   -0.06557   -0.26228   -0.03349    0.26789    9.75568
382076.529514    0.32785   -0.19671   -0.26228    0.02232    0.31254    9.74452
382076.539514    0.16392   -0.13114   -0.19671   -0.07813    0.33486    9.71104
382076.549514   -0.03278   -0.09835   -0.06557   -0.03349    0.25673    9.72220
382076.559514   -0.22949    0.13114    0.13114   -0.05581    0.12278    9.75568
382076.569514   -0.36063    0.09835    0.26228   -0.20092    0.07813    9.80033
382076.579513   -0.29506    0.00000    0.29506   -0.14511    0.01116    9.81149
382076.589513   -0.16392    0.03278    0.19671   -0.15627    0.04465    9.82266
382076.599513    0.06557    0.09835   -0.03278   -0.10046    0.11162    9.87847
382076.609513    0.26228    0.09835   -0.16392   -0.06697    0.21208    9.82266
382076.619513    0.32785   -0.09835   -0.36063   -0.06697    0.26789    9.74452
382076.629513    0.29506   -0.22949   -0.36063    0.03349    0.27905    9.73336
382076.639513    0.19671   -0.13114   -0.26228   -0.10046    0.31254    9.69987
382076.649513   -0.03278    0.00000   -0.13114   -0.08930    0.24557    9.71104
382076.659513   -0.22949    0.09835    0.16392   -0.06697    0.13395    9.74452
382076.669513   -0.32785    0.03278    0.26228   -0.16743    0.07813    9.78917
382076.679512   -0.32785    0.03278    0.29506   -0.18976   -0.01116    9.82266
382076.689512   -0.16392    0.16392    0.26228   -0.14511    0.01116    9.82266
382076.699512    0.06557    0.13114    0.06557   -0.11162    0.13395    9.87847
382076.709512    0.22949    0.06557   -0.09835   -0.02232    0.22324    9.81149
382076.719512    0.29506   -0.13114   -0.22949   -0.05581    0.31254    9.74452
382076.729512    0.32785   -0.16392   -0.26228    0.02232    0.31254    9.74452
382076.739512    0.16392   -0.03278   -0.09835   -0.05581    0.30138    9.68871
382076.749512   -0.06557    0.00000    0.00000   -0.10046    0.22324    9.71104
382076.759512   -0.22949    0.00000    0.19671   -0.08930    0.11162    9.74452
382076.769511   -0.36063    0.06557    0.32785   -0.16743    0.03349    9.76685
382076.779511   -0.36063    0.09835    0.32785   -0.17859   -0.04465    9.81149
382076.789511   -0.16392    0.19671    0.26228   -0.13395   -0.02232    9.81149
382076.799511    0.06557    0.06557    0.09835   -0.15627    0.07813    9.83382
382076.809511    0.22949    0.00000   -0.19671   -0.04465    0.21208    9.83382
382076.819511    0.36063   -0.13114   -0.29506    0.00000    0.31254    9.81149
382076.829511    0.29506   -0.09835   -0.32785    0.00000    0.36835    9.74452
382076.839511    0.16392   -0.09835   -0.22949   -0.05581    0.32370    9.69987
382076.849511   -0.06557   -0.06557   -0.13114   -0.05581    0.20092    9.67755
382076.859511   -0.22949    0.00000    0.13114   -0.13395    0.12278    9.71104
382076.869510   -0.32785    0.09835    0.22949   -0.17859    0.04465    9.76685
382076.879510   -0.29506    0.09835    0.29506   -0.14511   -0.01116    9.80033
382076.889510   -0.13114    0.09835    0.13114   -0.13395   -0.01116    9.83382
382076.899510    0.03278    0.03278    0.00000   -0.16743    0.05581    9.81149
382076.909510    0.22949    0.00000   -0.22949   -0.11162    0.15627    9.80033
382076.919510    0.32785   -0.09835   -0.29506    0.00000    0.24557    9.75568
382076.929510    0.29506   -0.13114   -0.32785   -0.05581    0.35719    9.75568
382076.939510    0.16392   -0.16392   -0.22949   -0.04465    0.33486    9.72220
382076.949510   -0.03278   -0.09835   -0.03278   -0.01116    0.24557    9.72220
382076.959509   -0.26228    0.06557    0.19671   -0.11162    0.14511    9.76685
382076.969509   -0.32785    0.13114    0.29506   -0.20092    0.05581    9.80033
382076.979509   -0.32785    0.03278    0.32785   -0.13395   -0.01116    9.83382
382076.989509   -0.19671    0.03278    0.22949   -0.12278    0.01116    9.82266
382076.999509    0.03278    0.09835    0.13114   -0.15627    0.08930    9.82266
382077.009509    0.22949    0.03278   -0.09835   -0.13395    0.15627    9.81149
382077.019509    0.36063   -0.06557   -0.19671    0.02232    0.23440    9.75568
382077.029509    0.29506   -0.13114   -0.26228   -0.07813    0.34603    9.75568
382077.039509    0.16392   -0.19671   -0.19671   -0.01116    0.34603    9.71104
382077.049509   -0.03278    0.03278    0.03278   -0.01116    0.23440    9.73336
382077.059509   -0.26228    0.09835    0.19671   -0.13395    0.15627    9.76685
382077.069509   -0.32785    0.06557    0.29506   -0.15627    0.05581    9.78917
382077.079509   -0.29506    0.03278    0.29506   -0.15627   -0.01116    9.81149
382077.089509   -0.16392    0.13114    0.22949   -0.12278    0.02232    9.83382
382077.099509    0.03278    0.16392    0.03278   -0.11162    0.07813    9.83382
382077.109508    0.19671    0.03278   -0.16392   -0.12278    0.17859    9.82266
382077.119508    0.36063   -0.16392   -0.29506    0.00000    0.22324    9.75568
382077.129508    0.32785   -0.16392   -0.32785   -0.04465    0.31254    9.75568
382077.139508    0.19671   -0.09835   -0.29506   -0.05581    0.34603    9.74452
382077.149508   -0.06557    0.00000   -0.06557    0.00000    0.25673    9.72220
382077.159508   -0.22949    0.03278    0.09835   -0.12278    0.18976    9.75568
382077.169508   -0.36063    0.03278    0.19671   -0.13395    0.06697    9.76685
382077.179508   -0.32785    0.09835    0.26228   -0.17859    0.00000    9.78917
382077.189508   -0.13114    0.16392    0.19671   -0.15627    0.04465    9.82266
382077.199508    0.06557    0.09835    0.00000   -0.07813    0.11162    9.84498
382077.209507    0.22949   -0.03278   -0.16392   -0.08930    0.21208    9.80033
382077.219507    0.32785   -0.13114   -0.29506   -0.05581    0.25673    9.76685
382077.229507    0.29506   -0.09835   -0.26228   -0.01116    0.27905    9.73336
382077.239507    0.19671   -0.09835   -0.16392   -0.10046    0.32370    9.68871
382077.249507   -0.06557   -0.06557    0.00000   -0.03349    0.22324    9.73336
382077.259507   -0.19671    0.00000    0.19671   -0.11162    0.16743    9.77801
382077.269507   -0.36063    0.03278    0.32785   -0.17859    0.08930    9.80033
382077.279507   -0.29506    0.13114    0.36063   -0.14511    0.00000    9.81149
382077.289507   -0.09835    0.09835    0.29506   -0.17859    0.04465    9.80033
382077.299506    0.06557    0.00000    0.06557   -0.07813    0.11162    9.84498
382077.309506    0.22949    0.03278   -0.09835   -0.05581    0.21208    9.84498
382077.319506    0.29506   -0.06557   -0.22949   -0.05581    0.29021    9.75568
382077.329506    0.29506   -0.09835   -0.26228    0.02232    0.31254    9.75568
382077.339506    0.16392   -0.09835   -0.19671   -0.10046    0.33486    9.68871
382077.349506   -0.06557   -0.13114   -0.03278   -0.04465    0.23440    9.73336
382077.359506   -0.26228    0.03278    0.19671   -0.07813    0.13395    9.75568
382077.369506   -0.32785    0.13114    0.26228   -0.17859    0.06697    9.80033
382077.379506   -0.32785    0.06557    0.26228   -0.15627    0.00000    9.83382
382077.389506   -0.16392    0.09835    0.16392   -0.15627    0.03349    9.84498
382077.399505    0.03278    0.06557   -0.03278   -0.08930    0.13395    9.90079
382077.409505    0.22949    0.06557   -0.16392   -0.01116    0.24557    9.83382
382077.419505    0.32785   -0.03278   -0.32785   -0.06697    0.32370    9.75568
382077.429505    0.26228   -0.19671   -0.39342    0.03349    0.31254    9.73336
382077.439505    0.13114   -0.16392   -0.26228   -0.06697    0.32370    9.68871
382077.449505   -0.06557   -0.03278   -0.13114   -0.10046    0.22324    9.72220
382077.459505   -0.22949    0.09835    0.13114   -0.08930    0.11162    9.75568
382077.469505   -0.32785    0.13114    0.26228   -0.18976    0.04465    9.78917
382077.479505   -0.29506    0.03278    0.26228   -0.15627   -0.01116    9.81149
382077.489505   -0.13114    0.09835    0.19671   -0.16743    0.00000    9.84498
382077.499504    0.06557    0.13114    0.03278   -0.12278    0.11162    9.84498
382077.509504    0.26228    0.03278   -0.13114   -0.02232    0.23440    9.80033
382077.519504    0.32785   -0.09835   -0.26228   -0.04465    0.31254    9.78917
382077.529504    0.32785   -0.19671   -0.29506   -0.02232    0.33486    9.73336
382077.539504    0.16392   -0.09835   -0.16392   -0.05581    0.26789    9.71104
382077.549504   -0.03278    0.03278    0.03278   -0.08930    0.18976    9.69987
382077.559504   -0.19671    0.03278    0.22949   -0.13395    0.12278    9.74452
382077.569504   -0.36063    0.03278    0.32785   -0.15627    0.03349    9.76685
382077.579504   -0.32785    0.03278    0.36063   -0.14511   -0.02232    9.82266
382077.589503   -0.13114    0.16392    0.26228   -0.15627   -0.02232    9.81149
382077.599503    0.06557    0.09835    0.03278   -0.17859    0.07813    9.81149
382077.609503    0.26228   -0.03278   -0.16392   -0.04465    0.17859    9.77801
382077.619503    0.39342   -0.13114   -0.26228    0.00000    0.32370    9.78917
382077.629503    0.29506   -0.13114   -0.26228   -0.02232    0.39067    9.75568
382077.639503    0.13114   -0.09835   -0.19671   -0.03349    0.31254    9.69987
382077.649503   -0.06557   -0.03278   -0.06557   -0.05581    0.20092    9.72220
382077.659503   -0.26228    0.00000    0.16392   -0.15627    0.11162    9.72220
382077.669503   -0.39342    0.03278    0.22949   -0.17859    0.03349    9.80033
382077.679503   -0.29506    0.09835    0.29506   -0.13395   -0.03349    9.80033
382077.689502   -0.16392    0.13114    0.16392   -0.14511   -0.02232    9.80033
382077.699502    0.03278    0.03278    0.00000   -0.16743    0.05581    9.81149
382077.709502    0.29506   -0.03278   -0.26228   -0.10046    0.14511    9.81149
382077.719502    0.32785   -0.09835   -0.32785    0.00000    0.26789    9.75568
382077.729502    0.29506   -0.06557   -0.36063   -0.04465    0.36835    9.75568
382077.739502    0.16392   -0.13114   -0.22949   -0.01116    0.36835    9.72220
382077.749502   -0.09835   -0.03278   -0.06557    0.00000    0.25673    9.73336
382077.759502   -0.22949    0.03278    0.16392   -0.13395    0.16743    9.76685
382077.769502   -0.36063    0.09835    0.26228   -0.18976    0.03349    9.80033
382077.779501   -0.29506    0.09835    0.29506   -0.13395    0.00000    9.80033
382077.789501   -0.19671    0.09835    0.22949   -0.11162    0.04465    9.85614
382077.799501    0.03278    0.06557    0.06557   -0.12278    0.10046    9.84498
382077.809501    0.22949    0.00000   -0.13114   -0.14511    0.16743    9.80033
382077.819501    0.36063   -0.03278   -0.22949    0.00000    0.21208    9.75568
382077.829501    0.32785   -0.13114   -0.26228   -0.05581    0.31254    9.73336
382077.839501    0.16392   -0.22949   -0.16392   -0.05581    0.32370    9.72220
382077.849501   -0.06557   -0.06557    0.06557   -0.02232    0.25673    9.73336
382077.859501   -0.22949    0.09835    0.22949   -0.10046    0.17859    9.76685
382077.869501   -0.36063    0.09835    0.32785   -0.17859    0.05581    9.81149
382077.879500   -0.32785    0.03278    0.36063   -0.16743    0.00000    9.81149
382077.889500   -0.13114    0.03278    0.22949   -0.13395    0.01116    9.83382
382077.899500    0.06557    0.13114    0.03278   -0.10046    0.11162    9.84498
382077.909500    0.22949    0.03278   -0.13114   -0.12278    0.20092    9.78917
382077.919500    0.32785   -0.13114   -0.36063   -0.02232    0.23440    9.77801
382077.929500    0.32785   -0.16392   -0.32785   -0.01116    0.29021    9.72220
382077.939500    0.16392   -0.13114   -0.26228   -0.08930    0.31254    9.71104
382077.949500   -0.06557   -0.03278   -0.06557   -0.02232    0.22324    9.72220
382077.959500   -0.26228    0.09835    0.09835   -0.10046    0.17859    9.75568
382077.969500   -0.32785    0.03278    0.22949   -0.18976    0.08930    9.77801
382077.979499   -0.32785    0.03278    0.26228   -0.16743   -0.02232    9.77801
382077.989499   -0.13114    0.09835    0.16392   -0.16743    0.02232    9.78917
382077.999499    0.06557    0.13114   -0.03278   -0.07813    0.10046    9.82266
382078.009500    0.26228    0.03278   -0.19671   -0.12278    0.21208    9.83382
382078.019500    0.32785   -0.19671   -0.36063   -0.04465    0.27905    9.74452
382078.029499    0.29506   -0.13114   -0.29506    0.02232    0.30138    9.75568
382078.039499    0.19671   -0.06557   -0.19671   -0.11162    0.33486    9.72220
382078.049499   -0.06557   -0.03278   -0.03278   -0.06697    0.21208    9.71104
382078.059499   -0.22949    0.03278    0.19671   -0.06697    0.12278    9.74452
382078.069499   -0.36063    0.03278    0.32785   -0.22324    0.10046    9.80033
382078.079499   -0.29506    0.13114    0.32785   -0.15627    0.00000    9.81149
382078.089499   -0.13114    0.13114    0.26228   -0.16743    0.03349    9.80033
382078.099499    0.06557    0.06557    0.06557   -0.07813    0.11162    9.86731
382078.109499    0.26228   -0.03278   -0.06557   -0.05581    0.24557    9.84498
382078.119499    0.29506   -0.13114   -0.26228   -0.05581    0.30138    9.76685
382078.129498    0.29506   -0.13114   -0.22949    0.05581    0.29021    9.75568
382078.139498    0.16392   -0.06557   -0.13114   -0.10046    0.33486    9.69987
382078.149498   -0.06557   -0.09835   -0.03278   -0.07813    0.23440    9.74452
382078.159498   -0.22949    0.03278    0.22949   -0.04465    0.12278    9.76685
382078.169498   -0.32785    0.13114    0.29506   -0.15627    0.08930    9.83382
382078.179498   -0.26228    0.09835    0.29506   -0.16743    0.02232    9.83382
382078.189498   -0.16392    0.13114    0.19671   -0.11162    0.03349    9.84498
382078.199498    0.06557    0.00000    0.00000   -0.07813    0.14511    9.86731
382078.209498    0.29506    0.03278   -0.19671   -0.02232    0.26789    9.77801
382078.219497    0.32785   -0.03278   -0.32785   -0.06697    0.33486    9.75568
382078.229497    0.29506   -0.13114   -0.39342    0.04465    0.29021    9.71104
382078.239497    0.13114   -0.13114   -0.19671   -0.06697    0.29021    9.68871
382078.249497   -0.03278   -0.09835   -0.09835   -0.12278    0.22324    9.71104
382078.259497   -0.22949    0.06557    0.13114   -0.07813    0.08930    9.73336
382078.269497   -0.36063    0.13114    0.22949   -0.16743    0.03349    9.82266
382078.279497   -0.29506    0.06557    0.26228   -0.21208   -0.02232    9.81149
382078.289497   -0.16392    0.09835    0.16392   -0.16743   -0.03349    9.81149
382078.299497    0.06557    0.06557    0.00000   -0.13395    0.07813    9.80033
382078.309497    0.26228    0.06557   -0.22949   -0.06697    0.22324    9.76685
382078.319496    0.32785   -0.09835   -0.26228   -0.02232    0.34603    9.80033
382078.329496    0.29506   -0.19671   -0.32785    0.00000    0.33486    9.72220
382078.339496    0.13114   -0.16392   -0.13114   -0.04465    0.30138    9.69987
382078.349496   -0.06557   -0.03278    0.00000   -0.11162    0.21208    9.69987
382078.359496   -0.26228    0.06557    0.22949   -0.11162    0.08930    9.74452
382078.369496   -0.36063    0.06557    0.32785   -0.17859    0.04465    9.80033
382078.379496   -0.32785    0.06557    0.39342   -0.15627    0.01116    9.82266
382078.389496   -0.16392    0.09835    0.22949   -0.14511   -0.02232    9.83382
382078.399496    0.03278    0.13114    0.06557   -0.15627    0.04465    9.80033
382078.409496    0.26228    0.00000   -0.13114   -0.08930    0.16743    9.81149
382078.419495    0.36063   -0.16392   -0.26228    0.00000    0.29021    9.77801
382078.429495    0.36063   -0.19671   -0.29506   -0.01116    0.36835    9.75568
382078.439495    0.13114   -0.09835   -0.16392   -0.02232    0.35719    9.73336
382078.449495   -0.09835    0.00000   -0.03278   -0.03349    0.23440    9.74452
382078.459495   -0.22949    0.00000    0.19671   -0.10046    0.12278    9.74452
382078.469495   -0.36063    0.06557    0.26228   -0.17859    0.03349    9.80033
382078.479495   -0.29506    0.06557    0.29506   -0.15627   -0.01116    9.83382
382078.489495   -0.13114    0.16392    0.19671   -0.11162   -0.01116    9.84498
382078.499495    0.06557    0.13114    0.03278   -0.13395    0.05581    9.81149
382078.509494    0.26228   -0.06557   -0.22949   -0.11162    0.15627    9.78917
382078.519494    0.32785   -0.16392   -0.36063   -0.01116    0.24557    9.75568
382078.529494    0.32785   -0.09835   -0.36063   -0.02232    0.34603    9.72220
382078.539494    0.16392   -0.06557   -0.22949   -0.03349    0.35719    9.72220
382078.549494   -0.09835   -0.03278   -0.06557   -0.02232    0.26789    9.71104
382078.559494   -0.26228   -0.03278    0.13114   -0.10046    0.14511    9.74452
382078.569494   -0.32785    0.06557    0.26228   -0.17859    0.05581    9.81149
382078.579494   -0.26228    0.13114    0.29506   -0.17859    0.01116    9.83382
382078.589494   -0.13114    0.13114    0.19671   -0.11162    0.03349    9.86731
382078.599494    0.06557    0.03278    0.06557   -0.10046    0.13395    9.86731
382078.609493    0.22949   -0.06557   -0.13114   -0.12278    0.18976    9.80033
382078.619493    0.32785   -0.06557   -0.29506    0.00000    0.23440    9.75568
382078.629493    0.32785   -0.09835   -0.22949   -0.05581    0.29021    9.69987
382078.639493    0.16392   -0.16392   -0.16392   -0.06697    0.31254    9.71104
382078.649493   -0.06557   -0.06557    0.00000    0.00000    0.24557    9.73336
382078.659493   -0.26228    0.06557    0.22949   -0.13395    0.18976    9.77801
382078.669493   -0.32785    0.09835    0.36063   -0.13395    0.05581    9.81149
382078.679493   -0.29506    0.09835    0.36063   -0.16743   -0.01116    9.82266
382078.689493   -0.16392    0.06557    0.22949   -0.16743    0.02232    9.83382
382078.699493    0.09835    0.09835    0.06557   -0.11162    0.11162    9.85614
382078.709492    0.26228    0.06557   -0.13114   -0.10046    0.20092    9.80033
382078.719492    0.29506   -0.06557   -0.26228   -0.03349    0.25673    9.76685
382078.729492    0.32785   -0.13114   -0.29506    0.00000    0.31254    9.73336
382078.739492    0.16392   -0.16392   -0.22949   -0.10046    0.33486    9.71104
382078.749492   -0.06557    0.00000   -0.06557    0.02232    0.22324    9.72220
382078.759492   -0.22949    0.09835    0.16392   -0.11162    0.14511    9.75568
382078.769492   -0.36063    0.09835    0.19671   -0.18976    0.05581    9.82266
382078.779492   -0.29506    0.03278    0.26228   -0.15627   -0.03349    9.76685
382078.789492   -0.16392    0.03278    0.13114   -0.17859    0.03349    9.83382
382078.799491    0.09835    0.09835   -0.03278   -0.10046    0.11162    9.85614
382078.809491    0.26228    0.06557   -0.22949   -0.06697    0.23440    9.84498
382078.819491    0.29506   -0.16392   -0.36063   -0.03349    0.30138    9.76685
382078.829491    0.29506   -0.22949   -0.32785    0.02232    0.31254    9.74452
382078.839491    0.13114   -0.09835   -0.22949   -0.11162    0.33486    9.69987
382078.849491   -0.06557    0.00000   -0.03278   -0.06697    0.21208    9.69987
382078.859491   -0.22949    0.09835    0.19671   -0.06697    0.11162    9.77801
382078.869491   -0.36063    0.03278    0.29506   -0.20092    0.08930    9.81149
382078.879491   -0.29506    0.00000    0.32785   -0.12278    0.01116    9.84498
382078.889721   -0.13114    0.19671    0.22949   -0.15627    0.04465    9.82266
382078.899490    0.06557    0.13114    0.00000   -0.07813    0.14511    9.90079
382078.909490    0.26228    0.00000   -0.09835   -0.04465    0.24557    9.82266
382078.919490    0.32785   -0.19671   -0.26228   -0.04465    0.31254    9.78917
382078.929490    0.29506   -0.13114   -0.22949    0.05581    0.31254    9.75568
382078.939490    0.13114   -0.03278   -0.13114   -0.10046    0.31254    9.71104
382078.949490   -0.09835   -0.06557    0.00000   -0.07813    0.21208    9.71104
382078.959490   -0.22949    0.00000    0.26228   -0.05581    0.11162    9.76685
382078.969490   -0.32785    0.06557    0.32785   -0.17859    0.05581    9.80033
382078.979490   -0.32785    0.09835    0.29506   -0.14511    0.00000    9.82266
382078.989489   -0.13114    0.16392    0.19671   -0.12278    0.01116    9.84498
382078.999489    0.13114    0.03278    0.00000   -0.12278    0.14511    9.85614
382079.009490    0.29506   -0.03278   -0.16392   -0.01116    0.23440    9.80033
382079.019490    0.32785   -0.09835   -0.29506   -0.04465    0.31254    9.77801
382079.029490    0.32785   -0.13114   -0.36063    0.01116    0.34603    9.74452
382079.039490    0.13114   -0.09835   -0.19671   -0.02232    0.30138    9.71104
382079.049489   -0.09835   -0.09835   -0.06557   -0.10046    0.22324    9.72220
382079.059489   -0.26228    0.03278    0.13114   -0.08930    0.10046    9.76685
382079.069489   -0.32785    0.09835    0.29506   -0.16743    0.04465    9.80033
382079.079489   -0.29506    0.13114    0.26228   -0.16743   -0.02232    9.80033
382079.089489   -0.16392    0.06557    0.16392   -0.13395   -0.01116    9.81149
382079.099489    0.06557    0.06557   -0.03278   -0.16743    0.08930    9.81149
382079.109489    0.29506    0.00000   -0.22949   -0.05581    0.21208    9.80033
382079.119489    0.32785   -0.06557   -0.32785   -0.01116    0.32370    9.80033
382079.129489    0.29506   -0.16392   -0.32785    0.00000    0.37951    9.73336
382079.139488    0.13114   -0.16392   -0.16392   -0.03349    0.33486    9.69987
382079.149488   -0.06557   -0.03278    0.00000   -0.08930    0.22324    9.73336
382079.159488   -0.26228    0.06557    0.19671   -0.12278    0.11162    9.74452
382079.169488   -0.32785    0.13114    0.32785   -0.17859    0.02232    9.80033
382079.179488   -0.29506    0.03278    0.36063   -0.16743    0.00000    9.80033
382079.189488   -0.13114    0.09835    0.22949   -0.12278   -0.01116    9.84498
382079.199488    0.06557    0.09835    0.06557   -0.15627    0.07813    9.83382
382079.209488    0.26228    0.03278   -0.13114   -0.08930    0.17859    9.78917
382079.219488    0.36063   -0.09835   -0.26228    0.01116    0.27905    9.75568
382079.229488    0.29506   -0.22949   -0.22949   -0.02232    0.36835    9.73336
382079.239487    0.13114   -0.13114   -0.13114   -0.03349    0.33486    9.72220
382079.249487   -0.09835    0.00000    0.03278   -0.02232    0.23440    9.74452
382079.259487   -0.22949    0.09835    0.19671   -0.12278    0.11162    9.75568
382079.269487   -0.36063    0.03278    0.29506   -0.18976    0.02232    9.81149
382079.279487   -0.26228    0.03278    0.29506   -0.14511   -0.01116    9.81149
382079.289487   -0.16392    0.13114    0.19671   -0.12278    0.01116    9.83382
382079.299487    0.09835    0.13114    0.00000   -0.13395    0.10046    9.84498
382079.309487    0.26228   -0.03278   -0.22949   -0.11162    0.17859    9.81149
382079.319487    0.32785   -0.19671   -0.32785    0.01116    0.23440    9.75568
382079.329487    0.29506   -0.16392   -0.32785   -0.05581    0.32370    9.74452
382079.339486    0.09835   -0.06557   -0.26228   -0.04465    0.34603    9.71104
382079.349486   -0.09835   -0.03278   -0.06557   -0.02232    0.24557    9.73336
382079.359486   -0.26228    0.00000    0.13114   -0.10046    0.14511    9.77801
382079.369486   -0.32785    0.03278    0.26228   -0.17859    0.06697    9.83382
382079.379486   -0.32785    0.13114    0.26228   -0.15627    0.01116    9.84498
382079.389486   -0.13114    0.13114    0.16392   -0.11162    0.04465    9.85614
382079.399486    0.06557    0.09835    0.03278   -0.10046    0.12278    9.84498
382079.409486    0.26228   -0.06557   -0.16392   -0.13395    0.20092    9.77801
382079.419486    0.32785   -0.13114   -0.29506   -0.02232    0.23440    9.75568
382079.429485    0.32785   -0.09835   -0.29506   -0.03349    0.30138    9.73336
382079.439485    0.13114   -0.06557   -0.16392   -0.08930    0.32370    9.71104
382079.449485   -0.06557   -0.09835   -0.03278   -0.02232    0.22324    9.75568
382079.459485   -0.26228    0.00000    0.22949   -0.12278    0.14511    9.76685
382079.469485   -0.36063    0.09835    0.36063   -0.17859    0.04465    9.78917
382079.479485   -0.29506    0.13114    0.39342   -0.20092   -0.02232    9.76685
382079.489485   -0.13114    0.13114    0.22949   -0.15627    0.01116    9.81149
382079.499485    0.06557    0.03278    0.06557   -0.07813    0.08930    9.83382
382079.509485    0.22949    0.03278   -0.13114   -0.07813    0.25673    9.83382
382079.519485    0.32785   -0.06557   -0.29506   -0.03349    0.30138    9.78917
382079.529484    0.29506   -0.13114   -0.26228    0.02232    0.30138    9.74452
382079.539484    0.13114   -0.16392   -0.22949   -0.10046    0.31254    9.71104
382079.549484   -0.06557   -0.09835   -0.03278   -0.04465    0.20092    9.73336
382079.559484   -0.29506    0.09835    0.22949   -0.08930    0.11162    9.74452
382079.569484   -0.36063    0.09835    0.26228   -0.18976    0.06697    9.80033
382079.579484   -0.32785    0.06557    0.26228   -0.14511   -0.01116    9.81149
382079.589484   -0.09835    0.06557    0.16392   -0.16743    0.03349    9.83382
382079.599484    0.09835    0.03278   -0.03278   -0.08930    0.12278    9.86731
382079.609484    0.29506    0.06557   -0.19671   -0.05581    0.22324    9.83382
382079.619483    0.36063   -0.13114   -0.36063   -0.05581    0.31254    9.74452
382079.629483    0.29506   -0.19671   -0.32785    0.03349    0.30138    9.74452
382079.639483    0.09835   -0.13114   -0.19671   -0.10046    0.32370    9.69987
382079.649483   -0.09835    0.00000   -0.09835   -0.10046    0.22324    9.73336
382079.659483   -0.26228    0.09835    0.19671   -0.07813    0.10046    9.74452
382079.669483   -0.36063    0.06557    0.29506   -0.18976    0.05581    9.80033
382079.679483   -0.29506    0.06557    0.29506   -0.15627   -0.01116    9.85614
382079.689483   -0.09835    0.09835    0.26228   -0.17859    0.02232    9.84498
382079.699483    0.09835    0.09835    0.00000   -0.07813    0.14511    9.87847
382079.709483    0.26228    0.00000   -0.13114   -0.02232    0.27905    9.80033
382079.719482    0.32785   -0.13114   -0.29506   -0.07813    0.34603    9.75568
382079.729482    0.26228   -0.19671   -0.26228    0.04465    0.31254    9.73336
382079.739482    0.13114   -0.06557   -0.09835   -0.05581    0.30138    9.68871
382079.749482   -0.09835    0.00000    0.03278   -0.13395    0.21208    9.71104
382079.759482   -0.22949    0.03278    0.22949   -0.07813    0.07813    9.75568
382079.769482   -0.29506    0.06557    0.36063   -0.15627    0.02232    9.80033
382079.779482   -0.29506    0.09835    0.29506   -0.17859   -0.02232    9.86731
382079.789482   -0.09835    0.19671    0.19671   -0.12278   -0.02232    9.86731
382079.799482    0.09835    0.09835    0.03278   -0.12278    0.10046    9.84498
382079.809481    0.29506   -0.03278   -0.19671   -0.03349    0.22324    9.76685
382079.819481    0.32785   -0.13114   -0.26228   -0.04465    0.32370    9.78917
382079.829481    0.29506   -0.13114   -0.32785    0.00000    0.35719    9.74452
382079.839481    0.09835   -0.03278   -0.19671   -0.02232    0.29021    9.72220
382079.849481   -0.09835   -0.03278   -0.03278   -0.12278    0.22324    9.69987
382079.859481   -0.26228    0.00000    0.16392   -0.12278    0.07813    9.75568
382079.869481   -0.36063    0.09835    0.26228   -0.14511    0.02232    9.78917
382079.879481   -0.32785    0.09835    0.26228   -0.15627    0.00000    9.81149
382079.889481   -0.09835    0.13114    0.16392   -0.15627    0.00000    9.84498
382079.899481    0.06557    0.00000   -0.06557   -0.15627    0.06697    9.77801
382079.909480    0.26228   -0.03278   -0.22949   -0.05581    0.20092    9.77801
382079.919480    0.36063   -0.09835   -0.32785   -0.04465    0.32370    9.78917
382079.929480    0.26228   -0.13114   -0.36063    0.00000    0.35719    9.75568
382079.939480    0.13114   -0.16392   -0.16392   -0.01116    0.32370    9.71104
382079.949480   -0.09835   -0.06557   -0.03278   -0.06697    0.22324    9.73336
382079.959480   -0.29506    0.06557    0.22949   -0.12278    0.10046    9.77801
382079.969480   -0.36063    0.09835    0.32785   -0.16743    0.02232    9.80033
382079.979480   -0.29506    0.09835    0.32785   -0.16743   -0.02232    9.82266
382079.989480   -0.16392    0.06557    0.22949   -0.15627    0.01116    9.83382
382079.999480    0.09835    0.06557    0.06557   -0.15627    0.07813    9.82266
382080.009520    0.29506    0.00000   -0.16392   -0.10046    0.17859    9.77801
382080.019520    0.36063   -0.06557   -0.22949   -0.01116    0.27905    9.75568
382080.029520    0.32785   -0.19671   -0.29506   -0.02232    0.35719    9.74452
382080.039520    0.13114   -0.16392   -0.13114   -0.02232    0.33486    9.73336
382080.049520   -0.09835    0.00000    0.03278   -0.05581    0.24557    9.72220
382080.059520   -0.29506    0.06557    0.26228   -0.08930    0.13395    9.74452
382080.069520   -0.32785    0.09835    0.29506   -0.18976    0.04465    9.80033
382080.079519   -0.29506    0.00000    0.29506   -0.16743    0.00000    9.81149
382080.089519   -0.13114    0.13114    0.16392   -0.12278    0.02232    9.83382
382080.099519    0.09835    0.13114    0.03278   -0.10046    0.08930    9.85614
382080.109519    0.26228    0.03278   -0.22949   -0.13395    0.21208    9.76685
382080.119519    0.36063   -0.13114   -0.32785    0.00000    0.23440    9.75568
382080.129519    0.29506   -0.22949   -0.32785   -0.03349    0.31254    9.73336
382080.139519    0.13114   -0.09835   -0.22949   -0.07813    0.30138    9.72220
382080.149519   -0.06557    0.03278   -0.09835   -0.04465    0.22324    9.73336
382080.159519   -0.26228    0.09835    0.16392   -0.11162    0.13395    9.76685
382080.169519   -0.36063    0.03278    0.26228   -0.17859    0.04465    9.83382
382080.179518   -0.29506    0.03278    0.26228   -0.18976   -0.01116    9.81149
382080.189518   -0.13114    0.09835    0.13114   -0.12278    0.02232    9.84498
382080.199518    0.06557    0.13114    0.00000   -0.07813    0.12278    9.83382
382080.209518    0.26228   -0.03278   -0.19671   -0.12278    0.22324    9.81149
382080.219518    0.36063   -0.16392   -0.32785   -0.01116    0.26789    9.75568
382080.229518    0.26228   -0.09835   -0.29506   -0.04465    0.30138    9.71104
382080.239518    0.13114   -0.06557   -0.19671   -0.07813    0.32370    9.69987
382080.249518   -0.09835   -0.03278   -0.03278   -0.04465    0.20092    9.72220
382080.259518   -0.26228    0.03278    0.26228   -0.11162    0.14511    9.78917
382080.269518   -0.32785    0.03278    0.36063   -0.17859    0.05581    9.80033
382080.279517   -0.29506    0.13114    0.32785   -0.16743   -0.03349    9.77801
382080.289517   -0.09835    0.13114    0.22949   -0.16743    0.02232    9.81149
382080.299517    0.09835    0.06557    0.03278   -0.07813    0.11162    9.83382
382080.309517    0.26228   -0.06557   -0.13114   -0.06697    0.25673    9.83382
382080.319517    0.32785   -0.13114   -0.26228   -0.03349    0.32370    9.77801
382080.329517    0.29506   -0.09835   -0.26228    0.03349    0.31254    9.76685
382080.339517    0.13114   -0.09835   -0.13114   -0.12278    0.31254    9.68871
382080.349517   -0.06557   -0.13114    0.00000   -0.06697    0.17859    9.71104
382080.359517   -0.22949    0.03278    0.19671   -0.07813    0.10046    9.75568
382080.369516   -0.36063    0.09835    0.29506   -0.21208    0.05581    9.80033
382080.379516   -0.32785    0.09835    0.29506   -0.14511   -0.01116    9.82266
382080.389516   -0.09835    0.13114    0.16392   -0.16743    0.01116    9.81149
382080.399516    0.09835    0.03278   -0.06557   -0.07813    0.12278    9.86731
382080.409516    0.29506    0.00000   -0.22949   -0.04465    0.25673    9.83382
382080.419516    0.36063   -0.06557   -0.39342   -0.04465    0.32370    9.76685
382080.429516    0.26228   -0.16392   -0.32785    0.04465    0.31254    9.72220
382080.439516    0.13114   -0.13114   -0.19671   -0.10046    0.30138    9.71104
382080.449516   -0.13114   -0.06557   -0.03278   -0.10046    0.21208    9.71104
382080.459516   -0.26228    0.09835    0.16392   -0.06697    0.08930    9.75568
382080.469515   -0.36063    0.09835    0.29506   -0.18976    0.07813    9.83382
382080.479515   -0.32785    0.03278    0.26228   -0.15627    0.01116    9.83382
382080.489515   -0.06557    0.06557    0.19671   -0.14511    0.03349    9.84498
382080.499515    0.09835    0.06557   -0.03278   -0.10046    0.15627    9.87847
382080.509515    0.29506    0.06557   -0.16392   -0.02232    0.24557    9.77801
382080.519515    0.32785   -0.13114   -0.26228   -0.07813    0.32370    9.80033
382080.529515    0.29506   -0.22949   -0.26228    0.04465    0.31254    9.76685
382080.539515    0.16392   -0.09835   -0.09835   -0.05581    0.29021    9.72220
382080.549515   -0.13114    0.00000    0.00000   -0.15627    0.21208    9.71104
382080.559515   -0.22949    0.06557    0.26228   -0.08930    0.06697    9.75568
382080.569514   -0.32785    0.06557    0.32785   -0.16743    0.02232    9.77801
382080.579514   -0.29506    0.03278    0.36063   -0.20092   -0.02232    9.82266
382080.589514   -0.13114    0.16392    0.26228   -0.13395   -0.03349    9.82266
382080.599514    0.09835    0.09835    0.06557   -0.14511    0.10046    9.80033
382080.609514    0.26228    0.00000   -0.16392   -0.04465    0.22324    9.80033
382080.619514    0.32785   -0.16392   -0.29506   -0.03349    0.34603    9.78917
382080.629514    0.26228   -0.19671   -0.26228    0.00000    0.35719    9.72220
382080.639514    0.09835   -0.03278   -0.13114   -0.01116    0.32370    9.74452
382080.649514   -0.09835    0.00000   -0.03278   -0.11162    0.18976    9.69987
382080.659513   -0.22949    0.00000    0.19671   -0.11162    0.07813    9.76685
382080.669513   -0.32785    0.06557    0.26228   -0.15627    0.02232    9.80033
382080.679513   -0.29506    0.13114    0.29506   -0.17859    0.00000    9.82266
382080.689513   -0.09835    0.16392    0.16392   -0.13395   -0.01116    9.81149
382080.699513    0.13114    0.06557   -0.03278   -0.16743    0.04465    9.77801
382080.709513    0.26228   -0.06557   -0.26228   -0.08930    0.18976    9.80033
382080.719513    0.39342   -0.13114   -0.32785   -0.02232    0.29021    9.76685
382080.729513    0.29506   -0.16392   -0.32785   -0.01116    0.36835    9.74452
382080.739513    0.09835   -0.09835   -0.16392   -0.03349    0.32370    9.71104
382080.749512   -0.09835   -0.03278    0.00000   -0.07813    0.22324    9.73336
382080.759512   -0.29506    0.00000    0.16392   -0.11162    0.08930    9.76685
382080.769512   -0.32785    0.09835    0.29506   -0.18976    0.01116    9.80033
382080.779512   -0.26228    0.09835    0.29506   -0.17859    0.01116    9.83382
382080.789512   -0.13114    0.09835    0.19671   -0.13395   -0.01116    9.82266
382080.799512    0.09835    0.03278    0.03278   -0.12278    0.07813    9.82266
382080.809512    0.26228   -0.03278   -0.16392   -0.11162    0.16743    9.80033
382080.819512    0.32785   -0.09835   -0.26228   -0.03349    0.24557    9.74452
382080.829512    0.29506   -0.13114   -0.22949   -0.01116    0.32370    9.74452
382080.839512    0.13114   -0.13114   -0.13114   -0.04465    0.34603    9.71104
382080.849511   -0.13114   -0.06557    0.03278   -0.05581    0.26789    9.72220
382080.859511   -0.26228    0.09835    0.22949   -0.08930    0.13395    9.74452
382080.869511   -0.36063    0.09835    0.32785   -0.17859    0.04465    9.78917
382080.879511   -0.26228    0.09835    0.36063   -0.16743    0.00000    9.82266
382080.889511   -0.09835    0.06557    0.19671   -0.11162    0.04465    9.83382
382080.899511    0.09835    0.09835    0.03278   -0.05581    0.14511    9.85614
382080.909511    0.26228    0.03278   -0.19671   -0.12278    0.23440    9.76685
382080.919511    0.32785   -0.13114   -0.32785   -0.01116    0.24557    9.75568
382080.929511    0.29506   -0.19671   -0.26228   -0.01116    0.29021    9.71104
382080.939511    0.09835   -0.13114   -0.19671   -0.08930    0.31254    9.69987
382080.949510   -0.06557    0.03278   -0.03278   -0.06697    0.20092    9.74452
382080.959510   -0.22949    0.09835    0.16392   -0.10046    0.13395    9.76685
382080.969510   -0.32785    0.09835    0.26228   -0.16743    0.02232    9.81149
382080.979510   -0.29506    0.00000    0.26228   -0.21208   -0.02232    9.81149
382080.989510   -0.13114    0.06557    0.13114   -0.13395    0.03349    9.81149
382080.999510    0.09835    0.09835   -0.06557   -0.06697    0.13395    9.85614
382081.009510    0.26228    0.00000   -0.22949   -0.08930    0.24557    9.81149
382081.019510    0.29506   -0.16392   -0.32785   -0.02232    0.27905    9.75568
382081.029510    0.29506   -0.16392   -0.29506    0.00000    0.30138    9.72220
382081.039510    0.13114   -0.09835   -0.19671   -0.11162    0.29021    9.73336
382081.049510   -0.13114    0.00000    0.00000   -0.05581    0.20092    9.72220
382081.059510   -0.22949    0.03278    0.22949   -0.11162    0.12278    9.75568
382081.069510   -0.36063    0.00000    0.32785   -0.20092    0.05581    9.80033
382081.079510   -0.26228    0.09835    0.36063   -0.15627   -0.01116    9.81149
382081.089510   -0.06557    0.19671    0.26228   -0.16743    0.02232    9.77801
382081.099509    0.13114    0.06557    0.03278   -0.07813    0.13395    9.84498
382081.109509    0.26228   -0.03278   -0.13114   -0.05581    0.25673    9.84498
382081.119509    0.29506   -0.16392   -0.26228   -0.01116    0.32370    9.75568
382081.129509    0.29506   -0.13114   -0.22949    0.01116    0.31254    9.74452
382081.139509    0.09835   -0.03278   -0.13114   -0.10046    0.31254    9.67755
382081.149509   -0.09835   -0.06557    0.00000   -0.10046    0.18976    9.71104
382081.159509   -0.26228    0.03278    0.22949   -0.08930    0.10046    9.76685
382081.169509   -0.36063    0.03278    0.36063   -0.20092    0.05581    9.81149
382081.179739   -0.29506    0.16392    0.26228   -0.12278    0.00000    9.85614
382081.189509   -0.09835    0.16392    0.22949   -0.14511    0.04465    9.84498
382081.199508    0.13114    0.03278   -0.06557   -0.10046    0.12278    9.86731
382081.209508    0.29506   -0.06557   -0.19671   -0.02232    0.23440    9.80033
382081.219508    0.29506   -0.06557   -0.36063   -0.06697    0.33486    9.77801
382081.229508    0.26228   -0.09835   -0.36063    0.03349    0.31254    9.72220
382081.239508    0.13114   -0.09835   -0.19671   -0.05581    0.30138    9.71104
382081.249508   -0.13114   -0.06557   -0.06557   -0.13395    0.21208    9.72220
382081.259508   -0.26228    0.03278    0.16392   -0.07813    0.06697    9.77801
382081.269508   -0.36063    0.16392    0.29506   -0.18976    0.02232    9.80033
382081.279508   -0.29506    0.09835    0.22949   -0.16743   -0.02232    9.84498
382081.289507   -0.09835    0.09835    0.16392   -0.15627    0.00000    9.82266
382081.299507    0.09835    0.03278   -0.06557   -0.12278    0.11162    9.82266
382081.309507    0.29506    0.00000   -0.19671    0.00000    0.24557    9.81149
382081.319507    0.29506   -0.06557   -0.29506   -0.04465    0.36835    9.75568
382081.329507    0.26228   -0.16392   -0.29506    0.01116    0.34603    9.74452
382081.339507    0.09835   -0.16392   -0.13114   -0.02232    0.31254    9.71104
382081.349507   -0.13114   -0.03278    0.03278   -0.13395    0.20092    9.74452
382081.359507   -0.29506    0.09835    0.26228   -0.10046    0.07813    9.74452
382081.369507   -0.36063    0.09835    0.32785   -0.15627    0.02232    9.82266
382081.379507   -0.29506    0.00000    0.32785   -0.16743    0.00000    9.80033
382081.389506   -0.13114    0.09835    0.19671   -0.14511   -0.02232    9.82266
382081.399506    0.09835    0.09835    0.03278   -0.15627    0.07813    9.76685
382081.409506    0.32785    0.00000   -0.16392   -0.05581    0.18976    9.80033
382081.419506    0.36063   -0.16392   -0.26228   -0.02232    0.31254    9.76685
382081.429506    0.29506   -0.22949   -0.26228    0.00000    0.35719    9.73336
382081.439506    0.09835   -0.09835   -0.13114   -0.02232    0.31254    9.74452
382081.449506   -0.09835    0.03278    0.06557   -0.08930    0.21208    9.71104
382081.459506   -0.26228    0.09835    0.19671   -0.11162    0.08930    9.76685
382081.469506   -0.32785    0.03278    0.29506   -0.17859    0.03349    9.80033
382081.479505   -0.26228    0.03278    0.29506   -0.15627   -0.01116    9.81149
382081.489505   -0.16392    0.16392    0.13114   -0.13395    0.00000    9.83382
382081.499505    0.13114    0.13114   -0.03278   -0.15627    0.06697    9.81149
382081.509505    0.29506   -0.03278   -0.26228   -0.10046    0.16743    9.78917
382081.519505    0.36063   -0.16392   -0.32785   -0.01116    0.27905    9.74452
382081.529505    0.26228   -0.13114   -0.32785   -0.02232    0.34603    9.74452
382081.539505    0.09835   -0.06557   -0.19671   -0.03349    0.35719    9.71104
382081.549505   -0.13114    0.03278    0.00000   -0.05581    0.23440    9.75568
382081.559505   -0.26228   -0.03278    0.16392   -0.11162    0.11162    9.78917
382081.569505   -0.36063    0.06557    0.26228   -0.18976    0.03349    9.81149
382081.579504   -0.26228    0.13114    0.29506   -0.16743   -0.01116    9.82266
382081.589504   -0.09835    0.16392    0.13114   -0.12278    0.02232    9.82266
382081.599504    0.09835    0.03278    0.00000   -0.13395    0.10046    9.83382
382081.609504    0.26228   -0.09835   -0.16392   -0.12278    0.20092    9.78917
382081.619504    0.32785   -0.13114   -0.26228   -0.02232    0.24557    9.75568
382081.629504    0.29506   -0.06557   -0.22949   -0.02232    0.31254    9.69987
382081.639504    0.09835   -0.09835   -0.13114   -0.04465    0.33486    9.71104
382081.649504   -0.09835   -0.06557    0.03278   -0.08930    0.22324    9.73336
382081.659504   -0.29506    0.00000    0.26228   -0.07813    0.12278    9.77801
382081.669504   -0.36063    0.13114    0.32785   -0.17859    0.03349    9.82266
382081.679503   -0.26228    0.13114    0.32785   -0.21208    0.00000    9.83382
382081.689503   -0.09835    0.06557    0.19671   -0.13395    0.02232    9.81149
382081.699503    0.13114    0.03278    0.03278   -0.07813    0.13395    9.85614
382081.709503    0.26228    0.00000   -0.16392   -0.11162    0.24557    9.81149
382081.719503    0.32785   -0.13114   -0.29506   -0.02232    0.27905    9.76685
382081.729503    0.29506   -0.13114   -0.26228    0.01116    0.29021    9.71104
382081.739503    0.13114   -0.13114   -0.19671   -0.10046    0.31254    9.68871
382081.749503   -0.09835   -0.06557    0.00000   -0.06697    0.20092    9.71104
382081.759503   -0.26228    0.09835    0.16392   -0.10046    0.10046    9.76685
382081.769502   -0.32785    0.06557    0.26228   -0.17859    0.04465    9.80033
382081.779502   -0.26228    0.09835    0.26228   -0.16743    0.00000    9.80033
382081.789502   -0.09835    0.03278    0.09835   -0.15627    0.03349    9.78917
382081.799502    0.13114    0.06557   -0.03278   -0.05581    0.13395    9.84498
382081.809502    0.29506    0.03278   -0.19671   -0.10046    0.26789    9.81149
382081.819502    0.36063   -0.13114   -0.36063   -0.03349    0.30138    9.76685
382081.829502    0.26228   -0.16392   -0.32785    0.03349    0.29021    9.72220
382081.839502    0.09835   -0.13114   -0.19671   -0.12278    0.30138    9.66639
382081.849502   -0.09835   -0.03278   -0.03278   -0.07813    0.17859    9.72220
382081.859502   -0.29506    0.09835    0.22949   -0.10046    0.10046    9.77801
382081.869501   -0.32785    0.03278    0.29506   -0.20092    0.07813    9.81149
382081.879501   -0.29506    0.03278    0.29506   -0.15627    0.00000    9.81149
382081.889501   -0.09835    0.13114    0.19671   -0.16743    0.03349    9.81149
382081.899501    0.09835    0.13114    0.03278   -0.08930    0.12278    9.85614
382081.909501    0.29506    0.00000   -0.16392   -0.05581    0.25673    9.82266
382081.919501    0.32785   -0.19671   -0.26228   -0.03349    0.33486    9.75568
382081.929501    0.29506   -0.19671   -0.26228    0.03349    0.33486    9.73336
382081.939501    0.09835   -0.03278   -0.06557   -0.07813    0.30138    9.66639
382081.949501   -0.13114    0.00000    0.03278   -0.12278    0.18976    9.72220
382081.959500   -0.26228    0.00000    0.22949   -0.07813    0.06697    9.75568
382081.969500   -0.32785    0.06557    0.36063   -0.17859    0.03349    9.81149
382081.979500   -0.29506    0.06557    0.29506   -0.14511    0.00000    9.84498
382081.989500   -0.09835    0.19671    0.19671   -0.16743    0.00000    9.83382
382081.999500    0.09835    0.03278   -0.06557   -0.11162    0.12278    9.84498
382082.009501    0.29506   -0.06557   -0.16392   -0.01116    0.24557    9.76685
382082.019500    0.32785   -0.13114   -0.32785   -0.07813    0.35719    9.76685
382082.029500    0.26228   -0.16392   -0.36063    0.03349    0.34603    9.72220
382082.039500    0.09835   -0.06557   -0.16392   -0.02232    0.29021    9.67755
382082.049500   -0.09835   -0.06557    0.00000   -0.14511    0.23440    9.73336
382082.059500   -0.26228    0.03278    0.16392   -0.10046    0.04465    9.74452
382082.069500   -0.32785    0.09835    0.26228   -0.16743    0.00000    9.78917
382082.079500   -0.29506    0.16392    0.26228   -0.18976   -0.03349    9.81149
382082.089500   -0.09835    0.09835    0.13114   -0.14511   -0.04465    9.82266
382082.099500    0.13114   -0.03278   -0.06557   -0.15627    0.07813    9.76685
382082.109500    0.26228   -0.03278   -0.26228   -0.03349    0.22324    9.78917
382082.119499    0.36063   -0.09835   -0.32785   -0.04465    0.33486    9.82266
382082.129499    0.26228   -0.09835   -0.32785    0.01116    0.34603    9.74452
382082.139499    0.06557   -0.16392   -0.13114   -0.02232    0.29021    9.72220
382082.149499   -0.13114    0.00000    0.03278   -0.12278    0.18976    9.72220
382082.159499   -0.29506    0.06557    0.22949   -0.13395    0.06697    9.77801
382082.169499   -0.32785    0.09835    0.32785   -0.15627    0.00000    9.81149
382082.179499   -0.29506    0.09835    0.29506   -0.17859    0.01116    9.80033
382082.189499   -0.09835    0.06557    0.19671   -0.14511   -0.01116    9.84498
382082.199499    0.13114    0.06557    0.06557   -0.15627    0.06697    9.75568
382082.209498    0.29506    0.00000   -0.22949   -0.06697    0.18976    9.80033
382082.219498    0.36063   -0.06557   -0.26228   -0.03349    0.30138    9.77801
382082.229498    0.26228   -0.22949   -0.26228   -0.03349    0.34603    9.74452
382082.239498    0.09835   -0.13114   -0.13114    0.00000    0.30138    9.72220
382082.249498   -0.13114    0.03278    0.06557   -0.10046    0.23440    9.74452
382082.259498   -0.29506    0.09835    0.19671   -0.11162    0.12278    9.76685
382082.269498   -0.32785    0.09835    0.26228   -0.14511    0.02232    9.82266
382082.279498   -0.29506    0.03278    0.29506   -0.16743    0.02232    9.82266
382082.289498   -0.13114    0.13114    0.13114   -0.12278    0.01116    9.83382
382082.299498    0.13114    0.09835    0.00000   -0.13395    0.08930    9.80033
382082.309497    0.29506   -0.03278   -0.26228   -0.08930    0.20092    9.77801
382082.319497    0.36063   -0.19671   -0.32785   -0.03349    0.27905    9.74452
382082.329497    0.29506   -0.19671   -0.36063   -0.01116    0.33486    9.73336
382082.339497    0.09835   -0.09835   -0.22949   -0.03349    0.33486    9.72220
382082.349497   -0.13114    0.00000   -0.06557   -0.06697    0.24557    9.72220
382082.359497   -0.26228    0.03278    0.16392   -0.08930    0.11162    9.77801
382082.369497   -0.36063    0.03278    0.26228   -0.18976    0.02232    9.81149
382082.379497   -0.26228    0.06557    0.26228   -0.18976    0.01116    9.83382
382082.389497   -0.09835    0.16392    0.13114   -0.11162    0.04465    9.83382
382082.399496    0.09835    0.09835   -0.03278   -0.08930    0.11162    9.85614
382082.409496    0.26228   -0.03278   -0.19671   -0.12278    0.22324    9.76685
382082.419496    0.32785   -0.16392   -0.29506   -0.03349    0.27905    9.74452
382082.429496    0.29506   -0.09835   -0.26228    0.00000    0.29021    9.71104
382082.439496    0.13114   -0.09835   -0.13114   -0.07813    0.30138    9.73336
382082.449496   -0.09835   -0.03278    0.03278   -0.10046    0.21208    9.75568
382082.459496   -0.29506    0.03278    0.22949   -0.06697    0.11162    9.80033
382082.469496   -0.32785    0.09835    0.36063   -0.17859    0.03349    9.82266
382082.479496   -0.26228    0.13114    0.29506   -0.21208    0.00000    9.80033
382082.489496   -0.06557    0.13114    0.22949   -0.13395    0.02232    9.82266
382082.499495    0.13114    0.03278    0.06557   -0.04465    0.12278    9.83382
382082.509495    0.26228   -0.06557   -0.16392   -0.10046    0.26789    9.83382
382082.519495    0.29506   -0.13114   -0.26228   -0.03349    0.31254    9.77801
382082.529495    0.26228   -0.09835   -0.26228    0.03349    0.29021    9.71104
382082.539495    0.06557   -0.13114   -0.13114   -0.12278    0.30138    9.68871
382082.549495   -0.09835   -0.06557    0.00000   -0.07813    0.20092    9.69987
382082.559495   -0.26228    0.03278    0.19671   -0.06697    0.08930    9.76685
382082.569495   -0.36063    0.16392    0.26228   -0.17859    0.04465    9.80033
382082.579495   -0.26228    0.09835    0.29506   -0.17859    0.00000    9.78917
382082.589494   -0.06557    0.09835    0.13114   -0.13395    0.02232    9.81149
382082.599494    0.13114    0.03278   -0.03278   -0.04465    0.11162    9.84498
382082.609494    0.32785    0.03278   -0.22949   -0.08930    0.26789    9.83382
382082.619494    0.32785   -0.09835   -0.39342   -0.03349    0.32370    9.76685
382082.629494    0.26228   -0.16392   -0.29506    0.05581    0.32370    9.74452
382082.639494    0.09835   -0.13114   -0.19671   -0.10046    0.31254    9.68871
382082.649494   -0.09835   -0.06557   -0.03278   -0.11162    0.20092    9.72220
382082.659494   -0.26228    0.13114    0.19671   -0.06697    0.05581    9.74452
382082.669494   -0.36063    0.13114    0.26228   -0.20092    0.06697    9.82266
382082.679494   -0.29506    0.03278    0.26228   -0.15627   -0.01116    9.81149
382082.689493   -0.09835    0.09835    0.19671   -0.15627    0.02232    9.82266
382082.699493    0.16392    0.09835   -0.03278   -0.10046    0.13395    9.86731
382082.709493    0.32785    0.03278   -0.16392   -0.04465    0.25673    9.80033
382082.719493    0.36063   -0.16392   -0.26228   -0.04465    0.34603    9.77801
382082.729493    0.26228   -0.19671   -0.26228    0.04465    0.31254    9.68871
382082.739493    0.06557   -0.06557   -0.09835   -0.07813    0.30138    9.72220
382082.749493   -0.13114    0.00000    0.03278   -0.13395    0.20092    9.71104
382082.759493   -0.29506    0.09835    0.22949   -0.07813    0.05581    9.75568
382082.769493   -0.32785    0.03278    0.32785   -0.17859    0.02232    9.82266
382082.779492   -0.26228    0.03278    0.29506   -0.16743   -0.01116    9.84498
382082.789492   -0.13114    0.13114    0.22949   -0.13395    0.01116    9.82266
382082.799492    0.16392    0.09835   -0.03278   -0.11162    0.12278    9.83382
382082.809492    0.29506   -0.06557   -0.19671   -0.02232    0.23440    9.77801
382082.819492    0.32785   -0.16392   -0.29506   -0.08930    0.34603    9.76685
382082.829492    0.26228   -0.16392   -0.29506    0.03349    0.35719    9.72220
382082.839492    0.09835    0.00000   -0.13114   -0.02232    0.30138    9.72220
382082.849492   -0.13114    0.03278    0.00000   -0.15627    0.20092    9.71104
382082.859492   -0.29506    0.00000    0.16392   -0.08930    0.06697    9.75568
382082.869492   -0.32785    0.09835    0.29506   -0.15627    0.01116    9.80033
382082.879491   -0.26228    0.09835    0.22949   -0.20092   -0.01116    9.80033
382082.889491   -0.09835    0.19671    0.13114   -0.14511   -0.02232    9.83382
382082.899491    0.13114    0.03278   -0.09835   -0.15627    0.08930    9.78917
382082.909491    0.29506   -0.06557   -0.26228   -0.04465    0.22324    9.81149
382082.919491    0.36063   -0.13114   -0.32785   -0.04465    0.35719    9.78917
382082.929491    0.26228   -0.13114   -0.36063   -0.02232    0.36835    9.73336
382082.939491    0.06557   -0.09835   -0.13114    0.00000    0.29021    9.73336
382082.949491   -0.13114   -0.06557    0.03278   -0.15627    0.21208    9.69987
382082.959491   -0.29506    0.03278    0.22949   -0.12278    0.06697    9.75568
382082.969491   -0.32785    0.13114    0.32785   -0.15627    0.00000    9.81149
382082.979490   -0.29506    0.09835    0.32785   -0.17859   -0.01116    9.81149
382082.989490   -0.06557    0.09835    0.16392   -0.14511   -0.02232    9.81149
382082.999490    0.09835    0.00000    0.03278   -0.14511    0.06697    9.76685
382083.009491    0.32785   -0.03278   -0.19671   -0.10046    0.18976    9.77801
382083.019491    0.36063   -0.09835   -0.22949   -0.02232    0.31254    9.74452
382083.029490    0.26228   -0.13114   -0.26228    0.01116    0.35719    9.75568
382083.039490    0.09835   -0.13114   -0.09835   -0.02232    0.32370    9.74452
382083.049490   -0.09835   -0.03278    0.09835   -0.07813    0.22324    9.69987
382083.059490   -0.26228    0.09835    0.26228   -0.11162    0.08930    9.78917
382083.069490   -0.36063    0.13114    0.32785   -0.17859    0.01116    9.80033
382083.079490   -0.26228    0.03278    0.32785   -0.16743    0.01116    9.82266
382083.089490   -0.13114    0.06557    0.13114   -0.11162    0.02232    9.83382
382083.099490    0.13114    0.06557    0.00000   -0.08930    0.10046    9.81149
382083.109490    0.29506    0.03278   -0.19671   -0.12278    0.20092    9.80033
382083.119490    0.32785   -0.13114   -0.32785   -0.02232    0.25673    9.75568
382083.129489    0.29506   -0.19671   -0.29506   -0.01116    0.31254    9.73336
382083.139489    0.09835   -0.09835   -0.16392   -0.05581    0.33486    9.71104
382083.149489   -0.13114    0.03278   -0.06557   -0.07813    0.24557    9.71104
382083.159489   -0.29506    0.06557    0.16392   -0.06697    0.11162    9.76685
382083.169489   -0.39342    0.06557    0.26228   -0.20092    0.04465    9.81149
382083.179489   -0.22949    0.06557    0.22949   -0.18976    0.02232    9.81149
382083.189489   -0.03278    0.09835    0.09835   -0.11162    0.05581    9.83382
382083.199489    0.13114    0.13114   -0.06557   -0.05581    0.15627    9.85614
382083.209489    0.29506   -0.03278   -0.22949   -0.11162    0.29021    9.78917
382083.219488    0.36063   -0.16392   -0.32785   -0.01116    0.29021    9.77801
382083.229488    0.26228   -0.16392   -0.26228   -0.02232    0.30138    9.68871
382083.239488    0.09835   -0.06557   -0.13114   -0.08930    0.27905    9.71104
382083.249488   -0.13114    0.03278    0.03278   -0.07813    0.20092    9.74452
382083.259488   -0.29506    0.03278    0.22949   -0.08930    0.08930    9.76685
382083.269488   -0.36063    0.03278    0.32785   -0.17859    0.02232    9.81149
382083.279488   -0.26228    0.09835    0.32785   -0.20092    0.00000    9.78917
382083.289488   -0.06557    0.16392    0.19671   -0.15627    0.02232    9.83382
382083.299488    0.13114    0.03278    0.00000   -0.06697    0.12278    9.82266
382083.309488    0.26228   -0.03278   -0.16392   -0.06697    0.26789    9.81149
382083.319487    0.36063   -0.16392   -0.26228   -0.03349    0.31254    9.77801
382083.329487    0.29506   -0.09835   -0.22949    0.02232    0.30138    9.68871
382083.339487    0.09835   -0.03278   -0.16392   -0.10046    0.31254    9.71104
382083.349487   -0.13114   -0.06557    0.03278   -0.06697    0.18976    9.73336
382083.359487   -0.26228    0.03278    0.22949   -0.11162    0.10046    9.75568
382083.369487   -0.32785    0.03278    0.29506   -0.17859    0.04465    9.81149
382083.379487   -0.26228    0.16392    0.26228   -0.16743    0.00000    9.81149
382083.389487   -0.09835    0.13114    0.13114   -0.16743    0.05581    9.84498
382083.399487    0.13114    0.00000   -0.06557   -0.04465    0.13395    9.81149
382083.409486    0.29506   -0.03278   -0.26228   -0.03349    0.26789    9.82266
382083.419486    0.32785   -0.06557   -0.32785   -0.06697    0.34603    9.75568
382083.429486    0.26228   -0.09835   -0.29506    0.05581    0.30138    9.72220
382083.439486    0.06557   -0.13114   -0.19671   -0.08930    0.29021    9.69987
382083.449486   -0.16392   -0.06557   -0.06557   -0.13395    0.17859    9.71104
382083.459486   -0.26228    0.09835    0.16392   -0.07813    0.05581    9.75568
382083.469486   -0.32785    0.13114    0.26228   -0.20092    0.03349    9.81149
382083.479486   -0.26228    0.09835    0.26228   -0.15627    0.00000    9.83382
382083.489486   -0.09835    0.09835    0.13114   -0.14511    0.02232    9.81149
382083.499486    0.13114    0.06557   -0.03278   -0.12278    0.08930    9.81149
382083.509485    0.32785    0.03278   -0.16392   -0.01116    0.25673    9.77801
382083.519485    0.32785   -0.09835   -0.29506   -0.05581    0.33486    9.76685
382083.529485    0.26228   -0.19671   -0.26228    0.04465    0.33486    9.72220
382083.539485    0.06557   -0.13114   -0.13114   -0.03349    0.29021    9.72220
382083.549485   -0.13114   -0.03278    0.06557   -0.15627    0.20092    9.72220
382083.559485   -0.29506    0.09835    0.26228   -0.07813    0.05581    9.80033
382083.569485   -0.32785    0.13114    0.39342   -0.20092    0.00000    9.81149
382083.579485   -0.26228   -0.03278    0.32785   -0.16743   -0.02232    9.83382
382083.589485   -0.09835    0.13114    0.16392   -0.14511   -0.01116    9.82266
382083.599484    0.13114    0.06557    0.00000   -0.15627    0.12278    9.80033
382083.609484    0.29506    0.00000   -0.19671   -0.02232    0.23440    9.77801
382083.619484    0.29506   -0.13114   -0.29506   -0.06697    0.34603    9.77801
382083.629484    0.26228   -0.22949   -0.29506    0.02232    0.35719    9.72220
382083.639484    0.09835   -0.03278   -0.13114    0.00000    0.26789    9.72220
382083.649484   -0.13114    0.06557    0.03278   -0.14511    0.20092    9.73336
382083.659484   -0.29506    0.06557    0.19671   -0.11162    0.05581    9.76685
382083.669484   -0.32785    0.00000    0.32785   -0.16743    0.00000    9.81149
382083.679484   -0.26228    0.06557    0.26228   -0.18976   -0.01116    9.80033
382083.689484   -0.06557    0.19671    0.09835   -0.14511   -0.03349    9.82266
382083.699483    0.16392    0.06557   -0.06557   -0.15627    0.06697    9.74452
382083.709483    0.32785   -0.06557   -0.29506   -0.05581    0.20092    9.82266
382083.719483    0.36063   -0.19671   -0.29506   -0.02232    0.35719    9.75568
382083.729483    0.26228   -0.13114   -0.32785   -0.01116    0.34603    9.73336
382083.739483    0.09835   -0.06557   -0.13114   -0.01116    0.30138    9.73336
382083.749483   -0.16392    0.03278    0.03278   -0.12278    0.22324    9.73336
382083.759483   -0.29506    0.00000    0.22949   -0.12278    0.07813    9.75568
382083.769483   -0.32785    0.09835    0.29506   -0.14511    0.00000    9.80033
382083.779483   -0.26228    0.09835    0.26228   -0.18976    0.02232    9.81149
382083.789482   -0.09835    0.19671    0.16392   -0.12278    0.00000    9.77801
382083.799482    0.13114    0.03278    0.00000   -0.14511    0.07813    9.78917
382083.809482    0.32785   -0.06557   -0.22949   -0.10046    0.17859    9.80033
382083.819482    0.32785   -0.13114   -0.26228   -0.04465    0.29021    9.72220
382083.829482    0.26228   -0.09835   -0.22949    0.01116    0.35719    9.74452
382083.839482    0.06557   -0.13114   -0.06557   -0.02232    0.34603    9.74452
382083.849482   -0.13114   -0.06557    0.03278   -0.08930    0.24557    9.74452
382083.859482   -0.32785    0.06557    0.29506   -0.11162    0.11162    9.77801
382083.869482   -0.32785    0.16392    0.29506   -0.16743    0.01116    9.83382
382083.879482   -0.26228    0.06557    0.36063   -0.18976    0.03349    9.81149
382083.889481   -0.09835    0.09835    0.13114   -0.11162    0.03349    9.84498
382083.899481    0.13114    0.03278    0.03278   -0.08930    0.11162    9.82266
382083.909481    0.29506   -0.03278   -0.22949   -0.11162    0.22324    9.77801
382083.919481    0.32785   -0.09835   -0.29506   -0.03349    0.26789    9.75568
382083.929481    0.26228   -0.16392   -0.32785    0.02232    0.30138    9.71104
382083.939481    0.06557   -0.13114   -0.16392   -0.07813    0.31254    9.72220
382083.949481   -0.16392   -0.03278    0.00000   -0.11162    0.22324    9.75568
382083.959481   -0.29506    0.09835    0.16392   -0.06697    0.07813    9.77801
382083.969481   -0.32785    0.09835    0.29506   -0.17859    0.04465    9.81149
382083.979480   -0.26228    0.00000    0.22949   -0.20092    0.00000    9.80033
382083.989480   -0.06557    0.06557    0.09835   -0.12278    0.02232    9.80033
382083.999480    0.13114    0.09835   -0.09835   -0.05581    0.15627    9.85614
382084.009481    0.29506    0.03278   -0.22949   -0.11162    0.26789    9.80033
382084.019481    0.32785   -0.19671   -0.32785   -0.02232    0.30138    9.74452
382084.029481    0.26228   -0.16392   -0.26228    0.02232    0.30138    9.69987
382084.039480    0.09835   -0.06557   -0.16392   -0.11162    0.31254    9.71104
382084.049480   -0.13114    0.06557    0.03278   -0.10046    0.17859    9.73336
382084.059480   -0.26228    0.06557    0.22949   -0.07813    0.07813    9.76685
382084.069480   -0.36063    0.03278    0.36063   -0.16743    0.03349    9.78917
382084.079480   -0.26228    0.06557    0.32785   -0.21208   -0.01116    9.77801
382084.089480   -0.09835    0.09835    0.19671   -0.14511    0.03349    9.83382
382084.099480    0.16392    0.09835   -0.03278   -0.05581    0.13395    9.81149
382084.109480    0.32785   -0.06557   -0.13114   -0.07813    0.30138    9.78917
382084.119480    0.32785   -0.16392   -0.29506   -0.03349    0.33486    9.75568
382084.129480    0.26228   -0.16392   -0.22949    0.03349    0.32370    9.74452
382084.139479    0.06557    0.00000   -0.13114   -0.11162    0.27905    9.69987
382084.149479   -0.13114    0.00000    0.06557   -0.12278    0.17859    9.73336
382084.159479   -0.29506    0.03278    0.26228   -0.10046    0.05581    9.75568
382084.169479   -0.36063    0.03278    0.32785   -0.18976    0.02232    9.83382
382084.179479   -0.26228    0.09835    0.26228   -0.15627    0.00000    9.83382
382084.189479   -0.06557    0.16392    0.16392   -0.16743    0.00000    9.82266
382084.199479    0.13114    0.06557   -0.06557   -0.08930    0.08930    9.82266
382084.209479    0.29506   -0.03278   -0.19671   -0.03349    0.22324    9.82266
382084.219479    0.32785   -0.13114   -0.32785   -0.06697    0.34603    9.76685
382084.229478    0.22949   -0.09835   -0.32785    0.06697    0.32370    9.76685
382084.239478    0.06557   -0.03278   -0.13114   -0.08930    0.33486    9.68871
382084.249478   -0.16392   -0.09835    0.00000   -0.12278    0.21208    9.69987
382084.259478   -0.29506    0.03278    0.16392   -0.06697    0.05581    9.74452
382084.269478   -0.36063    0.09835    0.29506   -0.18976    0.03349    9.81149
382084.279478   -0.26228    0.13114    0.22949   -0.14511    0.01116    9.82266
382084.289478   -0.06557    0.09835    0.13114   -0.15627    0.02232    9.83382
382084.299478    0.13114    0.00000   -0.09835   -0.10046    0.12278    9.83382
382084.309478    0.32785   -0.03278   -0.22949   -0.04465    0.23440    9.77801
382084.319478    0.32785   -0.06557   -0.32785   -0.06697    0.36835    9.75568
382084.329477    0.26228   -0.13114   -0.26228    0.03349    0.34603    9.73336
382084.339477    0.06557   -0.13114   -0.09835   -0.03349    0.31254    9.72220
382084.349477   -0.13114   -0.03278    0.06557   -0.13395    0.21208    9.72220
382084.359477   -0.32785    0.09835    0.26228   -0.08930    0.05581    9.76685
382084.369477   -0.36063    0.13114    0.32785   -0.16743    0.02232    9.80033
382084.379477   -0.26228    0.06557    0.32785   -0.16743   -0.01116    9.83382
382084.389477   -0.09835    0.03278    0.19671   -0.12278    0.01116    9.85614
382084.399477    0.16392    0.06557   -0.03278   -0.15627    0.10046    9.78917
382084.409477    0.29506    0.00000   -0.19671   -0.02232    0.22324    9.81149
382084.419476    0.36063   -0.06557   -0.22949   -0.04465    0.34603    9.80033
382084.429476    0.22949   -0.22949   -0.29506   -0.02232    0.35719    9.74452
382084.439476    0.06557   -0.09835   -0.09835    0.02232    0.26789    9.72220
382084.449476   -0.09835    0.06557    0.06557   -0.13395    0.20092    9.69987
382084.459476   -0.29506    0.06557    0.22949   -0.11162    0.05581    9.77801
382084.469476   -0.32785    0.06557    0.32785   -0.15627   -0.01116    9.78917
382084.479476   -0.22949    0.00000    0.22949   -0.16743    0.01116    9.81149
382084.489476   -0.09835    0.16392    0.13114   -0.12278   -0.02232    9.80033
382084.499476    0.13114    0.09835   -0.09835   -0.15627    0.05581    9.76685
382084.509476    0.29506    0.00000   -0.29506   -0.06697    0.17859    9.80033
382084.519475    0.36063   -0.16392   -0.36063   -0.03349    0.33486    9.74452
382084.529475    0.26228   -0.19671   -0.36063   -0.01116    0.37951    9.72220
382084.539475    0.06557   -0.03278   -0.16392    0.02232    0.30138    9.72220
382084.549475   -0.16392    0.03278    0.03278   -0.10046    0.24557    9.74452
382084.559475   -0.32785    0.06557    0.19671   -0.13395    0.08930    9.76685
382084.569475   -0.36063    0.03278    0.29506   -0.14511    0.00000    9.78917
382084.579475   -0.26228    0.09835    0.22949   -0.16743    0.03349    9.82266
382084.589475   -0.09835    0.19671    0.13114   -0.12278    0.04465    9.83382
382084.599475    0.16392    0.06557   -0.03278   -0.12278    0.10046    9.81149
382084.609474    0.29506   -0.06557   -0.19671   -0.08930    0.18976    9.78917
382084.619474    0.36063   -0.16392   -0.29506   -0.05581    0.29021    9.73336
382084.629474    0.22949   -0.09835   -0.26228   -0.01116    0.32370    9.73336
382084.639474    0.06557   -0.09835   -0.13114   -0.03349    0.32370    9.72220
382084.649474   -0.13114    0.00000    0.06557   -0.08930    0.24557    9.75568
382084.659474   -0.29506    0.06557    0.26228   -0.10046    0.10046    9.77801
382084.669474   -0.36063    0.09835    0.32785   -0.14511    0.01116    9.81149
382084.679474   -0.26228    0.13114    0.32785   -0.21208    0.00000    9.81149
382084.689474   -0.06557    0.13114    0.16392   -0.13395    0.06697    9.84498
382084.699474    0.16392    0.03278   -0.03278   -0.06697    0.14511    9.86731
382084.709473    0.29506   -0.03278   -0.19671   -0.08930    0.25673    9.77801
382084.719473    0.32785   -0.09835   -0.29506   -0.02232    0.29021    9.75568
382084.729473    0.29506   -0.09835   -0.26228   -0.01116    0.29021    9.71104
382084.739473    0.06557   -0.09835   -0.13114   -0.05581    0.29021    9.68871
382084.749473   -0.13114   -0.06557    0.03278   -0.12278    0.23440    9.75568
382084.759473   -0.26228    0.06557    0.16392   -0.06697    0.11162    9.78917
382084.769473   -0.36063    0.13114    0.26228   -0.17859    0.03349    9.82266
382084.779473   -0.22949    0.09835    0.22949   -0.20092    0.02232    9.78917
382084.789473   -0.06557    0.06557    0.09835   -0.14511    0.04465    9.80033
382084.799472    0.13114    0.03278   -0.06557   -0.04465    0.15627    9.82266
382084.809472    0.32785    0.03278   -0.22949   -0.10046    0.26789    9.78917
382084.819472    0.32785   -0.09835   -0.36063   -0.04465    0.32370    9.74452
382084.829472    0.26228   -0.13114   -0.26228    0.03349    0.30138    9.73336
382084.839472    0.09835   -0.13114   -0.16392   -0.07813    0.26789    9.73336
382084.849472   -0.13114   -0.03278    0.06557   -0.12278    0.20092    9.72220
382084.859472   -0.29506    0.13114    0.22949   -0.08930    0.07813    9.78917
382084.869472   -0.36063    0.09835    0.29506   -0.16743    0.02232    9.80033
382084.879472   -0.26228    0.06557    0.29506   -0.20092    0.00000    9.80033
382084.889472   -0.09835    0.06557    0.19671   -0.15627    0.02232    9.83382
382084.899471    0.19671    0.09835   -0.03278   -0.05581    0.13395    9.83382
382084.909471    0.29506    0.03278   -0.16392   -0.05581    0.30138    9.82266
382084.919471    0.36063   -0.19671   -0.29506   -0.04465    0.36835    9.75568
382084.929471    0.22949   -0.16392   -0.22949    0.03349    0.31254    9.72220
382084.939471    0.09835   -0.06557   -0.06557   -0.08930    0.30138    9.69987
382084.949471   -0.16392    0.03278    0.09835   -0.12278    0.17859    9.71104
382084.959471   -0.32785    0.06557    0.26228   -0.10046    0.04465    9.78917
382084.969471   -0.32785    0.03278    0.36063   -0.18976    0.03349    9.81149
382084.979471   -0.26228    0.06557    0.29506   -0.14511    0.00000    9.84498
382084.989470   -0.09835    0.13114    0.13114   -0.15627    0.02232    9.84498
382084.999470    0.16392    0.09835   -0.06557   -0.07813    0.11162    9.82266
382085.009471    0.29506   -0.06557   -0.22949   -0.03349    0.25673    9.81149
382085.019471    0.32785   -0.19671   -0.29506   -0.03349    0.34603    9.75568
382085.029471    0.22949   -0.13114   -0.29506    0.04465    0.33486    9.71104
382085.039471    0.06557    0.00000   -0.16392   -0.03349    0.29021    9.72220
382085.049471   -0.13114    0.00000    0.00000   -0.15627    0.18976    9.71104
382085.059470   -0.32785    0.03278    0.19671   -0.07813    0.04465    9.76685
382085.069470   -0.32785    0.09835    0.26228   -0.18976    0.02232    9.81149
382085.079470   -0.26228    0.09835    0.22949   -0.15627    0.01116    9.84498
382085.089470   -0.06557    0.16392    0.09835   -0.13395    0.02232    9.84498
382085.099470    0.16392    0.00000   -0.13114   -0.13395    0.11162    9.81149
382085.109470    0.29506   -0.09835   -0.26228   -0.02232    0.23440    9.75568
382085.119470    0.36063   -0.13114   -0.32785   -0.08930    0.34603    9.77801
382085.129470    0.22949   -0.13114   -0.29506    0.03349    0.36835    9.74452
382085.139470    0.09835   -0.06557   -0.13114   -0.01116    0.27905    9.73336
382085.149469   -0.16392   -0.06557    0.06557   -0.15627    0.23440    9.72220
382085.159469   -0.29506    0.03278    0.26228   -0.11162    0.06697    9.76685
382085.169469   -0.32785    0.13114    0.36063   -0.14511   -0.02232    9.78917
382085.179469   -0.22949    0.09835    0.29506   -0.18976    0.00000    9.80033
382085.189469   -0.03278    0.09835    0.16392   -0.13395   -0.01116    9.81149
382085.199469    0.13114    0.00000   -0.03278   -0.15627    0.10046    9.75568
382085.209469    0.29506   -0.03278   -0.22949   -0.02232    0.21208    9.81149
382085.219469    0.36063   -0.09835   -0.22949   -0.06697    0.35719    9.76685
382085.229469    0.22949   -0.16392   -0.29506    0.00000    0.36835    9.73336
382085.239469    0.06557   -0.13114   -0.06557    0.03349    0.30138    9.75568
382085.249468   -0.13114    0.00000    0.09835   -0.13395    0.22324    9.73336
382085.259468   -0.29506    0.06557    0.22949   -0.12278    0.06697    9.75568
382085.269468   -0.32785    0.13114    0.32785   -0.14511    0.00000    9.78917
382085.279468   -0.26228    0.06557    0.26228   -0.16743    0.01116    9.80033
382085.289468   -0.06557    0.06557    0.09835   -0.14511    0.02232    9.77801
382085.299468    0.16392    0.06557   -0.06557   -0.12278    0.06697    9.81149
382085.309468    0.32785    0.00000   -0.26228   -0.08930    0.18976    9.81149
382085.319468    0.36063   -0.13114   -0.32785   -0.03349    0.30138    9.75568
382085.329468    0.26228   -0.19671   -0.32785   -0.01116    0.34603    9.75568
382085.339467    0.06557   -0.09835   -0.16392   -0.01116    0.31254    9.75568
382085.349467   -0.16392    0.03278    0.03278   -0.11162    0.23440    9.73336
382085.359467   -0.36063    0.06557    0.19671   -0.12278    0.08930    9.77801
382085.369467   -0.32785    0.03278    0.29506   -0.15627    0.00000    9.80033
382085.379467   -0.22949    0.03278    0.26228   -0.18976    0.02232    9.82266
382085.389467   -0.06557    0.09835    0.13114   -0.11162    0.04465    9.82266
382085.399467    0.13114    0.13114    0.00000   -0.10046    0.13395    9.83382
382085.409467    0.32785   -0.06557   -0.22949   -0.11162    0.23440    9.77801
382085.419467    0.32785   -0.16392   -0.32785   -0.04465    0.26789    9.73336
382085.429467    0.29506   -0.19671   -0.29506    0.00000    0.31254    9.72220
382085.439466    0.06557   -0.03278   -0.09835   -0.03349    0.31254    9.71104
382085.449466   -0.13114    0.00000    0.06557   -0.10046    0.22324    9.75568
382085.459466   -0.32785    0.06557    0.29506   -0.06697    0.06697    9.77801
382085.469466   -0.32785    0.06557    0.36063   -0.17859    0.02232    9.80033
382085.479466   -0.19671    0.09835    0.29506   -0.18976    0.00000    9.77801
382085.489466   -0.03278    0.13114    0.16392   -0.14511    0.04465    9.80033
382085.499466    0.13114    0.03278   -0.03278   -0.04465    0.14511    9.85614
382085.509466    0.29506   -0.06557   -0.16392   -0.07813    0.27905    9.78917
382085.519466    0.32785   -0.16392   -0.32785   -0.04465    0.32370    9.72220
382085.529465    0.26228   -0.09835   -0.29506    0.04465    0.29021    9.72220
382085.539465    0.09835   -0.03278   -0.13114   -0.07813    0.26789    9.71104
382085.549465   -0.13114   -0.06557    0.06557   -0.14511    0.18976    9.71104
382085.559465   -0.32785    0.00000    0.19671   -0.07813    0.05581    9.76685
382085.569465   -0.32785    0.06557    0.32785   -0.14511    0.02232    9.81149
382085.579465   -0.22949    0.13114    0.26228   -0.23440   -0.01116    9.81149
382085.589465   -0.03278    0.06557    0.09835   -0.15627    0.04465    9.82266
382085.599465    0.13114    0.00000   -0.09835   -0.05581    0.11162    9.81149
382085.609465    0.29506   -0.03278   -0.19671   -0.08930    0.27905    9.81149
382085.619465    0.32785   -0.13114   -0.36063   -0.06697    0.33486    9.76685
382085.629464    0.26228   -0.09835   -0.29506    0.05581    0.29021    9.72220
382085.639464    0.03278   -0.13114   -0.09835   -0.10046    0.29021    9.71104
382085.649464   -0.13114   -0.03278    0.00000   -0.13395    0.18976    9.72220
382085.659464   -0.29506    0.09835    0.19671   -0.10046    0.08930    9.76685
382085.669464   -0.32785    0.09835    0.29506   -0.15627    0.04465    9.80033
382085.679464   -0.29506    0.06557    0.29506   -0.20092    0.01116    9.81149
382085.689464   -0.03278    0.06557    0.09835   -0.16743    0.01116    9.81149
382085.699464    0.16392    0.00000   -0.06557   -0.05581    0.12278    9.83382
382085.709464    0.29506    0.03278   -0.16392   -0.05581    0.30138    9.82266
382085.719463    0.32785   -0.13114   -0.29506   -0.04465    0.36835    9.74452
382085.729463    0.22949   -0.19671   -0.22949    0.05581    0.33486    9.73336
382085.739463    0.03278   -0.09835   -0.06557   -0.06697    0.29021    9.68871
382085.749463   -0.16392    0.00000    0.09835   -0.13395    0.17859    9.71104
382085.759463   -0.29506    0.13114    0.29506   -0.07813    0.02232    9.73336
382085.769463   -0.32785    0.09835    0.36063   -0.18976    0.00000    9.78917
382085.779463   -0.26228    0.03278    0.29506   -0.13395    0.00000    9.83382
382085.789463   -0.06557    0.13114    0.13114   -0.14511    0.02232    9.81149
382085.799463    0.19671    0.06557   -0.03278   -0.10046    0.11162    9.78917
382085.809462    0.29506   -0.03278   -0.22949   -0.02232    0.22324    9.77801
382085.819462    0.36063   -0.16392   -0.32785   -0.07813    0.33486    9.77801
382085.829462    0.26228   -0.19671   -0.29506    0.02232    0.33486    9.72220
382085.839462    0.03278   -0.06557   -0.16392    0.00000    0.27905    9.74452
382085.849462   -0.16392    0.03278    0.06557   -0.16743    0.24557    9.73336
382085.859462   -0.32785    0.03278    0.19671   -0.07813    0.05581    9.77801
382085.869462   -0.36063    0.03278    0.29506   -0.15627    0.01116    9.82266
382085.879462   -0.26228    0.06557    0.22949   -0.15627    0.02232    9.83382
382085.889462   -0.03278    0.19671    0.13114   -0.14511    0.02232    9.85614
382085.899462    0.13114    0.06557   -0.13114   -0.14511    0.10046    9.76685
382085.909461    0.29506   -0.09835   -0.29506   -0.02232    0.22324    9.78917
382085.919461    0.39342   -0.16392   -0.36063   -0.08930    0.34603    9.74452
382085.929461    0.26228   -0.16392   -0.29506    0.02232    0.34603    9.74452
382085.939461    0.09835   -0.03278   -0.09835    0.02232    0.27905    9.72220
382085.949461   -0.19671    0.00000    0.03278   -0.16743    0.21208    9.73336
382085.959461   -0.29506   -0.03278    0.19671   -0.12278    0.06697    9.75568
382085.969461   -0.39342    0.09835    0.32785   -0.15627   -0.03349    9.77801
382085.979461   -0.26228    0.13114    0.29506   -0.20092    0.01116    9.78917
382085.989461   -0.06557    0.16392    0.16392   -0.11162   -0.01116    9.81149
382085.999460    0.19671    0.00000   -0.03278   -0.17859    0.07813    9.75568
382086.009461    0.32785   -0.09835   -0.22949   -0.04465    0.21208    9.78917
382086.019461    0.36063   -0.06557   -0.22949   -0.03349    0.33486    9.76685
382086.029461    0.26228   -0.13114   -0.26228   -0.01116    0.36835    9.74452
382086.039461    0.06557   -0.09835   -0.06557    0.01116    0.31254    9.73336
382086.049461   -0.16392   -0.06557    0.09835   -0.11162    0.22324    9.74452
382086.059461   -0.29506    0.06557    0.26228   -0.11162    0.08930    9.77801
382086.069460   -0.32785    0.13114    0.32785   -0.14511    0.01116    9.80033
382086.079460   -0.29506    0.09835    0.29506   -0.16743    0.03349    9.83382
382086.089460   -0.06557    0.06557    0.13114   -0.10046    0.05581    9.80033
382086.099730    0.16392    0.03278   -0.03278   -0.12278    0.10046    9.81149
382086.109460    0.32785    0.00000   -0.26228   -0.08930    0.21208    9.74452
382086.119460    0.39342   -0.13114   -0.32785   -0.02232    0.27905    9.72220
382086.129460    0.26228   -0.16392   -0.32785   -0.02232    0.34603    9.73336
382086.139460    0.03278   -0.13114   -0.16392   -0.02232    0.29021    9.71104
382086.149460   -0.16392   -0.03278    0.00000   -0.07813    0.23440    9.76685
382086.159460   -0.29506    0.13114    0.19671   -0.12278    0.10046    9.80033
382086.169459   -0.32785    0.13114    0.26228   -0.15627    0.01116    9.82266
382086.179459   -0.22949    0.06557    0.22949   -0.17859    0.02232    9.83382
382086.189459   -0.03278    0.03278    0.06557   -0.10046    0.05581    9.85614
382086.199459    0.13114    0.09835   -0.06557   -0.07813    0.14511    9.85614
382086.209459    0.29506    0.00000   -0.22949   -0.07813    0.25673    9.75568
382086.219459    0.32785   -0.16392   -0.32785   -0.03349    0.27905    9.72220
382086.229459    0.22949   -0.19671   -0.29506   -0.03349    0.30138    9.72220
382086.239459    0.09835   -0.09835   -0.13114   -0.05581    0.27905    9.72220
382086.249459   -0.16392    0.03278    0.06557   -0.12278    0.20092    9.73336
382086.259458   -0.29506    0.06557    0.26228   -0.10046    0.08930    9.77801
382086.269458   -0.32785    0.03278    0.36063   -0.17859    0.00000    9.80033
382086.279458   -0.22949    0.03278    0.29506   -0.18976   -0.02232    9.81149
382086.289458   -0.03278    0.13114    0.13114   -0.14511    0.03349    9.82266
382086.299458    0.19671    0.13114   -0.03278   -0.06697    0.15627    9.82266
382086.309458    0.32785   -0.06557   -0.16392   -0.07813    0.29021    9.78917
382086.319458    0.32785   -0.16392   -0.26228   -0.01116    0.32370    9.74452
382086.329458    0.26228   -0.16392   -0.22949    0.00000    0.31254    9.69987
382086.339458    0.06557   -0.06557   -0.09835   -0.07813    0.26789    9.72220
382086.349458   -0.16392    0.00000    0.09835   -0.12278    0.17859    9.73336
382086.359457   -0.26228    0.03278    0.22949   -0.12278    0.05581    9.75568
382086.369457   -0.32785    0.06557    0.32785   -0.16743    0.01116    9.80033
382086.379457   -0.26228    0.13114    0.26228   -0.18976    0.00000    9.77801
382086.389457   -0.03278    0.16392    0.09835   -0.15627    0.05581    9.83382
382086.399457    0.16392    0.00000   -0.13114   -0.05581    0.14511    9.81149
382086.409457    0.32785   -0.09835   -0.22949   -0.04465    0.27905    9.83382
382086.419457    0.32785   -0.19671   -0.39342   -0.05581    0.35719    9.77801
382086.429457    0.22949   -0.09835   -0.32785    0.02232    0.31254    9.76685
382086.439457    0.06557   -0.06557   -0.13114   -0.06697    0.27905    9.69987
382086.449456   -0.16392   -0.03278    0.03278   -0.13395    0.17859    9.75568
382086.459456   -0.29506    0.00000    0.19671   -0.11162    0.04465    9.75568
382086.469456   -0.36063    0.09835    0.29506   -0.15627    0.02232    9.82266
382086.479456   -0.22949    0.16392    0.22949   -0.16743   -0.01116    9.84498
382086.489456   -0.03278    0.06557    0.13114   -0.18976    0.01116    9.80033
382086.499456    0.16392    0.00000   -0.06557   -0.07813    0.11162    9.81149
382086.509456    0.32785    0.00000   -0.22949   -0.03349    0.25673    9.81149
382086.519456    0.36063   -0.09835   -0.29506   -0.07813    0.36835    9.75568
382086.529456    0.19671   -0.13114   -0.26228    0.05581    0.33486    9.74452
382086.539455    0.06557   -0.09835   -0.06557   -0.04465    0.30138    9.69987
382086.549455   -0.19671   -0.03278    0.09835   -0.17859    0.20092    9.69987
382086.559455   -0.29506    0.09835    0.26228   -0.08930    0.02232    9.75568
382086.569455   -0.29506    0.13114    0.32785   -0.16743    0.01116    9.81149
382086.579455   -0.22949    0.06557    0.29506   -0.15627    0.01116    9.85614
382086.589455   -0.06557    0.03278    0.16392   -0.14511    0.02232    9.82266
382086.599455    0.16392    0.06557   -0.06557   -0.08930    0.10046    9.77801
382086.609455    0.32785    0.00000   -0.19671   -0.04465    0.23440    9.78917
382086.619455    0.36063   -0.09835   -0.29506   -0.06697    0.34603    9.77801
382086.629455    0.26228   -0.22949   -0.29506    0.03349    0.34603    9.72220
382086.639454    0.06557   -0.06557   -0.09835    0.03349    0.29021    9.73336
382086.649454   -0.16392    0.06557    0.09835   -0.18976    0.23440    9.73336
382086.659454   -0.32785    0.06557    0.19671   -0.08930    0.04465    9.76685
382086.669454   -0.32785    0.09835    0.32785   -0.14511   -0.01116    9.80033
382086.679454   -0.22949    0.00000    0.26228   -0.18976    0.01116    9.82266
382086.689454   -0.03278    0.13114    0.09835   -0.12278    0.02232    9.81149
382086.699454    0.19671    0.06557   -0.13114   -0.14511    0.12278    9.77801
382086.709454    0.32785   -0.03278   -0.29506   -0.01116    0.22324    9.81149
382086.719454    0.32785   -0.16392   -0.32785   -0.08930    0.34603    9.76685
382086.729453    0.22949   -0.19671   -0.32785   -0.02232    0.33486    9.72220
382086.739453    0.06557   -0.03278   -0.13114    0.02232    0.26789    9.73336
382086.749453   -0.13114    0.06557    0.06557   -0.14511    0.22324    9.72220
382086.759453   -0.36063    0.03278    0.22949   -0.15627    0.06697    9.75568
382086.769453   -0.32785    0.03278    0.32785   -0.13395   -0.01116    9.78917
382086.779453   -0.19671    0.09835    0.26228   -0.18976    0.01116    9.81149
382086.789453   -0.03278    0.19671    0.13114   -0.13395    0.00000    9.78917
382086.799453    0.16392    0.06557   -0.03278   -0.15627    0.07813    9.77801
382086.809453    0.32785   -0.06557   -0.22949   -0.05581    0.18976    9.80033
382086.819453    0.36063   -0.13114   -0.29506   -0.03349    0.31254    9.74452
382086.829452    0.22949   -0.13114   -0.26228   -0.03349    0.35719    9.76685
382086.839452    0.03278   -0.06557   -0.09835    0.02232    0.30138    9.72220
382086.849452   -0.19671    0.03278    0.09835   -0.08930    0.22324    9.75568
382086.859452   -0.26228    0.00000    0.26228   -0.14511    0.10046    9.77801
382086.869452   -0.36063    0.09835    0.32785   -0.13395    0.00000    9.82266
382086.879452   -0.22949    0.16392    0.29506   -0.15627    0.03349    9.83382
382086.889452   -0.03278    0.13114    0.09835   -0.11162    0.05581    9.83382
382086.899452    0.16392    0.00000    0.00000   -0.11162    0.10046    9.80033
382086.909452    0.32785   -0.09835   -0.26228   -0.07813    0.21208    9.76685
382086.919451    0.32785   -0.06557   -0.32785   -0.02232    0.26789    9.73336
382086.929451    0.26228   -0.13114   -0.26228   -0.03349    0.33486    9.71104
382086.939451    0.06557   -0.13114   -0.09835   -0.01116    0.31254    9.71104
382086.949451   -0.13114    0.00000    0.03278   -0.06697    0.22324    9.73336
382086.959451   -0.29506    0.06557    0.19671   -0.12278    0.10046    9.78917
382086.969451   -0.32785    0.09835    0.29506   -0.16743    0.01116    9.82266
382086.979451   -0.19671    0.09835    0.22949   -0.17859    0.04465    9.78917
382086.989451   -0.06557    0.09835    0.06557   -0.12278    0.07813    9.84498
382086.999451    0.16392    0.00000   -0.09835   -0.05581    0.16743    9.84498
382087.009491    0.32785    0.00000   -0.26228   -0.06697    0.27905    9.75568
382087.019491    0.36063   -0.06557   -0.29506   -0.04465    0.31254    9.77801
382087.029491    0.22949   -0.19671   -0.29506   -0.02232    0.30138    9.69987
382087.039491    0.03278   -0.13114   -0.09835   -0.03349    0.24557    9.72220
382087.049491   -0.19671    0.03278    0.09835   -0.13395    0.20092    9.76685
382087.059491   -0.32785    0.13114    0.19671   -0.10046    0.08930    9.77801
382087.069491   -0.32785    0.06557    0.32785   -0.15627    0.01116    9.80033
382087.079491   -0.22949    0.09835    0.29506   -0.17859    0.02232    9.80033
382087.089491    0.00000    0.09835    0.13114   -0.16743    0.06697    9.84498
382087.099491    0.19671    0.09835   -0.06557   -0.03349    0.13395    9.77801
382087.109490    0.29506   -0.03278   -0.19671   -0.06697    0.26789    9.78917
382087.119490    0.32785   -0.16392   -0.32785   -0.06697    0.32370    9.72220
382087.129490    0.26228   -0.19671   -0.19671    0.01116    0.30138    9.72220
382087.139490    0.03278   -0.03278   -0.06557   -0.06697    0.26789    9.72220
382087.149490   -0.19671    0.06557    0.09835   -0.13395    0.17859    9.71104
382087.159490   -0.29506    0.06557    0.26228   -0.14511    0.06697    9.75568
382087.169490   -0.36063    0.00000    0.32785   -0.13395   -0.02232    9.78917
382087.179490   -0.22949    0.06557    0.26228   -0.17859   -0.03349    9.80033
382087.189490    0.00000    0.16392    0.13114   -0.18976    0.04465    9.80033
382087.199489    0.19671    0.06557   -0.09835   -0.05581    0.12278    9.83382
382087.209489    0.29506   -0.09835   -0.26228   -0.03349    0.29021    9.81149
382087.219489    0.29506   -0.19671   -0.32785   -0.04465    0.39067    9.76685
382087.229489    0.22949   -0.13114   -0.29506    0.02232    0.32370    9.74452
382087.239489    0.03278    0.00000   -0.13114   -0.06697    0.26789    9.71104
382087.249489   -0.16392   -0.03278    0.06557   -0.14511    0.16743    9.73336
382087.259489   -0.29506    0.00000    0.22949   -0.12278    0.04465    9.73336
382087.269489   -0.32785    0.03278    0.26228   -0.16743    0.00000    9.81149
382087.279489   -0.22949    0.09835    0.22949   -0.14511    0.00000    9.83382
382087.289488   -0.06557    0.16392    0.09835   -0.16743    0.02232    9.81149
382087.299488    0.19671   -0.03278   -0.09835   -0.11162    0.10046    9.81149
382087.309488    0.32785   -0.09835   -0.26228   -0.02232    0.22324    9.78917
382087.319488    0.32785   -0.09835   -0.29506   -0.08930    0.35719    9.78917
382087.329488    0.26228   -0.13114   -0.26228    0.04465    0.35719    9.74452
382087.339488    0.03278    0.00000   -0.09835   -0.03349    0.30138    9.72220
382087.349488   -0.19671   -0.06557    0.09835   -0.14511    0.22324    9.72220
382087.359488   -0.32785    0.06557    0.29506   -0.08930    0.04465    9.76685
382087.369488   -0.32785    0.13114    0.32785   -0.17859    0.01116    9.81149
382087.379488   -0.22949    0.09835    0.26228   -0.14511    0.02232    9.83382
382087.389487   -0.06557    0.09835    0.16392   -0.13395    0.04465    9.85614
382087.399487    0.19671    0.00000   -0.06557   -0.13395    0.12278    9.77801
382087.409487    0.32785   -0.03278   -0.19671   -0.04465    0.21208    9.80033
382087.419487    0.32785   -0.06557   -0.26228   -0.05581    0.35719    9.73336
382087.429487    0.22949   -0.19671   -0.29506    0.01116    0.33486    9.72220
382087.439487    0.03278   -0.13114   -0.06557    0.02232    0.25673    9.74452
382087.449487   -0.16392    0.00000    0.09835   -0.15627    0.21208    9.74452
382087.459487   -0.29506    0.09835    0.26228   -0.12278    0.06697    9.76685
382087.469487   -0.32785    0.16392    0.29506   -0.15627   -0.01116    9.76685
382087.479486   -0.22949    0.03278    0.22949   -0.18976    0.00000    9.82266
382087.489486   -0.03278    0.06557    0.09835   -0.11162    0.01116    9.81149
382087.499486    0.19671    0.09835   -0.13114   -0.16743    0.08930    9.76685
382087.509486    0.32785    0.00000   -0.32785   -0.04465    0.17859    9.81149
382087.519486    0.36063   -0.16392   -0.32785   -0.03349    0.31254    9.75568
382087.529486    0.22949   -0.19671   -0.32785   -0.04465    0.34603    9.72220
382087.539486    0.03278   -0.06557   -0.09835    0.03349    0.27905    9.73336
382087.549486   -0.16392    0.06557    0.06557   -0.12278    0.20092    9.74452
382087.559486   -0.29506    0.09835    0.19671   -0.16743    0.07813    9.76685
382087.569486   -0.32785    0.03278    0.29506   -0.13395   -0.02232    9.80033
382087.579485   -0.22949    0.03278    0.22949   -0.16743    0.04465    9.82266
382087.589485   -0.06557    0.09835    0.09835   -0.13395    0.01116    9.81149
382087.599485    0.16392    0.13114   -0.06557   -0.12278    0.11162    9.82266
382087.609485    0.32785   -0.09835   -0.29506   -0.06697    0.17859    9.77801
382087.619485    0.36063   -0.19671   -0.29506   -0.04465    0.29021    9.74452
382087.629485    0.22949   -0.16392   -0.22949   -0.04465    0.34603    9.73336
382087.639485    0.03278   -0.03278   -0.09835   -0.01116    0.27905    9.74452
382087.649485   -0.16392    0.03278    0.13114   -0.10046    0.21208    9.76685
382087.659485   -0.29506    0.03278    0.26228   -0.14511    0.08930    9.81149
382087.669484   -0.36063    0.06557    0.36063   -0.14511    0.01116    9.83382
382087.679484   -0.22949    0.09835    0.32785   -0.18976    0.02232    9.83382
382087.689484   -0.06557    0.16392    0.16392   -0.11162    0.05581    9.84498
382087.699484    0.19671    0.06557   -0.06557   -0.08930    0.15627    9.83382
382087.709484    0.32785   -0.13114   -0.19671   -0.07813    0.23440    9.80033
382087.719484    0.32785   -0.13114   -0.29506   -0.04465    0.30138    9.74452
382087.729484    0.26228   -0.06557   -0.26228   -0.01116    0.32370    9.69987
382087.739484    0.03278   -0.03278   -0.09835   -0.01116    0.30138    9.75568
382087.749484   -0.19671   -0.03278    0.09835   -0.10046    0.22324    9.74452
382087.759484   -0.32785    0.03278    0.19671   -0.12278    0.10046    9.78917
382087.769483   -0.32785    0.09835    0.32785   -0.15627    0.01116    9.78917
382087.779483   -0.22949    0.13114    0.22949   -0.18976    0.00000    9.78917
382087.789483    0.00000    0.06557    0.06557   -0.12278    0.10046    9.87847
382087.799483    0.19671    0.00000   -0.09835   -0.02232    0.16743    9.86731
382087.809483    0.32785   -0.03278   -0.26228   -0.05581    0.29021    9.82266
382087.819483    0.32785   -0.13114   -0.36063   -0.05581    0.33486    9.78917
382087.829483    0.22949   -0.13114   -0.26228   -0.01116    0.27905    9.73336
382087.839483    0.06557   -0.09835   -0.16392   -0.05581    0.25673    9.68871
382087.849483   -0.13114   -0.03278    0.06557   -0.15627    0.17859    9.74452
382087.859482   -0.29506    0.09835    0.22949   -0.11162    0.05581    9.78917
382087.869482   -0.36063    0.13114    0.29506   -0.15627   -0.01116    9.81149
382087.879482   -0.19671    0.09835    0.26228   -0.21208   -0.01116    9.81149
382087.889482   -0.03278    0.06557    0.09835   -0.17859    0.02232    9.82266
382087.899482    0.19671    0.03278   -0.09835   -0.04465    0.14511    9.78917
382087.909482    0.32785   -0.03278   -0.19671   -0.05581    0.29021    9.80033
382087.919482    0.32785   -0.13114   -0.32785   -0.05581    0.35719    9.74452
382087.929482    0.19671   -0.19671   -0.26228    0.00000    0.30138    9.73336
382087.939482    0.03278   -0.09835   -0.06557   -0.05581    0.25673    9.71104
382087.949481   -0.16392    0.03278    0.16392   -0.14511    0.15627    9.73336
382087.959481   -0.29506    0.09835    0.26228   -0.14511    0.03349    9.76685
382087.969481   -0.32785    0.06557    0.36063   -0.14511    0.00000    9.80033
382087.979481   -0.22949    0.03278    0.26228   -0.16743    0.00000    9.82266
382087.989481   -0.03278    0.09835    0.13114   -0.17859    0.02232    9.80033
382087.999481    0.16392    0.06557   -0.09835   -0.05581    0.11162    9.81149
382088.009482    0.32785   -0.03278   -0.19671   -0.03349    0.26789    9.78917
382088.019481    0.32785   -0.19671   -0.32785   -0.07813    0.36835    9.76685
382088.029481    0.22949   -0.19671   -0.26228    0.05581    0.32370    9.73336
382088.039481    0.00000   -0.03278   -0.09835   -0.05581    0.30138    9.72220
382088.049481   -0.16392    0.00000    0.06557   -0.14511    0.18976    9.71104
382088.059481   -0.32785    0.06557    0.22949   -0.11162    0.03349    9.77801
382088.069481   -0.32785    0.03278    0.26228   -0.17859    0.01116    9.80033
382088.079481   -0.22949    0.09835    0.22949   -0.15627    0.00000    9.84498
382088.089481   -0.06557    0.16392    0.06557   -0.14511    0.02232    9.82266
382088.099481    0.19671    0.03278   -0.09835   -0.12278    0.11162    9.83382
382088.109481    0.29506   -0.13114   -0.26228   -0.04465    0.24557    9.75568
382088.119480    0.36063   -0.16392   -0.32785   -0.06697    0.35719    9.74452
382088.129480    0.19671   -0.16392   -0.26228    0.03349    0.34603    9.72220
382088.139480    0.03278   -0.03278   -0.09835    0.00000    0.32370    9.72220
382088.149480   -0.19671    0.00000    0.09835   -0.15627    0.21208    9.73336
382088.159480   -0.32785    0.00000    0.26228   -0.10046    0.05581    9.77801
382088.169480   -0.29506    0.09835    0.32785   -0.16743   -0.02232    9.82266
382088.179480   -0.19671    0.13114    0.22949   -0.17859    0.02232    9.84498
382088.189480   -0.03278    0.16392    0.13114   -0.12278    0.02232    9.83382
382088.199480    0.19671    0.03278   -0.06557   -0.13395    0.10046    9.76685
382088.209479    0.32785   -0.09835   -0.22949   -0.03349    0.21208    9.78917
382088.219479    0.36063   -0.09835   -0.22949   -0.06697    0.33486    9.73336
382088.229479    0.22949   -0.13114   -0.22949   -0.01116    0.32370    9.71104
382088.239479    0.03278   -0.06557   -0.03278    0.01116    0.26789    9.72220
382088.249479   -0.16392   -0.03278    0.09835   -0.14511    0.21208    9.73336
382088.259479   -0.32785    0.03278    0.26228   -0.13395    0.05581    9.76685
382088.269479   -0.29506    0.16392    0.36063   -0.15627   -0.02232    9.78917
382088.279479   -0.22949    0.06557    0.29506   -0.20092    0.02232    9.81149
382088.289479    0.00000    0.06557    0.09835   -0.13395   -0.01116    9.80033
382088.299479    0.19671    0.00000   -0.06557   -0.15627    0.10046    9.78917
382088.309478    0.29506   -0.03278   -0.29506   -0.04465    0.20092    9.80033
382088.319478    0.36063   -0.09835   -0.29506   -0.03349    0.31254    9.73336
382088.329478    0.26228   -0.16392   -0.29506   -0.04465    0.34603    9.73336
382088.339478    0.06557   -0.13114   -0.16392    0.02232    0.27905    9.74452
382088.349478   -0.19671    0.03278    0.09835   -0.10046    0.22324    9.72220
382088.359478   -0.32785    0.09835    0.22949   -0.15627    0.08930    9.77801
382088.369478   -0.29506    0.06557    0.29506   -0.14511    0.00000    9.81149
382088.379478   -0.19671    0.03278    0.26228   -0.17859    0.04465    9.81149
382088.389478   -0.03278    0.09835    0.06557   -0.12278    0.06697    9.82266
382088.399477    0.16392    0.09835   -0.06557   -0.11162    0.13395    9.82266
382088.409477    0.32785   -0.03278   -0.26228   -0.06697    0.22324    9.76685
382088.419477    0.36063   -0.16392   -0.29506   -0.02232    0.27905    9.74452
382088.429477    0.19671   -0.19671   -0.29506   -0.06697    0.33486    9.71104
382088.439477    0.06557   -0.06557   -0.09835    0.00000    0.29021    9.73336
382088.449477   -0.19671    0.06557    0.09835   -0.11162    0.21208    9.74452
382088.459477   -0.32785    0.09835    0.22949   -0.13395    0.07813    9.82266
382088.469477   -0.32785    0.03278    0.36063   -0.17859   -0.01116    9.81149
382088.479477   -0.22949    0.06557    0.29506   -0.17859    0.00000    9.81149
382088.489476   -0.03278    0.16392    0.13114   -0.12278    0.07813    9.84498
382088.499476    0.19671    0.09835   -0.06557   -0.06697    0.15627    9.86731
382088.509476    0.29506   -0.13114   -0.22949   -0.06697    0.24557    9.76685
382088.519476    0.32785   -0.19671   -0.29506   -0.02232    0.29021    9.76685
382088.529476    0.19671   -0.13114   -0.22949   -0.01116    0.30138    9.71104
382088.539476    0.03278   -0.03278   -0.06557   -0.04465    0.27905    9.72220
382088.549476   -0.19671    0.03278    0.09835   -0.10046    0.20092    9.74452
382088.559476   -0.32785    0.03278    0.22949   -0.10046    0.07813    9.78917
382088.569476   -0.32785    0.03278    0.26228   -0.18976    0.00000    9.80033
382088.579476   -0.22949    0.09835    0.22949   -0.17859    0.00000    9.78917
382088.589475   -0.03278    0.16392    0.06557   -0.15627    0.04465    9.82266
382088.599475    0.22949    0.00000   -0.09835   -0.03349    0.17859    9.85614
382088.609475    0.29506   -0.13114   -0.22949   -0.05581    0.31254    9.81149
382088.619475    0.32785   -0.13114   -0.39342   -0.02232    0.34603    9.74452
382088.629475    0.19671   -0.13114   -0.29506   -0.01116    0.31254    9.71104
382088.639475    0.03278   -0.06557   -0.09835   -0.06697    0.23440    9.72220
382088.649475   -0.19671   -0.09835    0.06557   -0.14511    0.15627    9.74452
382088.659475   -0.32785    0.06557    0.19671   -0.12278    0.05581    9.76685
382088.669475   -0.32785    0.13114    0.29506   -0.15627    0.02232    9.81149
382088.679474   -0.22949    0.16392    0.26228   -0.17859   -0.01116    9.81149
382088.689474   -0.03278    0.09835    0.09835   -0.16743    0.02232    9.83382
382088.699474    0.19671   -0.03278   -0.09835   -0.06697    0.13395    9.81149
382088.709474    0.32785   -0.03278   -0.22949   -0.04465    0.26789    9.82266
382088.719474    0.36063   -0.13114   -0.32785   -0.04465    0.36835    9.75568
382088.729474    0.22949   -0.13114   -0.22949    0.00000    0.32370    9.71104
382088.739474    0.00000   -0.13114   -0.06557   -0.05581    0.26789    9.68871
382088.749474   -0.22949   -0.03278    0.13114   -0.14511    0.15627    9.73336
382088.759474   -0.32785    0.09835    0.26228   -0.14511    0.04465    9.77801
382088.769474   -0.32785    0.09835    0.36063   -0.16743    0.00000    9.84498
382088.779473   -0.22949    0.06557    0.29506   -0.13395   -0.01116    9.84498
382088.789473    0.00000    0.06557    0.09835   -0.17859    0.02232    9.81149
382088.799473    0.19671    0.03278   -0.09835   -0.11162    0.10046    9.81149
382088.809473    0.36063   -0.03278   -0.22949   -0.01116    0.23440    9.78917
382088.819473    0.36063   -0.13114   -0.29506   -0.07813    0.35719    9.74452
382088.829473    0.22949   -0.16392   -0.26228    0.04465    0.34603    9.74452
382088.839473    0.03278   -0.09835   -0.06557    0.00000    0.29021    9.71104
382088.849473   -0.19671    0.06557    0.09835   -0.14511    0.20092    9.74452
382088.859473   -0.29506    0.09835    0.22949   -0.12278    0.04465    9.76685
382088.869472   -0.29506    0.06557    0.29506   -0.15627   -0.01116    9.78917
382088.879472   -0.22949    0.06557    0.22949   -0.14511    0.02232    9.83382
382088.889472    0.00000    0.13114    0.09835   -0.16743    0.04465    9.84498
382088.899472    0.19671    0.09835   -0.13114   -0.10046    0.11162    9.81149
382088.909472    0.32785   -0.06557   -0.29506   -0.02232    0.21208    9.78917
382088.919472    0.36063   -0.16392   -0.32785   -0.08930    0.32370    9.77801
382088.929472    0.22949   -0.22949   -0.29506    0.01116    0.35719    9.72220
382088.939472    0.03278   -0.03278   -0.09835    0.02232    0.27905    9.75568
382088.949472   -0.19671    0.06557    0.09835   -0.17859    0.23440    9.73336
382088.959472   -0.32785    0.03278    0.22949   -0.10046    0.06697    9.76685
382088.969471   -0.29506    0.06557    0.32785   -0.13395    0.00000    9.80033
382088.979471   -0.22949    0.09835    0.22949   -0.17859    0.03349    9.82266
382088.989471   -0.06557    0.16392    0.13114   -0.12278    0.04465    9.81149
382088.999471    0.19671    0.06557   -0.06557   -0.12278    0.12278    9.75568
382089.009472    0.29506   -0.09835   -0.22949   -0.03349    0.18976    9.80033
382089.019472    0.32785   -0.16392   -0.29506   -0.05581    0.31254    9.77801
382089.029472    0.19671   -0.13114   -0.26228   -0.03349    0.33486    9.74452
382089.039471    0.03278   -0.03278   -0.06557    0.02232    0.25673    9.77801
382089.049471   -0.16392    0.00000    0.13114   -0.13395    0.20092    9.76685
382089.059471   -0.36063    0.03278    0.26228   -0.16743    0.06697    9.77801
382089.069471   -0.36063    0.09835    0.36063   -0.13395   -0.01116    9.80033
382089.079471   -0.22949    0.13114    0.29506   -0.20092    0.00000    9.80033
382089.089471    0.00000    0.09835    0.09835   -0.10046    0.02232    9.81149
382089.099471    0.22949    0.00000   -0.06557   -0.14511    0.11162    9.80033
382089.109471    0.29506   -0.09835   -0.29506   -0.05581    0.20092    9.75568
382089.119471    0.36063   -0.13114   -0.29506   -0.02232    0.30138    9.72220
382089.129470    0.22949   -0.13114   -0.29506   -0.05581    0.34603    9.73336
382089.139470    0.00000   -0.13114   -0.13114    0.02232    0.30138    9.73336
382089.149470   -0.19671    0.03278    0.09835   -0.10046    0.20092    9.78917
382089.159470   -0.32785    0.06557    0.22949   -0.14511    0.10046    9.81149
382089.169470   -0.32785    0.09835    0.26228   -0.14511    0.00000    9.80033
382089.179470   -0.16392    0.09835    0.22949   -0.16743    0.04465    9.82266
382089.189470    0.00000    0.06557    0.09835   -0.10046    0.07813    9.83382
382089.199470    0.16392    0.03278   -0.09835   -0.07813    0.13395    9.82266
382089.209470    0.29506    0.00000   -0.22949   -0.06697    0.24557    9.74452
382089.219470    0.32785   -0.09835   -0.32785   -0.03349    0.26789    9.73336
382089.229469    0.19671   -0.19671   -0.26228   -0.04465    0.34603    9.73336
382089.239469    0.00000   -0.13114   -0.09835   -0.01116    0.31254    9.73336
382089.249469   -0.16392    0.03278    0.13114   -0.08930    0.21208    9.76685
382089.259469   -0.32785    0.13114    0.29506   -0.15627    0.08930    9.77801
382089.269469   -0.36063    0.06557    0.36063   -0.15627   -0.01116    9.81149
382089.279469   -0.19671    0.06557    0.26228   -0.17859    0.02232    9.80033
382089.289469    0.03278    0.09835    0.09835   -0.12278    0.10046    9.85614
382089.299469    0.19671    0.06557   -0.06557   -0.03349    0.18976    9.85614
382089.309469    0.32785    0.00000   -0.22949   -0.04465    0.25673    9.78917
382089.319468    0.29506   -0.16392   -0.29506   -0.03349    0.31254    9.78917
382089.329468    0.19671   -0.19671   -0.22949   -0.03349    0.30138    9.67755
382089.339468    0.03278   -0.06557   -0.06557   -0.04465    0.24557    9.72220
382089.349468   -0.19671    0.06557    0.09835   -0.13395    0.20092    9.75568
382089.359468   -0.29506    0.06557    0.26228   -0.13395    0.05581    9.77801
382089.369468   -0.32785    0.03278    0.32785   -0.15627    0.00000    9.80033
382089.379468   -0.22949    0.09835    0.26228   -0.18976   -0.01116    9.80033
382089.389468   -0.06557    0.13114    0.09835   -0.16743    0.06697    9.84498
382089.399468    0.19671    0.06557   -0.13114   -0.02232    0.15627    9.81149
382089.409467    0.32785   -0.09835   -0.26228   -0.04465    0.29021    9.80033
382089.419467    0.32785   -0.16392   -0.36063   -0.06697    0.34603    9.73336
382089.429467    0.19671   -0.13114   -0.29506   -0.01116    0.31254    9.73336
382089.439467   -0.03278    0.00000   -0.13114   -0.04465    0.24557    9.72220
382089.449467   -0.19671    0.03278    0.06557   -0.14511    0.16743    9.74452
382089.459467   -0.29506    0.00000    0.19671   -0.15627    0.05581    9.76685
382089.469467   -0.36063    0.06557    0.29506   -0.13395   -0.02232    9.78917
382089.479467   -0.22949    0.13114    0.22949   -0.16743   -0.01116    9.83382
382089.489467    0.00000    0.13114    0.09835   -0.18976    0.05581    9.82266
382089.499467    0.19671   -0.03278   -0.13114   -0.06697    0.10046    9.80033
382089.509466    0.36063   -0.09835   -0.22949    0.00000    0.24557    9.77801
382089.519466    0.29506   -0.13114   -0.29506   -0.08930    0.36835    9.76685
382089.529466    0.19671   -0.09835   -0.22949    0.02232    0.34603    9.75568
382089.539466    0.00000   -0.06557   -0.06557   -0.02232    0.26789    9.72220
382089.549466   -0.19671   -0.03278    0.13114   -0.16743    0.18976    9.75568
382089.559466   -0.29506    0.06557    0.29506   -0.13395    0.05581    9.74452
382089.569466   -0.36063    0.13114    0.32785   -0.12278    0.00000    9.80033
382089.579466   -0.19671    0.13114    0.29506   -0.13395    0.01116    9.82266
382089.589466    0.00000    0.09835    0.13114   -0.16743    0.05581    9.83382
382089.599465    0.19671   -0.03278   -0.13114   -0.11162    0.13395    9.80033
382089.609465    0.36063   -0.06557   -0.22949    0.00000    0.23440    9.76685
382089.619465    0.36063   -0.13114   -0.29506   -0.07813    0.37951    9.76685
382089.629465    0.16392   -0.16392   -0.26228    0.02232    0.36835    9.73336
382089.639465    0.00000   -0.09835   -0.09835    0.01116    0.26789    9.75568
382089.649465   -0.22949    0.00000    0.09835   -0.17859    0.20092    9.75568
382089.659465   -0.32785    0.13114    0.22949   -0.11162    0.03349    9.78917
382089.669465   -0.29506    0.09835    0.29506   -0.14511   -0.01116    9.82266
382089.679465   -0.22949    0.03278    0.26228   -0.13395    0.03349    9.83382
382089.689464   -0.03278    0.09835    0.06557   -0.13395    0.05581    9.84498
382089.699464    0.22949    0.06557   -0.13114   -0.11162    0.13395    9.78917
382089.709464    0.32785   -0.03278   -0.29506   -0.01116    0.21208    9.75568
382089.719464    0.32785   -0.16392   -0.29506   -0.07813    0.32370    9.73336
382089.729464    0.22949   -0.19671   -0.32785   -0.04465    0.34603    9.73336
382089.739464    0.00000   -0.06557   -0.09835    0.03349    0.26789    9.72220
382089.749464   -0.19671    0.06557    0.06557   -0.15627    0.23440    9.75568
382089.759464   -0.32785    0.09835    0.22949   -0.15627    0.07813    9.76685
382089.769464   -0.32785    0.06557    0.36063   -0.14511   -0.03349    9.76685
382089.779464   -0.19671    0.03278    0.26228   -0.18976   -0.01116    9.80033
382089.789463   -0.06557    0.09835    0.13114   -0.12278    0.04465    9.78917
382089.799463    0.19671    0.09835   -0.06557   -0.16743    0.12278    9.77801
382089.809463    0.32785   -0.09835   -0.26228   -0.02232    0.20092    9.82266
382089.819463    0.32785   -0.19671   -0.29506   -0.04465    0.32370    9.75568
382089.829463    0.22949   -0.16392   -0.22949   -0.06697    0.35719    9.74452
382089.839463    0.03278   -0.03278   -0.06557    0.03349    0.25673    9.71104
382089.849463   -0.19671    0.06557    0.13114   -0.13395    0.18976    9.73336
382089.859463   -0.32785    0.03278    0.26228   -0.18976    0.10046    9.76685
382089.869463   -0.29506    0.06557    0.32785   -0.11162    0.01116    9.81149
382089.879462   -0.19671    0.16392    0.26228   -0.20092    0.04465    9.81149
382089.889462   -0.03278    0.13114    0.13114   -0.11162    0.05581    9.81149
382089.899462    0.16392    0.03278   -0.09835   -0.11162    0.13395    9.84498
382089.909462    0.36063   -0.13114   -0.26228   -0.05581    0.21208    9.76685
382089.919462    0.32785   -0.13114   -0.26228   -0.02232    0.27905    9.73336
382089.929462    0.19671   -0.09835   -0.26228   -0.06697    0.34603    9.72220
382089.939462    0.03278   -0.03278   -0.06557    0.00000    0.26789    9.72220
382089.949462   -0.19671   -0.03278    0.09835   -0.08930    0.21208    9.75568
382089.959462   -0.36063    0.06557    0.26228   -0.16743    0.08930    9.77801
382089.969461   -0.32785    0.09835    0.29506   -0.14511    0.00000    9.82266
382089.979461   -0.19671    0.13114    0.22949   -0.16743    0.03349    9.81149
382089.989461    0.00000    0.06557    0.06557   -0.11162    0.10046    9.86731
382089.999461    0.16392    0.00000   -0.13114   -0.04465    0.18976    9.84498
382090.009462    0.32785   -0.06557   -0.26228   -0.06697    0.25673    9.75568
382090.019462    0.32785   -0.13114   -0.32785   -0.02232    0.30138    9.75568
382090.029462    0.19671   -0.13114   -0.29506   -0.02232    0.31254    9.72220
382090.039462    0.00000   -0.09835   -0.09835   -0.04465    0.26789    9.71104
382090.049461   -0.19671   -0.03278    0.09835   -0.12278    0.18976    9.74452
382090.059461   -0.32785    0.09835    0.26228   -0.12278    0.05581    9.76685
382090.069461   -0.32785    0.13114    0.29506   -0.17859    0.00000    9.81149
382090.079461   -0.16392    0.09835    0.26228   -0.18976    0.00000    9.80033
382090.089461    0.00000    0.03278    0.09835   -0.13395    0.10046    9.84498
382090.099461    0.19671    0.06557   -0.06557   -0.02232    0.20092    9.82266
382090.109461    0.36063   -0.03278   -0.19671   -0.05581    0.31254    9.83382
382090.119461    0.29506   -0.13114   -0.26228   -0.03349    0.33486    9.74452
382090.129461    0.16392   -0.16392   -0.22949   -0.02232    0.27905    9.67755
382090.139460    0.00000   -0.09835   -0.03278   -0.05581    0.23440    9.69987
382090.149460   -0.16392    0.06557    0.09835   -0.15627    0.16743    9.75568
382090.159460   -0.29506    0.13114    0.26228   -0.12278    0.05581    9.77801
382090.169460   -0.36063    0.03278    0.36063   -0.15627    0.01116    9.82266
382090.179460   -0.16392    0.06557    0.19671   -0.18976    0.01116    9.82266
382090.189460    0.00000    0.06557    0.09835   -0.15627    0.04465    9.84498
382090.199460    0.22949    0.09835   -0.13114   -0.04465    0.15627    9.78917
382090.209460    0.32785   -0.03278   -0.22949   -0.01116    0.29021    9.81149
382090.219460    0.32785   -0.19671   -0.32785   -0.05581    0.35719    9.77801
382090.229459    0.19671   -0.19671   -0.22949    0.00000    0.34603    9.72220
382090.239459    0.00000    0.00000   -0.13114   -0.02232    0.25673    9.72220
382090.249459   -0.19671    0.06557    0.13114   -0.14511    0.16743    9.72220
382090.259459   -0.32785    0.03278    0.19671   -0.16743    0.07813    9.77801
382090.269459   -0.36063    0.00000    0.29506   -0.12278   -0.01116    9.80033
382090.279459   -0.19671    0.13114    0.22949   -0.15627    0.00000    9.83382
382090.289459    0.00000    0.16392    0.06557   -0.20092    0.04465    9.81149
382090.299459    0.19671    0.00000   -0.16392   -0.07813    0.13395    9.82266
382090.309459    0.36063   -0.09835   -0.26228    0.01116    0.26789    9.78917
382090.319459    0.36063   -0.19671   -0.32785   -0.07813    0.37951    9.76685
382090.329458    0.19671   -0.09835   -0.26228    0.02232    0.34603    9.72220
382090.339458    0.00000    0.00000   -0.06557   -0.01116    0.25673    9.72220
382090.349458   -0.19671    0.00000    0.09835   -0.16743    0.18976    9.71104
382090.359458   -0.36063    0.03278    0.26228   -0.16743    0.03349    9.78917
382090.369458   -0.29506    0.06557    0.32785   -0.15627   -0.02232    9.78917
382090.379458   -0.19671    0.16392    0.26228   -0.13395    0.00000    9.82266
382090.389458    0.00000    0.09835    0.09835   -0.15627    0.04465    9.81149
382090.399458    0.19671   -0.03278   -0.09835   -0.11162    0.12278    9.77801
382090.409458    0.36063   -0.09835   -0.22949    0.00000    0.20092    9.74452
382090.419457    0.36063   -0.09835   -0.29506   -0.06697    0.34603    9.75568
382090.429457    0.22949   -0.13114   -0.26228   -0.01116    0.35719    9.71104
382090.439457    0.00000   -0.06557   -0.06557    0.04465    0.26789    9.73336
382090.449457   -0.19671    0.00000    0.09835   -0.15627    0.21208    9.74452
382090.459457   -0.32785    0.06557    0.26228   -0.13395    0.04465    9.76685
382090.469457   -0.29506    0.09835    0.36063   -0.13395   -0.01116    9.82266
382090.479457   -0.19671    0.09835    0.22949   -0.14511    0.03349    9.84498
382090.489457    0.00000    0.06557    0.09835   -0.12278    0.06697    9.83382
382090.499457    0.22949    0.00000   -0.13114   -0.13395    0.12278    9.78917
382090.509457    0.32785   -0.06557   -0.29506   -0.02232    0.21208    9.77801
382090.519456    0.32785   -0.09835   -0.29506   -0.06697    0.31254    9.72220
382090.529456    0.22949   -0.19671   -0.29506   -0.04465    0.33486    9.73336
382090.539456    0.00000   -0.13114   -0.13114    0.03349    0.24557    9.69987
382090.549456   -0.19671    0.03278    0.09835   -0.12278    0.20092    9.76685
382090.559456   -0.32785    0.09835    0.22949   -0.17859    0.08930    9.77801
382090.569456   -0.32785    0.13114    0.29506   -0.13395   -0.03349    9.80033
382090.579456   -0.19671    0.06557    0.22949   -0.18976    0.00000    9.80033
382090.589456   -0.03278    0.06557    0.09835   -0.11162    0.04465    9.82266
382090.599456    0.22949    0.09835   -0.06557   -0.15627    0.12278    9.78917
382090.609455    0.29506   -0.09835   -0.29506   -0.04465    0.18976    9.78917
382090.619455    0.32785   -0.13114   -0.26228   -0.01116    0.30138    9.74452
382090.629455    0.19671   -0.19671   -0.22949   -0.08930    0.34603    9.72220
382090.639455   -0.03278   -0.06557   -0.06557    0.03349    0.24557    9.72220
382090.649455   -0.22949    0.09835    0.16392   -0.10046    0.20092    9.75568
382090.659455   -0.32785    0.09835    0.29506   -0.17859    0.10046    9.80033
382090.669455   -0.32785    0.03278    0.36063   -0.13395    0.00000    9.80033
382090.679455   -0.19671    0.06557    0.29506   -0.17859    0.03349    9.80033
382090.689455   -0.06557    0.13114    0.09835   -0.11162    0.07813    9.85614
382090.699454    0.19671    0.06557   -0.03278   -0.06697    0.16743    9.86731
382090.709454    0.32785   -0.09835   -0.26228   -0.06697    0.24557    9.74452
382090.719454    0.32785   -0.19671   -0.26228   -0.01116    0.27905    9.71104
382090.729454    0.19671   -0.13114   -0.22949   -0.06697    0.33486    9.71104
382090.739454    0.03278   -0.06557   -0.09835    0.00000    0.26789    9.72220
382090.749454   -0.19671    0.03278    0.16392   -0.07813    0.18976    9.76685
382090.759454   -0.29506    0.06557    0.26228   -0.16743    0.08930    9.81149
382090.769454   -0.29506    0.03278    0.29506   -0.14511   -0.02232    9.81149
382090.779454   -0.16392    0.13114    0.19671   -0.17859    0.01116    9.81149
382090.789454    0.00000    0.09835    0.06557   -0.10046    0.11162    9.87847
382090.799453    0.22949    0.00000   -0.09835   -0.04465    0.20092    9.84498
382090.809453    0.29506   -0.13114   -0.26228   -0.04465    0.25673    9.76685
382090.819453    0.29506   -0.13114   -0.32785   -0.02232    0.29021    9.74452
382090.829453    0.19671   -0.06557   -0.26228   -0.05581    0.29021    9.69987
382090.839453    0.00000   -0.06557   -0.13114   -0.06697    0.25673    9.71104
382090.849453   -0.22949   -0.03278    0.09835   -0.08930    0.16743    9.74452
382090.859453   -0.36063    0.06557    0.26228   -0.14511    0.08930    9.81149
382090.869453   -0.32785    0.09835    0.32785   -0.14511    0.00000    9.81149
382090.879453   -0.22949    0.16392    0.22949   -0.18976   -0.01116    9.78917
382090.889452    0.00000    0.06557    0.09835   -0.15627    0.08930    9.83382
382090.899452    0.19671    0.03278   -0.13114   -0.05581    0.18976    9.82266
382090.909452    0.32785   -0.03278   -0.22949   -0.04465    0.31254    9.82266
382090.919452    0.29506   -0.09835   -0.29506   -0.02232    0.33486    9.75568
382090.929452    0.19671   -0.16392   -0.22949   -0.02232    0.31254    9.73336
382090.939722    0.00000   -0.06557   -0.03278   -0.05581    0.24557    9.72220
382090.949452   -0.19671    0.00000    0.16392   -0.13395    0.15627    9.69987
382090.959452   -0.32785    0.13114    0.26228   -0.13395    0.04465    9.77801
382090.969452   -0.32785    0.09835    0.36063   -0.14511    0.01116    9.78917
382090.979451   -0.19671    0.09835    0.26228   -0.15627   -0.01116    9.81149
382090.989451    0.00000    0.06557    0.09835   -0.16743    0.04465    9.82266
382090.999451    0.19671    0.03278   -0.13114   -0.06697    0.14511    9.77801
382091.009452    0.32785   -0.03278   -0.22949   -0.02232    0.26789    9.81149
382091.019452    0.36063   -0.13114   -0.29506   -0.04465    0.36835    9.76685
382091.029452    0.16392   -0.19671   -0.22949    0.00000    0.34603    9.72220
382091.039452   -0.03278   -0.06557   -0.06557   -0.03349    0.25673    9.73336
382091.049452   -0.22949    0.06557    0.13114   -0.13395    0.17859    9.73336
382091.059451   -0.36063    0.13114    0.22949   -0.14511    0.05581    9.77801
382091.069451   -0.32785    0.03278    0.29506   -0.13395    0.02232    9.78917
382091.079451   -0.19671    0.09835    0.22949   -0.12278    0.01116    9.85614
382091.089451    0.00000    0.13114    0.03278   -0.15627    0.05581    9.84498
382091.099451    0.19671    0.06557   -0.19671   -0.08930    0.13395    9.81149
382091.109451    0.32785   -0.06557   -0.26228   -0.01116    0.22324    9.75568
382091.119451    0.32785   -0.16392   -0.36063   -0.08930    0.33486    9.75568
382091.129451    0.19671   -0.16392   -0.26228    0.03349    0.33486    9.73336
382091.139451   -0.03278    0.00000   -0.06557    0.00000    0.27905    9.73336
382091.149450   -0.19671    0.06557    0.09835   -0.15627    0.18976    9.73336
382091.159450   -0.32785    0.03278    0.26228   -0.13395    0.04465    9.76685
382091.169450   -0.32785    0.06557    0.32785   -0.16743   -0.01116    9.78917
382091.179450   -0.19671    0.13114    0.26228   -0.14511    0.01116    9.83382
382091.189450    0.00000    0.16392    0.13114   -0.14511    0.05581    9.80033
382091.199450    0.19671    0.06557   -0.09835   -0.13395    0.13395    9.76685
382091.209450    0.32785   -0.13114   -0.26228   -0.02232    0.23440    9.77801
382091.219450    0.36063   -0.16392   -0.32785   -0.06697    0.33486    9.76685
382091.229450    0.16392   -0.13114   -0.22949   -0.01116    0.35719    9.72220
382091.239450    0.03278    0.00000   -0.03278    0.03349    0.27905    9.75568
382091.249449   -0.19671    0.00000    0.16392   -0.13395    0.21208    9.75568
382091.259449   -0.39342    0.00000    0.26228   -0.13395    0.06697    9.77801
382091.269449   -0.29506    0.13114    0.36063   -0.13395   -0.01116    9.80033
382091.279449   -0.16392    0.16392    0.22949   -0.17859    0.03349    9.83382
382091.289449    0.00000    0.09835    0.09835   -0.10046    0.06697    9.84498
382091.299449    0.22949    0.00000   -0.09835   -0.13395    0.14511    9.78917
382091.309449    0.32785   -0.13114   -0.29506   -0.02232    0.23440    9.78917
382091.319449    0.36063   -0.09835   -0.32785   -0.06697    0.29021    9.71104
382091.329449    0.19671   -0.13114   -0.26228   -0.05581    0.33486    9.73336
382091.339448   -0.03278   -0.06557   -0.09835    0.02232    0.25673    9.72220
382091.349448   -0.22949    0.00000    0.09835   -0.11162    0.17859    9.77801
382091.359448   -0.36063    0.09835    0.22949   -0.18976    0.07813    9.78917
382091.369448   -0.32785    0.13114    0.29506   -0.12278   -0.02232    9.77801
382091.379448   -0.16392    0.09835    0.22949   -0.20092    0.02232    9.78917
382091.389448    0.03278    0.06557    0.06557   -0.10046    0.05581    9.83382
382091.399448    0.16392    0.06557   -0.09835   -0.13395    0.16743    9.80033
382091.409448    0.36063   -0.06557   -0.29506   -0.02232    0.23440    9.77801
382091.419448    0.32785   -0.09835   -0.26228   -0.02232    0.31254    9.73336
382091.429447    0.19671   -0.16392   -0.26228   -0.12278    0.32370    9.71104
382091.439447    0.00000   -0.13114   -0.06557    0.00000    0.23440    9.71104
382091.449447   -0.19671    0.06557    0.16392   -0.07813    0.17859    9.75568
382091.459447   -0.36063    0.13114    0.29506   -0.20092    0.10046    9.81149
382091.469447   -0.32785    0.03278    0.29506   -0.13395    0.00000    9.80033
382091.479447   -0.19671    0.06557    0.26228   -0.15627    0.02232    9.81149
382091.489447    0.00000    0.06557    0.09835   -0.12278    0.10046    9.87847
382091.499447    0.19671    0.09835   -0.03278   -0.06697    0.18976    9.84498
382091.509447    0.29506   -0.03278   -0.22949   -0.06697    0.26789    9.76685
382091.519446    0.32785   -0.16392   -0.26228   -0.01116    0.27905    9.72220
382091.529446    0.22949   -0.19671   -0.22949   -0.08930    0.32370    9.69987
382091.539446    0.03278   -0.06557   -0.06557   -0.01116    0.25673    9.71104
382091.549446   -0.22949    0.09835    0.16392   -0.06697    0.16743    9.76685
382091.559446   -0.36063    0.06557    0.26228   -0.16743    0.10046    9.80033
382091.569446   -0.32785    0.00000    0.26228   -0.15627   -0.02232    9.82266
382091.579446   -0.19671    0.06557    0.19671   -0.14511    0.02232    9.80033
382091.589446    0.00000    0.16392    0.03278   -0.15627    0.12278    9.88963
382091.599446    0.22949    0.03278   -0.13114   -0.03349    0.20092    9.85614
382091.609446    0.32785   -0.13114   -0.26228   -0.03349    0.29021    9.77801
382091.619445    0.32785   -0.19671   -0.32785   -0.03349    0.32370    9.73336
382091.629445    0.19671   -0.16392   -0.26228   -0.04465    0.30138    9.69987
382091.639445    0.03278    0.00000   -0.09835   -0.04465    0.22324    9.71104
382091.649445   -0.22949    0.03278    0.13114   -0.10046    0.17859    9.73336
382091.659445   -0.32785    0.03278    0.26228   -0.13395    0.05581    9.77801
382091.669445   -0.32785    0.06557    0.29506   -0.14511    0.00000    9.82266
382091.679445   -0.19671    0.16392    0.19671   -0.14511    0.00000    9.82266
382091.689445   -0.06557    0.09835    0.03278   -0.17859    0.07813    9.84498
382091.699445    0.16392   -0.03278   -0.13114   -0.04465    0.15627    9.90079
382091.709444    0.36063   -0.16392   -0.19671   -0.04465    0.29021    9.84498
382091.719444    0.32785   -0.13114   -0.26228   -0.02232    0.39067    9.71104
382091.729444    0.19671   -0.03278   -0.16392   -0.02232    0.33486    9.67755
382091.739444    0.03278   -0.03278    0.00000   -0.03349    0.23440    9.67755
382091.749444   -0.19671   -0.03278    0.19671   -0.16743    0.17859    9.68871
382091.759444   -0.32785    0.00000    0.26228   -0.14511    0.03349    9.78917
382091.769444   -0.26228    0.09835    0.32785   -0.13395   -0.02232    9.81149
382091.779444   -0.16392    0.13114    0.22949   -0.14511    0.00000    9.81149
382091.789444    0.00000    0.09835    0.06557   -0.17859    0.03349    9.86731
382091.799443    0.26228    0.00000   -0.16392   -0.07813    0.12278    9.83382
382091.809443    0.32785   -0.13114   -0.26228   -0.01116    0.27905    9.76685
382091.819443    0.22949   -0.09835   -0.36063   -0.07813    0.34603    9.74452
382091.829443    0.16392   -0.16392   -0.22949    0.00000    0.32370    9.75568
382091.839443   -0.03278   -0.03278   -0.03278   -0.03349    0.25673    9.72220
382091.849443   -0.29506    0.03278    0.16392   -0.13395    0.16743    9.71104
382091.859443   -0.39342    0.09835    0.29506   -0.13395    0.03349    9.80033
382091.869443   -0.26228    0.09835    0.32785   -0.14511    0.01116    9.80033
382091.879443   -0.22949    0.03278    0.19671   -0.11162    0.02232    9.81149
382091.889443    0.06557    0.13114    0.03278   -0.14511    0.04465    9.80033
382091.899442    0.29506    0.06557   -0.19671   -0.11162    0.12278    9.76685
382091.909442    0.36063   -0.03278   -0.32785    0.00000    0.23440    9.80033
382091.919442    0.39342   -0.16392   -0.36063   -0.07813    0.32370    9.77801
382091.929442    0.26228   -0.22949   -0.32785    0.02232    0.35719    9.73336
382091.939442   -0.03278    0.00000   -0.06557    0.01116    0.26789    9.71104
382091.949442   -0.22949    0.09835    0.13114   -0.16743    0.17859    9.76685
382091.959442   -0.32785    0.13114    0.29506   -0.16743    0.03349    9.81149
382091.969442   -0.32785    0.03278    0.36063   -0.16743   -0.01116    9.78917
382091.979442   -0.26228    0.06557    0.22949   -0.14511   -0.01116    9.82266
382091.989441    0.00000    0.16392    0.09835   -0.12278    0.06697    9.81149
382091.999441    0.16392    0.06557   -0.09835   -0.13395    0.13395    9.77801
382092.009442    0.32785   -0.09835   -0.26228   -0.02232    0.20092    9.81149
382092.019442    0.32785   -0.22949   -0.29506   -0.04465    0.32370    9.71104
382092.029442    0.16392   -0.16392   -0.26228   -0.04465    0.36835    9.72220
382092.039442    0.00000    0.00000   -0.03278    0.02232    0.25673    9.76685
382092.049442   -0.16392    0.03278    0.16392   -0.14511    0.21208    9.77801
382092.059442   -0.29506    0.06557    0.26228   -0.16743    0.07813    9.76685
382092.069441   -0.29506    0.09835    0.32785   -0.14511    0.00000    9.78917
382092.079441   -0.13114    0.09835    0.26228   -0.17859    0.02232    9.83382
382092.089441    0.06557    0.13114    0.09835   -0.08930    0.07813    9.83382
382092.099441    0.16392    0.03278   -0.09835   -0.11162    0.14511    9.76685
382092.109441    0.32785   -0.09835   -0.29506   -0.02232    0.21208    9.76685
382092.119441    0.26228   -0.16392   -0.29506   -0.03349    0.30138    9.73336
382092.129441    0.13114   -0.16392   -0.29506   -0.05581    0.33486    9.73336
382092.139441   -0.03278   -0.03278   -0.09835    0.01116    0.24557    9.71104
382092.149441   -0.26228    0.03278    0.06557   -0.08930    0.17859    9.73336
382092.159440   -0.36063    0.03278    0.19671   -0.20092    0.08930    9.82266
382092.169440   -0.32785    0.09835    0.26228   -0.14511    0.00000    9.84498
382092.179440   -0.13114    0.09835    0.19671   -0.17859    0.05581    9.81149
382092.189440   -0.03278    0.09835    0.03278   -0.07813    0.11162    9.84498
382092.199440    0.26228    0.03278   -0.06557   -0.07813    0.17859    9.86731
382092.209440    0.39342   -0.09835   -0.29506   -0.06697    0.25673    9.73336
382092.219440    0.39342   -0.09835   -0.29506    0.01116    0.25673    9.72220
382092.229440    0.22949   -0.13114   -0.26228   -0.10046    0.31254    9.68871
382092.239440    0.00000   -0.13114   -0.06557   -0.02232    0.24557    9.71104
382092.249440   -0.19671    0.00000    0.16392   -0.06697    0.17859    9.80033
382092.259439   -0.36063    0.09835    0.29506   -0.16743    0.10046    9.83382
382092.269439   -0.39342    0.09835    0.29506   -0.15627    0.01116    9.80033
382092.279439   -0.22949    0.09835    0.26228   -0.14511    0.02232    9.82266
382092.289439   -0.03278    0.03278    0.06557   -0.11162    0.10046    9.91195
382092.299439    0.22949    0.03278   -0.06557   -0.03349    0.21208    9.80033
382092.309439    0.32785   -0.03278   -0.22949   -0.05581    0.27905    9.74452
382092.319439    0.29506   -0.09835   -0.26228    0.01116    0.30138    9.74452
382092.329439    0.16392   -0.16392   -0.16392   -0.06697    0.30138    9.71104
382092.339439    0.00000   -0.16392   -0.03278   -0.05581    0.25673    9.71104
382092.349438   -0.16392    0.06557    0.13114   -0.08930    0.14511    9.74452
382092.359438   -0.29506    0.13114    0.26228   -0.15627    0.04465    9.76685
382092.369438   -0.29506    0.03278    0.29506   -0.16743   -0.02232    9.82266
382092.379438   -0.19671    0.06557    0.22949   -0.14511    0.00000    9.82266
382092.389438    0.03278    0.06557    0.00000   -0.12278    0.11162    9.87847
382092.399438    0.19671    0.09835   -0.16392   -0.04465    0.20092    9.78917
382092.409438    0.29506   -0.03278   -0.29506   -0.04465    0.29021    9.82266
382092.419438    0.26228   -0.16392   -0.32785   -0.04465    0.32370    9.73336
382092.429438    0.16392   -0.16392   -0.26228   -0.04465    0.29021    9.67755
382092.439437   -0.06557    0.00000   -0.09835   -0.06697    0.22324    9.68871
382092.449437   -0.26228    0.06557    0.13114   -0.13395    0.15627    9.74452
382092.459437   -0.36063    0.06557    0.22949   -0.16743    0.06697    9.80033
382092.469437   -0.32785    0.00000    0.29506   -0.15627   -0.02232    9.82266
382092.479437   -0.19671    0.13114    0.22949   -0.16743   -0.02232    9.78917
382092.489437    0.06557    0.16392    0.03278   -0.18976    0.04465    9.83382
382092.499437    0.26228    0.00000   -0.16392   -0.06697    0.15627    9.82266
382092.509437    0.39342   -0.13114   -0.26228   -0.02232    0.30138    9.80033
382092.519437    0.32785   -0.16392   -0.32785   -0.02232    0.37951    9.73336
382092.529437    0.19671   -0.09835   -0.16392   -0.03349    0.33486    9.73336
382092.539436   -0.03278    0.00000   -0.06557   -0.05581    0.22324    9.71104
382092.549436   -0.26228    0.03278    0.16392   -0.13395    0.15627    9.74452
382092.559436   -0.36063    0.06557    0.29506   -0.18976    0.02232    9.77801
382092.569436   -0.29506    0.03278    0.36063   -0.13395   -0.01116    9.80033
382092.579436   -0.19671    0.16392    0.26228   -0.13395    0.01116    9.84498
382092.589436    0.00000    0.13114    0.09835   -0.16743    0.05581    9.84498
382092.599436    0.22949   -0.06557   -0.13114   -0.11162    0.14511    9.80033
382092.609436    0.32785   -0.09835   -0.22949    0.01116    0.24557    9.74452
382092.619436    0.32785   -0.13114   -0.29506   -0.06697    0.35719    9.77801
382092.629435    0.19671   -0.09835   -0.26228    0.01116    0.34603    9.73336
382092.639435    0.00000   -0.03278   -0.03278   -0.02232    0.25673    9.69987
382092.649435   -0.22949   -0.03278    0.13114   -0.12278    0.16743    9.74452
382092.659435   -0.32785    0.09835    0.29506   -0.15627    0.03349    9.82266
382092.669435   -0.26228    0.06557    0.32785   -0.15627   -0.01116    9.81149
382092.679435   -0.19671    0.13114    0.22949   -0.11162   -0.01116    9.83382
382092.689435    0.00000    0.09835    0.06557   -0.14511    0.06697    9.81149
382092.699435    0.19671   -0.03278   -0.16392   -0.14511    0.11162    9.78917
382092.709435    0.32785   -0.06557   -0.32785    0.00000    0.20092    9.76685
382092.719435    0.29506   -0.13114   -0.32785   -0.06697    0.33486    9.72220
382092.729434    0.16392   -0.16392   -0.29506   -0.03349    0.33486    9.72220
382092.739434   -0.09835   -0.13114   -0.09835    0.00000    0.25673    9.72220
382092.749434   -0.26228    0.03278    0.16392   -0.14511    0.18976    9.75568
382092.759434   -0.36063    0.09835    0.29506   -0.14511    0.06697    9.77801
382092.769434   -0.32785    0.13114    0.32785   -0.17859   -0.01116    9.77801
382092.779434   -0.16392    0.06557    0.22949   -0.15627    0.02232    9.85614
382092.789434    0.06557    0.09835    0.06557   -0.11162    0.08930    9.83382
382092.799434    0.22949    0.06557   -0.13114   -0.14511    0.17859    9.82266
382092.809434    0.36063   -0.06557   -0.26228    0.00000    0.24557    9.76685
382092.819433    0.32785   -0.16392   -0.29506   -0.03349    0.32370    9.72220
382092.829433    0.19671   -0.22949   -0.22949   -0.08930    0.33486    9.72220
382092.839433   -0.03278   -0.03278   -0.03278    0.03349    0.22324    9.72220
382092.849433   -0.19671    0.06557    0.16392   -0.13395    0.17859    9.74452
382092.859433   -0.36063    0.06557    0.26228   -0.17859    0.05581    9.76685
382092.869433   -0.29506    0.06557    0.36063   -0.15627   -0.05581    9.81149
382092.879433   -0.19671    0.06557    0.22949   -0.17859    0.00000    9.80033
382092.889433   -0.03278    0.13114    0.09835   -0.11162    0.05581    9.78917
382092.899433    0.19671    0.09835   -0.09835   -0.12278    0.16743    9.82266
382092.909432    0.36063   -0.09835   -0.26228   -0.02232    0.24557    9.77801
382092.919432    0.32785   -0.16392   -0.26228   -0.02232    0.30138    9.71104
382092.929432    0.22949   -0.13114   -0.22949   -0.07813    0.34603    9.71104
382092.939432   -0.03278   -0.03278   -0.06557    0.00000    0.24557    9.72220
382092.949432   -0.22949    0.06557    0.16392   -0.08930    0.17859    9.75568
382092.959432   -0.36063    0.06557    0.22949   -0.20092    0.08930    9.80033
382092.969432   -0.32785    0.03278    0.29506   -0.12278    0.00000    9.80033
382092.979432   -0.16392    0.13114    0.19671   -0.17859    0.03349    9.82266
382092.989432    0.00000    0.13114    0.00000   -0.10046    0.11162    9.87847
382092.999431    0.19671    0.03278   -0.13114   -0.06697    0.18976    9.85614
382093.009432    0.29506   -0.16392   -0.29506   -0.05581    0.25673    9.76685
382093.019432    0.29506   -0.13114   -0.36063    0.00000    0.27905    9.73336
382093.029432    0.13114   -0.03278   -0.26228   -0.08930    0.32370    9.72220
382093.039432   -0.06557   -0.06557   -0.09835   -0.06697    0.25673    9.73336
382093.049432   -0.22949    0.00000    0.16392   -0.08930    0.16743    9.75568
382093.059432   -0.36063    0.06557    0.26228   -0.17859    0.07813    9.80033
382093.069432   -0.32785    0.13114    0.29506   -0.15627   -0.01116    9.84498
382093.079431   -0.13114    0.13114    0.19671   -0.17859    0.01116    9.84498
382093.089431    0.03278    0.03278    0.06557   -0.11162    0.13395    9.87847
382093.099431    0.26228    0.00000   -0.13114   -0.02232    0.22324    9.82266
382093.109431    0.36063   -0.06557   -0.22949   -0.06697    0.30138    9.80033
382093.119431    0.29506   -0.09835   -0.29506   -0.01116    0.30138    9.75568
382093.129431    0.19671   -0.13114   -0.16392   -0.05581    0.30138    9.68871
382093.139431    0.00000   -0.09835    0.00000   -0.07813    0.24557    9.71104
382093.149431   -0.16392    0.03278    0.19671   -0.10046    0.14511    9.73336
382093.159431   -0.36063    0.13114    0.32785   -0.15627    0.06697    9.77801
382093.169431   -0.32785    0.13114    0.36063   -0.13395   -0.01116    9.81149
382093.179430   -0.16392    0.06557    0.19671   -0.16743    0.01116    9.81149
382093.189430    0.00000    0.03278    0.03278   -0.13395    0.07813    9.84498
382093.199430    0.22949    0.00000   -0.16392   -0.01116    0.21208    9.83382
382093.209430    0.36063    0.00000   -0.29506   -0.03349    0.31254    9.77801
382093.219430    0.36063   -0.13114   -0.32785   -0.04465    0.35719    9.71104
382093.229430    0.22949   -0.19671   -0.22949   -0.03349    0.30138    9.68871
382093.239430   -0.03278   -0.06557   -0.06557   -0.05581    0.21208    9.72220
382093.249430   -0.16392    0.06557    0.16392   -0.15627    0.14511    9.74452
382093.259430   -0.32785    0.13114    0.22949   -0.13395    0.03349    9.75568
382093.269429   -0.36063    0.03278    0.32785   -0.14511   -0.02232    9.83382
382093.279429   -0.19671    0.09835    0.19671   -0.14511    0.01116    9.84498
382093.289429    0.03278    0.09835    0.06557   -0.17859    0.06697    9.84498
382093.299429    0.19671    0.06557   -0.19671   -0.06697    0.13395    9.77801
382093.309429    0.29506   -0.09835   -0.29506   -0.01116    0.26789    9.75568
382093.319429    0.29506   -0.19671   -0.39342   -0.05581    0.36835    9.76685
382093.329429    0.16392   -0.16392   -0.26228   -0.01116    0.32370    9.72220
382093.339429   -0.03278   -0.03278   -0.06557   -0.02232    0.23440    9.69987
382093.349429   -0.19671    0.06557    0.19671   -0.13395    0.14511    9.75568
382093.359428   -0.32785    0.03278    0.29506   -0.17859    0.03349    9.78917
382093.369428   -0.32785    0.06557    0.36063   -0.11162    0.00000    9.82266
382093.379428   -0.16392    0.13114    0.26228   -0.12278    0.01116    9.83382
382093.389428    0.03278    0.13114    0.13114   -0.15627    0.07813    9.80033
382093.399428    0.22949    0.03278   -0.13114   -0.11162    0.14511    9.78917
382093.409428    0.32785   -0.13114   -0.22949    0.03349    0.23440    9.76685
382093.419428    0.32785   -0.09835   -0.32785   -0.05581    0.36835    9.68871
382093.429428    0.09835   -0.09835   -0.29506   -0.02232    0.34603    9.69987
382093.439428   -0.06557   -0.03278   -0.03278   -0.01116    0.24557    9.78917
382093.449428   -0.19671   -0.06557    0.16392   -0.15627    0.17859    9.78917
382093.459427   -0.36063    0.03278    0.26228   -0.15627    0.05581    9.78917
382093.469427   -0.32785    0.13114    0.39342   -0.15627   -0.02232    9.78917
382093.479427   -0.13114    0.22949    0.22949   -0.15627    0.02232    9.84498
382093.489427    0.00000    0.09835    0.09835   -0.13395    0.07813    9.87847
382093.499427    0.22949   -0.09835   -0.13114   -0.13395    0.14511    9.80033
382093.509427    0.39342   -0.13114   -0.29506    0.01116    0.20092    9.74452
382093.519427    0.39342   -0.06557   -0.32785   -0.05581    0.32370    9.77801
382093.529427    0.26228   -0.09835   -0.29506   -0.04465    0.33486    9.74452
382093.539427    0.03278   -0.06557   -0.09835    0.01116    0.24557    9.72220
382093.549426   -0.16392   -0.03278    0.13114   -0.14511    0.21208    9.71104
382093.559426   -0.39342    0.09835    0.19671   -0.16743    0.04465    9.76685
382093.569426   -0.32785    0.16392    0.29506   -0.16743   -0.02232    9.78917
382093.579426   -0.22949    0.16392    0.19671   -0.17859    0.02232    9.82266
382093.589426    0.03278    0.09835    0.09835   -0.11162    0.07813    9.84498
382093.599426    0.22949    0.00000   -0.06557   -0.12278    0.17859    9.80033
382093.609426    0.32785   -0.06557   -0.22949   -0.03349    0.23440    9.77801
382093.619426    0.29506   -0.13114   -0.26228   -0.01116    0.31254    9.73336
382093.629426    0.19671   -0.16392   -0.19671   -0.07813    0.32370    9.69987
382093.639425   -0.03278   -0.09835   -0.06557    0.00000    0.23440    9.72220
382093.649425   -0.19671    0.06557    0.13114   -0.11162    0.16743    9.78917
382093.659425   -0.29506    0.06557    0.22949   -0.20092    0.06697    9.83382
382093.669425   -0.29506    0.06557    0.29506   -0.13395   -0.03349    9.76685
382093.679425   -0.13114    0.09835    0.22949   -0.18976    0.03349    9.77801
382093.689425    0.06557    0.13114    0.09835   -0.10046    0.08930    9.85614
382093.699425    0.26228    0.09835   -0.06557   -0.12278    0.17859    9.84498
382093.709425    0.29506   -0.09835   -0.26228   -0.05581    0.24557    9.73336
382093.719425    0.26228   -0.16392   -0.19671    0.04465    0.27905    9.73336
382093.729425    0.13114   -0.16392   -0.16392   -0.12278    0.33486    9.71104
382093.739424   -0.13114   -0.03278   -0.03278   -0.01116    0.24557    9.76685
382093.749424   -0.29506    0.09835    0.16392   -0.06697    0.16743    9.77801
382093.759424   -0.39342    0.03278    0.26228   -0.16743    0.11162    9.77801
382093.769424   -0.36063    0.03278    0.22949   -0.15627    0.00000    9.82266
382093.779424   -0.13114    0.06557    0.19671   -0.15627    0.03349    9.80033
382093.789424    0.03278    0.13114   -0.03278   -0.10046    0.13395    9.88963
382093.799424    0.26228    0.06557   -0.16392   -0.04465    0.22324    9.81149
382093.809424    0.36063   -0.13114   -0.29506   -0.07813    0.29021    9.76685
382093.819424    0.32785   -0.19671   -0.36063    0.03349    0.31254    9.75568
382093.829423    0.19671   -0.09835   -0.19671   -0.08930    0.33486    9.68871
382093.839423   -0.03278    0.03278   -0.06557   -0.07813    0.24557    9.71104
382093.849423   -0.16392    0.06557    0.16392   -0.04465    0.13395    9.75568
382093.859423   -0.32785    0.03278    0.26228   -0.17859    0.05581    9.80033
382093.869423   -0.32785   -0.03278    0.29506   -0.17859    0.00000    9.84498
382093.879423   -0.16392    0.13114    0.19671   -0.13395    0.01116    9.80033
382093.889423    0.03278    0.09835    0.03278   -0.10046    0.13395    9.86731
382093.899423    0.22949    0.00000   -0.13114   -0.05581    0.24557    9.85614
382093.909423    0.29506   -0.16392   -0.29506   -0.04465    0.30138    9.78917
382093.919422    0.29506   -0.16392   -0.26228    0.00000    0.31254    9.72220
382093.929422    0.13114   -0.03278   -0.22949   -0.07813    0.29021    9.69987
382093.939422    0.00000   -0.06557   -0.03278   -0.07813    0.21208    9.69987
382093.949422   -0.19671    0.00000    0.19671   -0.08930    0.12278    9.74452
382093.959422   -0.29506    0.06557    0.29506   -0.16743    0.07813    9.78917
382093.969422   -0.29506    0.13114    0.36063   -0.15627    0.00000    9.82266
382093.979422   -0.19671    0.09835    0.19671   -0.07813   -0.01116    9.75568
382093.989422   -0.19671    0.09835   -0.03278   -0.20092    0.06697    9.77801
382093.999422    0.09835   -0.06557   -0.22949   -0.06697    0.14511    9.86731
382094.009463    0.36063   -0.13114   -0.29506   -0.02232    0.27905    9.78917
382094.019463    0.29506   -0.13114   -0.26228    0.00000    0.35719    9.67755
382094.029462    0.22949   -0.06557   -0.13114   -0.04465    0.34603    9.69987
382094.039462    0.06557   -0.06557   -0.03278   -0.04465    0.24557    9.65523
382094.049462   -0.29506    0.00000    0.22949   -0.11162    0.15627    9.73336
382094.059462   -0.39342    0.09835    0.26228   -0.15627    0.04465    9.88963
382094.069462   -0.26228    0.03278    0.29506   -0.13395   -0.02232    9.84498
382094.079462   -0.19671    0.13114    0.13114   -0.08930   -0.01116    9.83382
382094.089462    0.06557    0.09835    0.03278   -0.20092    0.00000    9.86731
382094.099462    0.26228    0.06557   -0.22949   -0.10046    0.15627    9.77801
382094.109462    0.26228   -0.09835   -0.29506   -0.04465    0.24557    9.72220
382094.119461    0.26228   -0.19671   -0.32785   -0.04465    0.32370    9.75568
382094.129461    0.19671   -0.19671   -0.16392   -0.01116    0.41300    9.72220
382094.139461   -0.09835    0.03278   -0.03278    0.01116    0.29021    9.67755
382094.149461   -0.26228    0.13114    0.26228   -0.10046    0.16743    9.78917
382094.159461   -0.26228    0.13114    0.26228   -0.18976    0.08930    9.78917
382094.169461   -0.32785    0.00000    0.32785   -0.13395    0.02232    9.81149
382094.179461   -0.16392    0.00000    0.19671   -0.11162    0.02232    9.91195
382094.189461    0.16392    0.13114    0.06557   -0.12278    0.07813    9.81149
382094.199461    0.26228    0.09835   -0.16392   -0.14511    0.15627    9.74452
382094.209460    0.42620   -0.06557   -0.32785    0.01116    0.20092    9.84498
382094.219460    0.42620   -0.22949   -0.29506   -0.08930    0.32370    9.77801
382094.229460    0.22949   -0.19671   -0.22949    0.00000    0.35719    9.64406
382094.239460   -0.03278    0.03278   -0.06557    0.00000    0.25673    9.76685
382094.249460   -0.26228    0.06557    0.16392   -0.12278    0.17859    9.73336
382094.259460   -0.42620    0.03278    0.26228   -0.17859    0.06697    9.74452
382094.269460   -0.42620    0.00000    0.29506   -0.15627   -0.02232    9.78917
382094.279460   -0.22949    0.13114    0.22949   -0.13395    0.02232    9.81149
382094.289460   -0.03278    0.13114    0.03278   -0.10046    0.10046    9.85614
382094.299459    0.19671    0.03278   -0.16392   -0.11162    0.16743    9.84498
382094.309459    0.39342   -0.13114   -0.29506    0.00000    0.20092    9.77801
382094.319459    0.39342   -0.19671   -0.32785   -0.05581    0.30138    9.71104
382094.329459    0.19671   -0.13114   -0.29506   -0.06697    0.30138    9.77801
382094.339459    0.06557   -0.03278   -0.06557   -0.01116    0.24557    9.75568
382094.349459   -0.16392    0.00000    0.13114   -0.11162    0.20092    9.71104
382094.359459   -0.36063    0.03278    0.26228   -0.18976    0.08930    9.74452
382094.369459   -0.29506    0.09835    0.26228   -0.15627   -0.02232    9.78917
382094.379459   -0.16392    0.13114    0.19671   -0.20092    0.03349    9.81149
382094.389459   -0.03278    0.03278    0.03278   -0.08930    0.10046    9.83382
382094.399458    0.16392    0.00000   -0.09835   -0.08930    0.18976    9.83382
382094.409458    0.26228   -0.06557   -0.29506   -0.01116    0.26789    9.75568
382094.419458    0.22949   -0.06557   -0.26228   -0.01116    0.30138    9.80033
382094.429458    0.16392   -0.16392   -0.22949   -0.11162    0.32370    9.72220
382094.439458   -0.03278   -0.13114   -0.06557    0.00000    0.23440    9.69987
382094.449458   -0.26228    0.06557    0.16392   -0.10046    0.16743    9.75568
382094.459458   -0.32785    0.13114    0.32785   -0.21208    0.10046    9.81149
382094.469458   -0.22949    0.16392    0.29506   -0.16743    0.01116    9.82266
382094.479458   -0.13114    0.06557    0.26228   -0.13395    0.04465    9.78917
382094.489457    0.09835    0.03278    0.00000   -0.11162    0.08930    9.85614
382094.499457    0.32785    0.00000   -0.09835   -0.05581    0.21208    9.84498
382094.509457    0.36063   -0.03278   -0.29506   -0.04465    0.26789    9.74452
382094.519457    0.36063   -0.09835   -0.22949    0.03349    0.30138    9.72220
382094.529457    0.19671   -0.16392   -0.19671   -0.08930    0.34603    9.66639
382094.539457   -0.09835   -0.09835   -0.06557   -0.04465    0.25673    9.72220
382094.549457   -0.26228    0.06557    0.19671   -0.05581    0.15627    9.75568
382094.559457   -0.36063    0.16392    0.29506   -0.17859    0.08930    9.78917
382094.569457   -0.42620    0.06557    0.26228   -0.14511    0.00000    9.80033
382094.579457   -0.19671    0.09835    0.19671   -0.13395    0.03349    9.86731
382094.589456    0.03278    0.00000   -0.03278   -0.12278    0.13395    9.90079
382094.599456    0.22949    0.06557   -0.26228    0.00000    0.24557    9.78917
382094.609456    0.32785   -0.13114   -0.36063   -0.12278    0.27905    9.75568
382094.619456    0.39342   -0.22949   -0.39342    0.03349    0.29021    9.74452
382094.629456    0.26228   -0.13114   -0.16392   -0.14511    0.30138    9.71104
382094.639456    0.00000   -0.06557   -0.06557   -0.10046    0.23440    9.71104
382094.649456   -0.16392    0.13114    0.29506   -0.05581    0.12278    9.71104
382094.659456   -0.32785    0.00000    0.32785   -0.20092    0.11162    9.77801
382094.669456   -0.39342    0.00000    0.39342   -0.11162    0.00000    9.82266
382094.679455   -0.16392    0.06557    0.22949   -0.14511    0.00000    9.81149
382094.689455    0.03278    0.13114    0.06557   -0.10046    0.10046    9.81149
382094.699455    0.16392    0.03278   -0.26228   -0.07813    0.20092    9.83382
382094.709455    0.26228   -0.16392   -0.32785    0.01116    0.30138    9.80033
382094.719455    0.29506   -0.16392   -0.39342   -0.04465    0.34603    9.75568
382094.729455    0.13114   -0.16392   -0.22949   -0.05581    0.32370    9.69987
382094.739455   -0.06557    0.03278   -0.06557   -0.11162    0.22324    9.71104
382094.749455   -0.26228    0.03278    0.26228   -0.10046    0.13395    9.73336
382094.759455   -0.36063    0.09835    0.36063   -0.21208    0.07813    9.77801
382094.769454   -0.29506    0.06557    0.45899   -0.16743   -0.02232    9.82266
382094.779454   -0.09835    0.19671    0.36063   -0.13395   -0.02232    9.80033
382094.789454    0.13114    0.09835    0.13114   -0.15627    0.05581    9.85614
382094.799454    0.32785   -0.06557   -0.13114   -0.04465    0.17859    9.80033
382094.809454    0.42620   -0.13114   -0.32785    0.00000    0.27905    9.73336
382094.819454    0.32785   -0.16392   -0.36063   -0.02232    0.36835    9.74452
382094.829454    0.16392   -0.09835   -0.29506   -0.03349    0.34603    9.72220
382094.839454   -0.06557   -0.09835   -0.09835   -0.05581    0.23440    9.72220
382094.849454   -0.29506    0.00000    0.09835   -0.08930    0.15627    9.71104
382094.859453   -0.42620    0.09835    0.22949   -0.24557    0.04465    9.78917
382094.869453   -0.36063    0.16392    0.29506   -0.13395    0.00000    9.78917
382094.879453   -0.19671    0.16392    0.22949   -0.15627   -0.01116    9.84498
382094.889453    0.09835    0.00000    0.09835   -0.14511    0.05581    9.76685
382094.899453    0.32785   -0.03278   -0.06557   -0.10046    0.15627    9.78917
382094.909453    0.39342   -0.13114   -0.26228    0.02232    0.25673    9.75568
382094.919453    0.36063   -0.06557   -0.29506   -0.02232    0.36835    9.76685
382094.929453    0.22949   -0.19671   -0.22949   -0.03349    0.37951    9.69987
382094.939453   -0.06557   -0.09835   -0.06557    0.02232    0.26789    9.67755
382094.949453   -0.29506    0.06557    0.13114   -0.14511    0.14511    9.75568
382094.959452   -0.32785    0.09835    0.26228   -0.16743    0.04465    9.81149
382094.969452   -0.32785    0.13114    0.26228   -0.17859   -0.01116    9.78917
382094.979452   -0.19671    0.09835    0.22949   -0.11162    0.00000    9.82266
382094.989452    0.00000    0.13114    0.06557   -0.15627    0.11162    9.82266
382094.999452    0.19671    0.03278   -0.09835   -0.14511    0.17859    9.80033
382095.009453    0.32785   -0.03278   -0.22949    0.00000    0.22324    9.74452
382095.019453    0.26228   -0.13114   -0.22949   -0.04465    0.32370    9.73336
382095.029453    0.16392   -0.19671   -0.19671   -0.04465    0.34603    9.71104
382095.039452   -0.06557   -0.06557    0.03278   -0.01116    0.24557    9.78917
382095.049452   -0.26228    0.03278    0.16392   -0.11162    0.17859    9.77801
382095.059452   -0.32785    0.06557    0.26228   -0.13395    0.05581    9.77801
382095.069452   -0.26228    0.00000    0.29506   -0.16743   -0.02232    9.78917
382095.079452   -0.06557    0.09835    0.13114   -0.13395    0.03349    9.83382
382095.089452    0.09835    0.06557    0.03278   -0.12278    0.11162    9.86731
382095.099452    0.26228    0.09835   -0.19671   -0.10046    0.20092    9.77801
382095.109452    0.39342   -0.13114   -0.32785   -0.06697    0.23440    9.76685
382095.119452    0.32785   -0.16392   -0.29506   -0.01116    0.29021    9.71104
382095.129451    0.19671   -0.09835   -0.22949   -0.11162    0.31254    9.75568
382095.139451   -0.06557    0.00000   -0.03278    0.01116    0.23440    9.72220
382095.149451   -0.22949    0.13114    0.16392   -0.11162    0.17859    9.77801
382095.159451   -0.36063   -0.03278    0.26228   -0.18976    0.06697    9.81149
382095.169451   -0.32785    0.06557    0.29506   -0.12278   -0.03349    9.82266
382095.179451   -0.13114    0.09835    0.13114   -0.18976    0.02232    9.78917
382095.189451    0.09835    0.13114   -0.03278   -0.07813    0.08930    9.81149
382095.199451    0.29506    0.00000   -0.16392   -0.11162    0.22324    9.85614
382095.209451    0.39342   -0.16392   -0.32785   -0.04465    0.27905    9.75568
382095.219450    0.32785   -0.09835   -0.32785    0.00000    0.29021    9.73336
382095.229450    0.22949   -0.06557   -0.16392   -0.10046    0.34603    9.67755
382095.239450   -0.03278    0.00000   -0.03278   -0.05581    0.21208    9.74452
382095.249450   -0.22949    0.03278    0.22949   -0.10046    0.13395    9.75568
382095.259450   -0.39342    0.06557    0.32785   -0.16743    0.06697    9.80033
382095.269450   -0.36063    0.13114    0.32785   -0.14511    0.01116    9.80033
382095.279450   -0.16392    0.13114    0.22949   -0.14511    0.02232    9.82266
382095.289450    0.00000    0.00000    0.03278   -0.08930    0.10046    9.87847
382095.299450    0.19671   -0.06557   -0.09835   -0.02232    0.24557    9.84498
382095.309450    0.32785   -0.09835   -0.26228   -0.06697    0.31254    9.73336
382095.319449    0.22949   -0.13114   -0.32785    0.05581    0.31254    9.73336
382095.329449    0.13114   -0.03278   -0.19671   -0.11162    0.33486    9.67755
382095.339449   -0.06557   -0.16392   -0.06557   -0.10046    0.25673    9.69987
382095.349449   -0.22949    0.03278    0.16392   -0.04465    0.13395    9.73336
382095.359449   -0.32785    0.16392    0.32785   -0.18976    0.06697    9.80033
382095.369449   -0.32785    0.09835    0.29506   -0.14511    0.01116    9.83382
382095.379449   -0.13114    0.09835    0.19671   -0.14511    0.04465    9.83382
382095.389449    0.09835   -0.03278   -0.03278   -0.08930    0.13395    9.86731
382095.399449    0.22949    0.06557   -0.16392   -0.01116    0.24557    9.77801
382095.409448    0.36063   -0.06557   -0.29506   -0.05581    0.32370    9.80033
382095.419448    0.29506   -0.13114   -0.32785    0.01116    0.32370    9.77801
382095.429448    0.13114   -0.19671   -0.26228   -0.06697    0.30138    9.69987
382095.439448   -0.09835   -0.09835   -0.06557   -0.08930    0.23440    9.71104
382095.449448   -0.29506    0.13114    0.13114   -0.10046    0.13395    9.76685
382095.459448   -0.36063    0.09835    0.26228   -0.16743    0.06697    9.81149
382095.469448   -0.29506    0.06557    0.26228   -0.15627   -0.02232    9.81149
382095.479448   -0.09835    0.09835    0.22949   -0.14511    0.00000    9.80033
382095.489448    0.13114    0.13114    0.00000   -0.15627    0.08930    9.86731
382095.499447    0.32785    0.00000   -0.19671   -0.03349    0.21208    9.78917
382095.509447    0.39342   -0.09835   -0.22949   -0.01116    0.33486    9.80033
382095.519447    0.32785   -0.19671   -0.29506    0.00000    0.35719    9.73336
382095.529447    0.19671   -0.16392   -0.16392   -0.02232    0.32370    9.72220
382095.539447   -0.06557    0.00000    0.00000   -0.10046    0.21208    9.72220
382095.549447   -0.22949    0.03278    0.19671   -0.10046    0.11162    9.73336
382095.559447   -0.36063    0.06557    0.29506   -0.16743    0.01116    9.78917
382095.569447   -0.32785    0.06557    0.32785   -0.15627   -0.01116    9.80033
382095.579447   -0.19671    0.09835    0.26228   -0.13395    0.00000    9.83382
382095.589446    0.03278    0.09835    0.03278   -0.16743    0.07813    9.80033
382095.599446    0.26228    0.00000   -0.19671   -0.06697    0.18976    9.77801
382095.609446    0.32785   -0.13114   -0.26228    0.00000    0.29021    9.76685
382095.619446    0.26228   -0.13114   -0.29506   -0.02232    0.35719    9.80033
382095.629446    0.16392   -0.13114   -0.19671   -0.05581    0.33486    9.75568
382095.639446   -0.09835   -0.03278   -0.03278   -0.01116    0.24557    9.71104
382095.649446   -0.26228    0.06557    0.16392   -0.11162    0.13395    9.78917
382095.659446   -0.32785    0.00000    0.26228   -0.17859    0.05581    9.82266
382095.669446   -0.29506    0.03278    0.29506   -0.14511    0.01116    9.83382
382095.679446   -0.16392    0.16392    0.19671   -0.10046    0.02232    9.86731
382095.689445    0.09835    0.09835    0.03278   -0.13395    0.08930    9.82266
382095.699445    0.26228   -0.09835   -0.22949   -0.12278    0.15627    9.78917
382095.709445    0.36063   -0.19671   -0.32785    0.02232    0.23440    9.75568
382095.719445    0.32785   -0.06557   -0.36063   -0.03349    0.35719    9.72220
382095.729445    0.16392   -0.06557   -0.26228   -0.03349    0.36835    9.73336
382095.739445   -0.13114   -0.03278   -0.06557   -0.02232    0.29021    9.76685
382095.749445   -0.29506    0.00000    0.19671   -0.11162    0.15627    9.77801
382095.759445   -0.36063    0.09835    0.29506   -0.15627    0.06697    9.81149
382095.769445   -0.26228    0.09835    0.32785   -0.16743    0.00000    9.83382
382095.779444   -0.09835    0.09835    0.22949   -0.10046    0.02232    9.86731
382095.789444    0.16392    0.03278    0.06557   -0.11162    0.12278    9.84498
382095.799444    0.29506   -0.06557   -0.16392   -0.13395    0.21208    9.76685
382095.809444    0.36063   -0.06557   -0.29506    0.00000    0.24557    9.74452
382095.819444    0.26228   -0.09835   -0.29506   -0.04465    0.32370    9.72220
382095.829444    0.13114   -0.16392   -0.19671   -0.05581    0.32370    9.71104
382095.839444   -0.06557   -0.03278    0.00000   -0.01116    0.22324    9.73336
382095.849444   -0.19671    0.06557    0.16392   -0.12278    0.17859    9.75568
382095.859444   -0.39342    0.13114    0.26228   -0.16743    0.07813    9.81149
382095.869443   -0.32785    0.13114    0.29506   -0.14511   -0.02232    9.81149
382095.879443   -0.19671    0.09835    0.19671   -0.15627    0.03349    9.82266
382095.889443    0.00000    0.09835    0.06557   -0.07813    0.11162    9.86731
382095.899443    0.22949    0.06557   -0.09835   -0.08930    0.20092    9.82266
382095.909443    0.36063   -0.13114   -0.29506   -0.01116    0.24557    9.78917
382095.919443    0.32785   -0.19671   -0.26228   -0.01116    0.30138    9.71104
382095.929443    0.16392   -0.19671   -0.22949   -0.07813    0.32370    9.69987
382095.939443   -0.03278   -0.03278   -0.06557   -0.02232    0.21208    9.72220
382095.949443   -0.26228    0.13114    0.19671   -0.10046    0.14511    9.77801
382095.959442   -0.36063    0.03278    0.22949   -0.18976    0.05581    9.81149
382095.969442   -0.29506    0.03278    0.26228   -0.13395   -0.03349    9.77801
382095.979442   -0.13114    0.06557    0.16392   -0.17859    0.01116    9.83382
382095.989442    0.06557    0.16392    0.00000   -0.06697    0.11162    9.84498
382095.999442    0.26228    0.06557   -0.16392   -0.07813    0.23440    9.83382
382096.009443    0.32785   -0.13114   -0.32785   -0.04465    0.30138    9.72220
382096.019443    0.26228   -0.19671   -0.26228    0.02232    0.32370    9.72220
382096.029443    0.13114   -0.13114   -0.19671   -0.07813    0.33486    9.71104
382096.039443   -0.06557   -0.03278   -0.03278   -0.08930    0.22324    9.72220
382096.049442   -0.22949    0.03278    0.19671   -0.06697    0.11162    9.75568
382096.059442   -0.32785    0.03278    0.32785   -0.18976    0.06697    9.80033
382096.069442   -0.26228    0.03278    0.29506   -0.13395    0.00000    9.84498
382096.079442   -0.06557    0.13114    0.22949   -0.17859    0.03349    9.85614
382096.089442    0.13114    0.13114    0.00000   -0.08930    0.14511    9.88963
382096.099442    0.32785    0.06557   -0.13114   -0.02232    0.24557    9.82266
382096.109442    0.32785   -0.16392   -0.29506   -0.08930    0.34603    9.78917
382096.119442    0.32785   -0.19671   -0.29506    0.04465    0.31254    9.73336
382096.129442    0.16392   -0.03278   -0.19671   -0.07813    0.32370    9.67755
382096.139441   -0.06557   -0.06557    0.00000   -0.08930    0.24557    9.72220
382096.149441   -0.22949   -0.03278    0.19671   -0.06697    0.08930    9.76685
382096.159441   -0.36063    0.03278    0.32785   -0.15627    0.05581    9.81149
382096.169441   -0.32785    0.09835    0.26228   -0.15627   -0.01116    9.83382
382096.179441   -0.13114    0.16392    0.19671   -0.14511    0.01116    9.85614
382096.189441    0.09835    0.03278    0.00000   -0.11162    0.12278    9.85614
382096.199441    0.26228   -0.03278   -0.19671    0.00000    0.24557    9.78917
382096.209441    0.32785   -0.09835   -0.29506   -0.05581    0.33486    9.76685
382096.219441    0.32785   -0.09835   -0.36063    0.01116    0.32370    9.74452
382096.229441    0.13114   -0.09835   -0.19671   -0.05581    0.29021    9.73336
382096.239440   -0.09835   -0.03278   -0.06557   -0.08930    0.21208    9.71104
382096.249440   -0.26228    0.03278    0.13114   -0.13395    0.07813    9.74452
382096.259440   -0.32785    0.16392    0.26228   -0.15627    0.02232    9.78917
382096.269440   -0.32785    0.09835    0.32785   -0.17859   -0.02232    9.84498
382096.279440   -0.13114    0.03278    0.19671   -0.14511   -0.02232    9.84498
382096.289440    0.06557    0.00000    0.03278   -0.14511    0.10046    9.82266
382096.299440    0.26228    0.00000   -0.19671   -0.04465    0.22324    9.76685
382096.309440    0.32785   -0.03278   -0.26228   -0.02232    0.33486    9.81149
382096.319440    0.26228   -0.16392   -0.32785   -0.02232    0.36835    9.76685
382096.329439    0.09835   -0.16392   -0.19671    0.00000    0.30138    9.71104
382096.339439   -0.09835   -0.06557    0.00000   -0.06697    0.21208    9.72220
382096.349439   -0.22949    0.09835    0.19671   -0.13395    0.10046    9.74452
382096.359439   -0.32785    0.09835    0.26228   -0.16743    0.02232    9.80033
382096.369439   -0.26228    0.03278    0.36063   -0.14511    0.01116    9.83382
382096.379439   -0.13114    0.13114    0.22949   -0.12278    0.00000    9.84498
382096.389439    0.06557    0.09835    0.09835   -0.15627    0.06697    9.81149
382096.399439    0.29506    0.03278   -0.19671   -0.11162    0.16743    9.81149
382096.409439    0.36063   -0.13114   -0.22949    0.00000    0.25673    9.74452
382096.419438    0.36063   -0.22949   -0.29506   -0.02232    0.34603    9.72220
382096.429438    0.19671   -0.13114   -0.16392   -0.02232    0.35719    9.69987
382096.439438   -0.09835    0.00000   -0.03278   -0.02232    0.25673    9.74452
382096.449438   -0.22949    0.09835    0.16392   -0.11162    0.14511    9.76685
382096.459438   -0.36063    0.06557    0.26228   -0.17859    0.04465    9.77801
382096.469438   -0.32785    0.03278    0.29506   -0.12278   -0.01116    9.82266
382096.479438   -0.13114    0.16392    0.16392   -0.13395    0.03349    9.86731
382096.489438    0.06557    0.16392    0.03278   -0.13395    0.11162    9.83382
382096.499438    0.26228    0.00000   -0.19671   -0.12278    0.18976    9.76685
382096.509437    0.29506   -0.16392   -0.29506    0.02232    0.24557    9.73336
382096.519437    0.29506   -0.16392   -0.29506   -0.04465    0.32370    9.75568
382096.529437    0.13114   -0.13114   -0.16392   -0.04465    0.33486    9.73336
382096.539437   -0.06557    0.00000    0.00000   -0.04465    0.24557    9.71104
382096.549437   -0.26228    0.03278    0.19671   -0.10046    0.15627    9.76685
382096.559437   -0.36063    0.03278    0.29506   -0.18976    0.03349    9.81149
382096.569437   -0.26228    0.09835    0.29506   -0.16743   -0.01116    9.83382
382096.579437   -0.13114    0.16392    0.19671   -0.12278    0.04465    9.82266
382096.589437    0.09835    0.13114    0.03278   -0.10046    0.12278    9.85614
382096.599437    0.22949   -0.03278   -0.16392   -0.12278    0.20092    9.77801
382096.609436    0.32785   -0.09835   -0.32785   -0.01116    0.23440    9.80033
382096.619436    0.29506   -0.09835   -0.22949   -0.02232    0.30138    9.72220
382096.629436    0.09835   -0.06557   -0.19671   -0.08930    0.32370    9.71104
382096.639436   -0.09835   -0.09835    0.00000   -0.01116    0.21208    9.68871
382096.649436   -0.22949    0.00000    0.22949   -0.11162    0.15627    9.75568
382096.659436   -0.39342    0.06557    0.29506   -0.17859    0.06697    9.78917
382096.669436   -0.29506    0.13114    0.29506   -0.15627    0.00000    9.77801
382096.679436   -0.16392    0.13114    0.19671   -0.15627    0.04465    9.83382
382096.689436    0.09835    0.00000    0.00000   -0.07813    0.13395    9.87847
382096.699435    0.29506    0.00000   -0.16392   -0.08930    0.22324    9.82266
382096.709435    0.36063   -0.13114   -0.32785   -0.02232    0.26789    9.76685
382096.719435    0.32785   -0.06557   -0.29506    0.00000    0.30138    9.74452
382096.729435    0.16392   -0.16392   -0.19671   -0.11162    0.30138    9.72220
382096.739435   -0.03278   -0.09835   -0.06557   -0.03349    0.18976    9.73336
382096.749435   -0.22949    0.09835    0.19671   -0.10046    0.12278    9.75568
382096.759435   -0.32785    0.09835    0.29506   -0.20092    0.06697    9.82266
382096.769435   -0.29506    0.09835    0.29506   -0.15627   -0.01116    9.84498
382096.779435   -0.13114    0.06557    0.19671   -0.17859    0.03349    9.81149
382096.789434    0.06557    0.03278    0.00000   -0.11162    0.11162    9.83382
382096.799434    0.26228    0.03278   -0.19671   -0.04465    0.22324    9.83382
382096.809434    0.36063   -0.06557   -0.29506   -0.04465    0.30138    9.77801
382096.819434    0.29506   -0.16392   -0.32785    0.03349    0.29021    9.74452
382096.829434    0.13114   -0.16392   -0.19671   -0.08930    0.32370    9.67755
382096.839434   -0.09835    0.00000   -0.03278   -0.08930    0.22324    9.72220
382096.849434   -0.26228    0.09835    0.19671   -0.07813    0.10046    9.75568
382096.859434   -0.32785    0.09835    0.26228   -0.20092    0.05581    9.82266
382096.869434   -0.29506    0.03278    0.32785   -0.15627   -0.01116    9.83382
382096.879433   -0.13114    0.13114    0.19671   -0.15627    0.02232    9.83382
382096.889433    0.13114    0.09835    0.00000   -0.10046    0.14511    9.88963
382096.899433    0.26228    0.03278   -0.16392   -0.01116    0.25673    9.78917
382096.909433    0.29506   -0.16392   -0.29506   -0.07813    0.32370    9.75568
382096.919433    0.19671   -0.22949   -0.32785    0.04465    0.32370    9.72220
382096.929433    0.09835   -0.06557   -0.16392   -0.06697    0.29021    9.69987
382096.939433   -0.09835   -0.03278   -0.03278   -0.12278    0.17859    9.71104
382096.949433   -0.26228    0.03278    0.19671   -0.06697    0.06697    9.75568
382096.959433   -0.32785    0.06557    0.29506   -0.17859    0.04465    9.81149
382096.969432   -0.26228    0.06557    0.29506   -0.18976   -0.02232    9.82266
382096.979432   -0.16392    0.16392    0.16392   -0.15627   -0.01116    9.83382
382096.989432    0.09835    0.09835    0.00000   -0.14511    0.10046    9.82266
382096.999432    0.26228   -0.03278   -0.19671   -0.03349    0.23440    9.80033
382097.009433    0.32785   -0.16392   -0.29506   -0.03349    0.34603    9.78917
382097.019433    0.29506   -0.16392   -0.32785    0.00000    0.36835    9.72220
382097.029433    0.16392   -0.03278   -0.16392   -0.03349    0.30138    9.72220
382097.039433   -0.06557   -0.06557    0.00000   -0.08930    0.23440    9.67755
382097.049433   -0.26228    0.00000    0.19671   -0.12278    0.06697    9.75568
382097.059432   -0.32785    0.03278    0.32785   -0.17859    0.03349    9.78917
382097.069432   -0.29506    0.09835    0.26228   -0.16743   -0.02232    9.82266
382097.079432   -0.13114    0.13114    0.19671   -0.14511   -0.02232    9.81149
382097.089432    0.06557    0.06557    0.03278   -0.15627    0.07813    9.76685
382097.099432    0.22949   -0.06557   -0.19671   -0.08930    0.18976    9.80033
382097.109432    0.36063   -0.09835   -0.29506   -0.02232    0.31254    9.77801
382097.119432    0.32785   -0.09835   -0.29506    0.00000    0.36835    9.73336
382097.129432    0.13114   -0.13114   -0.19671   -0.03349    0.33486    9.72220
382097.139432   -0.03278   -0.03278    0.00000   -0.07813    0.21208    9.72220
382097.149432   -0.26228    0.03278    0.19671   -0.13395    0.11162    9.77801
382097.159431   -0.32785    0.09835    0.29506   -0.16743    0.03349    9.80033
382097.169431   -0.26228    0.13114    0.36063   -0.16743    0.00000    9.80033
382097.179431   -0.16392    0.06557    0.19671   -0.12278    0.02232    9.84498
382097.189431    0.06557    0.03278    0.06557   -0.14511    0.07813    9.83382
382097.199431    0.22949    0.00000   -0.19671   -0.10046    0.16743    9.77801
382097.209431    0.32785   -0.06557   -0.26228   -0.01116    0.25673    9.75568
382097.219431    0.29506   -0.13114   -0.32785   -0.02232    0.33486    9.72220
382097.229431    0.13114   -0.19671   -0.19671   -0.03349    0.34603    9.73336
382097.239431   -0.09835   -0.03278   -0.06557   -0.03349    0.25673    9.73336
382097.249430   -0.29506    0.13114    0.19671   -0.08930    0.13395    9.76685
382097.259430   -0.39342    0.13114    0.29506   -0.17859    0.04465    9.83382
382097.269430   -0.32785    0.06557    0.26228   -0.15627    0.03349    9.83382
382097.279430   -0.13114    0.06557    0.16392   -0.11162    0.04465    9.86731
382097.289430    0.06557    0.09835    0.00000   -0.10046    0.13395    9.85614
382097.299430    0.26228    0.03278   -0.19671   -0.11162    0.21208    9.75568
382097.309430    0.36063   -0.16392   -0.29506   -0.03349    0.25673    9.74452
382097.319430    0.32785   -0.19671   -0.29506   -0.02232    0.29021    9.72220
382097.329430    0.16392   -0.09835   -0.19671   -0.04465    0.31254    9.67755
382097.339429   -0.06557    0.03278    0.00000   -0.04465    0.23440    9.72220
382097.349429   -0.26228    0.09835    0.16392   -0.08930    0.15627    9.78917
382097.359429   -0.36063    0.03278    0.26228   -0.16743    0.05581    9.80033
382097.369429   -0.26228    0.06557    0.29506   -0.16743   -0.02232    9.80033
382097.379429   -0.13114    0.13114    0.19671   -0.14511    0.03349    9.83382
382097.389429    0.09835    0.09835    0.00000   -0.07813    0.12278    9.86731
382097.399429    0.22949   -0.03278   -0.19671   -0.11162    0.24557    9.80033
382097.409429    0.32785   -0.19671   -0.29506   -0.02232    0.27905    9.75568
382097.419429    0.32785   -0.13114   -0.26228   -0.02232    0.29021    9.68871
382097.429428    0.13114   -0.09835   -0.16392   -0.12278    0.30138    9.71104
382097.439428   -0.03278   -0.03278    0.00000   -0.02232    0.18976    9.73336
382097.449428   -0.22949    0.03278    0.22949   -0.11162    0.12278    9.75568
382097.459428   -0.32785    0.03278    0.29506   -0.20092    0.05581    9.80033
382097.469428   -0.26228    0.09835    0.29506   -0.15627   -0.04465    9.78917
382097.479428   -0.09835    0.16392    0.22949   -0.15627    0.02232    9.81149
382097.489428    0.09835    0.06557    0.00000   -0.08930    0.12278    9.82266
382097.499428    0.26228   -0.06557   -0.13114   -0.07813    0.24557    9.82266
382097.509428    0.29506   -0.09835   -0.32785   -0.02232    0.29021    9.78917
382097.519427    0.26228   -0.09835   -0.29506   -0.01116    0.31254    9.75568
382097.529427    0.13114   -0.09835   -0.19671   -0.10046    0.30138    9.65523
382097.539427   -0.09835   -0.13114   -0.03278   -0.05581    0.20092    9.71104
382097.549427   -0.26228    0.00000    0.16392   -0.08930    0.12278    9.73336
382097.559427   -0.32785    0.09835    0.29506   -0.18976    0.07813    9.78917
382097.569427   -0.32785    0.13114    0.26228   -0.12278    0.00000    9.81149
382097.579427   -0.13114    0.13114    0.19671   -0.16743    0.03349    9.80033
382097.589427    0.13114    0.00000   -0.03278   -0.10046    0.13395    9.88963
382097.599427    0.26228   -0.03278   -0.16392   -0.02232    0.25673    9.85614
382097.609426    0.36063   -0.09835   -0.36063   -0.05581    0.34603    9.75568
382097.619426    0.29506   -0.09835   -0.29506    0.04465    0.33486    9.72220
382097.629426    0.13114   -0.13114   -0.19671   -0.06697    0.31254    9.69987
382097.639426   -0.13114   -0.09835   -0.03278   -0.10046    0.21208    9.72220
382097.649426   -0.29506    0.09835    0.19671   -0.07813    0.06697    9.76685
382097.659426   -0.29506    0.09835    0.29506   -0.20092    0.03349    9.82266
382097.669426   -0.29506    0.06557    0.29506   -0.15627   -0.03349    9.83382
382097.679426   -0.13114    0.06557    0.22949   -0.15627    0.01116    9.85614
382097.689426    0.13114    0.06557   -0.03278   -0.12278    0.12278    9.85614
382097.699426    0.29506    0.03278   -0.13114    0.00000    0.24557    9.78917
382097.709425    0.36063   -0.06557   -0.26228   -0.06697    0.34603    9.76685
382097.719425    0.29506   -0.19671   -0.26228    0.03349    0.32370    9.78917
382097.729425    0.19671   -0.13114   -0.13114   -0.06697    0.27905    9.68871
382097.739425   -0.03278    0.00000   -0.03278   -0.13395    0.18976    9.69987
382097.749425   -0.22949    0.06557    0.19671   -0.11162    0.07813    9.74452
382097.759425   -0.29506    0.06557    0.29506   -0.16743    0.01116    9.80033
382097.769425   -0.29506    0.00000    0.26228   -0.17859   -0.02232    9.82266
382097.779425   -0.13114    0.09835    0.16392   -0.12278   -0.02232    9.81149
382097.789425    0.13114    0.13114    0.03278   -0.15627    0.07813    9.78917
382097.799424    0.22949    0.00000   -0.19671   -0.07813    0.20092    9.82266
382097.809424    0.29506   -0.16392   -0.26228   -0.02232    0.30138    9.80033
382097.819424    0.26228   -0.19671   -0.29506   -0.01116    0.34603    9.74452
382097.829424    0.13114   -0.06557   -0.13114   -0.03349    0.30138    9.72220
382097.839424   -0.13114    0.03278    0.00000   -0.10046    0.20092    9.71104
382097.849424   -0.26228    0.03278    0.19671   -0.11162    0.10046    9.76685
382097.859424   -0.32785    0.06557    0.26228   -0.17859    0.04465    9.80033
382097.869424   -0.32785    0.06557    0.26228   -0.14511   -0.01116    9.80033
382097.879424   -0.09835    0.16392    0.13114   -0.13395   -0.01116    9.82266
382097.889423    0.06557    0.06557    0.00000   -0.16743    0.07813    9.78917
382097.899423    0.26228   -0.06557   -0.22949   -0.10046    0.17859    9.80033
382097.909423    0.32785   -0.19671   -0.29506   -0.01116    0.27905    9.76685
382097.919423    0.26228   -0.09835   -0.32785   -0.04465    0.36835    9.74452
382097.929423    0.06557   -0.06557   -0.16392   -0.02232    0.34603    9.73336
382097.939423   -0.13114   -0.03278    0.00000   -0.05581    0.23440    9.74452
382097.949423   -0.29506    0.03278    0.22949   -0.10046    0.12278    9.75568
382097.959423   -0.39342    0.06557    0.29506   -0.15627    0.04465    9.82266
382097.969423   -0.29506    0.13114    0.29506   -0.14511    0.00000    9.83382
382097.979423   -0.13114    0.13114    0.16392   -0.11162    0.02232    9.85614
382097.989422    0.09835    0.03278    0.00000   -0.12278    0.11162    9.81149
382097.999422    0.29506   -0.03278   -0.16392   -0.12278    0.18976    9.80033
382098.009423    0.39342   -0.13114   -0.29506   -0.01116    0.25673    9.74452
382098.019423    0.32785   -0.09835   -0.29506   -0.01116    0.32370    9.72220
382098.029423    0.19671   -0.13114   -0.16392   -0.05581    0.34603    9.69987
382098.039423   -0.06557   -0.03278    0.00000   -0.03349    0.23440    9.74452
382098.049423   -0.22949    0.06557    0.26228   -0.08930    0.13395    9.78917
382098.059423   -0.32785    0.13114    0.32785   -0.16743    0.04465    9.80033
382098.069423   -0.26228    0.09835    0.32785   -0.16743    0.01116    9.81149
382098.079422   -0.09835    0.06557    0.16392   -0.10046    0.04465    9.84498
382098.089422    0.09835    0.09835    0.03278   -0.07813    0.13395    9.85614
382098.099422    0.26228    0.03278   -0.16392   -0.11162    0.23440    9.82266
382098.109422    0.39342   -0.13114   -0.36063    0.00000    0.25673    9.73336
382098.119422    0.29506   -0.13114   -0.26228   -0.01116    0.30138    9.71104
382098.129422    0.13114   -0.16392   -0.19671   -0.07813    0.32370    9.68871
382098.139422   -0.09835   -0.06557   -0.03278   -0.05581    0.20092    9.75568
382098.149422   -0.26228    0.09835    0.19671   -0.08930    0.12278    9.77801
382098.159422   -0.36063    0.09835    0.26228   -0.17859    0.05581    9.80033
382098.169421   -0.26228    0.06557    0.29506   -0.21208   -0.02232    9.80033
382098.179421   -0.06557    0.09835    0.16392   -0.14511    0.01116    9.82266
382098.189421    0.13114    0.09835    0.00000   -0.08930    0.11162    9.86731
382098.199421    0.26228    0.03278   -0.16392   -0.11162    0.24557    9.77801
382098.209421    0.29506   -0.16392   -0.29506   -0.02232    0.29021    9.75568
382098.219421    0.26228   -0.22949   -0.26228    0.03349    0.29021    9.73336
382098.229421    0.09835   -0.09835   -0.16392   -0.12278    0.32370    9.69987
382098.239421   -0.13114    0.00000   -0.03278   -0.05581    0.20092    9.75568
382098.249421   -0.26228    0.09835    0.19671   -0.08930    0.08930    9.75568
382098.259420   -0.39342    0.00000    0.29506   -0.20092    0.05581    9.82266
382098.269420   -0.32785    0.06557    0.29506   -0.15627   -0.01116    9.81149
382098.279420   -0.09835    0.16392    0.16392   -0.17859    0.02232    9.80033
382098.289420    0.09835    0.09835    0.03278   -0.07813    0.12278    9.81149
382098.299420    0.29506    0.03278   -0.13114   -0.07813    0.24557    9.84498
382098.309420    0.32785   -0.19671   -0.29506   -0.03349    0.32370    9.74452
382098.319420    0.32785   -0.16392   -0.22949    0.05581    0.31254    9.73336
382098.329420    0.13114   -0.06557   -0.16392   -0.10046    0.33486    9.66639
382098.339420   -0.06557   -0.03278   -0.03278   -0.07813    0.20092    9.72220
382098.349419   -0.26228    0.03278    0.22949   -0.07813    0.07813    9.74452
382098.359419   -0.32785    0.03278    0.29506   -0.21208    0.05581    9.78917
382098.369419   -0.29506    0.13114    0.26228   -0.14511   -0.01116    9.85614
382098.379419   -0.06557    0.16392    0.19671   -0.14511    0.04465    9.85614
382098.389419    0.09835    0.03278   -0.03278   -0.10046    0.14511    9.87847
382098.399419    0.26228   -0.09835   -0.16392   -0.01116    0.25673    9.78917
382098.409419    0.32785   -0.13114   -0.32785   -0.05581    0.33486    9.77801
382098.419419    0.29506   -0.16392   -0.32785    0.02232    0.32370    9.72220
382098.429419    0.13114   -0.06557   -0.16392   -0.06697    0.29021    9.71104
382098.439418   -0.09835   -0.09835   -0.03278   -0.13395    0.21208    9.71104
382098.449418   -0.22949    0.03278    0.19671   -0.07813    0.07813    9.74452
382098.459418   -0.32785    0.13114    0.32785   -0.18976    0.03349    9.81149
382098.469418   -0.29506    0.09835    0.22949   -0.17859    0.00000    9.82266
382098.479418   -0.09835    0.09835    0.19671   -0.13395    0.00000    9.84498
382098.489418    0.09835    0.03278   -0.03278   -0.14511    0.11162    9.81149
382098.499418    0.26228   -0.03278   -0.19671   -0.01116    0.23440    9.77801
382098.509418    0.32785   -0.06557   -0.29506   -0.05581    0.35719    9.78917
382098.519418    0.26228   -0.16392   -0.29506    0.01116    0.32370    9.73336
382098.529418    0.09835   -0.13114   -0.13114   -0.01116    0.29021    9.71104
382098.539417   -0.13114   -0.03278    0.00000   -0.14511    0.20092    9.74452
382098.549417   -0.29506    0.09835    0.19671   -0.11162    0.06697    9.75568
382098.559417   -0.39342    0.13114    0.29506   -0.16743    0.01116    9.81149
382098.569417   -0.32785    0.03278    0.29506   -0.18976   -0.03349    9.81149
382098.579417   -0.09835    0.06557    0.16392   -0.15627   -0.03349    9.82266
382098.589417    0.09835    0.03278   -0.03278   -0.16743    0.06697    9.78917
382098.599417    0.29506    0.00000   -0.22949   -0.05581    0.18976    9.80033
382098.609417    0.36063   -0.09835   -0.29506   -0.01116    0.33486    9.77801
382098.619417    0.22949   -0.19671   -0.29506    0.01116    0.36835    9.73336
382098.629416    0.09835   -0.16392   -0.16392   -0.02232    0.33486    9.72220
382098.639416   -0.06557    0.00000    0.03278   -0.08930    0.22324    9.71104
382098.649416   -0.26228    0.13114    0.19671   -0.10046    0.10046    9.73336
382098.659416   -0.36063    0.06557    0.29506   -0.16743    0.05581    9.80033
382098.669416   -0.29506    0.03278    0.26228   -0.15627    0.02232    9.82266
382098.679416   -0.09835    0.13114    0.16392   -0.10046    0.01116    9.83382
382098.689416    0.09835    0.13114    0.00000   -0.13395    0.07813    9.81149
382098.699416    0.29506   -0.03278   -0.22949   -0.11162    0.17859    9.81149
382098.709416    0.36063   -0.16392   -0.29506   -0.02232    0.26789    9.72220
382098.719415    0.29506   -0.19671   -0.32785    0.00000    0.33486    9.76685
382098.729415    0.13114   -0.09835   -0.16392   -0.04465    0.35719    9.71104
382098.739415   -0.09835    0.00000   -0.03278   -0.05581    0.24557    9.74452
382098.749415   -0.22949    0.03278    0.22949   -0.06697    0.12278    9.76685
382098.759415   -0.36063    0.03278    0.32785   -0.17859    0.02232    9.81149
382098.769415   -0.26228    0.03278    0.32785   -0.15627    0.01116    9.83382
382098.779415   -0.09835    0.19671    0.16392   -0.08930    0.02232    9.83382
382098.789415    0.13114    0.13114    0.03278   -0.10046    0.12278    9.84498
382098.799415    0.26228   -0.06557   -0.19671   -0.12278    0.21208    9.76685
382098.809414    0.32785   -0.16392   -0.32785    0.00000    0.24557    9.74452
382098.819414    0.29506   -0.13114   -0.26228   -0.01116    0.31254    9.72220
382098.829414    0.09835   -0.06557   -0.19671   -0.06697    0.31254    9.69987
382098.839414   -0.09835   -0.06557    0.00000   -0.07813    0.23440    9.73336
382098.849414   -0.29506    0.03278    0.19671   -0.06697    0.12278    9.75568
382098.859414   -0.36063    0.09835    0.32785   -0.17859    0.03349    9.78917
382098.869414   -0.29506    0.16392    0.29506   -0.20092   -0.01116    9.80033
382098.879414   -0.13114    0.13114    0.16392   -0.12278    0.01116    9.82266
382098.889414    0.09835    0.06557    0.00000   -0.05581    0.14511    9.86731
382098.899413    0.29506   -0.03278   -0.16392   -0.11162    0.25673    9.78917
382098.909413    0.32785   -0.13114   -0.32785    0.00000    0.26789    9.76685
382098.919413    0.26228   -0.06557   -0.26228   -0.01116    0.27905    9.69987
382098.929413    0.09835   -0.13114   -0.19671   -0.12278    0.27905    9.67755
382098.939413   -0.09835   -0.06557    0.00000   -0.05581    0.20092    9.72220
382098.949413   -0.26228    0.06557    0.16392   -0.11162    0.12278    9.77801
382098.959413   -0.36063    0.09835    0.29506   -0.17859    0.05581    9.83382
382098.969413   -0.29506    0.09835    0.29506   -0.18976   -0.01116    9.80033
382098.979413   -0.09835    0.06557    0.16392   -0.13395    0.01116    9.80033
382098.989412    0.13114    0.03278   -0.03278   -0.07813    0.13395    9.83382
382098.999412    0.26228    0.03278   -0.19671   -0.07813    0.26789    9.84498
382099.009413    0.36063   -0.09835   -0.32785   -0.03349    0.32370    9.77801
382099.019413    0.26228   -0.16392   -0.29506    0.02232    0.33486    9.71104
382099.029413    0.13114   -0.16392   -0.16392   -0.11162    0.32370    9.69987
382099.039413   -0.09835   -0.03278    0.00000   -0.06697    0.20092    9.72220
382099.049413   -0.26228    0.09835    0.22949   -0.07813    0.08930    9.76685
382099.059413   -0.29506    0.06557    0.29506   -0.20092    0.04465    9.78917
382099.069413   -0.29506    0.03278    0.29506   -0.16743    0.01116    9.82266
382099.079413   -0.06557    0.06557    0.22949   -0.16743    0.02232    9.78917
382099.089412    0.09835    0.09835    0.03278   -0.07813    0.11162    9.84498
382099.099412    0.29506    0.03278   -0.16392   -0.04465    0.24557    9.80033
382099.109412    0.36063   -0.16392   -0.29506   -0.06697    0.30138    9.74452
382099.119412    0.29506   -0.16392   -0.29506    0.06697    0.31254    9.72220
382099.129412    0.09835   -0.06557   -0.09835   -0.08930    0.30138    9.68871
382099.139412   -0.13114    0.00000    0.03278   -0.13395    0.20092    9.71104
382099.149412   -0.29506    0.06557    0.26228   -0.04465    0.07813    9.76685
382099.159412   -0.36063    0.03278    0.29506   -0.18976    0.03349    9.82266
382099.169412   -0.29506    0.06557    0.29506   -0.16743   -0.02232    9.86731
382099.179411   -0.09835    0.16392    0.19671   -0.16743    0.01116    9.82266
382099.189411    0.13114    0.09835   -0.03278   -0.08930    0.13395    9.87847
382099.199411    0.32785   -0.03278   -0.16392   -0.02232    0.23440    9.78917
382099.209411    0.36063   -0.19671   -0.32785   -0.07813    0.36835    9.74452
382099.219411    0.26228   -0.13114   -0.32785    0.04465    0.33486    9.72220
382099.229411    0.09835   -0.03278   -0.16392   -0.04465    0.31254    9.72220
382099.239411   -0.09835    0.00000    0.00000   -0.15627    0.21208    9.73336
382099.249411   -0.32785    0.03278    0.13114   -0.06697    0.06697    9.77801
382099.259411   -0.39342    0.06557    0.32785   -0.16743    0.01116    9.80033
382099.269410   -0.26228    0.09835    0.26228   -0.17859    0.00000    9.81149
382099.279410   -0.09835    0.16392    0.16392   -0.14511    0.00000    9.83382
382099.289410    0.13114    0.06557   -0.06557   -0.13395    0.07813    9.78917
382099.299410    0.26228   -0.06557   -0.19671   -0.04465    0.23440    9.83382
382099.309410    0.36063   -0.13114   -0.29506   -0.05581    0.34603    9.83382
382099.319410    0.29506   -0.09835   -0.29506    0.00000    0.35719    9.74452
382099.329410    0.09835   -0.09835   -0.13114   -0.02232    0.30138    9.72220
382099.339410   -0.09835   -0.03278    0.03278   -0.12278    0.21208    9.69987
382099.349410   -0.26228    0.00000    0.19671   -0.11162    0.06697    9.75568
382099.359409   -0.29506    0.16392    0.29506   -0.15627    0.00000    9.80033
382099.369409   -0.26228    0.13114    0.32785   -0.16743    0.01116    9.80033
382099.379409   -0.06557    0.09835    0.16392   -0.13395   -0.01116    9.84498
382099.389409    0.13114    0.03278   -0.03278   -0.15627    0.07813    9.76685
382099.399409    0.26228   -0.03278   -0.22949   -0.08930    0.17859    9.78917
382099.409409    0.36063   -0.03278   -0.29506   -0.02232    0.30138    9.75568
382099.419409    0.26228   -0.16392   -0.29506    0.00000    0.35719    9.74452
382099.429409    0.09835   -0.16392   -0.13114    0.00000    0.31254    9.71104
382099.439409   -0.09835   -0.06557    0.03278   -0.07813    0.22324    9.74452
382099.449408   -0.29506    0.09835    0.19671   -0.12278    0.08930    9.74452
382099.459408   -0.36063    0.09835    0.29506   -0.15627    0.02232    9.81149
382099.469408   -0.29506    0.03278    0.29506   -0.16743    0.00000    9.82266
382099.479408   -0.13114    0.06557    0.16392   -0.12278    0.01116    9.83382
382099.489408    0.09835    0.09835    0.00000   -0.12278    0.07813    9.81149
382099.499408    0.26228    0.06557   -0.22949   -0.10046    0.20092    9.81149
382099.509408    0.36063   -0.16392   -0.29506   -0.02232    0.26789    9.74452
382099.519408    0.32785   -0.19671   -0.32785    0.00000    0.34603    9.72220
382099.529408    0.06557   -0.13114   -0.16392   -0.03349    0.33486    9.72220
382099.539408   -0.13114    0.03278    0.00000   -0.05581    0.25673    9.75568
382099.549407   -0.32785    0.09835    0.22949   -0.10046    0.12278    9.78917
382099.559407   -0.42620    0.03278    0.32785   -0.18976    0.04465    9.80033
382099.569407   -0.29506    0.03278    0.32785   -0.16743    0.00000    9.81149
382099.579407   -0.13114    0.13114    0.16392   -0.10046    0.06697    9.83382
382099.589407    0.09835    0.13114    0.03278   -0.07813    0.13395    9.87847
382099.599407    0.32785    0.03278   -0.19671   -0.11162    0.24557    9.76685
382099.609407    0.29506   -0.19671   -0.29506   -0.02232    0.29021    9.73336
382099.619407    0.26228   -0.13114   -0.26228   -0.01116    0.30138    9.71104
382099.629407    0.09835   -0.06557   -0.16392   -0.06697    0.31254    9.69987
382099.639406   -0.13114    0.00000    0.00000   -0.08930    0.21208    9.73336
382099.649406   -0.26228    0.06557    0.26228   -0.06697    0.10046    9.78917
382099.659406   -0.32785    0.06557    0.32785   -0.18976    0.03349    9.82266
382099.669406   -0.19671    0.09835    0.32785   -0.17859   -0.01116    9.77801
382099.679406   -0.06557    0.13114    0.16392   -0.14511    0.03349    9.82266
382099.689406    0.16392    0.09835   -0.03278   -0.05581    0.14511    9.82266
382099.699406    0.26228   -0.03278   -0.16392   -0.08930    0.27905    9.82266
382099.709406    0.26228   -0.16392   -0.32785    0.00000    0.30138    9.73336
382099.719406    0.19671   -0.06557   -0.26228    0.04465    0.29021    9.72220
382099.729405    0.00000   -0.06557   -0.19671   -0.12278    0.29021    9.71104
382099.739405   -0.19671   -0.03278   -0.03278   -0.06697    0.16743    9.71104
382099.749405   -0.36063    0.03278    0.16392   -0.07813    0.08930    9.78917
382099.759405   -0.32785    0.06557    0.26228   -0.20092    0.04465    9.82266
382099.769405   -0.26228    0.13114    0.22949   -0.15627   -0.02232    9.80033
382099.779405   -0.03278    0.13114    0.13114   -0.13395    0.01116    9.83382
382099.789405    0.16392    0.00000   -0.09835   -0.07813    0.14511    9.83382
382099.799405    0.26228   -0.06557   -0.22949   -0.08930    0.27905    9.80033
382099.809405    0.29506   -0.13114   -0.29506   -0.05581    0.32370    9.74452
382099.819404    0.22949   -0.09835   -0.22949    0.03349    0.29021    9.76685
382099.829404    0.03278   -0.09835   -0.06557   -0.13395    0.27905    9.71104
382099.839404   -0.19671   -0.09835    0.03278   -0.08930    0.17859    9.75568
382099.849404   -0.32785    0.09835    0.26228   -0.03349    0.03349    9.76685
382099.859404   -0.29506    0.13114    0.32785   -0.17859    0.05581    9.81149
382099.869404   -0.26228    0.03278    0.22949   -0.13395    0.02232    9.82266
382099.879404   -0.09835    0.03278    0.09835   -0.14511    0.02232    9.80033
382099.889404    0.13114    0.03278   -0.09835   -0.10046    0.15627    9.82266
382099.899404    0.32785    0.03278   -0.26228   -0.06697    0.27905    9.78917
382099.909404    0.26228   -0.06557   -0.32785   -0.06697    0.36835    9.76685
382099.919403    0.19671   -0.16392   -0.22949    0.03349    0.32370    9.76685
382099.929403    0.09835   -0.16392   -0.03278   -0.08930    0.27905    9.76685
382099.939403   -0.03278   -0.03278    0.06557   -0.10046    0.15627    9.72220
382099.949403   -0.13114    0.06557    0.22949   -0.02232    0.04465    9.76685
382099.959403   -0.13114    0.09835    0.22949   -0.16743    0.03349    9.81149
382099.969403   -0.06557    0.00000    0.09835   -0.12278    0.02232    9.81149
382099.979403    0.09835    0.06557   -0.06557   -0.12278    0.05581    9.81149
382099.989403    0.26228    0.06557   -0.26228   -0.13395    0.15627    9.78917
382099.999403    0.36063    0.00000   -0.42620   -0.05581    0.24557    9.78917
382100.009403    0.39342   -0.16392   -0.39342   -0.07813    0.32370    9.77801
382100.019403    0.29506   -0.22949   -0.39342   -0.01116    0.33486    9.72220
382100.029403    0.13114   -0.06557   -0.13114   -0.02232    0.26789    9.68871
382100.039403   -0.13114    0.03278    0.06557   -0.15627    0.18976    9.71104
382100.049403   -0.29506    0.03278    0.26228   -0.07813    0.05581    9.74452
382100.059403   -0.36063    0.06557    0.29506   -0.13395    0.00000    9.76685
382100.069403   -0.32785    0.03278    0.26228   -0.16743    0.00000    9.78917
382100.079403   -0.16392    0.13114    0.03278   -0.12278   -0.03349    9.81149
382100.089403    0.09835    0.06557   -0.19671   -0.13395    0.11162    9.80033
382100.099402    0.26228   -0.13114   -0.39342   -0.05581    0.22324    9.84498
382100.109402    0.36063   -0.19671   -0.39342   -0.03349    0.35719    9.78917
382100.119402    0.29506   -0.19671   -0.36063   -0.06697    0.37951    9.72220
382100.129402    0.19671   -0.06557   -0.13114   -0.02232    0.30138    9.71104
382100.139402   -0.03278    0.00000    0.16392   -0.15627    0.21208    9.72220
382100.149402   -0.22949    0.03278    0.42620   -0.15627    0.05581    9.76685
382100.159402   -0.26228    0.09835    0.55734   -0.14511    0.07813    9.80033
382100.169402   -0.32785    0.06557    0.45899   -0.18976    0.02232    9.88963
382100.179402   -0.19671    0.19671    0.29506   -0.08930   -0.03349   10.00125
382100.189401    0.13114    0.03278    0.03278   -0.11162    0.05581    9.83382
382100.199401    0.16392   -0.09835   -0.26228   -0.08930    0.16743    9.76685
382100.209401    0.26228   -0.16392   -0.45899   -0.03349    0.25673    9.73336
382100.219401    0.32785   -0.13114   -0.49177    0.03349    0.34603    9.71104
382100.229401    0.09835   -0.13114   -0.29506   -0.05581    0.35719    9.72220
382100.239401   -0.06557   -0.09835   -0.03278   -0.11162    0.23440    9.73336
382100.249401   -0.09835    0.06557    0.26228   -0.15627    0.13395    9.73336
382100.259401   -0.29506    0.22949    0.49177   -0.21208    0.10046    9.68871
382100.269401   -0.36063    0.22949    0.55734   -0.23440    0.01116    9.84498
382100.279400   -0.13114    0.13114    0.49177   -0.13395    0.01116    9.90079
382100.289400    0.00000    0.09835    0.29506   -0.03349    0.10046    9.80033
382100.299400    0.13114    0.00000    0.00000   -0.04465    0.17859    9.83382
382100.309400    0.29506   -0.09835   -0.22949    0.04465    0.21208    9.85614
382100.319400    0.26228   -0.16392   -0.36063    0.05581    0.29021    9.68871
382100.329400    0.00000   -0.16392   -0.32785   -0.03349    0.31254    9.74452
382100.339400   -0.09835   -0.06557   -0.22949   -0.11162    0.22324    9.78917
382100.349400   -0.19671    0.03278    0.03278   -0.11162    0.12278    9.72220
382100.359400   -0.32785    0.13114    0.22949   -0.23440    0.04465    9.81149
382100.369400   -0.09835    0.09835    0.32785   -0.25673   -0.01116    9.77801
382100.379399    0.16392    0.13114    0.32785   -0.15627    0.04465    9.76685
382100.389399    0.22949    0.16392    0.22949   -0.07813    0.15627    9.85614
382100.399399    0.39342    0.06557    0.13114   -0.10046    0.23440    9.83382
382100.409399    0.42620   -0.09835   -0.03278    0.03349    0.26789    9.71104
382100.419399    0.19671   -0.16392   -0.06557    0.07813    0.25673    9.69987
382100.429399    0.03278   -0.09835   -0.13114   -0.03349    0.22324    9.78917
382100.439399   -0.16392   -0.03278   -0.06557   -0.06697    0.17859    9.75568
382100.449399   -0.42620    0.00000    0.03278   -0.05581    0.06697    9.75568
382100.459399   -0.45899   -0.03278    0.13114   -0.15627    0.02232    9.83382
382100.469398   -0.39342    0.03278    0.06557   -0.22324    0.03349    9.75568
382100.479398   -0.29506    0.13114    0.00000   -0.17859    0.07813    9.80033
382100.489398   -0.03278    0.13114   -0.06557   -0.10046    0.13395    9.83382
382100.499398    0.19671    0.03278   -0.13114   -0.13395    0.30138    9.83382
382100.509398    0.22949   -0.13114   -0.22949   -0.04465    0.31254    9.77801
382100.519398    0.29506   -0.09835   -0.16392    0.05581    0.26789    9.82266
382100.529398    0.26228   -0.06557   -0.06557   -0.07813    0.27905    9.72220
382100.539398    0.03278   -0.03278    0.06557   -0.04465    0.21208    9.71104
382100.549398   -0.13114    0.00000    0.16392   -0.06697    0.12278    9.80033
382100.559397   -0.22949   -0.03278    0.19671   -0.15627    0.07813    9.80033
382100.569397   -0.26228    0.03278    0.13114   -0.15627    0.03349    9.77801
382100.579397   -0.19671    0.13114   -0.03278   -0.18976    0.03349    9.82266
382100.589397    0.06557    0.06557   -0.19671   -0.11162    0.11162    9.82266
382100.599397    0.13114   -0.06557   -0.26228   -0.08930    0.27905    9.82266
382100.609397    0.22949   -0.09835   -0.26228   -0.10046    0.33486    9.78917
382100.619397    0.26228   -0.06557   -0.16392    0.03349    0.31254    9.75568
382100.629397    0.13114    0.03278    0.03278   -0.07813    0.33486    9.67755
382100.639397   -0.06557    0.00000    0.19671   -0.13395    0.22324    9.77801
382100.649396   -0.09835    0.00000    0.39342   -0.05581    0.07813    9.75568
382100.659396   -0.19671    0.09835    0.42620   -0.16743    0.06697    9.78917
382100.669396   -0.13114    0.09835    0.29506   -0.11162    0.02232    9.85614
382100.679396    0.06557    0.09835    0.19671   -0.14511    0.01116    9.86731
382100.689396    0.26228   -0.06557   -0.09835   -0.10046    0.11162    9.83382
382100.699396    0.39342   -0.09835   -0.19671   -0.03349    0.21208    9.76685
382100.709396    0.42620   -0.06557   -0.22949   -0.11162    0.31254    9.76685
382100.719396    0.29506   -0.13114   -0.16392   -0.01116    0.31254    9.68871
382100.729396    0.06557   -0.09835    0.03278   -0.04465    0.24557    9.74452
382100.739396   -0.16392   -0.03278    0.22949   -0.14511    0.17859    9.76685
382100.749395   -0.26228    0.13114    0.39342   -0.04465    0.06697    9.76685
382100.759395   -0.45899    0.19671    0.42620   -0.13395    0.02232    9.78917
382100.769395   -0.39342    0.13114    0.29506   -0.12278   -0.01116    9.83382
382100.779395   -0.19671    0.09835    0.09835   -0.10046    0.01116    9.78917
382100.789395   -0.06557    0.00000   -0.16392   -0.12278    0.11162    9.77801
382100.799395    0.22949   -0.03278   -0.36063   -0.04465    0.17859    9.83382
382100.809395    0.32785   -0.13114   -0.42620   -0.06697    0.31254    9.77801
382100.819395    0.22949   -0.19671   -0.39342   -0.02232    0.34603    9.73336
382100.829395    0.06557   -0.13114   -0.16392    0.01116    0.29021    9.75568
382100.839394   -0.16392    0.03278    0.00000   -0.18976    0.23440    9.75568
382100.849394   -0.36063    0.03278    0.19671   -0.08930    0.08930    9.81149
382100.859394   -0.36063    0.13114    0.29506   -0.14511    0.01116    9.81149
382100.869394   -0.26228    0.06557    0.22949   -0.14511    0.01116    9.71104
382100.879394   -0.13114    0.19671    0.03278   -0.12278    0.01116    9.76685
382100.889394    0.13114    0.06557   -0.22949   -0.16743    0.08930    9.80033
382100.899394    0.29506   -0.09835   -0.36063   -0.05581    0.22324    9.77801
382100.909394    0.32785   -0.19671   -0.42620   -0.02232    0.34603    9.81149
382100.919394    0.26228   -0.19671   -0.39342   -0.02232    0.35719    9.77801
382100.929393    0.16392   -0.06557   -0.16392   -0.05581    0.31254    9.72220
382100.939393   -0.13114    0.00000    0.06557   -0.12278    0.21208    9.72220
382100.949393   -0.22949    0.00000    0.22949   -0.14511    0.10046    9.78917
382100.959393   -0.22949   -0.03278    0.36063   -0.14511    0.03349    9.77801
382100.969393   -0.19671    0.06557    0.26228   -0.15627    0.01116    9.82266
382100.979393   -0.13114    0.32785    0.09835   -0.15627    0.02232    9.63290
382100.989393    0.09835    0.06557   -0.06557   -0.13395    0.01116    9.91195
382100.999393    0.55734   -0.06557   -0.32785   -0.04465    0.14511    9.81149
382101.009394    0.49177   -0.26228   -0.29506    0.00000    0.26789    9.59941
382101.019393    0.29506   -0.09835   -0.36063   -0.03349    0.32370    9.73336
382101.029393    0.32785    0.03278   -0.06557   -0.06697    0.31254    9.71104
382101.039393   -0.13114   -0.03278    0.06557   -0.04465    0.24557    9.71104
382101.049393   -0.36063    0.00000    0.36063   -0.16743    0.06697    9.88963
382101.059393   -0.36063   -0.03278    0.39342   -0.17859    0.02232    9.83382
382101.069393   -0.32785    0.16392    0.42620   -0.11162    0.01116    9.87847
382101.079393   -0.16392    0.19671    0.16392   -0.12278    0.02232    9.95660
382101.089393    0.09835    0.09835    0.03278   -0.06697    0.12278    9.84498
382101.099393    0.22949   -0.09835   -0.26228   -0.15627    0.23440    9.71104
382101.109392    0.16392   -0.16392   -0.36063    0.02232    0.26789    9.63290
382101.119392    0.19671   -0.06557   -0.39342   -0.04465    0.29021    9.73336
382101.129392    0.06557   -0.06557   -0.22949   -0.03349    0.32370    9.66639
382101.139392   -0.22949    0.00000   -0.09835   -0.10046    0.22324    9.74452
382101.149392   -0.26228    0.03278    0.19671   -0.08930    0.11162    9.83382
382101.159392   -0.32785    0.13114    0.26228   -0.22324    0.07813    9.84498
382101.169392   -0.29506    0.00000    0.29506   -0.20092    0.02232    9.85614
382101.179392   -0.09835    0.09835    0.19671   -0.12278    0.04465    9.80033
382101.189392    0.09835    0.03278    0.00000   -0.05581    0.16743    9.80033
382101.199391    0.22949    0.03278   -0.19671   -0.10046    0.27905    9.78917
382101.209391    0.26228   -0.13114   -0.32785   -0.02232    0.26789    9.84498
382101.219391    0.29506   -0.19671   -0.29506    0.01116    0.29021    9.71104
382101.229391    0.09835   -0.06557   -0.22949   -0.07813    0.30138    9.69987
382101.239391   -0.09835   -0.03278   -0.03278   -0.10046    0.18976    9.76685
382101.249391   -0.22949    0.13114    0.13114   -0.08930    0.11162    9.76685
382101.259391   -0.36063    0.03278    0.26228   -0.21208    0.06697    9.77801
382101.269391   -0.19671    0.06557    0.26228   -0.15627   -0.01116    9.69987
382101.279391   -0.03278    0.00000    0.16392   -0.21208    0.02232    9.82266
382101.289391    0.22949    0.03278    0.00000   -0.04465    0.11162    9.86731
382101.299390    0.42620    0.06557   -0.09835   -0.08930    0.27905    9.84498
382101.309390    0.42620   -0.16392   -0.26228   -0.03349    0.32370    9.77801
382101.319390    0.39342   -0.16392   -0.19671    0.02232    0.30138    9.73336
382101.329390    0.16392   -0.19671   -0.13114   -0.11162    0.27905    9.75568
382101.339390    0.00000    0.00000    0.03278   -0.06697    0.16743    9.68871
382101.349390   -0.22949    0.09835    0.19671   -0.01116    0.05581    9.67755
382101.359390   -0.36063    0.13114    0.26228   -0.22324    0.04465    9.78917
382101.369390   -0.32785    0.00000    0.22949   -0.17859    0.01116    9.87847
382101.379390   -0.13114    0.06557    0.13114   -0.15627    0.02232    9.82266
382101.389389    0.06557    0.16392   -0.06557   -0.04465    0.11162    9.81149
382101.399389    0.19671    0.03278   -0.16392   -0.06697    0.25673    9.80033
382101.409389    0.26228   -0.13114   -0.26228   -0.04465    0.31254    9.82266
382101.419389    0.22949   -0.26228   -0.19671    0.04465    0.31254    9.72220
382101.429389    0.03278   -0.06557   -0.09835   -0.02232    0.29021    9.66639
382101.439389   -0.09835    0.00000    0.06557   -0.14511    0.22324    9.71104
382101.449389   -0.29506    0.03278    0.16392   -0.03349    0.07813    9.81149
382101.459389   -0.39342    0.06557    0.32785   -0.18976    0.04465    9.86731
382101.469389   -0.32785    0.09835    0.19671   -0.15627    0.02232    9.81149
382101.479388   -0.16392    0.22949    0.09835   -0.14511    0.00000    9.82266
382101.489388    0.06557    0.03278   -0.13114   -0.14511    0.10046    9.83382
382101.499388    0.22949   -0.06557   -0.26228    0.00000    0.23440    9.77801
382101.509388    0.32785   -0.13114   -0.32785   -0.07813    0.35719    9.77801
382101.519388    0.22949   -0.09835   -0.29506    0.05581    0.33486    9.69987
382101.529388    0.03278   -0.03278   -0.09835   -0.03349    0.31254    9.76685
382101.539388   -0.19671   -0.06557    0.09835   -0.13395    0.25673    9.75568
382101.549388   -0.29506    0.03278    0.22949   -0.07813    0.08930    9.76685
382101.559388   -0.29506    0.13114    0.36063   -0.12278    0.02232    9.76685
382101.569387   -0.22949    0.19671    0.29506   -0.21208    0.01116    9.82266
382101.579387    0.00000    0.03278    0.16392   -0.11162    0.00000    9.86731
382101.589387    0.22949   -0.06557   -0.03278   -0.13395    0.10046    9.72220
382101.599387    0.39342   -0.06557   -0.26228    0.00000    0.21208    9.76685
382101.609387    0.49177    0.03278   -0.26228   -0.02232    0.35719    9.76685
382101.619387    0.36063   -0.09835   -0.32785   -0.03349    0.34603    9.77801
382101.629387    0.16392   -0.19671   -0.09835    0.02232    0.27905    9.75568
382101.639387   -0.09835   -0.03278    0.09835   -0.13395    0.21208    9.69987
382101.649387   -0.26228    0.03278    0.22949   -0.13395    0.06697    9.76685
382101.659386   -0.32785    0.16392    0.32785   -0.13395   -0.01116    9.81149
382101.669386   -0.26228    0.00000    0.29506   -0.20092    0.01116    9.82266
382101.679386   -0.09835    0.09835    0.16392   -0.11162   -0.01116    9.75568
382101.689386    0.09835    0.06557   -0.03278   -0.17859    0.04465    9.77801
382101.699386    0.32785   -0.03278   -0.26228   -0.06697    0.14511    9.84498
382101.709386    0.39342   -0.09835   -0.29506   -0.03349    0.27905    9.77801
382101.719386    0.29506   -0.19671   -0.36063   -0.02232    0.33486    9.74452
382101.729386    0.13114   -0.09835   -0.16392    0.01116    0.29021    9.74452
382101.739386   -0.19671    0.03278   -0.03278   -0.10046    0.23440    9.72220
382101.749385   -0.36063    0.06557    0.19671   -0.16743    0.08930    9.77801
382101.759385   -0.39342    0.06557    0.29506   -0.16743    0.00000    9.80033
382101.769385   -0.29506    0.09835    0.32785   -0.20092    0.03349    9.75568
382101.779385   -0.19671    0.19671    0.13114   -0.11162    0.02232    9.85614
382101.789385    0.09835    0.09835    0.03278   -0.12278    0.08930    9.85614
382101.799385    0.29506   -0.06557   -0.22949   -0.10046    0.21208    9.72220
382101.809385    0.22949   -0.22949   -0.29506    0.01116    0.27905    9.72220
382101.819385    0.22949   -0.16392   -0.29506   -0.01116    0.31254    9.75568
382101.829385    0.03278   -0.06557   -0.13114   -0.02232    0.34603    9.72220
382101.839385   -0.22949    0.06557    0.03278   -0.10046    0.25673    9.72220
382101.849384   -0.29506    0.09835    0.22949   -0.08930    0.10046    9.80033
382101.859384   -0.32785    0.06557    0.29506   -0.18976    0.04465    9.83382
382101.869384   -0.26228    0.09835    0.29506   -0.18976    0.03349    9.85614
382101.879384   -0.03278    0.16392    0.13114   -0.12278    0.06697    9.86731
382101.889384    0.22949    0.13114    0.00000   -0.05581    0.17859    9.82266
382101.899384    0.36063   -0.03278   -0.16392   -0.11162    0.26789    9.76685
382101.909384    0.36063   -0.19671   -0.29506   -0.02232    0.29021    9.77801
382101.919384    0.36063   -0.13114   -0.22949   -0.01116    0.30138    9.67755
382101.929384    0.16392   -0.06557   -0.13114   -0.04465    0.26789    9.65523
382101.939383   -0.06557    0.00000    0.03278   -0.13395    0.18976    9.77801
382101.949383   -0.22949    0.00000    0.19671   -0.05581    0.10046    9.78917
382101.959383   -0.36063    0.03278    0.26228   -0.20092    0.02232    9.80033
382101.969383   -0.22949    0.09835    0.19671   -0.20092   -0.04465    9.76685
382101.979383   -0.03278    0.16392    0.09835   -0.15627    0.03349    9.80033
382101.989383    0.16392    0.06557   -0.06557   -0.06697    0.13395    9.83382
382101.999383    0.29506   -0.06557   -0.22949   -0.10046    0.25673    9.83382
382102.009424    0.36063   -0.13114   -0.36063   -0.04465    0.30138    9.73336
382102.019424    0.26228   -0.09835   -0.22949    0.03349    0.29021    9.67755
382102.029424    0.06557   -0.13114   -0.19671   -0.12278    0.26789    9.72220
382102.039424   -0.13114   -0.09835    0.03278   -0.10046    0.16743    9.71104
382102.049424   -0.29506    0.03278    0.19671   -0.11162    0.07813    9.69987
382102.059423   -0.42620    0.09835    0.29506   -0.17859    0.02232    9.80033
382102.069423   -0.32785    0.09835    0.26228   -0.18976   -0.03349    9.82266
382102.079423   -0.16392    0.06557    0.09835   -0.14511    0.01116    9.82266
382102.089423    0.06557    0.03278   -0.09835   -0.08930    0.12278    9.83382
382102.099423    0.26228    0.03278   -0.19671   -0.05581    0.26789    9.83382
382102.109423    0.26228   -0.09835   -0.29506   -0.06697    0.34603    9.76685
382102.119423    0.19671   -0.16392   -0.22949    0.05581    0.32370    9.75568
382102.129423    0.03278   -0.09835   -0.06557   -0.10046    0.30138    9.68871
382102.139423   -0.16392    0.00000    0.06557   -0.11162    0.18976    9.67755
382102.149422   -0.36063    0.13114    0.26228   -0.08930    0.05581    9.80033
382102.159422   -0.39342    0.09835    0.32785   -0.18976    0.07813    9.75568
382102.169422   -0.36063    0.06557    0.29506   -0.13395    0.00000    9.77801
382102.179422   -0.13114    0.06557    0.16392   -0.14511    0.01116    9.80033
382102.189422    0.22949    0.06557   -0.09835   -0.10046    0.13395    9.88963
382102.199422    0.36063    0.00000   -0.22949   -0.02232    0.29021    9.80033
382102.209422    0.39342   -0.13114   -0.32785   -0.02232    0.37951    9.76685
382102.219422    0.32785   -0.16392   -0.32785    0.03349    0.37951    9.73336
382102.229422    0.09835   -0.06557   -0.13114   -0.05581    0.35719    9.72220
382102.239421   -0.16392    0.06557    0.06557   -0.14511    0.21208    9.81149
382102.249421   -0.26228    0.09835    0.22949   -0.04465    0.04465    9.76685
382102.259421   -0.26228    0.13114    0.32785   -0.15627    0.02232    9.78917
382102.269421   -0.19671    0.06557    0.26228   -0.14511    0.00000    9.85614
382102.279421    0.00000    0.13114    0.13114   -0.10046    0.02232    9.83382
382102.289421    0.22949    0.03278   -0.09835   -0.13395    0.13395    9.74452
382102.299421    0.32785   -0.06557   -0.26228    0.00000    0.23440    9.72220
382102.309421    0.39342   -0.16392   -0.36063   -0.07813    0.31254    9.75568
382102.319421    0.29506   -0.19671   -0.29506    0.02232    0.31254    9.71104
382102.329420    0.03278   -0.06557   -0.13114    0.01116    0.25673    9.72220
382102.339420   -0.13114    0.00000    0.06557   -0.17859    0.20092    9.74452
382102.349420   -0.32785    0.00000    0.22949   -0.10046    0.06697    9.76685
382102.359420   -0.39342    0.06557    0.36063   -0.16743   -0.02232    9.83382
382102.369420   -0.26228    0.06557    0.29506   -0.20092   -0.02232    9.82266
382102.379420   -0.09835    0.22949    0.19671   -0.11162   -0.04465    9.75568
382102.389420    0.09835    0.03278    0.00000   -0.15627    0.07813    9.75568
382102.399420    0.22949   -0.09835   -0.22949   -0.04465    0.17859    9.85614
382102.409420    0.29506   -0.13114   -0.29506   -0.05581    0.34603    9.77801
382102.419419    0.16392   -0.13114   -0.32785   -0.01116    0.37951    9.69987
382102.429419   -0.03278   -0.06557   -0.06557    0.01116    0.29021    9.72220
382102.439419   -0.19671   -0.06557    0.09835   -0.13395    0.25673    9.73336
382102.449419   -0.42620    0.00000    0.22949   -0.13395    0.10046    9.76685
382102.459419   -0.39342    0.13114    0.32785   -0.13395    0.03349    9.76685
382102.469419   -0.29506    0.16392    0.29506   -0.16743    0.04465    9.81149
382102.479419   -0.13114    0.13114    0.13114   -0.15627    0.02232    9.86731
382102.489419    0.13114    0.00000    0.03278   -0.13395    0.11162    9.85614
382102.499419    0.32785   -0.03278   -0.22949   -0.05581    0.22324    9.78917
382102.509419    0.36063   -0.06557   -0.29506   -0.02232    0.34603    9.77801
382102.519418    0.26228   -0.09835   -0.29506   -0.01116    0.36835    9.75568
382102.529418    0.13114   -0.16392   -0.16392    0.02232    0.33486    9.73336
382102.539418   -0.09835   -0.03278    0.00000   -0.11162    0.24557    9.68871
382102.549418   -0.32785    0.09835    0.19671   -0.12278    0.08930    9.78917
382102.559418   -0.36063    0.06557    0.22949   -0.16743    0.01116    9.66639
382102.569418   -0.52456    0.06557    0.19671   -0.11162    0.01116    9.76685
382102.579418    0.00000    0.16392    0.09835   -0.13395    0.03349   10.01241
382102.589418    0.22949    0.00000   -0.06557   -0.08930    0.10046    9.94544
382102.599418    0.42620    0.06557   -0.19671   -0.11162    0.20092    9.82266
382102.609417    0.52456   -0.19671   -0.26228   -0.05581    0.27905    9.84498
382102.619417    0.45899   -0.16392   -0.29506    0.03349    0.32370    9.71104
382102.629417    0.19671   -0.09835   -0.06557   -0.05581    0.31254    9.71104
382102.639417   -0.13114    0.03278    0.03278   -0.03349    0.21208    9.77801
382102.649417   -0.19671    0.16392    0.26228   -0.16743    0.07813    9.77801
382102.659417   -0.32785   -0.06557    0.29506   -0.14511   -0.01116    9.64406
382102.669417   -0.29506    0.06557    0.29506   -0.21208   -0.05581    9.76685
382102.679417   -0.06557    0.00000    0.19671   -0.16743    0.03349    9.71104
382102.689417    0.00000    0.13114   -0.03278    0.00000    0.13395    9.74452
382102.699416    0.22949   -0.03278   -0.13114   -0.15627    0.23440    9.83382
382102.709416    0.19671   -0.19671   -0.29506    0.07813    0.33486    9.62174
382102.719416    0.06557   -0.16392   -0.22949   -0.04465    0.24557    9.73336
382102.729416   -0.03278   -0.09835   -0.13114   -0.07813    0.25673    9.71104
382102.739416   -0.13114    0.09835    0.06557   -0.14511    0.20092    9.85614
382102.749416   -0.26228    0.00000    0.22949   -0.08930    0.10046    9.75568
382102.759416   -0.36063    0.06557    0.32785   -0.15627    0.05581    9.80033
382102.769416   -0.19671    0.03278    0.29506   -0.26789    0.00000    9.80033
382102.779416   -0.09835    0.16392    0.09835   -0.07813    0.03349    9.71104
382102.789415    0.09835    0.06557   -0.09835   -0.11162    0.12278    9.90079
382102.799415    0.32785   -0.06557   -0.19671   -0.04465    0.27905    9.78917
382102.809415    0.26228   -0.13114   -0.39342   -0.04465    0.34603    9.76685
382102.819415    0.19671   -0.13114   -0.26228    0.04465    0.31254    9.76685
382102.829415    0.00000    0.00000   -0.16392   -0.12278    0.29021    9.69987
382102.839415   -0.26228   -0.06557    0.03278   -0.10046    0.20092    9.71104
382102.849415   -0.42620    0.16392    0.19671   -0.12278    0.06697    9.75568
382102.859415   -0.39342    0.00000    0.32785   -0.20092    0.01116    9.86731
382102.869415   -0.26228    0.22949    0.29506   -0.16743   -0.01116    9.82266
382102.879414   -0.09835    0.13114    0.16392   -0.20092    0.02232    9.87847
382102.889414    0.32785    0.03278   -0.03278   -0.03349    0.13395    9.86731
382102.899414    0.49177    0.00000   -0.19671   -0.07813    0.31254    9.78917
382102.909414    0.42620   -0.22949   -0.29506   -0.01116    0.36835    9.76685
382102.919414    0.39342    0.00000   -0.22949    0.03349    0.33486    9.74452
382102.929414    0.16392   -0.19671   -0.13114   -0.10046    0.27905    9.65523
382102.939414   -0.06557    0.00000    0.06557   -0.10046    0.14511    9.66639
382102.949414   -0.26228    0.03278    0.22949   -0.15627    0.01116    9.80033
382102.959414   -0.29506    0.13114    0.32785   -0.13395   -0.01116    9.80033
382102.969414   -0.26228    0.16392    0.29506   -0.21208   -0.02232    9.86731
382102.979413   -0.13114    0.06557    0.13114   -0.10046   -0.03349    9.82266
382102.989413    0.16392    0.09835    0.00000   -0.15627    0.07813    9.81149
382102.999413    0.19671   -0.13114   -0.19671   -0.04465    0.20092    9.74452
382103.009414    0.32785    0.00000   -0.29506   -0.03349    0.31254    9.77801
382103.019414    0.22949   -0.22949   -0.29506    0.00000    0.34603    9.73336
382103.029414   -0.03278   -0.13114   -0.09835    0.03349    0.29021    9.73336
382103.039414   -0.19671   -0.03278    0.06557   -0.18976    0.22324    9.77801
382103.049414   -0.32785    0.03278    0.22949   -0.05581    0.04465    9.72220
382103.059414   -0.32785    0.13114    0.32785   -0.18976    0.00000    9.82266
382103.069413   -0.26228   -0.06557    0.22949   -0.15627   -0.01116    9.82266
382103.079413   -0.03278    0.13114    0.06557   -0.13395    0.00000    9.83382
382103.089413    0.16392    0.03278   -0.06557   -0.15627    0.10046    9.71104
382103.099413    0.26228    0.06557   -0.29506   -0.03349    0.18976    9.77801
382103.109413    0.32785   -0.16392   -0.29506   -0.10046    0.34603    9.77801
382103.119413    0.09835   -0.16392   -0.32785    0.01116    0.37951    9.72220
382103.129413   -0.03278   -0.06557   -0.09835    0.00000    0.29021    9.80033
382103.139413   -0.26228    0.03278    0.03278   -0.13395    0.25673    9.71104
382103.149413   -0.45899    0.09835    0.19671   -0.15627    0.06697    9.78917
382103.159413   -0.36063    0.03278    0.32785   -0.12278    0.01116    9.77801
382103.169412   -0.26228    0.09835    0.26228   -0.21208    0.01116    9.80033
382103.179412   -0.03278    0.09835    0.13114   -0.12278    0.02232    9.81149
382103.189412    0.22949    0.16392   -0.03278   -0.13395    0.11162    9.77801
382103.199412    0.42620   -0.09835   -0.26228   -0.10046    0.22324    9.86731
382103.209412    0.49177   -0.16392   -0.22949    0.02232    0.34603    9.75568
382103.219412    0.32785   -0.13114   -0.26228   -0.08930    0.37951    9.77801
382103.229412    0.22949   -0.03278   -0.06557    0.08930    0.30138    9.71104
382103.239412   -0.09835    0.09835    0.09835   -0.14511    0.20092    9.71104
382103.249412   -0.29506   -0.09835    0.22949   -0.12278    0.06697    9.75568
382103.259411   -0.29506    0.13114    0.32785   -0.11162   -0.02232    9.76685
382103.269411   -0.22949    0.03278    0.26228   -0.21208    0.01116    9.82266
382103.279411   -0.03278    0.19671    0.13114   -0.07813    0.01116    9.81149
382103.289411    0.13114    0.03278   -0.06557   -0.15627    0.08930    9.86731
382103.299411    0.32785   -0.13114   -0.22949   -0.05581    0.18976    9.76685
382103.309411    0.36063   -0.13114   -0.32785   -0.04465    0.26789    9.74452
382103.319411    0.26228   -0.19671   -0.29506   -0.03349    0.34603    9.73336
382103.329411    0.06557    0.00000   -0.13114   -0.01116    0.31254    9.71104
382103.339411   -0.13114   -0.13114    0.03278   -0.10046    0.21208    9.75568
382103.349410   -0.26228    0.09835    0.22949   -0.10046    0.07813    9.76685
382103.359410   -0.36063    0.06557    0.29506   -0.17859   -0.01116    9.81149
382103.369410   -0.19671    0.16392    0.26228   -0.15627    0.00000    9.82266
382103.379410   -0.03278    0.09835    0.06557   -0.12278    0.04465    9.84498
382103.389410    0.13114   -0.06557   -0.06557   -0.07813    0.14511    9.83382
382103.399410    0.26228    0.00000   -0.22949   -0.11162    0.23440    9.75568
382103.409410    0.22949   -0.22949   -0.32785   -0.04465    0.26789    9.71104
382103.419410    0.13114   -0.09835   -0.29506   -0.04465    0.29021    9.71104
382103.429410   -0.03278   -0.16392   -0.09835   -0.06697    0.30138    9.67755
382103.439409   -0.26228    0.00000    0.06557   -0.10046    0.21208    9.77801
382103.449409   -0.39342    0.09835    0.29506   -0.13395    0.11162    9.80033
382103.459409   -0.39342    0.09835    0.32785   -0.13395    0.03349    9.80033
382103.469409   -0.22949    0.09835    0.29506   -0.22324    0.00000    9.80033
382103.479409    0.00000   -0.03278    0.16392   -0.13395    0.07813    9.80033
382103.489409    0.22949    0.13114   -0.03278   -0.06697    0.17859    9.85614
382103.499409    0.39342    0.00000   -0.16392   -0.07813    0.30138    9.75568
382103.509409    0.39342   -0.06557   -0.29506   -0.04465    0.32370    9.73336
382103.519409    0.32785   -0.19671   -0.26228   -0.02232    0.26789    9.72220
382103.529408    0.16392   -0.06557   -0.06557   -0.04465    0.24557    9.67755
382103.539408   -0.09835    0.03278    0.06557   -0.18976    0.15627    9.74452
382103.549408   -0.26228    0.06557    0.22949   -0.07813    0.05581    9.71104
382103.559408   -0.39342    0.13114    0.36063   -0.17859    0.00000    9.80033
382103.569408   -0.29506    0.03278    0.29506   -0.17859   -0.01116    9.78917
382103.579408   -0.09835    0.19671    0.13114   -0.15627    0.03349    9.81149
382103.589408    0.09835    0.06557   -0.09835   -0.05581    0.12278    9.84498
382103.599408    0.32785    0.06557   -0.22949   -0.01116    0.27905    9.82266
382103.609408    0.36063   -0.22949   -0.36063   -0.10046    0.35719    9.81149
382103.619407    0.32785   -0.19671   -0.29506    0.06697    0.29021    9.73336
382103.629407    0.13114   -0.03278   -0.13114   -0.10046    0.24557    9.71104
382103.639407   -0.09835    0.00000    0.03278   -0.13395    0.17859    9.73336
382103.649407   -0.22949    0.09835    0.22949   -0.12278    0.03349    9.76685
382103.659407   -0.36063   -0.03278    0.29506   -0.16743    0.01116    9.81149
382103.669407   -0.26228    0.16392    0.26228   -0.16743   -0.03349    9.80033
382103.679407   -0.09835    0.13114    0.13114   -0.18976   -0.02232    9.78917
382103.689407    0.09835    0.03278   -0.09835   -0.08930    0.08930    9.80033
382103.699407    0.22949   -0.09835   -0.22949   -0.04465    0.24557    9.76685
382103.709406    0.26228   -0.22949   -0.29506   -0.03349    0.37951    9.76685
382103.719406    0.09835   -0.13114   -0.26228    0.02232    0.35719    9.75568
382103.729406   -0.06557   -0.06557   -0.09835   -0.03349    0.30138    9.73336
382103.739406   -0.26228    0.00000    0.06557   -0.17859    0.20092    9.73336
382103.749406   -0.36063   -0.06557    0.26228   -0.11162    0.03349    9.78917
382103.759406   -0.32785    0.13114    0.36063   -0.18976    0.02232    9.81149
382103.769406   -0.22949    0.09835    0.29506   -0.17859    0.02232    9.84498
382103.779406    0.00000    0.16392    0.19671   -0.12278    0.04465    9.82266
382103.789406    0.22949    0.00000   -0.03278   -0.16743    0.11162    9.80033
382103.799406    0.36063   -0.13114   -0.19671   -0.01116    0.21208    9.76685
382103.809405    0.36063   -0.06557   -0.29506   -0.11162    0.34603    9.75568
382103.819405    0.32785   -0.19671   -0.32785    0.04465    0.32370    9.73336
382103.829405    0.09835   -0.03278   -0.09835    0.00000    0.29021    9.72220
382103.839405   -0.16392   -0.06557    0.03278   -0.18976    0.24557    9.74452
382103.849405   -0.32785    0.09835    0.19671   -0.05581    0.06697    9.75568
382103.859405   -0.32785    0.13114    0.32785   -0.18976   -0.01116    9.82266
382103.869405   -0.26228    0.09835    0.19671   -0.18976    0.01116    9.80033
382103.879405   -0.03278    0.13114    0.13114   -0.13395    0.00000    9.82266
382103.889404    0.19671    0.00000   -0.13114   -0.15627    0.11162    9.74452
382103.899404    0.36063    0.03278   -0.29506   -0.04465    0.23440    9.82266
382103.909404    0.39342   -0.09835   -0.32785   -0.04465    0.34603    9.75568
382103.919404    0.29506   -0.09835   -0.36063    0.00000    0.35719    9.74452
382103.929404    0.13114   -0.16392   -0.13114    0.00000    0.25673    9.75568
382103.939404   -0.09835    0.03278    0.03278   -0.11162    0.18976    9.72220
382103.949404   -0.26228    0.09835    0.19671   -0.14511    0.05581    9.81149
382103.959404   -0.29506    0.09835    0.29506   -0.13395   -0.02232    9.75568
382103.969404   -0.26228    0.03278    0.22949   -0.22324    0.00000    9.80033
382103.979403   -0.06557    0.06557    0.13114   -0.10046    0.00000    9.77801
382103.989403    0.06557    0.09835   -0.06557   -0.15627    0.07813    9.81149
382103.999403    0.22949   -0.03278   -0.22949   -0.05581    0.16743    9.80033
382104.009404    0.22949   -0.09835   -0.26228    0.00000    0.31254    9.75568
382104.019404    0.16392   -0.22949   -0.26228   -0.03349    0.34603    9.74452
382104.029404    0.00000   -0.06557   -0.06557    0.04465    0.30138    9.73336
382104.039404   -0.19671    0.00000    0.09835   -0.12278    0.23440    9.75568
382104.049404   -0.32785    0.06557    0.26228   -0.07813    0.11162    9.76685
382104.059404   -0.32785    0.03278    0.36063   -0.16743    0.04465    9.80033
382104.069404   -0.19671    0.00000    0.29506   -0.15627    0.05581    9.83382
382104.079404   -0.06557    0.13114    0.13114   -0.08930    0.07813    9.83382
382104.089403    0.16392    0.03278    0.00000   -0.12278    0.12278    9.83382
382104.099403    0.32785   -0.09835   -0.22949   -0.06697    0.21208    9.77801
382104.109403    0.36063   -0.22949   -0.32785   -0.03349    0.25673    9.74452
382104.119403    0.32785   -0.16392   -0.29506   -0.01116    0.32370    9.69987
382104.129403    0.09835   -0.03278   -0.13114   -0.02232    0.32370    9.73336
382104.139403   -0.16392   -0.03278    0.03278   -0.06697    0.24557    9.75568
382104.149403   -0.29506    0.09835    0.19671   -0.12278    0.13395    9.77801
382104.159403   -0.36063    0.03278    0.26228   -0.16743    0.03349    9.80033
382104.169403   -0.19671    0.16392    0.22949   -0.16743    0.02232    9.78917
382104.179402   -0.06557    0.13114    0.06557   -0.14511    0.08930    9.84498
382104.189402    0.19671    0.06557   -0.13114   -0.02232    0.16743    9.84498
382104.199402    0.36063   -0.13114   -0.26228   -0.08930    0.26789    9.80033
382104.209402    0.39342   -0.13114   -0.36063   -0.01116    0.30138    9.73336
382104.219402    0.36063   -0.03278   -0.26228   -0.03349    0.29021    9.75568
382104.229402    0.16392   -0.06557   -0.13114   -0.04465    0.26789    9.69987
382104.239402   -0.09835   -0.03278    0.03278   -0.14511    0.18976    9.75568
382104.249402   -0.22949    0.00000    0.22949   -0.11162    0.06697    9.75568
382104.259402   -0.32785    0.19671    0.29506   -0.16743    0.00000    9.77801
382104.269401   -0.26228    0.13114    0.29506   -0.22324   -0.01116    9.80033
382104.279401   -0.13114    0.09835    0.13114   -0.14511    0.01116    9.77801
382104.289401    0.13114    0.00000   -0.06557   -0.05581    0.13395    9.81149
382104.299401    0.22949   -0.03278   -0.16392   -0.04465    0.27905    9.83382
382104.309401    0.26228   -0.09835   -0.26228   -0.06697    0.33486    9.76685
382104.319401    0.16392   -0.16392   -0.22949    0.03349    0.30138    9.73336
382104.329401   -0.03278   -0.06557   -0.06557   -0.07813    0.27905    9.69987
382104.339401   -0.22949   -0.09835    0.13114   -0.12278    0.17859    9.71104
382104.349401   -0.36063    0.13114    0.29506   -0.10046    0.06697    9.77801
382104.359400   -0.39342    0.06557    0.36063   -0.15627    0.02232    9.82266
382104.369400   -0.22949    0.09835    0.26228   -0.16743    0.00000    9.77801
382104.379400   -0.06557    0.06557    0.13114   -0.16743    0.04465    9.84498
382104.389400    0.16392    0.00000   -0.13114   -0.02232    0.14511    9.81149
382104.399400    0.36063    0.03278   -0.29506   -0.02232    0.29021    9.81149
382104.409400    0.29506   -0.19671   -0.36063   -0.05581    0.36835    9.75568
382104.419400    0.22949   -0.16392   -0.32785    0.05581    0.33486    9.73336
382104.429400    0.00000   -0.13114   -0.13114   -0.10046    0.29021    9.73336
382104.439400   -0.22949    0.03278    0.06557   -0.13395    0.18976    9.72220
382104.449399   -0.32785    0.06557    0.26228   -0.11162    0.05581    9.75568
382104.459399   -0.36063    0.00000    0.32785   -0.15627    0.04465    9.78917
382104.469399   -0.22949    0.06557    0.29506   -0.15627    0.02232    9.85614
382104.479399   -0.03278    0.06557    0.13114   -0.15627    0.02232    9.82266
382104.489399    0.26228    0.09835   -0.09835   -0.10046    0.11162    9.82266
382104.499399    0.42620   -0.09835   -0.26228   -0.04465    0.24557    9.80033
382104.509399    0.42620   -0.16392   -0.36063   -0.06697    0.35719    9.78917
382104.519399    0.32785   -0.19671   -0.32785    0.02232    0.34603    9.74452
382104.529399    0.13114    0.00000   -0.13114    0.00000    0.29021    9.75568
382104.539398   -0.09835    0.03278    0.06557   -0.21208    0.22324    9.74452
382104.549398   -0.26228    0.03278    0.22949   -0.10046    0.03349    9.75568
382104.559398   -0.29506    0.09835    0.36063   -0.18976   -0.02232    9.82266
382104.569398   -0.19671    0.09835    0.32785   -0.15627    0.00000    9.83382
382104.579398   -0.06557    0.22949    0.19671   -0.13395    0.01116    9.84498
382104.589398    0.13114    0.03278   -0.03278   -0.15627    0.11162    9.76685
382104.599398    0.26228   -0.03278   -0.19671   -0.01116    0.20092    9.77801
382104.609398    0.26228   -0.16392   -0.26228   -0.08930    0.32370    9.76685
382104.619398    0.16392   -0.13114   -0.29506    0.02232    0.32370    9.73336
382104.629398    0.03278    0.00000   -0.06557    0.02232    0.24557    9.75568
382104.639397   -0.19671   -0.03278    0.06557   -0.15627    0.21208    9.74452
382104.649397   -0.36063    0.06557    0.16392   -0.13395    0.05581    9.80033
382104.659397   -0.36063    0.06557    0.29506   -0.14511   -0.02232    9.77801
382104.669397   -0.22949    0.13114    0.26228   -0.16743   -0.01116    9.80033
382104.679397   -0.09835    0.13114    0.13114   -0.13395    0.01116    9.82266
382104.689397    0.16392    0.00000   -0.06557   -0.16743    0.10046    9.73336
382104.699397    0.29506   -0.06557   -0.26228   -0.02232    0.20092    9.82266
382104.709397    0.32785   -0.09835   -0.29506   -0.02232    0.33486    9.73336
382104.719397    0.19671   -0.16392   -0.32785   -0.03349    0.35719    9.74452
382104.729396   -0.03278   -0.16392   -0.16392    0.04465    0.29021    9.74452
382104.739396   -0.22949   -0.03278    0.00000   -0.11162    0.23440    9.73336
382104.749396   -0.36063    0.03278    0.19671   -0.17859    0.11162    9.78917
382104.759396   -0.36063    0.16392    0.26228   -0.13395    0.01116    9.78917
382104.769396   -0.26228    0.06557    0.22949   -0.21208    0.03349    9.83382
382104.779396   -0.06557    0.06557    0.09835   -0.12278    0.05581    9.82266
382104.789396    0.19671    0.06557   -0.03278   -0.14511    0.10046    9.81149
382104.799396    0.39342   -0.06557   -0.19671   -0.07813    0.18976    9.76685
382104.809395    0.45899   -0.09835   -0.22949   -0.05581    0.30138    9.74452
382104.819395    0.36063   -0.19671   -0.22949   -0.03349    0.33486    9.71104
382104.829395    0.13114   -0.13114   -0.03278    0.03349    0.29021    9.71104
382104.839395   -0.09835    0.03278    0.13114   -0.10046    0.21208    9.75568
382104.849395   -0.29506    0.13114    0.26228   -0.13395    0.10046    9.78917
382104.859625   -0.32785    0.06557    0.29506   -0.16743   -0.02232    9.83382
382104.869395   -0.19671    0.03278    0.29506   -0.16743    0.02232    9.81149
382104.879395   -0.06557    0.09835    0.09835   -0.15627    0.06697    9.84498
382104.889395    0.16392    0.09835   -0.03278   -0.06697    0.13395    9.84498
382104.899395    0.32785    0.03278   -0.22949   -0.08930    0.23440    9.76685
382104.909394    0.32785   -0.16392   -0.29506   -0.04465    0.26789    9.75568
382104.919394    0.22949   -0.16392   -0.26228   -0.02232    0.30138    9.68871
382104.929394    0.03278   -0.06557   -0.09835   -0.02232    0.26789    9.72220
382104.939394   -0.19671    0.09835    0.09835   -0.06697    0.21208    9.75568
382104.949394   -0.32785    0.09835    0.22949   -0.12278    0.07813    9.80033
382104.959394   -0.36063    0.06557    0.29506   -0.13395    0.00000    9.78917
382104.969394   -0.19671    0.09835    0.22949   -0.18976    0.00000    9.78917
382104.979394   -0.06557    0.09835    0.06557   -0.13395    0.05581    9.82266
382104.989394    0.13114    0.09835   -0.13114   -0.03349    0.14511    9.82266
382104.999393    0.22949   -0.09835   -0.29506   -0.06697    0.25673    9.77801
382105.009394    0.29506   -0.19671   -0.39342   -0.02232    0.31254    9.72220
382105.019394    0.16392   -0.13114   -0.26228   -0.02232    0.29021    9.74452
382105.029394   -0.03278   -0.06557   -0.13114   -0.05581    0.26789    9.69987
382105.039394   -0.22949    0.03278    0.06557   -0.14511    0.20092    9.73336
382105.049394   -0.36063    0.00000    0.26228   -0.08930    0.07813    9.77801
382105.059394   -0.36063    0.06557    0.36063   -0.14511    0.02232    9.81149
382105.069394   -0.22949    0.09835    0.29506   -0.18976    0.00000    9.81149
382105.079394   -0.03278    0.16392    0.13114   -0.15627    0.05581    9.80033
382105.089394    0.26228   -0.03278   -0.09835   -0.05581    0.13395    9.82266
382105.099393    0.39342   -0.09835   -0.16392   -0.05581    0.30138    9.80033
382105.109393    0.36063   -0.16392   -0.29506   -0.04465    0.35719    9.76685
382105.119393    0.26228   -0.13114   -0.22949    0.03349    0.34603    9.72220
382105.129393    0.09835   -0.03278   -0.06557   -0.08930    0.27905    9.69987
382105.139393   -0.09835   -0.06557    0.13114   -0.14511    0.15627    9.69987
382105.149393   -0.26228    0.06557    0.26228   -0.14511    0.06697    9.75568
382105.159393   -0.32785    0.09835    0.36063   -0.16743    0.00000    9.77801
382105.169393   -0.22949    0.16392    0.32785   -0.16743    0.00000    9.78917
382105.179393    0.00000    0.06557    0.16392   -0.17859    0.03349    9.83382
382105.189392    0.19671    0.00000   -0.06557   -0.05581    0.12278    9.84498
382105.199392    0.36063   -0.06557   -0.22949   -0.03349    0.27905    9.83382
382105.209392    0.39342   -0.09835   -0.36063   -0.05581    0.34603    9.75568
382105.219392    0.26228   -0.13114   -0.29506    0.04465    0.32370    9.75568
382105.229392    0.09835   -0.09835   -0.09835   -0.06697    0.26789    9.69987
382105.239392   -0.13114   -0.03278    0.00000   -0.14511    0.14511    9.69987
382105.249392   -0.26228    0.09835    0.22949   -0.12278    0.00000    9.76685
382105.259392   -0.32785    0.16392    0.26228   -0.18976   -0.01116    9.81149
382105.269392   -0.26228    0.09835    0.19671   -0.17859   -0.02232    9.84498
382105.279391   -0.06557    0.13114    0.09835   -0.14511   -0.02232    9.78917
382105.289391    0.16392    0.06557   -0.13114   -0.13395    0.10046    9.81149
382105.299391    0.29506    0.03278   -0.29506   -0.02232    0.22324    9.77801
382105.309391    0.32785   -0.13114   -0.32785   -0.05581    0.32370    9.76685
382105.319391    0.16392   -0.22949   -0.26228    0.01116    0.34603    9.68871
382105.329391   -0.03278   -0.06557   -0.06557   -0.02232    0.30138    9.76685
382105.339391   -0.26228    0.03278    0.09835   -0.17859    0.21208    9.75568
382105.349391   -0.39342    0.13114    0.22949   -0.08930    0.02232    9.80033
382105.359391   -0.36063    0.06557    0.36063   -0.17859    0.00000    9.82266
382105.369390   -0.22949    0.03278    0.26228   -0.17859    0.00000    9.83382
382105.379390   -0.03278    0.13114    0.16392   -0.13395    0.01116    9.83382
382105.389390    0.19671    0.06557   -0.03278   -0.13395    0.12278    9.76685
382105.399390    0.32785   -0.03278   -0.19671   -0.02232    0.22324    9.77801
382105.409390    0.36063   -0.19671   -0.26228   -0.06697    0.34603    9.71104
382105.419390    0.22949   -0.19671   -0.26228    0.00000    0.33486    9.73336
382105.429390    0.00000   -0.06557   -0.06557    0.01116    0.29021    9.74452
382105.439390   -0.19671    0.03278    0.13114   -0.13395    0.21208    9.75568
382105.449390   -0.32785    0.03278    0.26228   -0.15627    0.07813    9.75568
382105.459390   -0.29506    0.03278    0.29506   -0.14511   -0.02232    9.76685
382105.469389   -0.19671    0.09835    0.26228   -0.21208    0.01116    9.81149
382105.479389    0.00000    0.13114    0.13114   -0.12278    0.01116    9.81149
382105.489389    0.19671    0.06557   -0.06557   -0.17859    0.08930    9.74452
382105.499389    0.36063   -0.13114   -0.26228   -0.05581    0.17859    9.78917
382105.509389    0.42620   -0.13114   -0.29506   -0.02232    0.30138    9.76685
382105.519389    0.29506   -0.13114   -0.29506   -0.06697    0.33486    9.73336
382105.529389    0.06557   -0.06557   -0.09835    0.03349    0.26789    9.71104
382105.539389   -0.13114    0.03278    0.03278   -0.11162    0.21208    9.73336
382105.549389   -0.29506    0.00000    0.22949   -0.15627    0.08930    9.76685
382105.559388   -0.32785    0.13114    0.29506   -0.14511    0.01116    9.81149
382105.569388   -0.22949    0.09835    0.22949   -0.18976    0.04465    9.80033
382105.579388   -0.06557    0.13114    0.09835   -0.12278    0.05581    9.82266
382105.589388    0.13114   -0.03278   -0.06557   -0.12278    0.11162    9.81149
382105.599388    0.26228   -0.06557   -0.26228   -0.08930    0.21208    9.78917
382105.609388    0.26228   -0.06557   -0.29506   -0.04465    0.26789    9.74452
382105.619388    0.19671   -0.13114   -0.26228   -0.04465    0.32370    9.72220
382105.629388    0.00000   -0.09835   -0.09835    0.01116    0.29021    9.73336
382105.639388   -0.19671   -0.03278    0.09835   -0.07813    0.23440    9.76685
382105.649387   -0.36063    0.13114    0.26228   -0.12278    0.08930    9.78917
382105.659387   -0.32785    0.13114    0.32785   -0.14511    0.02232    9.81149
382105.669387   -0.22949    0.13114    0.29506   -0.17859    0.05581    9.81149
382105.679387   -0.03278    0.09835    0.16392   -0.11162    0.08930    9.86731
382105.689387    0.19671    0.06557   -0.03278   -0.04465    0.17859    9.84498
382105.699387    0.29506    0.00000   -0.19671   -0.08930    0.26789    9.73336
382105.709387    0.32785   -0.09835   -0.29506   -0.02232    0.31254    9.76685
382105.719387    0.19671   -0.16392   -0.19671   -0.02232    0.31254    9.73336
382105.729387    0.00000   -0.13114   -0.09835   -0.03349    0.30138    9.72220
382105.739386   -0.19671    0.03278    0.09835   -0.08930    0.21208    9.74452
382105.749386   -0.32785    0.13114    0.22949   -0.10046    0.07813    9.78917
382105.759386   -0.32785    0.03278    0.29506   -0.14511    0.02232    9.80033
382105.769386   -0.22949    0.06557    0.22949   -0.17859    0.02232    9.80033
382105.779386    0.00000    0.06557    0.06557   -0.11162    0.07813    9.82266
382105.789386    0.22949    0.06557   -0.13114   -0.03349    0.16743    9.82266
382105.799386    0.32785   -0.03278   -0.26228   -0.06697    0.29021    9.76685
382105.809386    0.36063   -0.16392   -0.36063   -0.04465    0.32370    9.74452
382105.819386    0.29506   -0.22949   -0.32785   -0.01116    0.29021    9.69987
382105.829385    0.13114   -0.06557   -0.13114   -0.05581    0.23440    9.71104
382105.839385   -0.13114    0.03278    0.06557   -0.14511    0.17859    9.72220
382105.849385   -0.26228    0.03278    0.22949   -0.12278    0.06697    9.76685
382105.859385   -0.32785    0.03278    0.32785   -0.15627   -0.01116    9.78917
382105.869385   -0.22949    0.06557    0.22949   -0.20092   -0.01116    9.80033
382105.879385   -0.03278    0.13114    0.16392   -0.16743    0.02232    9.81149
382105.889385    0.16392    0.03278   -0.06557   -0.07813    0.13395    9.82266
382105.899385    0.26228   -0.06557   -0.22949   -0.04465    0.26789    9.80033
382105.909385    0.29506   -0.19671   -0.29506   -0.05581    0.36835    9.74452
382105.919384    0.19671   -0.13114   -0.19671    0.04465    0.34603    9.74452
382105.929384    0.03278    0.03278   -0.06557   -0.07813    0.26789    9.72220
382105.939384   -0.19671    0.00000    0.13114   -0.13395    0.17859    9.74452
382105.949384   -0.32785    0.06557    0.26228   -0.13395    0.03349    9.76685
382105.959384   -0.32785    0.06557    0.32785   -0.16743   -0.01116    9.82266
382105.969384   -0.26228    0.13114    0.32785   -0.16743   -0.01116    9.84498
382105.979384   -0.03278    0.13114    0.13114   -0.15627    0.02232    9.82266
382105.989384    0.19671    0.03278   -0.09835   -0.08930    0.12278    9.81149
382105.999384    0.32785   -0.13114   -0.26228   -0.01116    0.24557    9.80033
382106.009385    0.29506   -0.13114   -0.29506   -0.06697    0.37951    9.74452
382106.019385    0.19671   -0.09835   -0.29506    0.03349    0.36835    9.73336
382106.029384    0.00000   -0.03278   -0.06557   -0.01116    0.27905    9.69987
382106.039384   -0.22949    0.00000    0.06557   -0.15627    0.18976    9.73336
382106.049384   -0.36063    0.03278    0.22949   -0.10046    0.03349    9.76685
382106.059384   -0.32785    0.13114    0.26228   -0.15627    0.01116    9.78917
382106.069384   -0.22949    0.13114    0.19671   -0.14511    0.00000    9.84498
382106.079384    0.00000    0.09835    0.03278   -0.14511    0.04465    9.85614
382106.089384    0.22949    0.00000   -0.16392   -0.12278    0.11162    9.80033
382106.099384    0.39342   -0.06557   -0.29506   -0.02232    0.22324    9.76685
382106.109384    0.39342   -0.13114   -0.36063   -0.06697    0.34603    9.74452
382106.119383    0.29506   -0.16392   -0.32785   -0.01116    0.36835    9.72220
382106.129383    0.13114   -0.09835   -0.13114    0.02232    0.27905    9.75568
382106.139383   -0.16392    0.00000    0.06557   -0.17859    0.21208    9.72220
382106.149383   -0.29506    0.13114    0.22949   -0.13395    0.05581    9.78917
382106.159383   -0.29506    0.09835    0.36063   -0.16743   -0.03349    9.81149
382106.169383   -0.19671    0.03278    0.26228   -0.17859    0.00000    9.82266
382106.179383    0.00000    0.09835    0.16392   -0.13395    0.04465    9.82266
382106.189383    0.22949    0.00000   -0.03278   -0.15627    0.11162    9.74452
382106.199383    0.32785   -0.06557   -0.19671   -0.04465    0.17859    9.78917
382106.209382    0.36063   -0.13114   -0.26228   -0.04465    0.31254    9.74452
382106.219382    0.22949   -0.19671   -0.26228   -0.07813    0.33486    9.73336
382106.229382    0.03278   -0.09835   -0.06557    0.02232    0.24557    9.75568
382106.239382   -0.16392    0.06557    0.13114   -0.12278    0.18976    9.74452
382106.249382   -0.29506    0.13114    0.26228   -0.17859    0.07813    9.76685
382106.259382   -0.36063    0.09835    0.32785   -0.13395    0.00000    9.80033
382106.269382   -0.26228    0.03278    0.29506   -0.18976    0.00000    9.81149
382106.279382   -0.09835    0.16392    0.13114   -0.12278    0.03349    9.81149
382106.289382    0.09835    0.13114   -0.06557   -0.14511    0.10046    9.81149
382106.299381    0.29506   -0.06557   -0.22949   -0.05581    0.18976    9.75568
382106.309381    0.32785   -0.19671   -0.22949   -0.01116    0.30138    9.73336
382106.319381    0.16392   -0.13114   -0.29506   -0.05581    0.37951    9.74452
382106.329381    0.00000    0.00000   -0.09835    0.05581    0.29021    9.74452
382106.339381   -0.22949    0.06557    0.06557   -0.07813    0.21208    9.75568
382106.349381   -0.32785    0.03278    0.19671   -0.14511    0.10046    9.77801
382106.359381   -0.36063    0.00000    0.22949   -0.14511    0.02232    9.81149
382106.369381   -0.22949    0.13114    0.16392   -0.15627    0.05581    9.81149
382106.379381   -0.03278    0.16392    0.00000   -0.11162    0.08930    9.84498
382106.389380    0.19671    0.06557   -0.13114   -0.08930    0.14511    9.84498
382106.399380    0.32785   -0.06557   -0.29506   -0.06697    0.24557    9.76685
382106.409380    0.36063   -0.16392   -0.29506   -0.03349    0.27905    9.73336
382106.419380    0.26228   -0.06557   -0.26228   -0.04465    0.31254    9.68871
382106.429380    0.03278   -0.06557   -0.09835   -0.03349    0.27905    9.72220
382106.439380   -0.16392   -0.03278    0.13114   -0.07813    0.20092    9.75568
382106.449380   -0.29506    0.00000    0.29506   -0.14511    0.08930    9.77801
382106.459380   -0.29506    0.06557    0.36063   -0.15627   -0.01116    9.81149
382106.469380   -0.16392    0.09835    0.32785   -0.18976    0.01116    9.78917
382106.479379    0.03278    0.06557    0.13114   -0.12278    0.07813    9.84498
382106.489379    0.19671   -0.03278   -0.06557   -0.04465    0.18976    9.84498
382106.499379    0.32785   -0.09835   -0.22949   -0.06697    0.29021    9.80033
382106.509379    0.32785   -0.13114   -0.29506   -0.05581    0.31254    9.75568
382106.519379    0.22949   -0.13114   -0.22949   -0.03349    0.29021    9.71104
382106.529379    0.03278   -0.06557   -0.06557   -0.04465    0.23440    9.68871
382106.539379   -0.19671   -0.03278    0.13114   -0.14511    0.16743    9.76685
382106.549379   -0.36063    0.06557    0.26228   -0.10046    0.06697    9.77801
382106.559379   -0.36063    0.13114    0.32785   -0.15627    0.01116    9.82266
382106.569378   -0.22949    0.09835    0.22949   -0.18976   -0.02232    9.81149
382106.579378   -0.03278    0.06557    0.09835   -0.16743    0.03349    9.80033
382106.589378    0.16392    0.00000   -0.09835   -0.05581    0.14511    9.78917
382106.599378    0.29506    0.00000   -0.29506   -0.04465    0.29021    9.82266
382106.609378    0.26228   -0.16392   -0.36063   -0.04465    0.34603    9.74452
382106.619378    0.19671   -0.19671   -0.29506    0.00000    0.31254    9.72220
382106.629378   -0.03278   -0.09835   -0.16392   -0.04465    0.26789    9.72220
382106.639378   -0.26228    0.03278    0.06557   -0.14511    0.17859    9.73336
382106.649378   -0.36063    0.13114    0.22949   -0.14511    0.05581    9.78917
382106.659377   -0.36063    0.09835    0.29506   -0.13395    0.01116    9.81149
382106.669377   -0.22949    0.09835    0.22949   -0.15627    0.01116    9.80033
382106.679377   -0.03278    0.06557    0.06557   -0.17859    0.06697    9.81149
382106.689377    0.19671    0.03278   -0.13114   -0.05581    0.14511    9.82266
382106.699377    0.32785    0.00000   -0.22949   -0.02232    0.27905    9.78917
382106.709377    0.32785   -0.19671   -0.32785   -0.04465    0.37951    9.76685
382106.719377    0.19671   -0.16392   -0.26228    0.05581    0.34603    9.73336
382106.729377    0.03278   -0.03278   -0.03278   -0.03349    0.27905    9.69987
382106.739377   -0.16392    0.06557    0.13114   -0.13395    0.17859    9.76685
382106.749376   -0.29506    0.06557    0.29506   -0.12278    0.03349    9.75568
382106.759376   -0.26228    0.03278    0.36063   -0.15627    0.01116    9.81149
382106.769376   -0.16392    0.06557    0.29506   -0.13395    0.02232    9.83382
382106.779376    0.00000    0.13114    0.13114   -0.13395    0.05581    9.82266
382106.789376    0.22949    0.06557   -0.06557   -0.08930    0.12278    9.83382
382106.799376    0.36063   -0.09835   -0.22949    0.00000    0.23440    9.74452
382106.809376    0.36063   -0.16392   -0.26228   -0.06697    0.34603    9.76685
382106.819376    0.22949   -0.16392   -0.26228    0.02232    0.33486    9.72220
382106.829376    0.03278   -0.03278    0.00000   -0.01116    0.26789    9.73336
382106.839375   -0.19671   -0.03278    0.13114   -0.16743    0.18976    9.74452
382106.849375   -0.32785    0.00000    0.22949   -0.10046    0.01116    9.74452
382106.859375   -0.32785    0.06557    0.29506   -0.17859   -0.03349    9.80033
382106.869375   -0.22949    0.13114    0.22949   -0.15627   -0.01116    9.84498
382106.879375   -0.03278    0.19671    0.09835   -0.14511    0.03349    9.83382
382106.889375    0.19671   -0.03278   -0.13114   -0.14511    0.11162    9.78917
382106.899375    0.29506   -0.09835   -0.29506   -0.02232    0.21208    9.78917
382106.909375    0.32785   -0.13114   -0.32785   -0.05581    0.31254    9.73336
382106.919375    0.19671   -0.06557   -0.29506   -0.02232    0.34603    9.73336
382106.929374    0.00000   -0.06557   -0.13114    0.01116    0.25673    9.72220
382106.939374   -0.22949    0.00000    0.06557   -0.12278    0.21208    9.73336
382106.949374   -0.36063    0.06557    0.22949   -0.15627    0.07813    9.76685
382106.959374   -0.36063    0.13114    0.29506   -0.15627    0.00000    9.80033
382106.969374   -0.29506    0.13114    0.22949   -0.18976    0.02232    9.81149
382106.979374   -0.06557    0.09835    0.13114   -0.12278    0.04465    9.81149
382106.989374    0.19671    0.00000   -0.03278   -0.16743    0.13395    9.78917
382106.999374    0.29506   -0.06557   -0.22949   -0.03349    0.22324    9.80033
382107.009375    0.32785   -0.06557   -0.22949   -0.03349    0.31254    9.74452
382107.019375    0.19671   -0.09835   -0.22949   -0.07813    0.36835    9.73336
382107.029375   -0.03278   -0.13114   -0.09835    0.01116    0.25673    9.72220
382107.039374   -0.19671    0.06557    0.13114   -0.07813    0.18976    9.75568
382107.049374   -0.32785    0.09835    0.26228   -0.17859    0.11162    9.77801
382107.059374   -0.29506    0.09835    0.32785   -0.14511   -0.01116    9.80033
382107.069374   -0.16392    0.06557    0.26228   -0.17859    0.02232    9.77801
382107.079374    0.00000    0.06557    0.13114   -0.11162    0.07813    9.80033
382107.089374    0.19671    0.06557    0.00000   -0.15627    0.12278    9.83382
382107.099374    0.32785   -0.03278   -0.19671   -0.06697    0.18976    9.75568
382107.109374    0.32785   -0.13114   -0.22949    0.00000    0.26789    9.73336
382107.119374    0.13114   -0.16392   -0.22949   -0.06697    0.33486    9.73336
382107.129373    0.00000   -0.09835   -0.06557   -0.01116    0.25673    9.72220
382107.139373   -0.22949    0.03278    0.13114   -0.06697    0.18976    9.76685
382107.149373   -0.29506    0.13114    0.19671   -0.15627    0.08930    9.81149
382107.159373   -0.29506    0.00000    0.22949   -0.14511    0.00000    9.81149
382107.169373   -0.09835    0.03278    0.19671   -0.14511    0.04465    9.78917
382107.179373    0.06557    0.09835   -0.03278   -0.08930    0.11162    9.86731
382107.189373    0.26228    0.09835   -0.16392   -0.06697    0.21208    9.82266
382107.199373    0.29506   -0.03278   -0.32785   -0.07813    0.26789    9.76685
382107.209373    0.22949   -0.22949   -0.39342   -0.03349    0.29021    9.73336
382107.219372    0.09835   -0.13114   -0.26228   -0.05581    0.27905    9.69987
382107.229372   -0.06557   -0.03278   -0.13114   -0.03349    0.25673    9.74452
382107.239372   -0.22949    0.03278    0.03278   -0.08930    0.17859    9.78917
382107.249372   -0.32785    0.03278    0.19671   -0.12278    0.08930    9.75568
382107.259372   -0.29506    0.00000    0.19671   -0.15627    0.02232    9.82266
382107.269372   -0.16392    0.09835    0.16392   -0.16743    0.04465    9.76685
382107.279372    0.00000    0.09835    0.00000   -0.15627    0.14511    9.84498
382107.289372    0.19671    0.06557   -0.13114   -0.04465    0.23440    9.84498
382107.299372    0.32785   -0.06557   -0.22949   -0.07813    0.29021    9.81149
382107.309371    0.29506   -0.13114   -0.22949   -0.07813    0.34603    9.76685
382107.319371    0.26228   -0.06557   -0.09835   -0.03349    0.29021    9.73336
382107.329371    0.06557   -0.03278    0.13114   -0.05581    0.21208    9.69987
382107.339371   -0.13114    0.03278    0.32785   -0.15627    0.13395    9.71104
382107.349371   -0.29506    0.06557    0.39342   -0.11162    0.04465    9.75568
382107.359371   -0.26228    0.09835    0.42620   -0.13395   -0.01116    9.80033
382107.369371   -0.13114    0.16392    0.26228   -0.16743   -0.01116    9.82266
382107.379371   -0.03278    0.06557    0.09835   -0.16743    0.04465    9.82266
382107.389371    0.16392    0.00000   -0.13114   -0.03349    0.13395    9.81149
382107.399370    0.22949   -0.03278   -0.22949   -0.07813    0.27905    9.80033
382107.409370    0.19671   -0.09835   -0.26228   -0.10046    0.33486    9.76685
382107.419370    0.06557   -0.09835   -0.06557   -0.03349    0.27905    9.71104
382107.429370   -0.09835   -0.03278    0.16392   -0.05581    0.18976    9.73336
382107.439370   -0.19671    0.03278    0.36063   -0.14511    0.13395    9.75568
382107.449370   -0.29506    0.13114    0.45899   -0.11162    0.03349    9.80033
382107.459370   -0.26228    0.16392    0.42620   -0.07813    0.00000    9.82266
382107.469370   -0.13114    0.09835    0.26228   -0.12278    0.02232    9.81149
382107.479370    0.00000    0.06557    0.00000   -0.13395    0.07813    9.77801
382107.489369    0.13114    0.00000   -0.29506   -0.05581    0.16743    9.80033
382107.499369    0.22949    0.00000   -0.39342    0.00000    0.27905    9.74452
382107.509369    0.22949   -0.13114   -0.49177   -0.08930    0.36835    9.75568
382107.519369    0.06557   -0.19671   -0.36063    0.00000    0.32370    9.75568
382107.529369   -0.06557   -0.09835   -0.06557   -0.03349    0.24557    9.76685
382107.539369   -0.19671    0.00000    0.13114   -0.13395    0.15627    9.76685
382107.549369   -0.22949    0.16392    0.19671   -0.03349    0.03349    9.76685
382107.559369   -0.16392    0.09835    0.16392   -0.15627    0.03349    9.81149
382107.569369   -0.06557    0.00000    0.03278   -0.11162    0.05581    9.80033
382107.579368    0.06557    0.03278   -0.16392   -0.13395    0.08930    9.77801
382107.589368    0.26228    0.00000   -0.36063   -0.11162    0.16743    9.77801
382107.599368    0.39342   -0.03278   -0.49177   -0.02232    0.25673    9.75568
382107.609368    0.42620   -0.22949   -0.45899   -0.11162    0.35719    9.80033
382107.619368    0.29506   -0.22949   -0.32785   -0.03349    0.34603    9.75568
382107.629368    0.16392   -0.09835   -0.06557   -0.01116    0.25673    9.74452
382107.639368   -0.03278    0.00000    0.22949   -0.17859    0.18976    9.73336
382107.649368   -0.16392    0.09835    0.32785   -0.12278    0.01116    9.76685
382107.659368   -0.13114    0.00000    0.42620   -0.16743   -0.04465    9.75568
382107.669367   -0.09835    0.09835    0.29506   -0.16743    0.02232    9.78917
382107.679367    0.03278    0.09835    0.13114   -0.12278    0.06697    9.83382
382107.689367    0.19671    0.03278   -0.16392   -0.12278    0.13395    9.78917
382107.699367    0.22949   -0.16392   -0.32785   -0.03349    0.22324    9.77801
382107.709367    0.22949   -0.19671   -0.36063   -0.06697    0.29021    9.71104
382107.719367    0.13114   -0.09835   -0.26228   -0.10046    0.27905    9.73336
382107.729367   -0.06557    0.00000   -0.06557   -0.03349    0.18976    9.69987
382107.739367   -0.19671    0.06557    0.22949   -0.16743    0.14511    9.74452
382107.749367   -0.29506   -0.03278    0.39342   -0.17859    0.04465    9.76685
382107.759367   -0.26228    0.19671    0.52456   -0.12278    0.01116    9.82266
382107.769366   -0.22949    0.19671    0.36063   -0.21208    0.06697    9.82266
382107.779366   -0.09835    0.19671    0.19671   -0.05581    0.08930    9.81149
382107.789366    0.03278    0.03278   -0.03278   -0.15627    0.15627    9.78917
382107.799366    0.09835   -0.09835   -0.32785    0.02232    0.20092    9.73336
382107.809366    0.13114   -0.06557   -0.39342    0.00000    0.25673    9.74452
382107.819366    0.03278   -0.09835   -0.42620   -0.05581    0.31254    9.72220
382107.829366   -0.09835   -0.06557   -0.26228    0.01116    0.23440    9.74452
382107.839366   -0.22949   -0.06557    0.00000   -0.08930    0.22324    9.78917
382107.849365   -0.26228    0.09835    0.16392   -0.17859    0.14511    9.81149
382107.859365   -0.29506    0.13114    0.29506   -0.13395    0.06697    9.83382
382107.869365   -0.16392    0.16392    0.26228   -0.14511    0.12278    9.78917
382107.879365    0.03278    0.13114    0.09835   -0.11162    0.14511    9.84498
382107.889365    0.19671    0.00000   -0.03278   -0.04465    0.20092    9.84498
382107.899365    0.32785   -0.06557   -0.26228   -0.02232    0.25673    9.76685
382107.909365    0.36063   -0.13114   -0.32785    0.03349    0.27905    9.73336
382107.919365    0.26228   -0.09835   -0.32785   -0.03349    0.32370    9.74452
382107.929365    0.13114   -0.19671   -0.19671    0.01116    0.25673    9.75568
382107.939364   -0.03278   -0.03278    0.06557   -0.06697    0.18976    9.76685
382107.949364   -0.16392    0.06557    0.19671   -0.16743    0.10046    9.77801
382107.959364   -0.16392    0.03278    0.29506   -0.16743    0.03349    9.78917
382107.969364   -0.09835    0.03278    0.32785   -0.20092    0.05581    9.75568
382107.979364    0.03278    0.03278    0.22949   -0.11162    0.15627    9.85614
382107.989364    0.19671    0.09835    0.09835   -0.05581    0.21208    9.84498
382107.999364    0.26228   -0.06557   -0.03278   -0.05581    0.26789    9.74452
382108.009365    0.29506   -0.16392   -0.16392    0.01116    0.26789    9.75568
382108.019365    0.22949   -0.19671   -0.09835   -0.05581    0.25673    9.71104
382108.029365    0.09835   -0.09835   -0.03278   -0.02232    0.18976    9.69987
382108.039365   -0.09835    0.00000    0.13114   -0.11162    0.12278    9.75568
382108.049364   -0.26228    0.03278    0.22949   -0.14511    0.06697    9.75568
382108.059364   -0.29506    0.00000    0.22949   -0.17859    0.00000    9.80033
382108.069364   -0.26228    0.03278    0.19671   -0.16743    0.02232    9.78917
382108.079364   -0.16392    0.16392    0.00000   -0.17859    0.10046    9.81149
382108.089364    0.03278    0.13114   -0.16392   -0.06697    0.15627    9.82266
382108.099364    0.13114   -0.03278   -0.26228   -0.05581    0.26789    9.80033
382108.109364    0.09835   -0.16392   -0.36063   -0.06697    0.30138    9.74452
382108.119364    0.06557   -0.13114   -0.26228   -0.02232    0.26789    9.69987
382108.129364   -0.06557    0.03278   -0.09835   -0.02232    0.20092    9.69987
382108.139363   -0.26228    0.06557    0.09835   -0.12278    0.17859    9.73336
382108.149363   -0.32785    0.06557    0.16392   -0.13395    0.10046    9.80033
382108.159363   -0.36063    0.03278    0.22949   -0.12278    0.04465    9.81149
382108.169363   -0.26228    0.13114    0.16392   -0.15627    0.05581    9.81149
382108.179363   -0.03278    0.13114   -0.03278   -0.17859    0.06697    9.85614
382108.189363    0.16392    0.03278   -0.22949   -0.05581    0.16743    9.81149
382108.199363    0.32785   -0.13114   -0.29506   -0.02232    0.29021    9.77801
382108.209363    0.36063   -0.16392   -0.29506   -0.03349    0.39067    9.72220
382108.219363    0.22949   -0.09835   -0.16392    0.01116    0.35719    9.73336
382108.229362    0.09835   -0.03278    0.00000    0.00000    0.27905    9.73336
382108.239362   -0.09835    0.00000    0.22949   -0.12278    0.17859    9.74452
382108.249362   -0.19671    0.00000    0.36063   -0.14511    0.06697    9.77801
382108.259362   -0.22949    0.06557    0.39342   -0.13395    0.03349    9.82266
382108.269362   -0.16392    0.09835    0.36063   -0.12278    0.03349    9.83382
382108.279362    0.00000    0.06557    0.19671   -0.14511    0.07813    9.80033
382108.289362    0.22949   -0.03278   -0.06557   -0.06697    0.10046    9.78917
382108.299362    0.39342   -0.09835   -0.22949   -0.01116    0.21208    9.80033
382108.309362    0.42620   -0.16392   -0.26228   -0.07813    0.31254    9.76685
382108.319361    0.32785   -0.19671   -0.26228    0.01116    0.31254    9.72220
382108.329361    0.16392   -0.06557   -0.03278   -0.02232    0.24557    9.73336
382108.339361   -0.09835   -0.03278    0.13114   -0.17859    0.14511    9.73336
382108.349361   -0.26228    0.06557    0.29506   -0.11162    0.01116    9.76685
382108.359361   -0.29506    0.13114    0.36063   -0.17859   -0.02232    9.80033
382108.369361   -0.22949    0.09835    0.22949   -0.14511    0.00000    9.81149
382108.379361   -0.09835    0.06557    0.06557   -0.14511    0.02232    9.83382
382108.389361    0.09835    0.00000   -0.22949   -0.11162    0.07813    9.81149
382108.399361    0.22949   -0.03278   -0.36063   -0.03349    0.17859    9.77801
382108.409360    0.22949   -0.09835   -0.39342   -0.08930    0.30138    9.77801
382108.419360    0.13114   -0.22949   -0.39342   -0.03349    0.33486    9.72220
382108.429360   -0.06557   -0.09835   -0.19671    0.00000    0.27905    9.73336
382108.439360   -0.26228    0.06557    0.06557   -0.17859    0.25673    9.74452
382108.449360   -0.39342    0.13114    0.19671   -0.14511    0.08930    9.77801
382108.459360   -0.39342    0.16392    0.29506   -0.15627    0.02232    9.80033
382108.469360   -0.26228    0.09835    0.22949   -0.21208    0.07813    9.83382
382108.479360   -0.09835    0.16392    0.09835   -0.12278    0.08930    9.84498
382108.489360    0.09835    0.13114   -0.13114   -0.11162    0.16743    9.77801
382108.499359    0.26228    0.03278   -0.26228   -0.03349    0.21208    9.80033
382108.509359    0.32785   -0.13114   -0.29506   -0.04465    0.31254    9.73336
382108.519359    0.19671   -0.19671   -0.22949   -0.04465    0.32370    9.72220
382108.529359    0.03278    0.00000    0.00000    0.02232    0.25673    9.71104
382108.539359   -0.13114    0.09835    0.22949   -0.12278    0.22324    9.74452
382108.549359   -0.29506    0.06557    0.32785   -0.17859    0.11162    9.78917
382108.559359   -0.32785    0.06557    0.42620   -0.13395    0.00000    9.78917
382108.569359   -0.13114    0.09835    0.32785   -0.18976    0.03349    9.81149
382108.579359    0.06557    0.16392    0.16392   -0.08930    0.05581    9.84498
382108.589359    0.22949    0.06557    0.00000   -0.08930    0.13395    9.83382
382108.599358    0.42620   -0.09835   -0.22949   -0.02232    0.20092    9.78917
382108.609358    0.45899   -0.16392   -0.26228    0.01116    0.27905    9.75568
382108.619358    0.32785   -0.13114   -0.29506   -0.04465    0.33486    9.71104
382108.629358    0.13114   -0.09835   -0.16392   -0.01116    0.24557    9.73336
382108.639358   -0.09835    0.00000    0.06557   -0.08930    0.21208    9.77801
382108.649358   -0.26228   -0.03278    0.22949   -0.16743    0.10046    9.78917
382108.659358   -0.29506    0.03278    0.26228   -0.13395    0.00000    9.80033
382108.669358   -0.19671    0.13114    0.26228   -0.16743    0.04465    9.81149
382108.679358   -0.06557    0.09835    0.03278   -0.12278    0.10046    9.87847
382108.689357    0.09835    0.00000   -0.13114   -0.03349    0.13395    9.85614
382108.699357    0.26228   -0.16392   -0.32785   -0.07813    0.22324    9.75568
382108.709357    0.26228   -0.09835   -0.32785   -0.01116    0.24557    9.73336
382108.719357    0.16392   -0.06557   -0.32785   -0.05581    0.27905    9.71104
382108.729357   -0.06557   -0.09835   -0.16392   -0.05581    0.26789    9.71104
382108.739357   -0.26228    0.00000    0.03278   -0.13395    0.18976    9.72220
382108.749357   -0.39342    0.00000    0.22949   -0.16743    0.10046    9.77801
382108.759357   -0.42620    0.09835    0.29506   -0.16743    0.01116    9.81149
382108.769356   -0.26228    0.13114    0.29506   -0.20092    0.06697    9.80033
382108.779356   -0.06557    0.09835    0.09835   -0.13395    0.14511    9.87847
382108.789356    0.09835    0.03278   -0.03278   -0.04465    0.22324    9.83382
382108.799356    0.22949   -0.03278   -0.13114   -0.05581    0.29021    9.80033
382108.809356    0.26228   -0.06557   -0.19671   -0.05581    0.31254    9.75568
382108.819356    0.16392   -0.13114   -0.16392   -0.05581    0.27905    9.71104
382108.829356    0.00000   -0.06557   -0.03278   -0.04465    0.21208    9.68871
382108.839356   -0.22949    0.03278    0.19671   -0.14511    0.21208    9.73336
382108.849356   -0.32785    0.13114    0.26228   -0.13395    0.10046    9.77801
382108.859356   -0.32785    0.13114    0.32785   -0.13395    0.02232    9.77801
382108.869355   -0.19671    0.13114    0.22949   -0.15627    0.01116    9.78917
382108.879355    0.03278    0.13114    0.03278   -0.16743    0.06697    9.84498
382108.889355    0.29506    0.03278   -0.16392   -0.02232    0.16743    9.80033
382108.899355    0.49177   -0.03278   -0.29506   -0.01116    0.27905    9.82266
382108.909355    0.45899   -0.19671   -0.39342   -0.03349    0.37951    9.77801
382108.919355    0.39342   -0.19671   -0.26228   -0.01116    0.32370    9.69987
382108.929355    0.13114   -0.03278   -0.13114   -0.02232    0.22324    9.74452
382108.939355   -0.09835    0.09835    0.09835   -0.15627    0.15627    9.71104
382108.949355   -0.22949    0.09835    0.19671   -0.16743    0.04465    9.77801
382108.959354   -0.29506    0.00000    0.26228   -0.11162   -0.04465    9.77801
382108.969354   -0.19671    0.06557    0.16392   -0.15627   -0.04465    9.81149
382108.979354    0.03278    0.09835   -0.03278   -0.16743    0.02232    9.82266
382108.989354    0.19671    0.03278   -0.22949   -0.06697    0.08930    9.83382
382108.999354    0.36063   -0.13114   -0.32785    0.00000    0.22324    9.78917
382109.009395    0.32785   -0.22949   -0.36063   -0.06697    0.35719    9.75568
382109.019395    0.22949   -0.22949   -0.26228    0.00000    0.33486    9.72220
382109.029395   -0.03278   -0.06557   -0.06557   -0.02232    0.26789    9.71104
382109.039395   -0.22949    0.03278    0.19671   -0.16743    0.16743    9.72220
382109.049395   -0.36063    0.00000    0.32785   -0.17859    0.06697    9.77801
382109.059395   -0.36063    0.00000    0.39342   -0.14511   -0.01116    9.78917
382109.069395   -0.26228    0.06557    0.36063   -0.14511    0.03349    9.84498
382109.079395   -0.09835    0.16392    0.16392   -0.15627    0.07813    9.78917
382109.089394    0.13114    0.03278   -0.06557   -0.11162    0.12278    9.81149
382109.099394    0.29506   -0.13114   -0.19671    0.00000    0.21208    9.77801
382109.109394    0.29506   -0.16392   -0.29506   -0.08930    0.34603    9.77801
382109.119394    0.13114   -0.13114   -0.26228   -0.01116    0.37951    9.73336
382109.129394   -0.06557    0.00000   -0.03278    0.00000    0.29021    9.77801
382109.139394   -0.29506    0.00000    0.13114   -0.16743    0.23440    9.78917
382109.149394   -0.36063    0.06557    0.26228   -0.13395    0.06697    9.80033
382109.159394   -0.32785    0.13114    0.36063   -0.17859    0.01116    9.82266
382109.169394   -0.19671    0.19671    0.29506   -0.14511    0.02232    9.82266
382109.179393    0.03278    0.16392    0.03278   -0.12278    0.07813    9.83382
382109.189393    0.26228    0.00000   -0.16392   -0.07813    0.15627    9.78917
382109.199393    0.45899   -0.06557   -0.36063   -0.02232    0.22324    9.77801
382109.209393    0.42620   -0.06557   -0.42620   -0.04465    0.31254    9.73336
382109.219393    0.32785   -0.09835   -0.39342   -0.02232    0.34603    9.75568
382109.229393    0.13114   -0.06557   -0.16392    0.02232    0.25673    9.72220
382109.239393   -0.13114    0.03278    0.03278   -0.13395    0.21208    9.74452
382109.249393   -0.22949    0.13114    0.16392   -0.14511    0.05581    9.76685
382109.259393   -0.26228    0.19671    0.26228   -0.15627   -0.04465    9.77801
382109.269392   -0.19671    0.09835    0.16392   -0.20092   -0.01116    9.78917
382109.279392    0.03278    0.03278    0.09835   -0.10046    0.04465    9.83382
382109.289392    0.22949    0.03278   -0.09835   -0.12278    0.13395    9.78917
382109.299392    0.32785   -0.06557   -0.22949   -0.03349    0.21208    9.81149
382109.309392    0.32785   -0.09835   -0.22949   -0.02232    0.30138    9.74452
382109.319392    0.22949   -0.16392   -0.16392   -0.07813    0.33486    9.73336
382109.329392   -0.03278   -0.09835    0.03278    0.00000    0.24557    9.74452
382109.339392   -0.19671    0.06557    0.22949   -0.10046    0.16743    9.74452
382109.349392   -0.36063    0.09835    0.32785   -0.16743    0.08930    9.77801
382109.359391   -0.36063    0.03278    0.36063   -0.11162    0.00000    9.78917
382109.369391   -0.22949   -0.03278    0.29506   -0.16743    0.04465    9.80033
382109.379391   -0.06557    0.03278    0.09835   -0.08930    0.07813    9.85614
382109.389391    0.13114    0.03278   -0.06557   -0.08930    0.15627    9.83382
382109.399391    0.22949   -0.06557   -0.22949   -0.07813    0.24557    9.77801
382109.409391    0.26228   -0.16392   -0.26228   -0.02232    0.27905    9.73336
382109.419391    0.09835   -0.19671   -0.19671   -0.11162    0.32370    9.66639
382109.429391   -0.16392   -0.03278   -0.03278   -0.02232    0.25673    9.72220
382109.439391   -0.32785    0.06557    0.16392   -0.06697    0.21208    9.76685
382109.449390   -0.45899    0.06557    0.26228   -0.15627    0.11162    9.81149
382109.459390   -0.42620    0.03278    0.26228   -0.13395    0.03349    9.82266
382109.469390   -0.19671    0.09835    0.13114   -0.16743    0.07813    9.83382
382109.479390    0.00000    0.13114   -0.03278   -0.11162    0.14511    9.87847
382109.489390    0.29506    0.06557   -0.22949   -0.03349    0.23440    9.84498
382109.499390    0.39342   -0.06557   -0.36063   -0.05581    0.30138    9.76685
382109.509390    0.42620   -0.13114   -0.39342   -0.03349    0.32370    9.75568
382109.519390    0.29506   -0.06557   -0.32785   -0.07813    0.33486    9.71104
382109.529390    0.09835    0.03278   -0.13114   -0.06697    0.26789    9.74452
382109.539389   -0.16392    0.06557    0.16392   -0.12278    0.18976    9.74452
382109.549389   -0.29506    0.09835    0.26228   -0.15627    0.06697    9.75568
382109.559389   -0.29506    0.06557    0.36063   -0.13395   -0.02232    9.80033
382109.569389   -0.13114    0.19671    0.29506   -0.15627    0.02232    9.82266
382109.579389    0.03278    0.16392    0.09835   -0.11162    0.10046    9.87847
382109.589389    0.22949    0.00000   -0.13114    0.00000    0.20092    9.80033
382109.599389    0.32785   -0.09835   -0.19671   -0.01116    0.29021    9.80033
382109.609389    0.39342   -0.09835   -0.26228   -0.04465    0.33486    9.73336
382109.619389    0.26228   -0.06557   -0.16392   -0.03349    0.26789    9.69987
382109.629388    0.06557   -0.06557    0.03278   -0.03349    0.21208    9.71104
382109.639388   -0.16392   -0.03278    0.19671   -0.13395    0.13395    9.73336
382109.649388   -0.32785    0.06557    0.36063   -0.15627    0.03349    9.76685
382109.659388   -0.32785    0.09835    0.39342   -0.13395   -0.04465    9.82266
382109.669388   -0.22949    0.16392    0.36063   -0.15627   -0.05581    9.80033
382109.679388   -0.03278    0.06557    0.16392   -0.17859    0.03349    9.83382
382109.689388    0.19671   -0.06557   -0.09835   -0.01116    0.14511    9.78917
382109.699388    0.29506   -0.13114   -0.26228    0.00000    0.27905    9.85614
382109.709388    0.22949   -0.13114   -0.36063    0.00000    0.37951    9.75568
382109.719387    0.06557   -0.16392   -0.29506   -0.02232    0.33486    9.72220
382109.729387   -0.16392   -0.16392   -0.13114   -0.02232    0.23440    9.71104
382109.739387   -0.36063    0.00000    0.06557   -0.13395    0.15627    9.73336
382109.749387   -0.45899    0.06557    0.16392   -0.18976    0.06697    9.77801
382109.759387   -0.36063    0.06557    0.26228   -0.14511    0.02232    9.80033
382109.769387   -0.19671    0.09835    0.16392   -0.12278    0.04465    9.86731
382109.779387    0.00000    0.09835    0.00000   -0.16743    0.07813    9.83382
382109.789387    0.22949    0.00000   -0.19671   -0.12278    0.13395    9.81149
382109.799387    0.39342   -0.06557   -0.32785    0.00000    0.24557    9.80033
382109.809386    0.39342   -0.13114   -0.36063   -0.06697    0.36835    9.76685
382109.819386    0.22949   -0.22949   -0.29506   -0.02232    0.37951    9.72220
382109.829386    0.00000   -0.06557   -0.09835   -0.02232    0.29021    9.74452
382109.839386   -0.19671    0.06557    0.16392   -0.14511    0.20092    9.75568
382109.849386   -0.29506    0.13114    0.29506   -0.18976    0.05581    9.78917
382109.859386   -0.29506    0.03278    0.36063   -0.16743   -0.01116    9.80033
382109.869386   -0.13114    0.13114    0.32785   -0.13395    0.00000    9.81149
382109.879386    0.06557    0.19671    0.16392   -0.15627    0.06697    9.83382
382109.889386    0.29506    0.06557   -0.03278   -0.13395    0.12278    9.78917
382109.899385    0.42620   -0.03278   -0.16392    0.02232    0.17859    9.76685
382109.909385    0.39342   -0.13114   -0.19671   -0.06697    0.34603    9.73336
382109.919385    0.26228   -0.16392   -0.19671    0.01116    0.34603    9.71104
382109.929385    0.03278    0.03278    0.00000    0.03349    0.26789    9.76685
382109.939385   -0.22949    0.06557    0.16392   -0.12278    0.20092    9.75568
382109.949385   -0.32785    0.03278    0.26228   -0.12278    0.02232    9.85614
382109.959385   -0.26228    0.00000    0.32785   -0.14511   -0.03349    9.83382
382109.969385   -0.16392    0.13114    0.22949   -0.12278   -0.01116    9.81149
382109.979385    0.00000    0.19671    0.06557   -0.08930    0.06697    9.84498
382109.989384    0.16392    0.03278   -0.19671   -0.12278    0.14511    9.80033
382109.999384    0.29506   -0.19671   -0.32785   -0.03349    0.22324    9.77801
382110.009385    0.26228   -0.22949   -0.32785   -0.01116    0.30138    9.73336
382110.019385    0.09835   -0.06557   -0.32785   -0.04465    0.31254    9.72220
382110.029385   -0.13114    0.00000   -0.13114    0.00000    0.25673    9.73336
382110.039385   -0.32785    0.03278    0.06557   -0.12278    0.18976    9.76685
382110.049385   -0.49177   -0.06557    0.13114   -0.16743    0.08930    9.78917
382110.059385   -0.42620    0.06557    0.22949   -0.15627   -0.01116    9.82266
382110.069385   -0.22949    0.06557    0.09835   -0.17859    0.03349    9.80033
382110.079385   -0.03278    0.09835   -0.03278   -0.05581    0.11162    9.82266
382110.089385    0.22949    0.00000   -0.19671   -0.13395    0.22324    9.82266
382110.099384    0.32785   -0.19671   -0.36063   -0.08930    0.27905    9.77801
382110.109384    0.39342   -0.22949   -0.29506   -0.02232    0.31254    9.74452
382110.119384    0.32785   -0.22949   -0.16392   -0.13395    0.36835    9.71104
382110.129384    0.13114   -0.09835    0.03278   -0.03349    0.26789    9.71104
382110.139384   -0.03278    0.09835    0.32785   -0.10046    0.20092    9.73336
382110.149384   -0.16392    0.13114    0.49177   -0.18976    0.12278    9.77801
382110.159384   -0.16392    0.13114    0.49177   -0.16743    0.00000    9.81149
382110.169384   -0.03278    0.03278    0.36063   -0.16743    0.03349    9.78917
382110.179384    0.13114    0.09835    0.16392   -0.05581    0.06697    9.87847
382110.189383    0.32785    0.06557   -0.06557   -0.02232    0.18976    9.85614
382110.199383    0.42620    0.03278   -0.36063   -0.06697    0.23440    9.74452
382110.209383    0.39342   -0.16392   -0.39342    0.01116    0.25673    9.72220
382110.219383    0.19671   -0.19671   -0.36063   -0.10046    0.30138    9.66639
382110.229383   -0.06557   -0.09835   -0.13114   -0.05581    0.22324    9.69987
382110.239383   -0.26228    0.13114    0.13114   -0.10046    0.13395    9.75568
382110.249383   -0.39342    0.22949    0.29506   -0.18976    0.05581    9.82266
382110.259383   -0.32785    0.06557    0.39342   -0.18976   -0.01116    9.85614
382110.269383   -0.19671    0.06557    0.39342   -0.16743    0.01116    9.82266
382110.279382    0.00000    0.06557    0.22949   -0.10046    0.11162    9.87847
382110.289382    0.26228    0.09835    0.06557    0.02232    0.20092    9.82266
382110.299382    0.32785    0.00000   -0.16392   -0.02232    0.29021    9.76685
382110.309382    0.36063   -0.19671   -0.32785    0.03349    0.29021    9.72220
382110.319382    0.22949   -0.22949   -0.29506   -0.02232    0.29021    9.68871
382110.329382    0.00000   -0.13114   -0.22949   -0.05581    0.24557    9.68871
382110.339382   -0.19671    0.06557   -0.03278   -0.07813    0.14511    9.74452
382110.349382   -0.39342    0.13114    0.06557   -0.14511    0.06697    9.77801
382110.359382   -0.39342    0.09835    0.16392   -0.20092    0.00000    9.78917
382110.369381   -0.29506    0.13114    0.16392   -0.21208    0.02232    9.80033
382110.379381   -0.09835    0.09835    0.03278   -0.15627    0.10046    9.83382
382110.389381    0.13114    0.09835   -0.06557   -0.03349    0.21208    9.80033
382110.399381    0.22949   -0.06557   -0.16392   -0.03349    0.31254    9.82266
382110.409381    0.29506   -0.16392   -0.22949   -0.01116    0.32370    9.78917
382110.419381    0.22949   -0.19671   -0.13114   -0.03349    0.29021    9.71104
382110.429381    0.09835   -0.13114    0.00000   -0.03349    0.20092    9.71104
382110.439381   -0.09835   -0.06557    0.13114   -0.12278    0.14511    9.73336
382110.449381   -0.22949    0.00000    0.16392   -0.12278    0.05581    9.78917
382110.459380   -0.19671    0.03278    0.19671   -0.15627   -0.01116    9.80033
382110.469380   -0.09835    0.13114    0.03278   -0.16743   -0.03349    9.81149
382110.479380    0.09835    0.06557   -0.06557   -0.21208    0.01116    9.80033
382110.489380    0.26228   -0.09835   -0.29506   -0.12278    0.11162    9.78917
382110.499380    0.36063   -0.13114   -0.36063   -0.03349    0.24557    9.78917
382110.509380    0.29506   -0.09835   -0.29506   -0.08930    0.36835    9.75568
382110.519380    0.03278   -0.06557   -0.16392   -0.04465    0.37951    9.73336
382110.529380   -0.19671   -0.06557    0.00000   -0.01116    0.29021    9.71104
382110.539380   -0.45899   -0.06557    0.22949   -0.13395    0.20092    9.73336
382110.549379   -0.52456    0.03278    0.29506   -0.15627    0.06697    9.78917
382110.559379   -0.39342    0.13114    0.29506   -0.08930    0.00000    9.85614
382110.569379   -0.22949    0.22949    0.06557   -0.02232    0.02232    9.84498
382110.579379    0.00000    0.16392   -0.36063   -0.04465    0.04465    9.83382
382110.589379    0.19671   -0.09835   -0.81962   -0.12278    0.11162    9.82266
382110.599379    0.36063   -0.26228   -0.95076   -0.02232    0.21208    9.78917
382110.609379    0.42620   -0.22949   -0.85241   -0.13395    0.35719    9.76685
382110.619379    0.22949   -0.09835   -0.59013   -0.08930    0.39067    9.67755
382110.629379   -0.03278    0.13114   -0.09835   -0.07813    0.30138    9.72220
382110.639378   -0.22949    0.19671    0.32785   -0.23440    0.22324    9.75568
382110.649378   -0.32785    0.06557    0.62291   -0.22324    0.08930    9.84498
382110.659378   -0.26228   -0.06557    0.75405   -0.13395    0.02232    9.81149
382110.669378   -0.16392    0.06557    0.65570   -0.07813    0.03349    9.77801
382110.679378    0.03278    0.13114    0.45899   -0.08930    0.10046    9.78917
382110.689378    0.19671    0.09835    0.06557   -0.07813    0.11162    9.78917
382110.699378    0.26228   -0.09835   -0.16392   -0.04465    0.18976    9.81149
382110.709378    0.32785   -0.49177   -0.16392   -0.07813    0.32370    9.76685
382110.719378    0.19671   -0.26228   -0.16392    0.02232    0.35719    9.72220
382110.729377    0.03278    0.09835    0.03278    0.05581    0.29021    9.72220
382110.739377   -0.16392    0.42620    0.19671   -0.13395    0.23440    9.74452
382110.749377   -0.26228    0.22949    0.36063   -0.22324    0.07813    9.77801
382110.759377   -0.19671   -0.09835    0.39342   -0.18976   -0.03349    9.75568
382110.769377   -0.09835   -0.06557    0.29506   -0.15627    0.01116    9.77801
382110.779377    0.16392    0.16392    0.19671   -0.07813    0.07813    9.83382
382110.789377    0.36063    0.29506    0.03278   -0.11162    0.13395    9.83382
382110.799377    0.45899   -0.03278   -0.13114   -0.07813    0.20092    9.82266
382110.809377    0.45899   -0.32785   -0.19671   -0.03349    0.29021    9.76685
382110.819376    0.22949   -0.39342   -0.19671   -0.07813    0.30138    9.69987
382110.829376    0.00000    0.00000   -0.13114    0.10046    0.21208    9.65523
382110.839376   -0.36063    0.32785    0.03278   -0.08930    0.15627    9.71104
382110.849376   -0.45899    0.19671    0.06557   -0.18976    0.04465    9.78917
382110.859376   -0.49177    0.03278    0.03278   -0.16743   -0.04465    9.82266
382110.869376   -0.36063   -0.03278   -0.03278   -0.16743    0.01116    9.80033
382110.879376   -0.13114    0.13114   -0.16392   -0.05581    0.08930    9.83382
382110.889376    0.06557    0.16392   -0.32785   -0.08930    0.18976    9.84498
382110.899376    0.22949    0.03278   -0.39342   -0.05581    0.24557    9.74452
382110.909375    0.26228   -0.22949   -0.36063   -0.04465    0.29021    9.76685
382110.919375    0.13114   -0.29506   -0.29506   -0.10046    0.32370    9.68871
382110.929375   -0.09835   -0.16392   -0.09835   -0.04465    0.26789    9.73336
382110.939375   -0.29506   -0.03278    0.19671   -0.05581    0.18976    9.80033
382110.949375   -0.39342    0.13114    0.36063   -0.17859    0.13395    9.82266
382110.959375   -0.39342    0.03278    0.42620   -0.18976    0.03349    9.84498
382110.969375   -0.26228    0.13114    0.36063   -0.15627    0.05581    9.80033
382110.979375   -0.06557    0.00000    0.16392   -0.11162    0.13395    9.85614
382110.989375    0.16392    0.06557    0.03278    0.01116    0.22324    9.81149
382110.999374    0.32785    0.03278   -0.16392   -0.08930    0.31254    9.75568
382111.009376    0.32785   -0.03278   -0.16392    0.01116    0.31254    9.74452
382111.019376    0.22949   -0.16392   -0.03278   -0.11162    0.34603    9.73336
382111.029375    0.06557   -0.29506    0.09835   -0.08930    0.29021    9.74452
382111.039375   -0.09835    0.00000    0.39342   -0.03349    0.17859    9.74452
382111.049375   -0.22949    0.19671    0.52456   -0.17859    0.10046    9.76685
382111.059375   -0.26228    0.22949    0.59013   -0.17859    0.01116    9.81149
382111.069375   -0.06557    0.09835    0.42620   -0.21208   -0.02232    9.81149
382111.079375    0.16392   -0.13114    0.19671   -0.08930    0.07813    9.83382
382111.089375    0.39342    0.03278   -0.09835    0.00000    0.18976    9.78917
382111.099375    0.45899    0.03278   -0.29506    0.00000    0.27905    9.75568
382111.109375    0.45899    0.09835   -0.42620    0.02232    0.31254    9.76685
382111.119374    0.26228   -0.09835   -0.36063   -0.03349    0.30138    9.73336
382111.129374    0.03278   -0.06557   -0.29506   -0.06697    0.20092    9.69987
382111.139374   -0.26228    0.00000   -0.09835   -0.12278    0.11162    9.75568
382111.149374   -0.42620    0.13114    0.06557   -0.12278    0.02232    9.77801
382111.159374   -0.42620    0.19671    0.13114   -0.17859   -0.05581    9.81149
382111.169374   -0.26228    0.06557    0.09835   -0.18976   -0.05581    9.80033
382111.179374    0.00000    0.03278   -0.03278   -0.21208    0.02232    9.84498
382111.189374    0.16392   -0.06557   -0.19671   -0.05581    0.16743    9.80033
382111.199373    0.26228   -0.03278   -0.29506    0.00000    0.30138    9.80033
382111.209373    0.19671   -0.16392   -0.32785   -0.03349    0.36835    9.72220
382111.219373    0.03278   -0.06557   -0.22949   -0.01116    0.35719    9.71104
382111.229373   -0.13114   -0.06557   -0.03278   -0.07813    0.23440    9.75568
382111.239373   -0.32785    0.00000    0.19671   -0.11162    0.15627    9.71104
382111.249373   -0.42620    0.06557    0.26228   -0.14511    0.05581    9.78917
382111.259373   -0.39342    0.06557    0.36063   -0.10046    0.02232    9.81149
382111.269373   -0.26228    0.22949    0.29506   -0.14511    0.02232    9.86731
382111.279373   -0.06557    0.09835    0.19671   -0.18976    0.10046    9.85614
382111.289373    0.13114   -0.03278    0.06557   -0.10046    0.16743    9.83382
382111.299372    0.26228   -0.26228    0.00000    0.00000    0.29021    9.78917
382111.309372    0.26228   -0.22949   -0.06557   -0.02232    0.40184    9.72220
382111.319372    0.13114   -0.09835    0.00000    0.00000    0.37951    9.74452
382111.329372   -0.06557    0.00000    0.09835    0.01116    0.29021    9.72220
382111.339372   -0.19671    0.03278    0.26228   -0.12278    0.18976    9.76685
382111.349372   -0.29506   -0.06557    0.22949   -0.14511    0.06697    9.81149
382111.359372   -0.19671    0.06557    0.19671   -0.10046    0.01116    9.81149
382111.369372   -0.03278    0.22949    0.06557   -0.10046    0.04465    9.85614
382111.379371    0.13114    0.19671   -0.13114   -0.13395    0.11162    9.85614
382111.389371    0.39342   -0.06557   -0.36063   -0.12278    0.16743    9.80033
382111.399371    0.52456   -0.19671   -0.49177    0.02232    0.23440    9.73336
382111.409371    0.49177   -0.13114   -0.49177   -0.07813    0.32370    9.75568
382111.419371    0.32785   -0.09835   -0.39342   -0.03349    0.32370    9.71104
382111.429371    0.09835    0.03278   -0.22949   -0.02232    0.22324    9.77801
382111.439371   -0.09835   -0.13114    0.00000   -0.13395    0.14511    9.77801
382111.449371   -0.26228   -0.03278    0.13114   -0.17859    0.02232    9.80033
382111.459371   -0.26228    0.03278    0.16392   -0.16743   -0.03349    9.80033
382111.469371   -0.16392    0.16392    0.06557   -0.13395   -0.01116    9.78917
382111.479370    0.06557    0.16392   -0.09835   -0.15627    0.05581    9.82266
382111.489370    0.19671    0.00000   -0.26228   -0.14511    0.14511    9.78917
382111.499370    0.32785   -0.06557   -0.36063   -0.03349    0.18976    9.77801
382111.509370    0.29506   -0.06557   -0.29506   -0.04465    0.27905    9.72220
382111.519370    0.13114   -0.06557   -0.13114   -0.12278    0.31254    9.68871
382111.529370   -0.09835   -0.06557    0.13114   -0.02232    0.21208    9.69987
382111.539370   -0.29506    0.06557    0.45899   -0.14511    0.15627    9.77801
382111.549370   -0.49177    0.09835    0.55734   -0.20092    0.04465    9.81149
382111.559370   -0.49177    0.06557    0.62291   -0.15627   -0.04465    9.76685
382111.569369   -0.29506    0.06557    0.55734   -0.17859    0.00000    9.81149
382111.579369   -0.09835    0.06557    0.32785   -0.06697    0.08930    9.82266
382111.589369    0.13114    0.03278    0.09835   -0.10046    0.18976    9.83382
382111.599369    0.26228   -0.13114   -0.13114   -0.02232    0.25673    9.78917
382111.609369    0.26228   -0.16392   -0.16392    0.00000    0.27905    9.75568
382111.619369    0.19671   -0.19671   -0.16392   -0.12278    0.33486    9.69987
382111.629369   -0.03278    0.00000    0.00000   -0.01116    0.22324    9.73336
382111.639369   -0.22949    0.16392    0.22949   -0.11162    0.15627    9.75568
382111.649369   -0.32785    0.16392    0.32785   -0.18976    0.12278    9.78917
382111.659368   -0.32785    0.09835    0.26228   -0.12278    0.02232    9.77801
382111.669368   -0.19671    0.09835    0.19671   -0.13395    0.06697    9.80033
382111.679368   -0.06557    0.13114   -0.03278   -0.06697    0.14511    9.87847
382111.689368    0.19671    0.03278   -0.22949   -0.04465    0.22324    9.90079
382111.699368    0.36063   -0.13114   -0.42620   -0.01116    0.29021    9.73336
382111.709368    0.39342   -0.26228   -0.39342    0.03349    0.30138    9.73336
382111.719368    0.26228   -0.16392   -0.36063   -0.07813    0.34603    9.72220
382111.729368    0.09835    0.00000   -0.26228   -0.07813    0.26789    9.72220
382111.739367   -0.09835    0.09835    0.00000   -0.06697    0.16743    9.75568
382111.749367   -0.16392    0.09835    0.09835   -0.20092    0.11162    9.81149
382111.759367   -0.16392    0.03278    0.13114   -0.14511    0.03349    9.82266
382111.769367   -0.03278    0.16392    0.13114   -0.16743    0.05581    9.84498
382111.779367    0.16392    0.16392    0.00000   -0.10046    0.13395    9.91195
382111.789367    0.36063    0.06557   -0.06557   -0.02232    0.23440    9.80033
382111.799367    0.39342   -0.13114   -0.19671   -0.10046    0.29021    9.68871
382111.809367    0.29506   -0.19671   -0.09835    0.01116    0.27905    9.71104
382111.819367    0.13114   -0.13114    0.09835   -0.06697    0.25673    9.71104
382111.829367   -0.09835   -0.09835    0.29506   -0.07813    0.17859    9.71104
382111.839366   -0.22949   -0.03278    0.45899   -0.06697    0.08930    9.76685
382111.849366   -0.29506    0.00000    0.49177   -0.13395    0.00000    9.77801
382111.859366   -0.29506    0.09835    0.39342   -0.14511   -0.02232    9.81149
382111.869366   -0.16392    0.09835    0.19671   -0.15627    0.00000    9.78917
382111.879366    0.03278    0.06557   -0.03278   -0.12278    0.11162    9.84498
382111.889366    0.22949   -0.03278   -0.26228   -0.04465    0.22324    9.82266
382111.899366    0.29506   -0.06557   -0.32785   -0.04465    0.32370    9.80033
382111.909366    0.26228   -0.06557   -0.36063   -0.03349    0.32370    9.76685
382111.919365    0.16392   -0.09835   -0.22949   -0.05581    0.29021    9.71104
382111.929365   -0.06557   -0.09835    0.00000   -0.10046    0.20092    9.71104
382111.939365   -0.29506   -0.06557    0.16392   -0.13395    0.12278    9.71104
382111.949365   -0.49177    0.09835    0.29506   -0.10046    0.07813    9.74452
382111.959365   -0.45899    0.13114    0.26228   -0.13395    0.03349    9.82266
382111.969365   -0.36063    0.09835    0.03278   -0.10046    0.01116    9.81149
382111.979365   -0.13114    0.03278   -0.22949   -0.21208    0.11162    9.88963
382111.989365    0.06557   -0.03278   -0.52456    0.00000    0.18976    9.84498
382111.999365    0.29506   -0.06557   -0.65570   -0.07813    0.30138    9.88963
382112.009366    0.29506   -0.09835   -0.62291   -0.01116    0.39067    9.78917
382112.019366    0.29506   -0.13114   -0.45899   -0.12278    0.37951    9.73336
382112.029366    0.16392   -0.03278   -0.16392   -0.06697    0.25673    9.74452
382112.039365    0.00000    0.06557    0.22949   -0.15627    0.17859    9.71104
382112.049365   -0.06557    0.13114    0.36063   -0.17859    0.06697    9.82266
382112.059365   -0.06557    0.13114    0.49177   -0.13395    0.02232    9.85614
382112.069365    0.03278    0.03278    0.42620   -0.15627    0.03349    9.85614
382112.079365    0.16392    0.03278    0.26228   -0.14511    0.05581    9.81149
382112.089365    0.29506    0.06557    0.03278   -0.08930    0.12278    9.78917
382112.099365    0.42620   -0.06557   -0.13114    0.04465    0.21208    9.76685
382112.109365    0.36063   -0.16392   -0.19671   -0.05581    0.32370    9.73336
382112.119365    0.16392   -0.22949   -0.13114    0.01116    0.33486    9.69987
382112.129364   -0.03278    0.00000    0.03278   -0.01116    0.23440    9.73336
382112.139364   -0.22949    0.09835    0.26228   -0.13395    0.14511    9.76685
382112.149364   -0.32785    0.09835    0.39342   -0.16743    0.05581    9.78917
382112.159364   -0.26228    0.06557    0.45899   -0.15627    0.01116    9.82266
382112.169364   -0.13114    0.09835    0.36063   -0.13395    0.02232    9.87847
382112.179364    0.06557    0.16392    0.22949   -0.12278    0.07813    9.85614
382112.189364    0.29506    0.00000   -0.03278   -0.12278    0.14511    9.75568
382112.199364    0.32785   -0.13114   -0.22949    0.04465    0.17859    9.72220
382112.209364    0.36063   -0.22949   -0.36063   -0.06697    0.29021    9.71104
382112.219363    0.16392   -0.16392   -0.39342    0.01116    0.27905    9.71104
382112.229363   -0.09835   -0.03278   -0.26228    0.02232    0.22324    9.74452
382112.239363   -0.39342    0.00000   -0.13114   -0.12278    0.17859    9.72220
382112.249363   -0.55734    0.00000   -0.03278   -0.14511    0.05581    9.77801
382112.259363   -0.52456    0.09835    0.06557   -0.17859    0.01116    9.83382
382112.269363   -0.42620    0.16392    0.03278   -0.17859    0.06697    9.82266
382112.279363   -0.19671    0.09835    0.03278   -0.22324    0.12278    9.91195
382112.289363    0.06557   -0.03278    0.09835   -0.17859    0.17859    9.84498
382112.299363    0.26228   -0.16392    0.26228   -0.23440    0.26789    9.77801
382112.309362    0.32785   -0.13114    0.72127   -0.23440    0.26789    9.81149
382112.319362    0.32785   -0.06557    1.27861   -0.26789    0.31254    9.76685
382112.329362    0.16392    0.00000    1.77038   -0.05581    0.25673    9.71104
382112.339362   -0.03278    0.16392    1.96709   -0.03349    0.20092    9.74452
382112.349362   -0.22949    0.16392    1.73760   -0.03349    0.12278    9.73336
382112.359362   -0.36063    0.19671    1.27861    0.03349    0.00000    9.75568
382112.369362   -0.26228    0.09835    0.65570   -0.07813    0.04465    9.78917
382112.379362   -0.06557    0.03278    0.16392    0.01116    0.08930    9.86731
382112.389362    0.09835    0.03278   -0.13114   -0.06697    0.21208    9.82266
382112.399361    0.19671    0.06557   -0.22949   -0.06697    0.29021    9.74452
382112.409361    0.06557    0.19671   -0.09835   -0.04465    0.32370    9.74452
382112.419361   -0.06557    0.03278    0.06557   -0.13395    0.34603    9.71104
382112.429361   -0.32785    0.03278    0.26228    0.00000    0.25673    9.72220
382112.439361   -0.42620    0.13114    0.36063    0.03349    0.18976    9.80033
382112.449361   -0.42620    0.26228    0.16392    0.01116    0.11162    9.81149
382112.459361   -0.32785    0.16392   -0.19671    0.05581    0.04465    9.85614
382112.469361   -0.03278    0.03278   -0.62291   -0.02232    0.08930    9.84498
382112.479361    0.22949   -0.13114   -1.14747    0.02232    0.16743    9.87847
382112.489360    0.42620   -0.19671   -1.37697    0.04465    0.27905    9.83382
382112.499360    0.55734   -0.16392   -1.50811   -0.03349    0.30138    9.73336
382112.509360    0.55734   -0.13114   -1.47532    0.03349    0.26789    9.75568
382112.519360    0.36063   -0.09835   -1.21304   -0.06697    0.27905    9.66639
382112.529360    0.06557   -0.09835   -1.11469   -0.08930    0.18976    9.73336
382112.539360   -0.09835   -0.03278   -0.85241   -0.03349    0.08930    9.76685
382112.549360   -0.26228    0.00000   -0.78684   -0.15627    0.04465    9.81149
382112.559360   -0.29506   -0.13114   -0.75405   -0.16743   -0.01116    9.84498
382112.569359   -0.16392   -0.09835   -0.72127   -0.21208    0.03349    9.82266
382112.579359    0.06557   -0.13114   -0.75405   -0.18976    0.12278    9.84498
382112.589359    0.32785   -0.19671   -0.62291   -0.15627    0.21208    9.78917
382112.599359    0.42620   -0.32785   -0.45899   -0.23440    0.26789    9.77801
382112.609359    0.49177   -0.32785   -0.13114   -0.15627    0.24557    9.74452
382112.619359    0.36063   -0.19671    0.32785   -0.22324    0.24557    9.67755
382112.629359    0.13114   -0.09835    0.75405   -0.24557    0.18976    9.66639
382112.639359   -0.13114    0.06557    1.14747   -0.18976    0.07813    9.73336
382112.649359   -0.36063    0.03278    1.34418   -0.22324    0.02232    9.77801
382112.659359   -0.42620    0.09835    1.31140   -0.18976   -0.06697    9.77801
382112.669358   -0.39342    0.22949    1.08190   -0.17859   -0.05581    9.81149
382112.679358   -0.26228    0.26228    0.72127   -0.13395    0.04465    9.84498
382112.689358   -0.09835    0.03278    0.36063   -0.07813    0.16743    9.81149
382112.699358   -0.03278   -0.19671    0.03278    0.00000    0.30138    9.80033
382112.709358   -0.06557   -0.09835   -0.09835   -0.01116    0.36835    9.74452
382112.719358   -0.09835    0.03278   -0.16392   -0.06697    0.34603    9.72220
382112.729358   -0.26228    0.16392   -0.09835   -0.07813    0.23440    9.73336
382112.739358   -0.36063    0.19671    0.06557   -0.12278    0.17859    9.78917
382112.749358   -0.39342    0.16392    0.03278   -0.12278    0.10046    9.78917
382112.759357   -0.26228    0.29506   -0.09835   -0.06697    0.06697    9.82266
382112.769357   -0.06557    0.36063   -0.32785   -0.03349    0.04465    9.86731
382112.779357    0.19671    0.32785   -0.72127   -0.03349    0.07813    9.82266
382112.789357    0.39342    0.09835   -1.14747    0.07813    0.17859    9.80033
382112.799357    0.55734   -0.03278   -1.40975    0.06697    0.25673    9.78917
382112.809357    0.52456   -0.16392   -1.44254    0.02232    0.36835    9.76685
382112.819357    0.29506   -0.19671   -1.24583   -0.01116    0.39067    9.71104
382112.829357    0.06557   -0.09835   -0.85241   -0.02232    0.29021    9.71104
382112.839356   -0.22949   -0.03278   -0.36063   -0.17859    0.18976    9.71104
382112.849356   -0.32785    0.06557    0.06557   -0.27905    0.08930    9.80033
382112.859356   -0.29506    0.00000    0.42620   -0.18976    0.03349    9.84498
382112.869356   -0.13114    0.03278    0.55734   -0.12278    0.03349    9.84498
382112.879356    0.16392    0.03278    0.65570   -0.12278    0.07813    9.80033
382112.889356    0.42620    0.00000    0.42620   -0.08930    0.12278    9.83382
382112.899356    0.59013   -0.13114    0.42620    0.02232    0.16743    9.75568
382112.909356    0.62291   -0.29506    0.36063    0.01116    0.30138    9.69987
382112.919356    0.42620   -0.36063    0.42620   -0.02232    0.31254    9.72220
382112.929356    0.16392   -0.26228    0.62291   -0.01116    0.22324    9.74452
382112.939355   -0.13114   -0.06557    0.91798   -0.16743    0.12278    9.74452
382112.949355   -0.36063    0.03278    1.04912   -0.23440    0.03349    9.76685
382112.959355   -0.39342    0.00000    1.14747   -0.25673   -0.04465    9.80033
382112.969355   -0.36063   -0.06557    1.01633   -0.18976   -0.03349    9.77801
382112.979355   -0.22949    0.00000    0.81962   -0.14511    0.05581    9.82266
382112.989355   -0.09835    0.09835    0.42620   -0.13395    0.13395    9.78917
382112.999355    0.00000    0.03278    0.03278    0.04465    0.17859    9.77801
382113.009356    0.00000   -0.06557   -0.29506    0.02232    0.26789    9.72220
382113.019356   -0.09835   -0.16392   -0.55734    0.00000    0.32370    9.75568
382113.029356   -0.29506    0.00000   -0.75405    0.05581    0.24557    9.74452
382113.039356   -0.42620    0.16392   -0.78684   -0.05581    0.18976    9.77801
382113.049355   -0.49177    0.16392   -0.85241   -0.17859    0.10046    9.78917
382113.059355   -0.36063    0.13114   -0.85241   -0.20092    0.02232    9.80033
382113.069355   -0.13114    0.13114   -0.88519   -0.22324    0.07813    9.84498
382113.079355    0.09835    0.22949   -0.85241   -0.16743    0.15627    9.84498
382113.089355    0.29506    0.19671   -0.85241   -0.15627    0.24557    9.78917
382113.099355    0.42620    0.09835   -0.81962   -0.10046    0.27905    9.80033
382113.109355    0.36063    0.00000   -0.68848   -0.04465    0.32370    9.72220
382113.119355    0.16392   -0.03278   -0.45899   -0.08930    0.35719    9.67755
382113.129355   -0.09835    0.06557   -0.26228    0.00000    0.26789    9.72220
382113.139354   -0.32785    0.16392    0.06557   -0.06697    0.20092    9.74452
382113.149354   -0.42620    0.09835    0.22949   -0.15627    0.11162    9.80033
382113.159354   -0.39342    0.16392    0.36063   -0.12278    0.01116    9.83382
382113.169354   -0.13114    0.16392    0.45899   -0.20092    0.03349    9.84498
382113.179354    0.16392    0.06557    0.52456   -0.08930    0.12278    9.88963
382113.189354    0.49177   -0.06557    0.59013   -0.06697    0.24557    9.87847
382113.199354    0.65570   -0.19671    0.62291   -0.06697    0.32370    9.75568
382113.209354    0.65570   -0.13114    0.78684    0.03349    0.31254    9.74452
382113.219354    0.45899   -0.13114    0.95076   -0.07813    0.32370    9.69987
382113.229353    0.19671   -0.19671    1.01633    0.00000    0.21208    9.69987
382113.239353   -0.03278   -0.09835    1.11469    0.00000    0.10046    9.72220
382113.249353   -0.26228   -0.03278    0.95076   -0.07813    0.02232    9.75568
382113.259353   -0.36063    0.06557    0.68848   -0.05581   -0.05581    9.82266
382113.269353   -0.26228    0.00000    0.29506   -0.11162   -0.02232    9.83382
382113.279353   -0.13114   -0.16392   -0.16392   -0.03349    0.07813    9.85614
382113.289353    0.03278   -0.16392   -0.52456    0.01116    0.17859    9.78917
382113.299353    0.09835   -0.16392   -0.81962   -0.05581    0.27905    9.75568
382113.309353    0.06557   -0.13114   -0.91798   -0.01116    0.24557    9.71104
382113.319352    0.00000   -0.16392   -0.81962   -0.14511    0.26789    9.67755
382113.329352   -0.22949   -0.16392   -0.68848   -0.17859    0.21208    9.72220
382113.339352   -0.36063    0.00000   -0.49177   -0.12278    0.10046    9.75568
382113.349352   -0.42620    0.13114   -0.42620   -0.22324    0.06697    9.80033
382113.359352   -0.36063    0.13114   -0.45899   -0.18976   -0.02232    9.82266
382113.369352   -0.13114    0.06557   -0.62291   -0.20092    0.01116    9.83382
382113.379352    0.09835    0.00000   -0.78684   -0.20092    0.11162    9.83382
382113.389352    0.32785    0.03278   -0.88519   -0.13395    0.23440    9.78917
382113.399352    0.39342   -0.03278   -0.81962   -0.14511    0.32370    9.80033
382113.409351    0.29506   -0.03278   -0.55734   -0.10046    0.35719    9.72220
382113.419351    0.13114   -0.03278   -0.19671   -0.20092    0.34603    9.71104
382113.429351   -0.16392    0.13114    0.22949   -0.18976    0.25673    9.68871
382113.439351   -0.39342    0.29506    0.75405   -0.17859    0.15627    9.75568
382113.449351   -0.55734    0.29506    1.08190   -0.22324    0.07813    9.76685
382113.459351   -0.52456    0.26228    1.24583   -0.14511    0.01116    9.78917
382113.469351   -0.32785    0.26228    1.18026   -0.10046    0.02232    9.85614
382113.479351    0.03278    0.26228    0.91798   -0.07813    0.12278    9.87847
382113.489351    0.29506    0.06557    0.65570    0.03349    0.24557    9.86731
382113.499350    0.55734   -0.13114    0.39342    0.12278    0.35719    9.84498
382113.509350    0.59013   -0.26228    0.29506    0.06697    0.40184    9.76685
382113.519350    0.55734   -0.19671    0.29506    0.03349    0.33486    9.72220
382113.529350    0.36063   -0.03278    0.32785    0.01116    0.20092    9.73336
382113.539350    0.19671    0.03278    0.45899   -0.06697    0.08930    9.68871
382113.549350    0.03278    0.00000    0.45899   -0.10046   -0.03349    9.76685
382113.559350   -0.06557    0.00000    0.29506   -0.06697   -0.06697    9.81149
382113.569350   -0.03278    0.13114    0.03278   -0.04465   -0.10046    9.86731
382113.579350    0.06557    0.06557   -0.36063   -0.07813   -0.01116    9.82266
382113.589349    0.16392   -0.13114   -0.81962    0.00000    0.07813    9.80033
382113.599349    0.22949   -0.32785   -1.08190    0.08930    0.18976    9.75568
382113.609349    0.16392   -0.36063   -1.24583    0.01116    0.32370    9.72220
382113.619349    0.03278   -0.32785   -1.18026   -0.02232    0.32370    9.74452
382113.629349   -0.13114   -0.29506   -0.98355   -0.04465    0.24557    9.71104
382113.639349   -0.32785   -0.19671   -0.65570   -0.17859    0.12278    9.77801
382113.649349   -0.36063   -0.13114   -0.45899   -0.31254    0.02232    9.83382
382113.659349   -0.26228    0.00000   -0.22949   -0.26789   -0.02232    9.84498
382113.669348   -0.09835    0.09835   -0.13114   -0.24557    0.02232    9.86731
382113.679348    0.06557    0.09835   -0.09835   -0.26789    0.08930    9.82266
382113.689348    0.19671   -0.03278   -0.13114   -0.22324    0.15627    9.73336
382113.699348    0.16392   -0.09835   -0.09835   -0.10046    0.23440    9.72220
382113.709348    0.06557    0.00000    0.06557   -0.13395    0.34603    9.72220
382113.719348   -0.22949   -0.03278    0.26228   -0.14511    0.36835    9.71104
382113.729348   -0.49177    0.00000    0.59013   -0.07813    0.29021    9.74452
382113.739348   -0.62291    0.06557    0.88519   -0.17859    0.21208    9.78917
382113.749348   -0.62291    0.16392    1.08190   -0.21208    0.13395    9.83382
382113.759347   -0.49177    0.19671    1.14747   -0.20092    0.06697    9.83382
382113.769347   -0.19671    0.19671    1.04912   -0.14511    0.07813    9.85614
382113.779347    0.16392    0.16392    0.91798   -0.10046    0.16743    9.83382
382113.789347    0.42620    0.13114    0.59013   -0.10046    0.23440    9.77801
382113.799347    0.59013    0.13114    0.29506    0.02232    0.24557    9.78917
382113.809347    0.59013    0.13114    0.09835    0.05581    0.30138    9.75568
382113.819347    0.42620    0.03278   -0.06557   -0.01116    0.33486    9.72220
382113.829347    0.16392    0.03278   -0.06557    0.08930    0.22324    9.73336
382113.839347   -0.03278    0.19671   -0.06557    0.02232    0.17859    9.74452
382113.849346   -0.26228    0.26228   -0.19671   -0.02232    0.10046    9.66639
382113.859346   -0.29506    0.19671   -0.29506   -0.04465   -0.04465    9.74452
382113.869346   -0.06557   -0.03278   -0.62291   -0.07813    0.00000    9.77801
382113.879346    0.09835   -0.13114   -0.85241    0.01116    0.08930    9.86731
382113.889346    0.36063   -0.13114   -1.01633    0.01116    0.20092    9.90079
382113.899346    0.52456   -0.16392   -1.18026    0.01116    0.26789    9.80033
382113.909346    0.49177   -0.19671   -1.04912    0.01116    0.32370    9.72220
382113.919346    0.22949   -0.19671   -0.81962   -0.13395    0.32370    9.67755
382113.929346   -0.03278   -0.13114   -0.52456   -0.10046    0.20092    9.71104
382113.939345   -0.26228   -0.06557   -0.13114   -0.12278    0.11162    9.78917
382113.949345   -0.36063   -0.03278    0.13114   -0.21208    0.06697    9.80033
382113.959345   -0.26228    0.00000    0.29506   -0.15627   -0.03349    9.84498
382113.969345   -0.09835    0.03278    0.32785   -0.22324   -0.01116    9.84498
382113.979345    0.13114   -0.09835    0.22949   -0.14511    0.07813    9.88963
382113.989345    0.32785   -0.26228    0.22949   -0.10046    0.21208    9.81149
382113.999345    0.32785   -0.42620    0.19671   -0.14511    0.31254    9.67755
382114.009346    0.16392   -0.36063    0.36063   -0.02232    0.30138    9.66639
382114.019346   -0.03278   -0.13114    0.62291   -0.17859    0.31254    9.67755
382114.029346   -0.26228   -0.03278    0.88519   -0.20092    0.23440    9.75568
382114.039346   -0.49177    0.00000    1.14747   -0.12278    0.08930    9.80033
382114.049346   -0.59013    0.06557    1.24583   -0.22324    0.04465    9.82266
382114.059345   -0.52456    0.19671    1.11469   -0.17859   -0.02232    9.83382
382114.069345   -0.32785    0.32785    0.85241   -0.15627    0.02232    9.83382
382114.079345   -0.03278    0.22949    0.39342   -0.07813    0.13395    9.88963
382114.089345    0.19671    0.03278    0.03278    0.01116    0.27905    9.81149
382114.099345    0.26228   -0.13114   -0.39342   -0.03349    0.35719    9.78917
382114.109345    0.29506   -0.06557   -0.62291    0.08930    0.33486    9.75568
382114.119345    0.19671    0.06557   -0.65570   -0.06697    0.35719    9.71104
382114.129345   -0.06557    0.09835   -0.62291   -0.12278    0.26789    9.72220
382114.139345   -0.22949    0.09835   -0.49177   -0.06697    0.11162    9.75568
382114.149344   -0.22949    0.13114   -0.39342   -0.15627    0.04465    9.76685
382114.159344   -0.26228    0.26228   -0.42620   -0.14511    0.00000    9.78917
382114.169344    0.00000    0.36063   -0.59013   -0.08930   -0.02232    9.86731
382114.179344    0.29506    0.29506   -0.72127   -0.08930    0.07813    9.84498
382114.189344    0.49177    0.03278   -0.95076    0.00000    0.23440    9.85614
382114.199344    0.52456   -0.03278   -0.98355    0.01116    0.35719    9.83382
382114.209344    0.49177   -0.09835   -0.91798    0.04465    0.37951    9.74452
382114.219344    0.26228   -0.09835   -0.62291   -0.01116    0.32370    9.69987
382114.229344   -0.03278   -0.09835   -0.29506   -0.13395    0.22324    9.67755
382114.239343   -0.22949   -0.06557    0.16392   -0.14511    0.07813    9.72220
382114.249343   -0.32785    0.03278    0.49177   -0.21208    0.01116    9.75568
382114.259343   -0.29506   -0.06557    0.75405   -0.17859   -0.04465    9.80033
382114.269343   -0.13114    0.09835    0.85241   -0.16743   -0.07813    9.85614
382114.279343    0.09835    0.00000    0.88519   -0.17859    0.01116    9.81149
382114.289343    0.26228   -0.06557    0.75405   -0.10046    0.13395    9.81149
382114.299343    0.39342   -0.16392    0.72127    0.01116    0.27905    9.75568
382114.309343    0.26228   -0.26228    0.65570    0.05581    0.34603    9.72220
382114.319343    0.00000   -0.26228    0.68848    0.03349    0.33486    9.69987
382114.329342   -0.22949   -0.16392    0.68848   -0.01116    0.21208    9.69987
382114.339342   -0.45899   -0.06557    0.75405   -0.06697    0.08930    9.68871
382114.349342   -0.55734   -0.09835    0.65570   -0.18976    0.02232    9.81149
382114.359342   -0.49177   -0.13114    0.49177   -0.15627   -0.01116    9.84498
382114.369342   -0.29506   -0.03278    0.26228   -0.13395    0.01116    9.86731
382114.379342   -0.06557    0.06557    0.03278   -0.14511    0.07813    9.81149
382114.389342    0.19671    0.03278   -0.39342   -0.17859    0.18976    9.80033
382114.399342    0.32785   -0.09835   -0.62291   -0.01116    0.26789    9.74452
382114.409342    0.26228   -0.16392   -0.78684   -0.05581    0.35719    9.71104
382114.419341    0.09835   -0.06557   -0.85241   -0.05581    0.37951    9.68871
382114.429341   -0.13114    0.16392   -0.81962   -0.02232    0.26789    9.72220
382114.439341   -0.36063    0.26228   -0.72127   -0.07813    0.16743    9.78917
382114.449341   -0.42620    0.16392   -0.65570   -0.22324    0.07813    9.83382
382114.459341   -0.26228    0.06557   -0.68848   -0.20092    0.01116    9.84498
382114.469341   -0.06557    0.16392   -0.65570   -0.16743    0.04465    9.83382
382114.479341    0.19671    0.22949   -0.62291   -0.16743    0.14511    9.83382
382114.489341    0.49177    0.09835   -0.65570   -0.23440    0.24557    9.78917
382114.499341    0.52456   -0.03278   -0.52456   -0.06697    0.26789    9.73336
382114.509340    0.49177    0.00000   -0.26228   -0.12278    0.34603    9.73336
382114.519340    0.26228    0.06557    0.00000   -0.10046    0.34603    9.71104
382114.529340    0.00000    0.13114    0.36063   -0.04465    0.25673    9.73336
382114.539340   -0.22949    0.09835    0.68848   -0.07813    0.15627    9.77801
382114.549340   -0.29506    0.16392    0.91798   -0.13395    0.03349    9.76685
382114.559340   -0.29506    0.16392    0.95076   -0.14511   -0.02232    9.77801
382114.569340   -0.09835    0.19671    0.85241   -0.07813   -0.01116    9.83382
382114.579340    0.13114    0.06557    0.72127   -0.02232    0.08930    9.86731
382114.589340    0.26228   -0.09835    0.55734   -0.03349    0.22324    9.82266
382114.599339    0.32785   -0.22949    0.42620    0.03349    0.25673    9.78917
382114.609339    0.29506   -0.22949    0.42620    0.04465    0.27905    9.73336
382114.619339    0.13114   -0.26228    0.42620   -0.06697    0.30138    9.71104
382114.629339   -0.09835   -0.26228    0.52456    0.00000    0.18976    9.71104
382114.639339   -0.29506   -0.13114    0.59013   -0.02232    0.11162    9.73336
382114.649339   -0.39342   -0.03278    0.45899   -0.11162    0.05581    9.80033
382114.659339   -0.32785    0.03278    0.26228   -0.11162   -0.03349    9.78917
382114.669339   -0.13114    0.00000   -0.13114   -0.08930    0.00000    9.80033
382114.679339    0.06557   -0.09835   -0.55734   -0.02232    0.10046    9.84498
382114.689338    0.26228   -0.13114   -0.91798   -0.03349    0.21208    9.81149
382114.699338    0.26228   -0.16392   -1.27861    0.04465    0.30138    9.69987
382114.709338    0.13114   -0.16392   -1.47532    0.06697    0.30138    9.69987
382114.719338   -0.03278   -0.26228   -1.44254   -0.14511    0.33486    9.67755
382114.729338   -0.26228   -0.26228   -1.24583   -0.15627    0.21208    9.75568
382114.739338   -0.39342   -0.06557   -0.81962   -0.17859    0.12278    9.76685
382114.749338   -0.45899    0.09835   -0.49177   -0.35719    0.10046    9.81149
382114.759338   -0.32785    0.13114   -0.13114   -0.30138    0.04465    9.84498
382114.769338   -0.13114    0.06557    0.06557   -0.33486    0.07813    9.82266
382114.779337    0.19671    0.06557    0.13114   -0.21208    0.15627    9.88963
382114.789337    0.42620    0.06557    0.16392   -0.11162    0.29021    9.80033
382114.799337    0.49177    0.09835    0.09835   -0.06697    0.34603    9.72220
382114.809337    0.52456    0.00000    0.09835    0.05581    0.31254    9.73336
382114.819337    0.26228    0.03278    0.16392   -0.04465    0.31254    9.64406
382114.829337   -0.13114    0.19671    0.22949   -0.08930    0.17859    9.62174
382114.839337   -0.45899    0.16392    0.49177   -0.18976    0.02232    9.76685
382114.849337   -0.62291   -0.03278    0.81962   -0.31254   -0.02232    9.90079
382114.859336   -0.45899    0.00000    1.11469   -0.20092   -0.05581    9.91195
382114.869336   -0.16392    0.39342    1.21304   -0.16743   -0.01116    9.88963
382114.879336    0.22949    0.39342    1.14747   -0.14511    0.13395    9.83382
382114.889336    0.49177    0.16392    1.01633    0.00000    0.29021    9.76685
382114.899336    0.62291   -0.13114    0.75405   -0.01116    0.37951    9.74452
382114.909336    0.49177   -0.26228    0.52456    0.17859    0.32370    9.68871
382114.919336    0.32785    0.03278    0.29506    0.15627    0.25673    9.68871
382114.929336    0.06557    0.09835    0.06557    0.04465    0.13395    9.76685
382114.939336   -0.13114    0.09835   -0.19671    0.05581   -0.01116    9.78917
382114.949336   -0.29506   -0.03278   -0.45899   -0.05581   -0.07813    9.82266
382114.959335   -0.45899   -0.06557   -0.65570   -0.11162   -0.07813    9.71104
382114.969335   -0.49177    0.13114   -0.81962   -0.15627   -0.07813    9.76685
382114.979335   -0.39342    0.13114   -0.91798   -0.14511    0.04465    9.76685
382114.989335   -0.26228    0.06557   -0.95076   -0.08930    0.21208    9.78917
382114.999335   -0.09835   -0.19671   -0.85241   -0.06697    0.35719    9.86731
382115.009336    0.00000   -0.26228   -0.72127   -0.04465    0.42416    9.80033
382115.019336    0.03278   -0.26228   -0.45899    0.01116    0.36835    9.78917
382115.029336   -0.06557   -0.16392   -0.29506   -0.03349    0.30138    9.72220
382115.039336   -0.06557   -0.09835   -0.13114   -0.10046    0.18976    9.72220
382115.049336   -0.03278   -0.16392   -0.09835   -0.16743    0.10046    9.75568
382115.059336    0.09835   -0.16392   -0.06557   -0.18976    0.00000    9.81149
382115.069335    0.29506   -0.13114   -0.09835   -0.22324   -0.01116    9.88963
382115.079335    0.55734    0.00000   -0.09835   -0.25673    0.02232    9.82266
382115.089335    0.68848    0.03278   -0.09835   -0.23440    0.16743    9.78917
382115.099335    0.62291   -0.03278    0.13114   -0.17859    0.32370    9.75568
382115.109335    0.32785   -0.09835    0.42620   -0.16743    0.43532    9.69987
382115.119335   -0.09835   -0.13114    0.78684   -0.08930    0.40184    9.59941
382115.129335   -0.49177    0.09835    1.11469   -0.06697    0.25673    9.64406
382115.139335   -0.65570    0.13114    1.34418   -0.14511    0.11162    9.76685
382115.149335   -0.65570    0.16392    1.31140   -0.14511    0.00000    9.86731
382115.159334   -0.39342    0.00000    1.11469   -0.12278   -0.04465    9.91195
382115.169334    0.00000    0.00000    0.75405   -0.06697    0.01116    9.92312
382115.179334    0.39342    0.03278    0.36063   -0.08930    0.10046    9.88963
382115.189334    0.72127    0.03278   -0.06557   -0.08930    0.17859    9.81149
382115.199334    0.85241    0.09835   -0.39342    0.01116    0.23440    9.73336
382115.209334    0.78684    0.00000   -0.49177   -0.03349    0.29021    9.65523
382115.219334    0.52456    0.00000   -0.52456   -0.05581    0.29021    9.65523
382115.229334    0.13114    0.06557   -0.45899    0.00000    0.16743    9.66639
382115.239334   -0.22949    0.29506   -0.26228   -0.04465    0.06697    9.72220
382115.249333   -0.52456    0.32785   -0.22949   -0.13395   -0.02232    9.77801
382115.259333   -0.59013    0.19671   -0.32785   -0.08930   -0.07813    9.80033
382115.269333   -0.62291    0.06557   -0.52456   -0.07813   -0.04465    9.81149
382115.279333   -0.39342   -0.06557   -0.78684   -0.01116    0.07813    9.84498
382115.289333   -0.19671   -0.06557   -1.04912   -0.06697    0.20092    9.77801
382115.299333   -0.06557   -0.19671   -1.11469    0.04465    0.26789    9.76685
382115.309333    0.06557   -0.19671   -1.01633   -0.04465    0.36835    9.76685
382115.319333    0.00000   -0.29506   -0.78684   -0.12278    0.37951    9.75568
382115.329333   -0.13114   -0.09835   -0.36063   -0.06697    0.29021    9.71104
382115.339332   -0.19671    0.06557    0.06557   -0.16743    0.21208    9.76685
382115.349332   -0.19671    0.13114    0.42620   -0.22324    0.07813    9.80033
382115.359332   -0.03278    0.09835    0.65570   -0.23440    0.01116    9.77801
382115.369332    0.06557    0.09835    0.68848   -0.15627    0.04465    9.80033
382115.379332    0.22949    0.06557    0.72127   -0.10046    0.12278    9.84498
382115.389332    0.26228   -0.16392    0.65570   -0.10046    0.25673    9.75568
382115.399332    0.16392   -0.29506    0.52456   -0.02232    0.30138    9.75568
382115.409332    0.00000   -0.29506    0.55734    0.03349    0.31254    9.74452
382115.419332   -0.22949   -0.22949    0.59013   -0.08930    0.32370    9.69987
382115.429331   -0.39342   -0.19671    0.65570   -0.06697    0.21208    9.75568
382115.439331   -0.49177   -0.16392    0.81962   -0.08930    0.13395    9.75568
382115.449331   -0.45899   -0.03278    0.75405   -0.20092    0.07813    9.75568
382115.459331   -0.26228    0.16392    0.62291   -0.17859   -0.01116    9.77801
382115.469331    0.09835    0.29506    0.39342   -0.17859    0.03349    9.84498
382115.479331    0.39342    0.19671    0.03278   -0.08930    0.13395    9.94544
382115.489331    0.68848    0.06557   -0.29506   -0.03349    0.26789    9.90079
382115.499331    0.78684   -0.06557   -0.55734   -0.01116    0.33486    9.78917
382115.509331    0.68848   -0.03278   -0.75405    0.10046    0.32370    9.74452
382115.519330    0.45899    0.00000   -0.75405   -0.05581    0.30138    9.68871
382115.529330    0.13114   -0.13114   -0.78684   -0.08930    0.18976    9.63290
382115.539330   -0.26228   -0.03278   -0.65570   -0.04465    0.04465    9.64406
382115.549330   -0.49177    0.09835   -0.59013   -0.21208    0.02232    9.76685
382115.559330   -0.52456    0.22949   -0.55734   -0.15627   -0.06697    9.84498
382115.569330   -0.39342    0.19671   -0.62291   -0.22324   -0.03349    9.85614
382115.579330   -0.09835    0.09835   -0.68848   -0.14511    0.10046    9.87847
382115.589330    0.06557    0.09835   -0.65570   -0.10046    0.23440    9.83382
382115.599330    0.19671    0.03278   -0.55734   -0.14511    0.33486    9.77801
382115.609329    0.19671    0.06557   -0.36063    0.01116    0.33486    9.72220
382115.619329    0.06557    0.06557    0.00000   -0.06697    0.33486    9.66639
382115.629329   -0.06557    0.03278    0.26228   -0.14511    0.23440    9.74452
382115.639329   -0.22949    0.03278    0.62291   -0.03349    0.06697    9.77801
382115.649329   -0.26228    0.03278    0.81962   -0.15627    0.01116    9.81149
382115.659329   -0.16392   -0.03278    0.88519   -0.16743   -0.05581    9.81149
382115.669329   -0.03278   -0.03278    0.88519   -0.11162   -0.04465    9.78917
382115.679329    0.09835   -0.09835    0.72127   -0.11162    0.11162    9.75568
382115.689329    0.13114   -0.09835    0.59013   -0.02232    0.25673    9.78917
382115.699328    0.09835   -0.13114    0.49177   -0.04465    0.37951    9.76685
382115.709328   -0.06557   -0.19671    0.49177    0.04465    0.35719    9.71104
382115.719328   -0.26228   -0.03278    0.55734    0.02232    0.30138    9.75568
382115.729328   -0.36063    0.00000    0.55734   -0.07813    0.21208    9.75568
382115.739328   -0.45899    0.09835    0.55734   -0.04465    0.11162    9.76685
382115.749328   -0.36063   -0.03278    0.42620   -0.08930    0.06697    9.80033
382115.759328   -0.26228   -0.13114    0.13114   -0.10046    0.01116    9.78917
382115.769328    0.03278   -0.03278   -0.16392   -0.10046    0.00000    9.81149
382115.779328    0.36063   -0.03278   -0.55734   -0.14511    0.06697    9.78917
382115.789327    0.62291   -0.13114   -0.85241   -0.10046    0.21208    9.81149
382115.799327    0.62291   -0.26228   -0.98355   -0.07813    0.35719    9.81149
382115.809327    0.55734   -0.29506   -0.88519   -0.07813    0.37951    9.77801
382115.819327    0.32785   -0.13114   -0.68848   -0.11162    0.32370    9.72220
382115.829327    0.03278    0.13114   -0.45899   -0.15627    0.21208    9.68871
382115.839327   -0.16392    0.19671   -0.22949   -0.18976    0.07813    9.71104
382115.849327   -0.29506    0.16392   -0.09835   -0.16743   -0.01116    9.76685
382115.859327   -0.26228    0.16392   -0.06557   -0.15627    0.00000    9.75568
382115.869327   -0.22949    0.36063   -0.29506   -0.06697   -0.02232    9.76685
382115.879326   -0.03278    0.26228   -0.45899   -0.16743    0.04465    9.82266
382115.889326    0.19671   -0.06557   -0.62291   -0.21208    0.17859   10.02357
382115.899326    0.62291   -0.55734   -0.55734   -0.06697    0.25673   10.03474
382115.909326    0.85241   -0.42620   -0.29506   -0.02232    0.37951    9.78917
382115.919326    0.68848    0.09835    0.19671   -0.16743    0.44648    9.67755
382115.929326    0.29506    0.26228    0.65570   -0.23440    0.32370    9.59941
382115.939326    0.13114    0.09835    1.31140   -0.26789    0.12278    9.81149
382115.949326    0.06557   -0.13114    1.63924   -0.26789    0.00000    9.86731
382115.959325   -0.03278    0.19671    1.70481   -0.01116   -0.04465    9.71104
382115.969325   -0.03278    0.59013    1.37697    0.02232   -0.03349    9.73336
382115.979325    0.00000    0.39342    0.88519    0.07813    0.04465    9.74452
[truncated: 19,189,441 more chars]
