# Supplementary material for: Response spectrum-based analysis of airborne radar random vibration and multi-point control improvement
Source: Sci Rep. 2024 Mar 30;14:7565. doi: 10.1038/s41598-024-56783-y (PMC10981720; doi:10.1038/s41598-024-56783-y)
Supplement: Supplementary file 2 — Supplementary Information 2. [file 41598_2024_56783_MOESM2_ESM.txt]

Time              Gyro_X     Gyro_Y     Gyro_Z    Accel_X    Accel_Y    Accel_Z
215258.955746    0.00000    0.06557    0.00000   -0.02232    0.11162    9.78917
215258.965746   -0.03278    0.06557    0.00000   -0.02232    0.10046    9.78917
215258.975746    0.00000    0.00000    0.00000   -0.02232    0.11162    9.77801
215258.985746    0.00000    0.00000    0.00000    0.00000    0.12278    9.78917
215258.995746   -0.03278    0.03278    0.00000    0.00000    0.11162    9.77801
215259.005743    0.00000    0.06557    0.03278    0.00000    0.12278    9.77801
215259.015743    0.03278    0.03278    0.00000    0.02232    0.12278    9.78917
215259.025743    0.03278   -0.06557    0.03278    0.02232    0.11162    9.78917
215259.035742    0.03278    0.00000   -0.03278    0.02232    0.11162    9.78917
215259.045742    0.03278    0.06557   -0.03278    0.01116    0.11162    9.76685
215259.055742    0.03278    0.03278   -0.03278    0.02232    0.10046    9.80033
215259.065742    0.03278   -0.03278    0.00000    0.01116    0.11162    9.80033
215259.075742    0.00000   -0.06557    0.00000    0.00000    0.10046    9.76685
215259.085742    0.00000    0.03278   -0.03278    0.01116    0.08930    9.80033
215259.095742    0.00000    0.00000   -0.03278    0.00000    0.10046    9.78917
215259.105742    0.00000   -0.06557   -0.03278    0.00000    0.10046    9.77801
215259.115742    0.00000   -0.06557   -0.03278   -0.01116    0.11162    9.77801
215259.125742    0.00000   -0.03278    0.00000    0.00000    0.08930    9.77801
215259.135742    0.00000    0.00000    0.03278   -0.01116    0.10046    9.78917
215259.145742    0.00000   -0.03278    0.03278   -0.02232    0.11162    9.78917
215259.155742    0.00000   -0.06557    0.00000   -0.01116    0.08930    9.78917
215259.165742    0.00000   -0.03278    0.03278   -0.02232    0.08930    9.77801
215259.175742    0.00000    0.00000    0.00000   -0.01116    0.08930    9.77801
215259.185742   -0.03278    0.00000    0.00000   -0.03349    0.08930    9.76685
215259.195742    0.00000   -0.06557    0.00000   -0.03349    0.10046    9.80033
215259.205742   -0.03278   -0.03278    0.00000   -0.03349    0.10046    9.77801
215259.215742   -0.03278    0.03278    0.00000   -0.03349    0.10046    9.76685
215259.225741   -0.03278    0.00000    0.00000   -0.04465    0.11162    9.80033
215259.235741    0.00000   -0.03278    0.03278   -0.02232    0.11162    9.76685
215259.245741    0.00000   -0.06557   -0.03278   -0.04465    0.10046    9.76685
215259.255741    0.00000    0.06557    0.03278   -0.02232    0.10046    9.78917
215259.265741    0.00000    0.06557    0.03278   -0.03349    0.10046    9.78917
215259.275741    0.00000    0.00000   -0.03278   -0.03349    0.11162    9.77801
215259.285741    0.03278   -0.06557    0.00000   -0.01116    0.11162    9.78917
215259.295741    0.00000    0.00000   -0.03278   -0.03349    0.11162    9.77801
215259.305741    0.03278    0.06557    0.00000   -0.01116    0.10046    9.77801
215259.315741    0.00000    0.00000    0.00000   -0.03349    0.10046    9.77801
215259.325741    0.00000   -0.03278    0.00000   -0.01116    0.10046    9.77801
215259.335741    0.03278    0.00000    0.00000   -0.01116    0.10046    9.77801
215259.345741    0.00000    0.06557   -0.03278    0.00000    0.10046    9.77801
215259.355741    0.00000    0.03278    0.00000   -0.01116    0.08930    9.80033
215259.365741   -0.03278   -0.03278    0.00000    0.00000    0.11162    9.78917
215259.375741    0.00000    0.00000    0.00000   -0.01116    0.08930    9.78917
215259.385741    0.00000    0.06557   -0.03278   -0.01116    0.11162    9.78917
215259.395741   -0.03278    0.00000    0.00000   -0.01116    0.12278    9.77801
215259.405741   -0.03278   -0.06557    0.00000   -0.02232    0.11162    9.77801
215259.415740    0.03278   -0.03278    0.00000   -0.02232    0.12278    9.78917
215259.425740   -0.03278    0.00000    0.00000   -0.02232    0.11162    9.80033
215259.435740    0.03278    0.03278    0.00000    0.01116    0.12278    9.78917
215259.445740    0.00000    0.00000    0.00000   -0.01116    0.10046    9.78917
215259.455740    0.03278   -0.03278    0.00000    0.00000    0.11162    9.78917
215259.465740    0.00000    0.00000   -0.03278    0.00000    0.11162    9.78917
215259.475740    0.00000    0.06557    0.00000    0.00000    0.10046    9.77801
215259.485740    0.00000    0.03278    0.00000    0.01116    0.10046    9.77801
215259.495740    0.00000   -0.03278    0.03278   -0.02232    0.11162    9.77801
215259.505740   -0.03278    0.00000   -0.03278    0.01116    0.12278    9.75568
215259.515740    0.03278    0.03278    0.00000    0.00000    0.10046    9.78917
215259.525740    0.03278    0.00000    0.03278    0.00000    0.10046    9.76685
215259.535740    0.03278   -0.06557    0.00000    0.01116    0.08930    9.77801
215259.545740    0.03278   -0.06557    0.00000    0.00000    0.08930    9.77801
215259.555740    0.03278    0.00000    0.00000    0.01116    0.07813    9.78917
215259.565740    0.03278    0.00000    0.00000   -0.01116    0.10046    9.77801
215259.575740   -0.03278   -0.06557    0.00000   -0.02232    0.10046    9.77801
215259.585740   -0.03278   -0.06557    0.00000   -0.01116    0.08930    9.77801
215259.595740    0.00000   -0.06557    0.00000   -0.05581    0.10046    9.76685
215259.605740    0.00000    0.06557    0.00000   -0.07813    0.08930    9.77801
215259.615740    0.00000   -0.03278    0.00000   -0.05581    0.08930    9.78917
215259.625739    0.00000   -0.06557    0.00000   -0.05581    0.10046    9.81149
215259.635739    0.00000    0.00000   -0.03278   -0.04465    0.08930    9.77801
215259.645739    0.00000    0.03278    0.03278   -0.04465    0.08930    9.77801
215259.655739    0.00000    0.00000    0.00000   -0.04465    0.10046    9.78917
215259.665739   -0.03278   -0.03278    0.03278   -0.04465    0.07813    9.78917
215259.675739    0.03278    0.00000    0.00000   -0.04465    0.10046    9.77801
215259.685739    0.00000    0.06557    0.03278   -0.04465    0.08930    9.77801
215259.695739    0.00000    0.06557    0.03278   -0.04465    0.11162    9.77801
215259.705739   -0.03278    0.03278    0.00000   -0.02232    0.10046    9.76685
215259.715739    0.00000   -0.03278    0.00000   -0.02232    0.10046    9.78917
215259.725739    0.00000    0.06557    0.00000   -0.01116    0.10046    9.77801
215259.735739    0.00000    0.09835    0.00000    0.00000    0.10046    9.77801
215259.745739   -0.03278    0.03278   -0.03278   -0.02232    0.11162    9.78917
215259.755739   -0.06557    0.00000    0.00000    0.00000    0.12278    9.78917
215259.765739   -0.03278    0.03278    0.00000    0.00000    0.12278    9.78917
215259.775739   -0.03278    0.09835    0.03278    0.00000    0.12278    9.78917
215259.785739   -0.03278    0.00000    0.00000    0.03349    0.12278    9.80033
215259.795739    0.00000   -0.06557    0.00000    0.01116    0.12278    9.80033
215259.805739    0.03278   -0.03278   -0.03278    0.00000    0.12278    9.80033
215259.815738    0.06557    0.00000    0.00000    0.00000    0.12278    9.78917
215259.825738    0.03278    0.00000    0.03278    0.02232    0.12278    9.80033
215259.835738    0.03278   -0.03278    0.00000    0.00000    0.10046    9.78917
215259.845738    0.03278   -0.03278    0.00000    0.00000    0.11162    9.80033
215259.855738    0.00000    0.00000    0.00000   -0.01116    0.10046    9.77801
215259.865738    0.00000    0.03278    0.00000   -0.01116    0.10046    9.76685
215259.875738    0.00000   -0.03278   -0.03278   -0.02232    0.10046    9.76685
215259.885738    0.03278   -0.03278    0.00000   -0.03349    0.11162    9.77801
215259.895738    0.00000    0.00000    0.00000   -0.03349    0.11162    9.75568
215259.905738    0.00000    0.03278   -0.03278   -0.02232    0.10046    9.76685
215259.915738    0.00000    0.00000    0.00000   -0.04465    0.10046    9.78917
215259.925738    0.03278   -0.03278    0.00000   -0.01116    0.10046    9.78917
215259.935738    0.03278    0.00000    0.00000   -0.01116    0.10046    9.78917
215259.945738    0.00000    0.03278   -0.03278   -0.01116    0.07813    9.80033
215259.955738   -0.03278    0.00000    0.00000    0.00000    0.10046    9.81149
215259.965738    0.00000   -0.03278    0.00000    0.00000    0.11162    9.81149
215259.975738   -0.03278    0.00000    0.00000   -0.01116    0.10046    9.80033
215259.985738    0.00000    0.00000    0.03278   -0.01116    0.11162    9.81149
215259.995738    0.00000   -0.03278    0.00000   -0.01116    0.11162    9.80033
215260.005734    0.00000   -0.09835    0.00000    0.00000    0.08930    9.78917
215260.015734    0.00000   -0.06557   -0.03278    0.01116    0.10046    9.80033
215260.025734    0.03278    0.03278    0.00000   -0.01116    0.10046    9.77801
215260.035734    0.00000    0.03278   -0.03278   -0.01116    0.07813    9.78917
215260.045734    0.00000   -0.03278   -0.03278   -0.01116    0.08930    9.77801
215260.055734    0.00000   -0.06557   -0.03278   -0.02232    0.07813    9.76685
215260.065734   -0.03278   -0.03278   -0.03278   -0.02232    0.10046    9.76685
215260.075734   -0.03278    0.03278   -0.03278   -0.01116    0.10046    9.75568
215260.085734    0.00000   -0.06557    0.00000   -0.03349    0.10046    9.76685
215260.095734   -0.03278   -0.03278   -0.03278   -0.03349    0.11162    9.75568
215260.105734   -0.03278   -0.03278    0.00000   -0.05581    0.10046    9.76685
215260.115734   -0.03278    0.03278   -0.03278   -0.03349    0.11162    9.78917
215260.125733    0.00000    0.00000    0.00000   -0.03349    0.10046    9.78917
215260.135733    0.00000   -0.06557    0.00000   -0.05581    0.11162    9.78917
215260.145733    0.00000    0.00000    0.03278   -0.04465    0.11162    9.80033
215260.155733   -0.03278    0.03278    0.03278   -0.06697    0.10046    9.78917
215260.165733    0.00000    0.03278    0.03278   -0.04465    0.11162    9.78917
215260.175733    0.00000   -0.03278    0.03278   -0.06697    0.10046    9.82266
215260.185733    0.00000    0.00000    0.03278   -0.02232    0.13395    9.80033
215260.195733    0.03278    0.06557    0.03278   -0.04465    0.12278    9.80033
215260.205733    0.06557    0.06557    0.03278   -0.02232    0.11162    9.80033
215260.215733    0.03278    0.03278    0.00000   -0.02232    0.11162    9.78917
215260.225733    0.03278   -0.03278    0.03278   -0.02232    0.11162    9.77801
215260.235733    0.06557    0.06557    0.00000    0.01116    0.08930    9.77801
215260.245733    0.06557    0.06557   -0.03278   -0.01116    0.07813    9.78917
215260.255733    0.00000    0.03278    0.00000    0.01116    0.08930    9.77801
215260.265733    0.00000   -0.06557    0.03278   -0.01116    0.07813    9.74452
215260.275733   -0.03278   -0.03278    0.00000   -0.01116    0.06697    9.72220
215260.285733    0.00000    0.03278    0.00000   -0.01116    0.06697    9.67755
215260.295733    0.03278    0.03278   -0.03278   -0.01116    0.06697    9.71104
215260.305733    0.00000    0.09835   -0.03278    0.00000    0.06697    9.76685
215260.315732   -0.09835    0.13114    0.03278    0.03349    0.06697    9.84498
215260.325732   -0.13114    0.09835   -0.03278    0.05581    0.07813    9.86731
215260.335732   -0.19671   -0.06557    0.03278    0.05581    0.12278    9.86731
215260.345732   -0.19671   -0.16392    0.00000    0.01116    0.14511    9.82266
215260.355732   -0.09835   -0.09835    0.00000   -0.02232    0.18976    9.78917
215260.365732    0.00000    0.03278   -0.03278   -0.02232    0.20092    9.75568
215260.375732    0.13114    0.13114    0.00000   -0.02232    0.17859    9.78917
215260.385732    0.16392    0.00000   -0.03278    0.01116    0.14511    9.82266
215260.395732    0.19671   -0.06557   -0.03278    0.01116    0.12278    9.83382
215260.405732    0.09835   -0.09835    0.00000    0.01116    0.10046    9.82266
215260.415732    0.00000   -0.03278    0.00000   -0.01116    0.06697    9.77801
215260.425732   -0.03278   -0.06557    0.00000   -0.03349    0.07813    9.74452
215260.435732   -0.09835   -0.06557    0.00000   -0.05581    0.10046    9.76685
215260.445732   -0.09835    0.03278    0.00000   -0.04465    0.12278    9.76685
215260.455732   -0.03278    0.09835    0.00000   -0.02232    0.14511    9.75568
215260.465732    0.00000    0.03278    0.00000    0.01116    0.14511    9.76685
215260.475732    0.09835   -0.13114    0.00000    0.00000    0.13395    9.76685
215260.485732    0.13114   -0.16392    0.03278   -0.03349    0.11162    9.75568
215260.495732    0.13114   -0.03278    0.00000   -0.07813    0.08930    9.76685
215260.505732    0.09835    0.06557    0.00000   -0.05581    0.06697    9.78917
215260.515731    0.00000    0.00000    0.03278   -0.02232    0.04465    9.80033
215260.525731   -0.06557   -0.06557    0.03278    0.00000    0.04465    9.81149
215260.535731   -0.06557   -0.06557    0.03278   -0.04465    0.07813    9.80033
215260.545731   -0.09835   -0.06557    0.00000   -0.07813    0.11162    9.77801
215260.555731   -0.03278   -0.03278    0.00000   -0.07813    0.13395    9.75568
215260.565731    0.03278   -0.03278    0.00000   -0.10046    0.13395    9.74452
215260.575731    0.09835    0.06557    0.00000   -0.05581    0.10046    9.78917
215260.585731    0.09835    0.13114    0.00000   -0.04465    0.08930    9.78917
215260.595731    0.13114    0.09835   -0.03278    0.00000    0.04465    9.80033
215260.605731    0.06557    0.03278    0.00000   -0.03349    0.03349    9.82266
215260.615731   -0.03278    0.03278   -0.03278   -0.03349    0.05581    9.81149
215260.625731   -0.16392    0.06557    0.03278   -0.04465    0.04465    9.78917
215260.635731   -0.16392    0.09835    0.00000   -0.03349    0.07813    9.80033
215260.645731   -0.13114    0.06557   -0.06557   -0.01116    0.13395    9.77801
215260.655731   -0.06557    0.03278    0.00000    0.01116    0.14511    9.77801
215260.665731   -0.03278    0.03278    0.00000    0.02232    0.14511    9.78917
215260.675731    0.06557    0.03278   -0.03278    0.00000    0.12278    9.78917
215260.685731    0.09835   -0.03278   -0.03278   -0.01116    0.11162    9.78917
215260.695731    0.09835   -0.03278   -0.03278   -0.02232    0.10046    9.76685
215260.705730    0.03278    0.06557    0.00000   -0.01116    0.07813    9.77801
215260.715730    0.00000    0.06557    0.00000    0.00000    0.06697    9.80033
215260.725730   -0.06557    0.03278    0.00000    0.01116    0.08930    9.78917
215260.735730   -0.13114   -0.03278    0.00000    0.02232    0.10046    9.78917
215260.745730   -0.16392   -0.03278    0.00000    0.00000    0.13395    9.78917
215260.755730   -0.06557    0.00000    0.03278    0.00000    0.16743    9.75568
215260.765730    0.00000    0.06557    0.03278   -0.02232    0.17859    9.76685
215260.775730    0.09835    0.00000    0.00000    0.00000    0.15627    9.78917
215260.785730    0.09835    0.00000   -0.03278    0.02232    0.13395    9.78917
215260.795730    0.13114    0.03278    0.00000    0.02232    0.12278    9.80033
215260.805730    0.06557    0.00000    0.00000    0.02232    0.11162    9.81149
215260.815730    0.00000   -0.06557    0.03278    0.02232    0.10046    9.80033
215260.825730   -0.03278   -0.09835    0.00000    0.01116    0.10046    9.78917
215260.835730   -0.06557    0.00000    0.00000    0.01116    0.12278    9.78917
215260.845730   -0.06557    0.00000    0.03278    0.01116    0.14511    9.78917
215260.855730   -0.03278   -0.06557    0.03278    0.01116    0.14511    9.78917
215260.865730    0.06557   -0.06557   -0.03278    0.01116    0.14511    9.78917
215260.875730    0.09835   -0.06557    0.00000   -0.01116    0.13395    9.77801
215260.885730    0.13114   -0.03278    0.00000   -0.01116    0.10046    9.78917
215260.895729    0.09835   -0.03278   -0.03278   -0.02232    0.10046    9.77801
215260.905729    0.09835   -0.06557    0.00000   -0.03349    0.07813    9.80033
215260.915729    0.03278   -0.03278   -0.03278   -0.03349    0.07813    9.80033
215260.925729   -0.03278    0.00000   -0.03278   -0.04465    0.06697    9.78917
215260.935729   -0.06557    0.00000   -0.03278   -0.01116    0.07813    9.78917
215260.945729   -0.06557   -0.06557    0.00000   -0.03349    0.11162    9.77801
215260.955729   -0.03278   -0.09835   -0.06557   -0.05581    0.10046    9.75568
215260.965729    0.00000    0.03278   -0.03278   -0.06697    0.11162    9.75568
215260.975729    0.06557    0.06557    0.00000   -0.05581    0.10046    9.77801
215260.985729    0.06557    0.00000   -0.06557   -0.05581    0.08930    9.77801
215260.995729    0.03278   -0.06557   -0.03278   -0.04465    0.06697    9.77801
215261.005726    0.00000    0.00000    0.00000   -0.04465    0.05581    9.78917
215261.015726   -0.03278    0.06557    0.00000   -0.04465    0.06697    9.80033
215261.025725   -0.06557    0.00000    0.00000   -0.04465    0.07813    9.77801
215261.035725   -0.09835   -0.03278   -0.03278   -0.05581    0.10046    9.77801
215261.045725   -0.09835    0.03278    0.03278   -0.04465    0.11162    9.76685
215261.055725   -0.03278    0.06557    0.00000   -0.03349    0.12278    9.77801
215261.065725    0.00000    0.06557   -0.03278   -0.02232    0.11162    9.76685
215261.075725    0.06557    0.00000    0.00000   -0.03349    0.12278    9.77801
215261.085725    0.06557    0.00000    0.00000   -0.01116    0.12278    9.80033
215261.095725    0.06557    0.06557    0.00000   -0.02232    0.08930    9.78917
215261.105725    0.00000    0.06557    0.00000   -0.02232    0.08930    9.80033
215261.115725   -0.03278    0.00000    0.03278    0.00000    0.07813    9.80033
215261.125725   -0.03278   -0.06557    0.03278    0.02232    0.10046    9.80033
215261.135725   -0.03278    0.00000    0.03278    0.01116    0.11162    9.80033
215261.145725   -0.06557    0.06557    0.03278    0.01116    0.13395    9.77801
215261.155725   -0.03278    0.00000    0.00000    0.00000    0.14511    9.77801
215261.165725    0.03278   -0.06557    0.06557    0.00000    0.14511    9.78917
215261.175725    0.06557   -0.03278    0.00000   -0.01116    0.13395    9.78917
215261.185725    0.03278    0.06557    0.00000    0.00000    0.11162    9.78917
215261.195725    0.03278    0.00000    0.00000    0.01116    0.11162    9.80033
215261.205725    0.03278   -0.06557    0.03278   -0.02232    0.10046    9.80033
215261.215724   -0.06557   -0.03278    0.00000    0.00000    0.10046    9.80033
215261.225724   -0.06557    0.03278   -0.03278    0.00000    0.11162    9.77801
215261.235724   -0.03278    0.03278    0.00000   -0.01116    0.12278    9.78917
215261.245724   -0.06557   -0.03278    0.00000    0.00000    0.12278    9.78917
215261.255724    0.00000   -0.06557   -0.03278   -0.02232    0.15627    9.76685
215261.265724    0.00000    0.00000    0.00000    0.00000    0.13395    9.78917
215261.275724    0.06557    0.03278   -0.03278   -0.03349    0.13395    9.78917
215261.285724    0.09835   -0.06557    0.00000   -0.05581    0.10046    9.77801
215261.295724    0.03278   -0.03278    0.00000   -0.01116    0.08930    9.78917
215261.305724    0.03278    0.03278   -0.03278   -0.01116    0.08930    9.80033
215261.315724    0.00000    0.03278   -0.03278   -0.03349    0.08930    9.78917
215261.325724   -0.03278    0.00000    0.00000   -0.03349    0.10046    9.77801
215261.335724   -0.03278   -0.09835    0.00000   -0.04465    0.11162    9.77801
215261.345724    0.00000    0.00000    0.00000   -0.04465    0.12278    9.76685
215261.355724    0.00000    0.06557    0.00000   -0.03349    0.11162    9.77801
215261.365724    0.03278    0.03278   -0.03278   -0.03349    0.10046    9.78917
215261.375724    0.06557    0.00000    0.00000   -0.02232    0.10046    9.78917
215261.385724    0.06557    0.00000    0.00000   -0.03349    0.08930    9.81149
215261.395724    0.03278    0.03278    0.00000   -0.03349    0.07813    9.78917
215261.405724    0.00000    0.06557    0.00000   -0.01116    0.07813    9.80033
215261.415724    0.00000   -0.03278    0.00000   -0.01116    0.06697    9.80033
215261.425723   -0.03278   -0.03278    0.00000   -0.03349    0.08930    9.77801
215261.435723   -0.03278    0.03278    0.00000    0.00000    0.10046    9.78917
215261.445723   -0.03278    0.06557    0.03278   -0.02232    0.11162    9.77801
215261.455723    0.00000    0.00000    0.03278   -0.02232    0.10046    9.75568
215261.465723    0.03278   -0.03278    0.00000   -0.01116    0.07813    9.77801
215261.475723    0.03278    0.00000    0.03278   -0.02232    0.07813    9.77801
215261.485723    0.00000    0.06557    0.00000    0.03349    0.06697    9.76685
215261.495723    0.00000    0.03278    0.03278    0.01116    0.06697    9.77801
215261.505723   -0.06557   -0.06557   -0.03278   -0.01116    0.07813    9.78917
215261.515723   -0.09835    0.00000    0.00000   -0.02232    0.08930    9.78917
215261.525723   -0.09835    0.03278    0.03278   -0.01116    0.11162    9.78917
215261.535723   -0.09835    0.03278    0.00000    0.00000    0.12278    9.78917
215261.545723   -0.06557   -0.06557    0.03278    0.00000    0.13395    9.77801
215261.555723    0.00000   -0.03278    0.00000   -0.02232    0.14511    9.78917
215261.565723    0.00000    0.03278   -0.03278   -0.01116    0.13395    9.78917
215261.575723    0.00000    0.03278    0.00000   -0.01116    0.13395    9.77801
215261.585723    0.03278   -0.03278    0.00000   -0.02232    0.12278    9.78917
215261.595723    0.00000    0.00000    0.00000    0.00000    0.10046    9.81149
215261.605722   -0.03278    0.03278    0.00000    0.01116    0.11162    9.80033
215261.615722   -0.03278    0.03278    0.00000   -0.01116    0.12278    9.80033
215261.625722   -0.03278   -0.03278    0.00000   -0.02232    0.13395    9.80033
215261.635722    0.00000   -0.06557    0.00000   -0.02232    0.15627    9.78917
215261.645722    0.00000   -0.03278    0.03278   -0.02232    0.15627    9.78917
215261.655722    0.06557    0.03278    0.00000   -0.01116    0.14511    9.78917
215261.665722    0.09835    0.00000    0.00000   -0.03349    0.13395    9.78917
215261.675722    0.09835   -0.03278   -0.03278   -0.03349    0.12278    9.78917
215261.685722    0.09835   -0.03278    0.00000   -0.01116    0.08930    9.77801
215261.695722    0.03278    0.00000    0.00000   -0.02232    0.07813    9.77801
215261.705722    0.00000    0.00000    0.00000   -0.01116    0.06697    9.77801
215261.715722   -0.03278   -0.06557    0.00000   -0.04465    0.07813    9.76685
215261.725722   -0.03278   -0.03278    0.03278   -0.03349    0.10046    9.76685
215261.735722   -0.06557    0.03278    0.00000   -0.03349    0.11162    9.75568
215261.745722    0.00000    0.03278    0.00000   -0.03349    0.08930    9.75568
215261.755722    0.00000    0.00000    0.00000   -0.04465    0.11162    9.75568
215261.765722    0.03278   -0.03278    0.03278   -0.04465    0.08930    9.77801
215261.775722    0.03278    0.03278    0.00000   -0.03349    0.08930    9.77801
215261.785722    0.03278    0.06557    0.00000   -0.03349    0.07813    9.77801
215261.795722   -0.03278    0.03278    0.00000   -0.01116    0.06697    9.80033
215261.805721   -0.03278   -0.03278    0.00000   -0.02232    0.06697    9.80033
215261.815721   -0.06557    0.00000    0.00000    0.00000    0.08930    9.78917
215261.825721   -0.06557    0.06557    0.00000    0.00000    0.08930    9.78917
215261.835721   -0.06557    0.03278    0.00000    0.00000    0.10046    9.78917
215261.845721    0.00000   -0.06557    0.00000   -0.01116    0.11162    9.76685
215261.855721    0.00000    0.00000   -0.03278   -0.01116    0.11162    9.77801
215261.865721    0.03278    0.06557    0.00000    0.00000    0.12278    9.78917
215261.875721    0.03278    0.06557    0.00000   -0.01116    0.11162    9.78917
215261.885721    0.00000   -0.06557   -0.03278   -0.02232    0.07813    9.80033
215261.895721    0.00000   -0.03278   -0.03278   -0.01116    0.08930    9.80033
215261.905721    0.00000    0.00000    0.00000   -0.01116    0.11162    9.80033
215261.915721   -0.03278    0.03278   -0.03278   -0.01116    0.11162    9.78917
215261.925721   -0.03278    0.00000    0.00000   -0.02232    0.11162    9.77801
215261.935721   -0.03278   -0.03278   -0.03278   -0.01116    0.12278    9.77801
215261.945721   -0.03278    0.00000    0.00000   -0.01116    0.12278    9.76685
215261.955721    0.03278    0.06557    0.00000    0.00000    0.12278    9.80033
215261.965721    0.00000    0.03278    0.00000   -0.01116    0.11162    9.80033
215261.975721    0.06557   -0.03278    0.00000   -0.01116    0.11162    9.78917
215261.985720    0.03278   -0.03278    0.00000   -0.02232    0.12278    9.78917
215261.995720    0.00000    0.00000    0.00000   -0.01116    0.11162    9.80033
215262.005717    0.00000    0.00000    0.00000   -0.02232    0.10046    9.78917
215262.015717    0.00000   -0.06557    0.00000   -0.03349    0.10046    9.78917
215262.025717    0.00000   -0.06557    0.00000   -0.03349    0.11162    9.78917
215262.035717    0.00000    0.06557   -0.03278   -0.03349    0.11162    9.77801
215262.045717   -0.03278    0.06557    0.00000   -0.03349    0.11162    9.76685
215262.055717    0.03278    0.00000    0.03278    0.00000    0.11162    9.77801
215262.065717    0.03278   -0.03278    0.00000   -0.01116    0.10046    9.78917
215262.075717    0.03278   -0.03278    0.00000   -0.02232    0.10046    9.77801
215262.085717    0.00000    0.03278    0.00000    0.00000    0.10046    9.77801
215262.095717    0.00000   -0.03278    0.00000   -0.01116    0.10046    9.77801
215262.105717    0.00000   -0.06557    0.00000   -0.01116    0.08930    9.76685
215262.115717    0.03278    0.03278    0.00000   -0.02232    0.08930    9.77801
215262.125716    0.00000    0.06557    0.00000   -0.02232    0.10046    9.78917
215262.135716   -0.03278    0.03278    0.00000   -0.02232    0.10046    9.78917
215262.145716    0.00000   -0.03278    0.00000   -0.03349    0.11162    9.77801
215262.155716    0.03278    0.00000   -0.03278   -0.03349    0.11162    9.76685
215262.165716    0.00000    0.03278    0.00000    0.00000    0.10046    9.77801
215262.175716    0.03278    0.03278   -0.03278   -0.01116    0.10046    9.76685
215262.185716    0.00000    0.00000    0.00000    0.00000    0.10046    9.78917
215262.195716   -0.03278    0.00000   -0.03278    0.02232    0.10046    9.78917
215262.205716    0.00000    0.00000    0.00000    0.00000    0.08930    9.78917
215262.215716   -0.03278    0.03278    0.00000    0.00000    0.10046    9.80033
215262.225716   -0.03278    0.00000    0.00000    0.01116    0.10046    9.78917
215262.235716    0.00000   -0.06557    0.00000    0.02232    0.10046    9.77801
215262.245716    0.00000    0.00000    0.00000    0.02232    0.12278    9.78917
215262.255716   -0.03278    0.06557   -0.03278    0.01116    0.11162    9.77801
215262.265716    0.00000    0.03278   -0.03278    0.02232    0.10046    9.78917
215262.275716    0.03278   -0.09835   -0.03278    0.00000    0.10046    9.76685
215262.285716    0.06557   -0.09835   -0.03278    0.00000    0.10046    9.77801
215262.295716    0.06557    0.00000    0.00000   -0.02232    0.08930    9.77801
215262.305716    0.00000    0.00000    0.00000   -0.01116    0.08930    9.75568
215262.315716    0.00000   -0.09835    0.00000   -0.02232    0.07813    9.75568
215262.325715    0.03278   -0.06557    0.00000   -0.02232    0.06697    9.77801
215262.335715   -0.03278    0.00000    0.03278   -0.03349    0.07813    9.76685
215262.345715   -0.03278    0.00000    0.00000   -0.03349    0.08930    9.76685
215262.355715   -0.03278   -0.06557   -0.03278   -0.03349    0.07813    9.77801
215262.365715   -0.06557   -0.06557    0.03278   -0.04465    0.08930    9.77801
215262.375715   -0.06557   -0.03278    0.00000   -0.02232    0.11162    9.78917
215262.385715    0.00000    0.03278    0.06557   -0.05581    0.11162    9.80033
215262.395715    0.00000    0.00000    0.00000   -0.03349    0.12278    9.81149
215262.405715   -0.03278   -0.06557    0.00000   -0.04465    0.13395    9.80033
215262.415715    0.00000    0.03278    0.00000   -0.03349    0.13395    9.81149
215262.425715    0.00000    0.06557    0.00000   -0.02232    0.11162    9.80033
215262.435715    0.00000   -0.03278    0.00000   -0.03349    0.12278    9.80033
215262.445715   -0.03278   -0.03278   -0.03278   -0.04465    0.13395    9.78917
215262.455715    0.00000    0.03278    0.00000   -0.04465    0.12278    9.78917
215262.465715    0.00000    0.09835    0.00000   -0.02232    0.12278    9.80033
215262.475715    0.00000    0.06557    0.00000   -0.01116    0.13395    9.77801
215262.485715    0.00000    0.00000    0.03278   -0.02232    0.13395    9.78917
215262.495715    0.00000   -0.03278    0.00000   -0.02232    0.14511    9.77801
215262.505714    0.03278    0.06557    0.00000   -0.01116    0.13395    9.77801
215262.515714    0.00000    0.06557    0.00000   -0.01116    0.12278    9.76685
215262.525714    0.03278    0.00000   -0.03278   -0.01116    0.11162    9.78917
215262.535714    0.03278   -0.03278    0.00000   -0.02232    0.12278    9.77801
215262.545714    0.06557    0.03278    0.00000    0.01116    0.11162    9.76685
215262.555714    0.03278    0.06557   -0.03278   -0.01116    0.10046    9.77801
215262.565714    0.03278    0.00000    0.00000   -0.03349    0.10046    9.77801
215262.575714    0.00000    0.00000   -0.03278    0.00000    0.08930    9.76685
215262.585714    0.03278    0.00000    0.00000    0.00000    0.10046    9.77801
215262.595714    0.03278    0.03278    0.00000    0.00000    0.08930    9.77801
215262.605714    0.00000    0.03278    0.00000    0.02232    0.08930    9.75568
215262.615714    0.03278    0.00000   -0.03278    0.01116    0.06697    9.76685
215262.625714    0.06557   -0.03278   -0.03278    0.01116    0.06697    9.76685
215262.635714    0.00000    0.00000    0.00000    0.00000    0.07813    9.75568
215262.645714    0.00000    0.03278    0.00000    0.01116    0.06697    9.76685
215262.655714    0.00000   -0.03278    0.00000   -0.03349    0.05581    9.77801
215262.665714   -0.03278   -0.06557    0.00000   -0.01116    0.07813    9.77801
215262.675714   -0.03278   -0.03278   -0.03278    0.00000    0.10046    9.77801
215262.685714   -0.06557    0.03278    0.00000   -0.02232    0.10046    9.78917
215262.695713   -0.06557   -0.03278    0.00000   -0.01116    0.08930    9.77801
215262.705713   -0.06557   -0.06557    0.00000   -0.01116    0.10046    9.78917
215262.715713   -0.03278    0.00000    0.03278   -0.01116    0.08930    9.78917
215262.725713    0.00000    0.03278    0.00000   -0.01116    0.10046    9.80033
215262.735713   -0.03278    0.00000    0.00000   -0.01116    0.10046    9.80033
215262.745713   -0.03278   -0.06557    0.03278   -0.03349    0.08930    9.80033
215262.755713   -0.03278    0.00000   -0.03278   -0.02232    0.11162    9.81149
215262.765713   -0.03278    0.03278    0.00000   -0.03349    0.12278    9.81149
215262.775713   -0.03278    0.00000    0.00000   -0.01116    0.11162    9.80033
215262.785713    0.00000   -0.03278    0.00000   -0.03349    0.12278    9.81149
215262.795713   -0.03278   -0.03278    0.00000   -0.02232    0.13395    9.78917
215262.805713   -0.03278    0.03278    0.00000   -0.01116    0.12278    9.77801
215262.815713    0.03278    0.00000    0.00000   -0.04465    0.12278    9.78917
215262.825713    0.03278   -0.03278    0.00000   -0.04465    0.12278    9.80033
215262.835713    0.03278   -0.03278    0.00000   -0.05581    0.11162    9.77801
215262.845713    0.00000    0.03278   -0.03278   -0.04465    0.11162    9.75568
215262.855713    0.00000    0.06557    0.00000   -0.04465    0.11162    9.78917
215262.865713    0.00000   -0.03278   -0.03278   -0.03349    0.11162    9.76685
215262.875713   -0.03278   -0.03278    0.00000   -0.02232    0.12278    9.77801
215262.885712   -0.03278    0.00000    0.00000   -0.05581    0.12278    9.77801
215262.895712    0.00000    0.06557    0.03278   -0.03349    0.13395    9.77801
215262.905712    0.03278    0.06557    0.00000   -0.03349    0.12278    9.76685
215262.915712    0.06557    0.00000    0.00000   -0.01116    0.12278    9.78917
215262.925712    0.03278    0.00000   -0.03278   -0.02232    0.10046    9.81149
215262.935712    0.03278    0.06557    0.00000    0.00000    0.10046    9.78917
215262.945712    0.03278    0.03278    0.00000    0.00000    0.10046    9.80033
215262.955712   -0.03278    0.00000    0.00000    0.01116    0.10046    9.78917
215262.965712   -0.03278    0.00000    0.00000    0.01116    0.12278    9.78917
215262.975712    0.00000    0.03278    0.00000    0.02232    0.12278    9.78917
215262.985712    0.00000    0.06557   -0.03278   -0.01116    0.11162    9.78917
215262.995712    0.00000    0.00000    0.00000    0.00000    0.12278    9.78917
215263.005709    0.03278   -0.03278   -0.03278   -0.01116    0.11162    9.77801
215263.015709    0.06557    0.06557   -0.03278   -0.01116    0.11162    9.80033
215263.025708    0.06557    0.03278    0.00000    0.01116    0.08930    9.78917
215263.035708    0.03278    0.00000   -0.03278    0.00000    0.07813    9.78917
215263.045708    0.03278   -0.03278    0.00000    0.02232    0.07813    9.80033
215263.055708    0.00000   -0.06557    0.00000    0.00000    0.07813    9.80033
215263.065708    0.00000    0.00000    0.00000    0.01116    0.08930    9.76685
215263.075708   -0.03278   -0.03278    0.00000   -0.02232    0.10046    9.77801
215263.085708   -0.06557   -0.06557    0.00000   -0.02232    0.10046    9.75568
215263.095708    0.00000   -0.03278    0.00000   -0.03349    0.08930    9.78917
215263.105708    0.00000    0.00000    0.00000   -0.04465    0.08930    9.77801
215263.115708    0.03278    0.00000    0.00000   -0.02232    0.10046    9.80033
215263.125708    0.00000   -0.06557    0.03278   -0.02232    0.08930    9.80033
215263.135708   -0.03278   -0.06557    0.00000   -0.04465    0.08930    9.77801
215263.145708    0.00000    0.00000    0.00000   -0.04465    0.08930    9.77801
215263.155708   -0.06557    0.03278    0.00000   -0.03349    0.08930    9.78917
215263.165708   -0.03278    0.00000   -0.03278   -0.02232    0.11162    9.77801
215263.175708   -0.03278   -0.03278    0.00000   -0.03349    0.10046    9.76685
215263.185708   -0.03278    0.00000    0.00000   -0.03349    0.12278    9.78917
215263.195708   -0.03278    0.03278    0.03278   -0.02232    0.13395    9.76685
215263.205708    0.03278    0.00000    0.00000   -0.03349    0.12278    9.76685
215263.215708    0.03278   -0.03278    0.00000   -0.03349    0.11162    9.77801
215263.225707    0.03278   -0.03278    0.03278   -0.01116    0.10046    9.76685
215263.235707    0.00000    0.03278    0.00000   -0.01116    0.12278    9.78917
215263.245707   -0.03278    0.06557    0.00000   -0.01116    0.11162    9.80033
215263.255707   -0.06557   -0.03278    0.03278    0.00000    0.11162    9.78917
215263.265707   -0.03278   -0.06557    0.00000    0.00000    0.13395    9.78917
215263.275707   -0.03278    0.00000   -0.03278   -0.01116    0.13395    9.78917
215263.285707    0.00000    0.06557    0.00000   -0.02232    0.13395    9.77801
215263.295707    0.00000   -0.03278    0.00000   -0.04465    0.13395    9.78917
215263.305707    0.03278   -0.03278   -0.03278   -0.04465    0.13395    9.80033
215263.315707    0.03278   -0.03278   -0.03278   -0.03349    0.12278    9.81149
215263.325707    0.00000    0.03278    0.00000   -0.04465    0.12278    9.80033
215263.335707    0.03278    0.00000   -0.03278   -0.04465    0.11162    9.80033
215263.345707    0.03278    0.00000    0.00000   -0.03349    0.11162    9.81149
215263.355707    0.00000    0.00000    0.00000   -0.04465    0.10046    9.78917
215263.365707    0.00000    0.09835    0.00000   -0.03349    0.11162    9.77801
215263.375707    0.00000    0.06557    0.00000   -0.02232    0.12278    9.77801
215263.385707    0.00000   -0.03278    0.00000   -0.02232    0.10046    9.78917
215263.395707    0.03278    0.00000    0.00000   -0.02232    0.11162    9.78917
215263.405706    0.06557    0.03278    0.00000    0.00000    0.11162    9.77801
215263.415706    0.03278    0.06557    0.03278    0.01116    0.08930    9.78917
215263.425706    0.03278   -0.06557    0.00000   -0.01116    0.07813    9.77801
215263.435706    0.03278   -0.03278    0.00000   -0.01116    0.06697    9.77801
215263.445706    0.00000    0.03278   -0.03278    0.00000    0.07813    9.77801
215263.455706    0.00000    0.03278    0.03278   -0.01116    0.07813    9.78917
215263.465706   -0.03278   -0.03278    0.00000   -0.01116    0.07813    9.76685
215263.475706   -0.03278   -0.06557    0.00000   -0.01116    0.10046    9.77801
215263.485706   -0.03278    0.00000    0.00000    0.00000    0.10046    9.77801
215263.495706   -0.03278    0.06557    0.00000   -0.01116    0.10046    9.78917
215263.505706    0.00000    0.00000    0.00000   -0.03349    0.10046    9.78917
215263.515706    0.00000   -0.09835   -0.03278   -0.02232    0.11162    9.80033
215263.525706   -0.03278   -0.03278    0.00000   -0.02232    0.10046    9.80033
215263.535706    0.00000    0.03278   -0.03278   -0.01116    0.11162    9.78917
215263.545706   -0.03278    0.03278    0.00000    0.01116    0.11162    9.80033
215263.555706    0.00000   -0.03278    0.00000   -0.02232    0.10046    9.80033
215263.565706    0.00000   -0.09835    0.03278   -0.03349    0.12278    9.80033
215263.575706    0.00000    0.00000   -0.03278   -0.02232    0.11162    9.78917
215263.585705    0.00000    0.00000    0.03278   -0.02232    0.11162    9.80033
215263.595705    0.00000    0.00000    0.00000   -0.03349    0.11162    9.77801
215263.605705    0.00000   -0.06557    0.00000   -0.01116    0.10046    9.78917
215263.615705    0.00000    0.00000    0.00000   -0.01116    0.10046    9.80033
215263.625705    0.00000    0.03278    0.00000   -0.03349    0.12278    9.76685
215263.635705    0.00000    0.00000    0.00000   -0.02232    0.10046    9.77801
215263.645705    0.00000   -0.06557    0.03278   -0.02232    0.11162    9.78917
215263.655705   -0.06557    0.00000    0.03278   -0.04465    0.11162    9.78917
215263.665705   -0.03278    0.06557    0.00000   -0.02232    0.11162    9.77801
215263.675705    0.00000    0.03278    0.00000   -0.02232    0.11162    9.78917
215263.685705   -0.03278   -0.06557    0.00000   -0.02232    0.11162    9.78917
215263.695705    0.03278   -0.03278    0.00000    0.00000    0.12278    9.77801
215263.705705    0.03278    0.00000    0.00000   -0.02232    0.12278    9.77801
215263.715705    0.00000    0.06557    0.00000   -0.01116    0.12278    9.78917
215263.725705    0.00000   -0.03278    0.00000   -0.03349    0.11162    9.78917
215263.735705    0.03278   -0.06557    0.00000   -0.02232    0.11162    9.78917
215263.745705    0.00000    0.03278    0.00000   -0.01116    0.11162    9.78917
215263.755705    0.00000    0.03278    0.00000   -0.01116    0.10046    9.78917
215263.765705    0.03278   -0.03278    0.00000   -0.01116    0.11162    9.77801
215263.775704    0.00000   -0.03278    0.00000   -0.01116    0.11162    9.77801
215263.785704    0.00000    0.00000    0.00000   -0.04465    0.12278    9.78917
215263.795704    0.03278    0.06557   -0.06557   -0.02232    0.08930    9.78917
215263.805704    0.06557    0.03278    0.00000    0.01116    0.08930    9.78917
215263.815704    0.00000   -0.06557    0.00000   -0.03349    0.08930    9.78917
215263.825704    0.00000   -0.03278    0.00000   -0.02232    0.10046    9.77801
215263.835704    0.00000    0.03278    0.00000   -0.02232    0.08930    9.76685
215263.845704    0.00000    0.03278    0.00000   -0.02232    0.10046    9.78917
215263.855704   -0.03278   -0.03278    0.00000   -0.02232    0.10046    9.77801
215263.865704    0.03278   -0.03278   -0.03278    0.00000    0.10046    9.77801
215263.875704    0.00000    0.00000   -0.03278    0.00000    0.10046    9.78917
215263.885704   -0.03278    0.03278   -0.03278    0.00000    0.10046    9.78917
215263.895704    0.00000    0.00000    0.00000   -0.01116    0.10046    9.78917
215263.905704    0.00000   -0.03278   -0.03278   -0.01116    0.10046    9.78917
215263.915704    0.00000    0.00000    0.03278   -0.01116    0.08930    9.78917
215263.925704   -0.03278    0.03278    0.03278    0.00000    0.10046    9.78917
215263.935704    0.00000    0.03278    0.00000    0.00000    0.11162    9.78917
215263.945704    0.00000   -0.03278    0.00000    0.00000    0.10046    9.78917
215263.955703    0.00000    0.00000    0.03278    0.00000    0.10046    9.78917
215263.965703    0.00000    0.00000    0.03278   -0.01116    0.10046    9.76685
215263.975703    0.00000    0.00000    0.00000   -0.03349    0.10046    9.77801
215263.985703   -0.03278   -0.06557    0.03278   -0.01116    0.11162    9.77801
215263.995703    0.03278    0.00000    0.00000   -0.03349    0.11162    9.77801
215264.005700    0.00000    0.03278   -0.03278    0.00000    0.08930    9.78917
215264.015700    0.00000    0.03278    0.03278   -0.01116    0.11162    9.78917
215264.025700    0.00000   -0.03278    0.00000    0.00000    0.10046    9.78917
215264.035700   -0.03278   -0.06557    0.00000   -0.03349    0.10046    9.77801
215264.045700   -0.06557    0.03278    0.00000   -0.02232    0.11162    9.78917
215264.055700   -0.03278    0.06557    0.00000   -0.01116    0.11162    9.80033
215264.065700    0.00000    0.00000    0.00000   -0.03349    0.12278    9.77801
215264.075700   -0.03278   -0.03278    0.00000   -0.03349    0.12278    9.78917
215264.085700    0.03278    0.00000    0.03278   -0.01116    0.12278    9.78917
215264.095700    0.03278    0.06557    0.00000   -0.02232    0.11162    9.78917
215264.105700    0.03278    0.03278   -0.03278   -0.02232    0.11162    9.80033
215264.115699    0.00000   -0.06557    0.00000    0.00000    0.11162    9.78917
215264.125699    0.03278    0.00000    0.00000   -0.03349    0.11162    9.77801
215264.135699    0.03278    0.06557    0.00000   -0.01116    0.10046    9.78917
215264.145699    0.03278    0.00000   -0.03278   -0.02232    0.11162    9.78917
215264.155699    0.00000   -0.03278    0.00000   -0.01116    0.10046    9.78917
215264.165699    0.00000   -0.03278    0.03278   -0.02232    0.10046    9.77801
215264.175699    0.00000    0.00000    0.03278   -0.01116    0.10046    9.77801
215264.185699    0.00000    0.03278    0.00000   -0.01116    0.10046    9.77801
215264.195699    0.03278   -0.03278   -0.03278   -0.01116    0.08930    9.76685
215264.205699    0.00000   -0.03278   -0.03278   -0.01116    0.08930    9.77801
215264.215699    0.00000    0.00000    0.00000   -0.02232    0.10046    9.78917
215264.225699    0.00000    0.03278    0.00000   -0.02232    0.08930    9.77801
215264.235699    0.00000   -0.03278    0.00000   -0.01116    0.08930    9.77801
215264.245699    0.00000   -0.03278    0.00000    0.00000    0.08930    9.77801
215264.255699   -0.03278    0.00000    0.00000   -0.02232    0.10046    9.77801
215264.265699    0.00000    0.06557    0.00000   -0.02232    0.11162    9.78917
215264.275699   -0.03278    0.03278   -0.03278   -0.02232    0.08930    9.80033
215264.285699    0.03278   -0.03278    0.00000   -0.03349    0.11162    9.78917
215264.295699    0.00000   -0.03278    0.00000    0.00000    0.10046    9.78917
215264.305698    0.00000    0.00000    0.00000   -0.02232    0.11162    9.78917
215264.315698    0.00000    0.03278    0.00000   -0.04465    0.10046    9.78917
215264.325698    0.00000   -0.06557    0.00000   -0.01116    0.11162    9.78917
215264.335698    0.03278   -0.03278    0.00000   -0.02232    0.11162    9.78917
215264.345698   -0.03278    0.00000    0.00000   -0.01116    0.12278    9.77801
215264.355698    0.00000    0.06557    0.00000   -0.02232    0.11162    9.78917
215264.365698    0.00000   -0.03278    0.00000   -0.03349    0.10046    9.78917
215264.375698    0.00000   -0.06557    0.00000   -0.01116    0.11162    9.78917
215264.385698    0.00000   -0.03278    0.00000   -0.02232    0.08930    9.77801
215264.395698    0.00000    0.06557    0.00000   -0.03349    0.10046    9.77801
215264.405698    0.00000    0.03278    0.00000   -0.02232    0.10046    9.77801
215264.415698    0.00000   -0.03278    0.00000   -0.01116    0.11162    9.78917
215264.425698    0.00000   -0.03278    0.00000   -0.02232    0.10046    9.80033
215264.435698   -0.03278    0.03278    0.00000   -0.02232    0.11162    9.77801
215264.445698   -0.03278    0.03278    0.00000   -0.01116    0.11162    9.77801
215264.455698    0.00000   -0.03278   -0.03278   -0.02232    0.10046    9.77801
215264.465698   -0.03278   -0.03278   -0.03278   -0.02232    0.11162    9.80033
215264.475698    0.00000    0.03278    0.00000   -0.01116    0.13395    9.78917
215264.485698    0.00000    0.03278    0.03278   -0.03349    0.11162    9.80033
215264.495698    0.03278    0.00000   -0.03278    0.00000    0.12278    9.78917
215264.505697    0.00000   -0.06557    0.00000   -0.02232    0.12278    9.78917
215264.515697    0.03278    0.00000    0.00000   -0.01116    0.12278    9.78917
215264.525697    0.00000    0.03278   -0.03278   -0.01116    0.10046    9.77801
215264.535697    0.00000    0.00000   -0.03278   -0.02232    0.10046    9.77801
215264.545697    0.00000   -0.03278    0.00000   -0.01116    0.11162    9.78917
215264.555697    0.00000   -0.03278    0.00000   -0.01116    0.10046    9.78917
215264.565697    0.00000    0.03278    0.00000   -0.01116    0.10046    9.77801
215264.575697    0.03278    0.00000    0.00000   -0.02232    0.11162    9.76685
215264.585697    0.03278   -0.03278    0.00000   -0.02232    0.10046    9.77801
215264.595697    0.03278   -0.03278    0.00000    0.00000    0.10046    9.76685
215264.605697    0.03278    0.00000    0.00000   -0.03349    0.08930    9.78917
215264.615697    0.00000    0.03278    0.00000   -0.01116    0.08930    9.77801
215264.625697    0.00000    0.00000    0.03278   -0.01116    0.08930    9.78917
215264.635697    0.00000   -0.03278    0.00000   -0.02232    0.10046    9.77801
215264.645697   -0.03278    0.03278    0.00000   -0.01116    0.10046    9.77801
215264.655697   -0.03278    0.03278    0.00000   -0.01116    0.10046    9.77801
215264.665697   -0.03278    0.00000    0.00000   -0.02232    0.10046    9.78917
215264.675696   -0.03278   -0.06557    0.00000   -0.03349    0.10046    9.77801
215264.685696    0.00000    0.00000    0.00000   -0.02232    0.10046    9.78917
215264.695696    0.00000    0.03278    0.00000    0.00000    0.08930    9.78917
215264.705696    0.00000    0.00000    0.00000   -0.02232    0.08930    9.77801
215264.715696    0.00000   -0.06557    0.00000   -0.01116    0.08930    9.78917
215264.725696    0.00000   -0.06557    0.03278   -0.01116    0.10046    9.77801
215264.735696    0.00000    0.03278    0.00000   -0.01116    0.11162    9.78917
215264.745696    0.00000    0.00000    0.00000    0.00000    0.11162    9.77801
215264.755696    0.00000   -0.03278   -0.03278   -0.03349    0.11162    9.78917
215264.765696    0.00000   -0.03278   -0.03278   -0.01116    0.12278    9.78917
215264.775696    0.00000    0.03278   -0.03278   -0.03349    0.10046    9.76685
215264.785696    0.00000    0.03278   -0.03278   -0.01116    0.11162    9.80033
215264.795696    0.00000    0.00000    0.00000   -0.03349    0.10046    9.77801
215264.805696   -0.03278   -0.03278    0.03278   -0.03349    0.10046    9.77801
215264.815696    0.00000    0.03278   -0.03278   -0.02232    0.10046    9.78917
215264.825696    0.00000    0.06557    0.00000   -0.01116    0.11162    9.78917
215264.835696   -0.03278   -0.03278    0.00000   -0.01116    0.11162    9.77801
215264.845696    0.00000   -0.06557   -0.03278   -0.03349    0.11162    9.78917
215264.855696    0.00000    0.00000    0.00000   -0.01116    0.11162    9.78917
215264.865695    0.03278    0.09835    0.00000   -0.02232    0.12278    9.78917
215264.875695    0.00000    0.03278    0.00000   -0.03349    0.12278    9.78917
215264.885695    0.00000   -0.06557    0.00000   -0.03349    0.11162    9.78917
215264.895695    0.00000    0.00000   -0.03278    0.00000    0.11162    9.78917
215264.905695    0.03278    0.06557    0.00000   -0.02232    0.10046    9.77801
215264.915695    0.00000    0.06557    0.00000    0.00000    0.10046    9.78917
215264.925695    0.00000    0.00000    0.00000   -0.01116    0.11162    9.77801
215264.935695    0.00000   -0.06557    0.03278   -0.02232    0.12278    9.78917
215264.945695    0.00000    0.03278    0.00000    0.00000    0.11162    9.76685
215264.955695    0.03278    0.06557    0.00000   -0.01116    0.10046    9.78917
215264.965695   -0.03278   -0.03278    0.00000   -0.01116    0.10046    9.78917
215264.975695    0.00000   -0.06557    0.00000   -0.01116    0.11162    9.77801
215264.985695    0.00000    0.03278   -0.03278    0.00000    0.10046    9.78917
215264.995695    0.00000    0.06557    0.00000    0.00000    0.10046    9.76685
215265.005692    0.00000    0.00000    0.00000   -0.02232    0.10046    9.77801
215265.015692    0.00000   -0.03278    0.00000    0.00000    0.08930    9.77801
215265.025692    0.00000   -0.03278    0.00000   -0.02232    0.11162    9.80033
215265.035691    0.00000    0.00000    0.00000    0.00000    0.11162    9.77801
215265.045691    0.00000    0.00000    0.00000   -0.02232    0.10046    9.76685
215265.055691    0.00000   -0.06557   -0.03278   -0.01116    0.11162    9.78917
215265.065691    0.00000   -0.06557    0.00000   -0.03349    0.12278    9.77801
215265.075691    0.06557    0.00000    0.00000   -0.02232    0.10046    9.76685
215265.085691    0.03278    0.03278    0.00000   -0.02232    0.10046    9.78917
215265.095691    0.00000    0.00000    0.00000   -0.01116    0.08930    9.78917
215265.105691    0.00000   -0.06557    0.00000    0.00000    0.11162    9.77801
215265.115691    0.00000    0.03278    0.00000   -0.03349    0.10046    9.78917
215265.125691   -0.03278    0.03278    0.00000   -0.01116    0.08930    9.78917
215265.135691    0.00000    0.00000    0.00000   -0.02232    0.10046    9.78917
215265.145691    0.00000   -0.03278   -0.03278   -0.02232    0.11162    9.77801
215265.155691    0.00000    0.00000    0.00000   -0.04465    0.11162    9.78917
215265.165691    0.00000    0.03278    0.00000   -0.02232    0.10046    9.77801
215265.175691    0.00000    0.03278    0.00000   -0.02232    0.10046    9.78917
215265.185691    0.00000   -0.06557    0.03278   -0.02232    0.08930    9.77801
215265.195691   -0.03278    0.00000    0.00000   -0.01116    0.11162    9.77801
215265.205691    0.00000    0.06557   -0.03278   -0.02232    0.10046    9.78917
215265.215691    0.00000    0.03278    0.00000   -0.03349    0.11162    9.78917
215265.225690    0.00000   -0.03278    0.00000   -0.02232    0.11162    9.77801
215265.235690    0.00000   -0.03278    0.00000   -0.02232    0.11162    9.78917
215265.245690    0.00000    0.03278    0.00000   -0.01116    0.11162    9.80033
215265.255690    0.00000    0.06557    0.00000   -0.01116    0.11162    9.78917
215265.265690    0.00000    0.00000   -0.03278   -0.02232    0.11162    9.77801
215265.275690    0.03278    0.00000   -0.03278   -0.01116    0.11162    9.78917
215265.285690    0.00000    0.00000    0.00000    0.01116    0.10046    9.77801
215265.295690    0.00000    0.03278   -0.03278   -0.02232    0.11162    9.77801
215265.305690    0.03278    0.00000   -0.03278    0.00000    0.11162    9.76685
215265.315690    0.00000    0.00000    0.00000   -0.01116    0.10046    9.77801
215265.325690    0.03278    0.00000    0.00000   -0.01116    0.10046    9.78917
215265.335690    0.03278    0.03278    0.00000   -0.01116    0.11162    9.77801
215265.345690    0.00000    0.00000    0.00000    0.00000    0.10046    9.78917
215265.355690    0.00000   -0.06557   -0.03278   -0.03349    0.08930    9.78917
215265.365690    0.00000   -0.03278    0.03278   -0.01116    0.10046    9.78917
215265.375690    0.00000    0.03278    0.00000   -0.01116    0.11162    9.78917
215265.385690    0.00000    0.03278    0.00000   -0.02232    0.10046    9.80033
215265.395690    0.00000   -0.06557   -0.03278   -0.02232    0.10046    9.77801
215265.405689    0.06557   -0.06557    0.00000   -0.03349    0.10046    9.77801
215265.415689    0.00000    0.00000    0.00000   -0.02232    0.11162    9.78917
215265.425689    0.00000    0.03278    0.03278   -0.01116    0.10046    9.78917
215265.435689    0.03278    0.00000    0.00000   -0.02232    0.08930    9.78917
215265.445689    0.00000   -0.03278    0.03278    0.00000    0.10046    9.77801
215265.455689    0.00000    0.00000    0.00000   -0.02232    0.10046    9.78917
215265.465689    0.00000    0.06557    0.00000   -0.03349    0.10046    9.77801
215265.475689    0.00000    0.00000    0.00000   -0.02232    0.10046    9.77801
215265.485689    0.00000   -0.06557    0.03278   -0.02232    0.08930    9.78917
215265.495689    0.00000    0.00000    0.00000   -0.02232    0.10046    9.77801
215265.505689    0.00000    0.06557    0.00000   -0.02232    0.11162    9.77801
215265.515689    0.00000    0.00000    0.00000   -0.04465    0.11162    9.78917
215265.525689   -0.03278   -0.03278    0.00000   -0.04465    0.12278    9.78917
215265.535689   -0.03278   -0.03278   -0.03278   -0.04465    0.12278    9.78917
215265.545689   -0.03278    0.03278    0.00000   -0.04465    0.11162    9.78917
215265.555689    0.00000    0.06557    0.00000   -0.03349    0.11162    9.78917
215265.565689    0.00000    0.00000    0.00000   -0.03349    0.11162    9.77801
215265.575688    0.03278   -0.03278    0.00000   -0.02232    0.11162    9.80033
215265.585688    0.03278    0.03278    0.00000   -0.01116    0.11162    9.81149
215265.595688    0.03278    0.06557    0.00000    0.00000    0.11162    9.80033
215265.605688    0.00000    0.03278    0.00000    0.01116    0.10046    9.78917
215265.615688    0.03278   -0.06557    0.00000    0.00000    0.10046    9.78917
215265.625688    0.03278    0.00000    0.00000   -0.01116    0.11162    9.78917
215265.635688    0.00000    0.06557    0.00000   -0.01116    0.11162    9.78917
215265.645688    0.00000    0.00000    0.00000    0.01116    0.10046    9.78917
215265.655688    0.00000   -0.06557    0.00000    0.00000    0.10046    9.77801
215265.665688    0.00000   -0.06557    0.03278   -0.03349    0.10046    9.77801
215265.675688    0.03278    0.03278    0.00000   -0.02232    0.08930    9.75568
215265.685688    0.00000    0.03278    0.00000   -0.03349    0.10046    9.74452
215265.695688    0.00000   -0.03278    0.00000   -0.02232    0.08930    9.74452
215265.705688   -0.03278   -0.03278    0.00000   -0.03349    0.08930    9.76685
215265.715688   -0.03278    0.03278   -0.03278   -0.01116    0.08930    9.76685
215265.725688   -0.03278    0.06557   -0.03278    0.00000    0.08930    9.77801
215265.735688   -0.03278    0.03278    0.00000    0.00000    0.10046    9.78917
215265.745688   -0.09835   -0.03278    0.00000   -0.01116    0.11162    9.77801
215265.755687   -0.03278   -0.03278    0.00000   -0.01116    0.12278    9.78917
215265.765688   -0.03278    0.03278    0.03278    0.02232    0.13395    9.80033
215265.775687    0.03278    0.03278    0.00000   -0.01116    0.13395    9.80033
215265.785687    0.00000   -0.06557    0.00000    0.01116    0.13395    9.81149
215265.795687    0.03278   -0.06557    0.03278    0.01116    0.13395    9.82266
215265.805687    0.03278   -0.03278    0.03278    0.01116    0.11162    9.81149
215265.815687    0.03278    0.00000    0.03278   -0.01116    0.12278    9.80033
215265.825687    0.03278   -0.06557    0.00000    0.00000    0.11162    9.80033
215265.835687    0.03278   -0.06557    0.00000   -0.03349    0.11162    9.78917
215265.845687    0.00000    0.00000    0.00000   -0.01116    0.10046    9.78917
215265.855687    0.03278    0.03278    0.03278   -0.01116    0.10046    9.77801
215265.865687    0.03278   -0.03278   -0.03278   -0.01116    0.08930    9.77801
215265.875687    0.03278   -0.06557    0.00000    0.00000    0.11162    9.76685
215265.885687    0.03278    0.03278    0.00000   -0.02232    0.11162    9.76685
215265.895687    0.00000    0.03278    0.00000   -0.03349    0.08930    9.76685
215265.905687    0.00000    0.00000   -0.03278   -0.02232    0.07813    9.77801
215265.915687    0.00000   -0.03278    0.03278   -0.03349    0.07813    9.76685
215265.925687    0.00000    0.00000   -0.03278   -0.03349    0.10046    9.76685
215265.935687   -0.03278    0.03278    0.00000   -0.02232    0.08930    9.77801
215265.945687   -0.03278    0.00000    0.00000   -0.02232    0.08930    9.77801
215265.955686   -0.03278   -0.06557    0.00000   -0.05581    0.10046    9.77801
215265.965686   -0.03278    0.00000   -0.03278   -0.04465    0.11162    9.77801
215265.975686   -0.03278    0.00000    0.00000   -0.05581    0.12278    9.80033
215265.985686   -0.03278    0.03278    0.00000   -0.06697    0.11162    9.80033
215265.995686    0.00000    0.00000    0.03278   -0.05581    0.10046    9.78917
215266.005723    0.03278   -0.03278    0.03278   -0.04465    0.11162    9.81149
215266.015723   -0.03278    0.03278    0.03278   -0.05581    0.11162    9.81149
215266.025723   -0.03278    0.06557    0.00000   -0.05581    0.12278    9.81149
215266.035723    0.03278    0.03278    0.00000   -0.04465    0.13395    9.81149
215266.045723    0.00000   -0.03278    0.00000   -0.03349    0.12278    9.80033
215266.055723    0.03278    0.03278    0.03278   -0.01116    0.13395    9.78917
215266.065723    0.06557    0.06557    0.00000   -0.01116    0.12278    9.78917
215266.075723    0.06557    0.03278    0.00000    0.01116    0.12278    9.78917
215266.085723    0.06557   -0.03278    0.00000   -0.01116    0.10046    9.76685
215266.095723    0.03278    0.00000   -0.03278   -0.01116    0.08930    9.75568
215266.105723    0.03278    0.09835    0.00000    0.03349    0.08930    9.75568
215266.115723    0.00000    0.06557    0.00000    0.04465    0.07813    9.74452
215266.125723   -0.03278    0.00000   -0.03278    0.05581    0.08930    9.74452
215266.135723    0.00000    0.00000   -0.03278    0.07813    0.08930    9.74452
215266.145723   -0.03278    0.03278   -0.03278    0.04465    0.10046    9.74452
215266.155723   -0.03278    0.03278   -0.03278    0.04465    0.08930    9.74452
215266.165722   -0.06557   -0.03278   -0.03278    0.04465    0.10046    9.76685
215266.175722    0.00000   -0.06557   -0.03278    0.04465    0.10046    9.77801
215266.185722   -0.03278   -0.03278   -0.03278    0.03349    0.11162    9.78917
215266.195722   -0.03278    0.00000   -0.03278    0.03349    0.11162    9.80033
215266.205722   -0.06557   -0.09835    0.00000    0.01116    0.11162    9.80033
215266.215722   -0.06557   -0.13114   -0.06557    0.01116    0.11162    9.82266
215266.225722   -0.03278   -0.09835    0.00000   -0.01116    0.11162    9.81149
215266.235722   -0.03278   -0.03278   -0.03278   -0.02232    0.13395    9.82266
215266.245722    0.03278   -0.06557    0.00000   -0.06697    0.13395    9.82266
215266.255722    0.00000   -0.16392   -0.03278   -0.05581    0.12278    9.80033
215266.265722    0.06557   -0.09835    0.00000   -0.06697    0.12278    9.82266
215266.275722    0.06557   -0.03278    0.03278   -0.06697    0.12278    9.80033
215266.285722    0.03278   -0.03278    0.00000   -0.07813    0.11162    9.80033
215266.295722    0.03278   -0.06557    0.00000   -0.12278    0.08930    9.78917
215266.305722    0.06557   -0.06557    0.03278   -0.11162    0.10046    9.77801
215266.315722    0.00000    0.06557    0.03278   -0.12278    0.10046    9.77801
215266.325722    0.03278    0.06557    0.00000   -0.11162    0.10046    9.76685
215266.335722    0.00000    0.03278    0.03278   -0.10046    0.07813    9.75568
215266.345722    0.00000    0.00000    0.03278   -0.07813    0.10046    9.74452
215266.355721   -0.03278    0.06557    0.03278   -0.08930    0.08930    9.75568
215266.365721    0.00000    0.16392    0.03278   -0.07813    0.10046    9.73336
215266.375721    0.00000    0.09835    0.03278   -0.05581    0.10046    9.75568
215266.385721   -0.03278    0.06557    0.00000   -0.04465    0.08930    9.75568
215266.395721    0.00000    0.09835    0.03278   -0.02232    0.08930    9.76685
215266.405721   -0.03278    0.16392    0.00000    0.00000    0.10046    9.78917
215266.415721   -0.06557    0.13114    0.00000    0.00000    0.11162    9.77801
215266.425721   -0.03278    0.06557    0.00000    0.04465    0.11162    9.78917
215266.435721   -0.03278    0.06557    0.03278    0.02232    0.12278    9.78917
215266.445721   -0.03278    0.06557    0.00000    0.03349    0.12278    9.80033
215266.455721    0.00000    0.09835    0.00000    0.04465    0.12278    9.78917
215266.465721    0.00000    0.06557   -0.06557    0.04465    0.11162    9.80033
215266.475721    0.03278    0.03278   -0.03278    0.04465    0.11162    9.81149
215266.485721    0.06557    0.06557   -0.06557    0.06697    0.10046    9.81149
215266.495721    0.00000    0.06557   -0.03278    0.05581    0.10046    9.82266
215266.505721    0.00000    0.00000   -0.03278    0.06697    0.11162    9.78917
215266.515721   -0.03278   -0.03278   -0.03278    0.05581    0.11162    9.80033
215266.525721   -0.03278    0.00000   -0.06557    0.06697    0.10046    9.80033
215266.535720    0.00000    0.00000   -0.06557    0.06697    0.12278    9.80033
215266.545720    0.00000   -0.03278   -0.03278    0.05581    0.12278    9.80033
215266.555720    0.03278   -0.13114    0.00000    0.06697    0.11162    9.81149
215266.565720    0.03278   -0.16392   -0.03278    0.04465    0.10046    9.80033
215266.575720   -0.03278   -0.09835    0.00000    0.03349    0.12278    9.77801
215266.585720    0.03278   -0.09835   -0.03278    0.01116    0.11162    9.76685
215266.595720    0.00000   -0.13114   -0.03278    0.00000    0.10046    9.78917
215266.605720   -0.03278   -0.16392    0.00000   -0.02232    0.10046    9.76685
215266.615720    0.00000   -0.09835    0.00000   -0.03349    0.08930    9.76685
215266.625720   -0.03278   -0.09835    0.03278   -0.04465    0.10046    9.77801
215266.635720   -0.06557   -0.13114    0.03278   -0.05581    0.11162    9.75568
215266.645720    0.00000   -0.16392    0.00000   -0.05581    0.11162    9.75568
215266.655720   -0.03278   -0.09835    0.03278   -0.07813    0.10046    9.76685
215266.665720   -0.03278    0.00000    0.00000   -0.08930    0.10046    9.76685
215266.675720   -0.03278   -0.03278    0.03278   -0.07813    0.11162    9.76685
215266.685720    0.00000   -0.06557    0.00000   -0.08930    0.11162    9.78917
215266.695720    0.00000   -0.06557    0.00000   -0.08930    0.10046    9.78917
215266.705720    0.00000    0.03278    0.03278   -0.08930    0.11162    9.77801
215266.715720    0.00000    0.00000    0.06557   -0.10046    0.08930    9.77801
215266.725719    0.00000   -0.03278    0.00000   -0.08930    0.10046    9.77801
215266.735719    0.00000    0.03278    0.03278   -0.06697    0.11162    9.77801
215266.745719    0.03278    0.06557   -0.03278   -0.05581    0.10046    9.78917
215266.755719    0.03278    0.09835    0.00000   -0.06697    0.10046    9.78917
215266.765719    0.03278    0.03278   -0.03278   -0.04465    0.10046    9.80033
215266.775719    0.03278    0.03278   -0.03278   -0.04465    0.10046    9.78917
215266.785719    0.03278    0.13114   -0.03278   -0.05581    0.11162    9.78917
215266.795719    0.00000    0.13114   -0.03278   -0.03349    0.08930    9.78917
215266.805719    0.00000    0.13114   -0.03278   -0.03349    0.07813    9.78917
215266.815719    0.00000    0.03278   -0.03278   -0.01116    0.10046    9.80033
215266.825719    0.03278    0.09835   -0.03278    0.01116    0.11162    9.80033
215266.835719   -0.03278    0.13114    0.00000    0.01116    0.11162    9.81149
215266.845719    0.00000    0.06557   -0.06557    0.01116    0.10046    9.78917
215266.855719    0.00000    0.00000   -0.03278    0.01116    0.10046    9.78917
215266.865719    0.00000    0.03278    0.00000    0.01116    0.10046    9.78917
215266.875719    0.00000    0.09835   -0.03278    0.02232    0.11162    9.77801
215266.885719    0.00000    0.06557   -0.03278    0.03349    0.11162    9.78917
215266.895718   -0.03278   -0.03278    0.00000    0.04465    0.10046    9.80033
215266.905719   -0.03278   -0.03278    0.00000    0.04465    0.10046    9.77801
215266.915718   -0.03278    0.00000    0.00000    0.03349    0.12278    9.77801
215266.925718    0.00000    0.00000    0.03278    0.04465    0.11162    9.76685
215266.935718    0.00000    0.00000    0.03278    0.04465    0.12278    9.76685
215266.945718    0.00000   -0.06557    0.03278    0.04465    0.12278    9.77801
215266.955718    0.00000   -0.03278    0.03278    0.04465    0.11162    9.77801
215266.965718    0.03278   -0.03278    0.06557    0.03349    0.10046    9.78917
215266.975718    0.00000   -0.09835    0.03278    0.02232    0.11162    9.77801
215266.985718    0.03278   -0.13114    0.03278    0.01116    0.11162    9.77801
215266.995718    0.03278   -0.09835    0.00000    0.01116    0.11162    9.75568
215267.005715    0.00000   -0.06557    0.00000    0.00000    0.08930    9.76685
215267.015715    0.00000   -0.06557    0.03278   -0.02232    0.12278    9.77801
215267.025715    0.03278   -0.09835   -0.03278    0.00000    0.08930    9.78917
215267.035715    0.03278   -0.09835    0.00000   -0.03349    0.11162    9.78917
215267.045715    0.03278   -0.06557    0.00000   -0.04465    0.11162    9.78917
215267.055715    0.03278   -0.06557    0.00000   -0.06697    0.10046    9.78917
215267.065715    0.03278   -0.06557   -0.03278   -0.05581    0.10046    9.77801
215267.075715    0.06557   -0.09835   -0.03278   -0.07813    0.10046    9.77801
215267.085714    0.03278    0.00000    0.00000   -0.07813    0.10046    9.80033
215267.095714    0.03278    0.03278    0.00000   -0.10046    0.08930    9.78917
215267.105714   -0.03278    0.00000   -0.03278   -0.10046    0.08930    9.80033
215267.115714    0.00000   -0.03278   -0.03278   -0.06697    0.08930    9.80033
215267.125714    0.00000    0.00000   -0.03278   -0.10046    0.10046    9.80033
215267.135714   -0.03278    0.09835    0.00000   -0.08930    0.10046    9.77801
215267.145714   -0.03278    0.06557   -0.03278   -0.10046    0.10046    9.78917
215267.155714    0.00000    0.00000   -0.03278   -0.06697    0.11162    9.80033
215267.165714   -0.03278    0.03278    0.00000   -0.06697    0.10046    9.77801
215267.175714    0.00000    0.09835    0.00000   -0.06697    0.10046    9.78917
215267.185714    0.00000    0.13114    0.00000   -0.04465    0.08930    9.77801
215267.195714    0.00000    0.03278    0.03278   -0.03349    0.08930    9.77801
215267.205714    0.00000    0.03278    0.00000   -0.03349    0.11162    9.78917
215267.215714   -0.03278    0.09835    0.03278   -0.02232    0.11162    9.80033
215267.225714   -0.03278    0.16392    0.00000    0.01116    0.12278    9.78917
215267.235714    0.00000    0.06557    0.00000    0.02232    0.12278    9.77801
215267.245714    0.03278    0.03278    0.00000    0.01116    0.12278    9.76685
215267.255713    0.03278    0.03278    0.00000    0.03349    0.12278    9.77801
215267.265713    0.00000    0.09835    0.03278    0.03349    0.12278    9.76685
215267.275713    0.00000    0.03278    0.00000    0.03349    0.10046    9.76685
215267.285713    0.06557   -0.03278    0.00000    0.02232    0.10046    9.76685
215267.295713    0.03278    0.00000    0.03278    0.04465    0.11162    9.77801
215267.305713    0.00000    0.03278    0.00000    0.04465    0.11162    9.76685
215267.315713    0.00000   -0.03278    0.00000    0.03349    0.11162    9.76685
215267.325713   -0.03278   -0.09835    0.00000    0.03349    0.11162    9.77801
215267.335713    0.03278   -0.03278    0.00000    0.01116    0.12278    9.80033
215267.345713    0.00000    0.03278    0.00000    0.02232    0.10046    9.80033
215267.355713    0.00000    0.00000   -0.03278    0.00000    0.12278    9.80033
215267.365713    0.03278   -0.06557    0.03278    0.00000    0.11162    9.78917
215267.375713    0.03278   -0.06557   -0.03278    0.00000    0.11162    9.80033
215267.385713    0.00000   -0.09835   -0.03278    0.01116    0.10046    9.80033
215267.395713    0.00000   -0.03278    0.00000   -0.01116    0.08930    9.80033
215267.405713    0.00000   -0.06557    0.00000   -0.05581    0.08930    9.78917
215267.415713    0.00000   -0.09835    0.00000   -0.02232    0.08930    9.78917
215267.425713    0.00000   -0.09835    0.00000   -0.03349    0.10046    9.77801
215267.435712   -0.03278    0.00000   -0.03278   -0.03349    0.10046    9.78917
215267.445713    0.03278   -0.03278    0.00000   -0.05581    0.07813    9.77801
215267.455712   -0.03278   -0.06557    0.00000   -0.04465    0.08930    9.76685
215267.465712    0.00000   -0.06557    0.00000   -0.06697    0.07813    9.76685
215267.475712    0.00000    0.03278    0.03278   -0.05581    0.08930    9.76685
215267.485712   -0.06557    0.03278    0.00000   -0.06697    0.10046    9.77801
215267.495712   -0.03278   -0.03278    0.03278   -0.06697    0.08930    9.76685
215267.505712   -0.03278    0.03278    0.00000   -0.08930    0.10046    9.77801
215267.515712   -0.03278    0.03278    0.00000   -0.06697    0.11162    9.77801
215267.525712   -0.03278    0.06557    0.03278   -0.04465    0.11162    9.76685
215267.535712    0.00000    0.03278   -0.03278   -0.02232    0.11162    9.76685
215267.545712    0.03278   -0.03278   -0.03278   -0.03349    0.12278    9.77801
215267.555712   -0.03278    0.06557   -0.03278   -0.02232    0.12278    9.77801
215267.565712    0.00000    0.09835   -0.03278   -0.02232    0.11162    9.78917
215267.575712    0.00000    0.06557    0.00000    0.00000    0.11162    9.80033
215267.585712    0.00000    0.00000   -0.03278   -0.02232    0.11162    9.80033
215267.595712   -0.03278    0.00000    0.00000   -0.01116    0.12278    9.77801
215267.605712   -0.03278    0.09835   -0.03278    0.01116    0.13395    9.80033
215267.615712    0.03278    0.06557    0.00000    0.01116    0.13395    9.78917
215267.625711    0.00000   -0.03278   -0.03278    0.01116    0.14511    9.76685
215267.635711    0.03278    0.00000   -0.03278   -0.01116    0.12278    9.80033
215267.645711    0.00000    0.03278    0.00000    0.01116    0.11162    9.78917
215267.655711    0.03278    0.03278    0.00000   -0.01116    0.10046    9.80033
215267.665711    0.03278   -0.03278   -0.03278    0.02232    0.10046    9.77801
215267.675711    0.00000   -0.03278    0.00000    0.02232    0.10046    9.78917
215267.685711    0.03278   -0.03278    0.00000    0.03349    0.10046    9.78917
215267.695711   -0.03278    0.03278    0.00000    0.01116    0.10046    9.78917
215267.705711    0.03278   -0.06557   -0.03278    0.00000    0.08930    9.76685
215267.715711    0.03278   -0.06557   -0.03278    0.03349    0.10046    9.78917
215267.725711    0.00000   -0.03278    0.03278    0.02232    0.10046    9.77801
215267.735711    0.03278    0.00000    0.00000    0.01116    0.07813    9.77801
215267.745711    0.03278   -0.06557    0.00000    0.00000    0.07813    9.76685
215267.755711   -0.03278   -0.06557    0.00000   -0.02232    0.06697    9.76685
215267.765711    0.00000   -0.03278   -0.03278   -0.01116    0.06697    9.76685
215267.775711   -0.03278    0.00000    0.00000   -0.01116    0.06697    9.76685
215267.785711   -0.03278    0.00000    0.03278   -0.02232    0.08930    9.76685
215267.795711   -0.06557   -0.06557    0.00000   -0.04465    0.08930    9.75568
215267.805710   -0.03278   -0.03278   -0.03278   -0.03349    0.08930    9.77801
215267.815710   -0.06557    0.00000    0.00000   -0.02232    0.11162    9.77801
215267.825710    0.00000    0.00000    0.00000   -0.04465    0.11162    9.76685
215267.835710    0.03278    0.00000    0.00000   -0.06697    0.11162    9.77801
215267.845710    0.00000   -0.06557    0.00000   -0.06697    0.10046    9.77801
215267.855710   -0.03278    0.00000   -0.03278   -0.06697    0.11162    9.78917
215267.865710    0.00000    0.06557    0.00000   -0.07813    0.10046    9.77801
215267.875710   -0.03278    0.00000    0.00000   -0.04465    0.08930    9.82266
215267.885710   -0.06557   -0.03278    0.00000   -0.04465    0.11162    9.80033
215267.895710   -0.06557    0.00000   -0.03278   -0.06697    0.11162    9.78917
215267.905710   -0.03278    0.06557    0.00000   -0.06697    0.12278    9.80033
215267.915710   -0.03278    0.06557    0.00000   -0.05581    0.12278    9.78917
215267.925710    0.03278    0.00000    0.03278   -0.05581    0.13395    9.78917
215267.935710    0.03278    0.03278    0.03278   -0.04465    0.12278    9.78917
215267.945710    0.03278    0.13114    0.00000   -0.03349    0.11162    9.80033
215267.955710    0.00000    0.09835    0.03278   -0.01116    0.12278    9.80033
215267.965710    0.00000    0.06557    0.03278   -0.01116    0.10046    9.77801
215267.975710    0.00000    0.00000    0.00000   -0.01116    0.10046    9.80033
215267.985709    0.00000    0.06557    0.00000    0.00000    0.11162    9.78917
215267.995709    0.00000    0.09835    0.00000   -0.01116    0.12278    9.77801
215268.005706    0.00000    0.06557    0.03278    0.02232    0.11162    9.78917
215268.015706    0.00000    0.00000   -0.03278    0.03349    0.11162    9.78917
215268.025706    0.00000    0.03278    0.00000    0.01116    0.10046    9.77801
215268.035706    0.00000    0.06557    0.00000    0.03349    0.08930    9.78917
215268.045706    0.03278    0.03278    0.00000    0.03349    0.11162    9.78917
215268.055706    0.03278   -0.03278   -0.03278    0.01116    0.10046    9.77801
215268.065706    0.03278   -0.03278   -0.03278    0.04465    0.08930    9.77801
215268.075706    0.03278    0.03278    0.00000    0.03349    0.10046    9.78917
215268.085706    0.00000    0.00000   -0.03278    0.02232    0.12278    9.77801
215268.095706    0.03278   -0.03278   -0.03278    0.04465    0.11162    9.77801
215268.105706    0.00000   -0.06557    0.00000    0.03349    0.11162    9.77801
215268.115706    0.03278   -0.06557   -0.03278    0.01116    0.10046    9.77801
215268.125706    0.00000    0.00000   -0.03278    0.02232    0.10046    9.76685
215268.135706    0.03278   -0.06557   -0.03278    0.01116    0.10046    9.76685
215268.145706    0.00000   -0.13114    0.00000   -0.01116    0.08930    9.78917
215268.155706    0.00000   -0.03278    0.00000    0.00000    0.08930    9.78917
215268.165706    0.00000    0.00000   -0.03278    0.00000    0.10046    9.78917
215268.175705    0.00000   -0.06557    0.00000    0.00000    0.10046    9.80033
215268.185705   -0.06557   -0.09835    0.00000   -0.03349    0.10046    9.78917
215268.195705   -0.03278   -0.06557    0.00000   -0.04465    0.10046    9.78917
215268.205705    0.03278   -0.03278    0.00000   -0.05581    0.11162    9.80033
215268.215705    0.03278   -0.03278    0.03278   -0.03349    0.10046    9.78917
215268.225705    0.03278   -0.06557    0.00000   -0.04465    0.10046    9.78917
215268.235705    0.03278   -0.06557    0.03278   -0.05581    0.08930    9.81149
215268.245705   -0.03278    0.00000    0.00000   -0.07813    0.07813    9.78917
215268.255705   -0.03278    0.03278    0.03278   -0.07813    0.06697    9.77801
215268.265705   -0.03278   -0.03278   -0.03278   -0.05581    0.07813    9.77801
215268.275705   -0.03278   -0.03278    0.03278   -0.06697    0.10046    9.78917
215268.285705   -0.03278    0.03278    0.03278   -0.06697    0.08930    9.77801
215268.295705   -0.03278    0.06557   -0.03278   -0.06697    0.08930    9.77801
215268.305705   -0.03278    0.00000    0.00000   -0.04465    0.11162    9.77801
215268.315705    0.00000   -0.03278    0.00000   -0.05581    0.11162    9.76685
215268.325705    0.00000    0.03278   -0.03278   -0.04465    0.10046    9.78917
215268.335705    0.00000    0.09835    0.00000   -0.04465    0.12278    9.77801
215268.345705   -0.03278    0.06557    0.00000   -0.03349    0.12278    9.77801
215268.355704   -0.03278    0.03278    0.00000   -0.02232    0.11162    9.78917
215268.365704   -0.03278    0.03278   -0.03278   -0.03349    0.12278    9.80033
215268.375704   -0.03278    0.09835    0.00000   -0.01116    0.12278    9.80033
215268.385704   -0.03278    0.06557    0.00000   -0.03349    0.13395    9.80033
215268.395704    0.03278    0.03278   -0.03278   -0.01116    0.13395    9.80033
215268.405704    0.00000    0.03278    0.00000   -0.01116    0.13395    9.77801
215268.415704    0.00000    0.09835    0.00000    0.00000    0.14511    9.77801
215268.425704    0.00000    0.09835    0.00000    0.01116    0.13395    9.78917
215268.435704    0.06557    0.03278    0.00000    0.00000    0.11162    9.80033
215268.445704    0.03278   -0.03278   -0.03278    0.01116    0.12278    9.78917
215268.455704    0.03278    0.00000   -0.03278    0.01116    0.10046    9.78917
215268.465704    0.03278    0.03278    0.00000    0.01116    0.11162    9.78917
215268.475704    0.00000    0.00000    0.00000    0.02232    0.11162    9.77801
215268.485704    0.00000   -0.06557    0.00000    0.00000    0.11162    9.77801
215268.495704    0.00000    0.00000    0.00000    0.00000    0.11162    9.77801
215268.505704    0.00000    0.00000    0.00000    0.02232    0.10046    9.77801
215268.515704    0.00000    0.00000    0.03278    0.01116    0.10046    9.76685
215268.525704    0.03278   -0.06557    0.00000    0.01116    0.10046    9.77801
215268.535703    0.00000   -0.03278    0.03278    0.01116    0.08930    9.78917
215268.545703    0.03278    0.00000   -0.03278    0.02232    0.07813    9.77801
215268.555703    0.00000    0.03278    0.00000    0.02232    0.08930    9.78917
215268.565703   -0.03278   -0.06557    0.03278   -0.01116    0.07813    9.78917
215268.575703   -0.03278   -0.06557    0.03278   -0.02232    0.08930    9.78917
215268.585703   -0.03278   -0.03278    0.00000   -0.01116    0.08930    9.77801
215268.595703    0.00000    0.03278    0.00000   -0.01116    0.10046    9.77801
215268.605703    0.00000   -0.06557    0.00000   -0.02232    0.08930    9.77801
215268.615703    0.00000   -0.09835    0.03278   -0.02232    0.11162    9.77801
215268.625703    0.00000   -0.03278    0.00000   -0.03349    0.10046    9.76685
215268.635703   -0.03278   -0.03278    0.03278   -0.02232    0.10046    9.76685
215268.645703   -0.03278   -0.03278    0.00000   -0.04465    0.08930    9.77801
215268.655703   -0.03278   -0.06557    0.00000   -0.05581    0.10046    9.77801
215268.665703   -0.03278   -0.06557    0.03278   -0.04465    0.10046    9.78917
215268.675703   -0.03278    0.00000    0.00000   -0.05581    0.08930    9.80033
215268.685703   -0.06557    0.03278    0.00000   -0.06697    0.12278    9.77801
215268.695703    0.00000   -0.03278    0.00000   -0.04465    0.12278    9.78917
215268.705702    0.00000   -0.03278    0.00000   -0.06697    0.12278    9.78917
215268.715702    0.03278    0.06557    0.00000   -0.06697    0.11162    9.80033
215268.725702    0.03278    0.09835   -0.03278   -0.06697    0.12278    9.78917
215268.735702    0.03278    0.00000    0.00000   -0.03349    0.12278    9.80033
215268.745702    0.03278    0.00000    0.03278   -0.04465    0.11162    9.77801
215268.755702    0.03278    0.03278   -0.03278   -0.03349    0.11162    9.80033
215268.765702    0.00000    0.06557    0.03278   -0.02232    0.11162    9.78917
215268.775702    0.00000    0.06557    0.00000   -0.02232    0.12278    9.78917
215268.785702    0.03278    0.00000    0.00000   -0.02232    0.10046    9.78917
215268.795702    0.03278    0.00000    0.00000   -0.02232    0.10046    9.77801
215268.805702    0.00000    0.06557   -0.03278   -0.01116    0.11162    9.77801
215268.815702    0.00000    0.06557    0.03278   -0.01116    0.11162    9.77801
215268.825702    0.00000    0.00000   -0.03278    0.00000    0.08930    9.76685
215268.835702    0.03278    0.00000    0.00000    0.00000    0.11162    9.77801
215268.845702    0.03278    0.03278    0.00000    0.01116    0.10046    9.78917
215268.855702    0.03278    0.03278   -0.03278    0.01116    0.07813    9.78917
215268.865702    0.00000   -0.03278    0.03278    0.02232    0.11162    9.78917
215268.875702    0.00000   -0.03278    0.03278    0.00000    0.12278    9.78917
215268.885701    0.00000    0.03278    0.00000    0.01116    0.10046    9.78917
215268.895701    0.03278    0.00000   -0.03278    0.02232    0.10046    9.78917
215268.905701    0.00000   -0.03278    0.00000    0.01116    0.10046    9.78917
215268.915701    0.00000   -0.03278    0.00000    0.02232    0.11162    9.77801
215268.925701    0.03278   -0.03278    0.00000    0.01116    0.10046    9.80033
215268.935701    0.00000    0.00000   -0.03278   -0.01116    0.11162    9.78917
215268.945701    0.00000    0.00000    0.00000    0.01116    0.10046    9.78917
215268.955701    0.00000   -0.09835    0.00000    0.00000    0.10046    9.78917
215268.965701   -0.03278   -0.09835    0.00000   -0.01116    0.10046    9.78917
215268.975701    0.00000    0.00000    0.00000   -0.01116    0.11162    9.76685
215268.985701    0.03278    0.00000    0.00000   -0.02232    0.10046    9.78917
215268.995701    0.03278   -0.09835    0.00000   -0.02232    0.10046    9.78917
215269.006008    0.00000   -0.06557    0.00000   -0.03349    0.08930    9.76685
215269.015698    0.03278    0.00000   -0.03278   -0.04465    0.10046    9.78917
215269.025698    0.00000    0.00000    0.00000   -0.03349    0.08930    9.80033
215269.035698   -0.03278   -0.03278    0.00000   -0.04465    0.10046    9.77801
215269.045698   -0.03278   -0.09835    0.00000   -0.04465    0.10046    9.78917
215269.055698    0.00000   -0.03278   -0.03278   -0.05581    0.10046    9.78917
215269.065698   -0.03278    0.03278    0.00000   -0.04465    0.12278    9.78917
215269.075698    0.00000    0.00000    0.00000   -0.03349    0.10046    9.77801
215269.085698   -0.03278   -0.06557    0.00000   -0.03349    0.11162    9.78917
215269.095697    0.00000    0.00000    0.00000   -0.02232    0.11162    9.78917
215269.105697    0.03278    0.03278   -0.03278   -0.04465    0.10046    9.78917
215269.115697    0.00000    0.06557    0.00000   -0.03349    0.10046    9.78917
215269.125697   -0.03278    0.00000    0.00000   -0.02232    0.11162    9.78917
215269.135697    0.00000   -0.03278   -0.03278   -0.01116    0.11162    9.78917
215269.145697    0.00000    0.06557    0.00000   -0.04465    0.10046    9.77801
215269.155697    0.00000    0.06557   -0.03278   -0.03349    0.12278    9.78917
215269.165697    0.00000   -0.03278   -0.03278    0.00000    0.11162    9.77801
215269.175697   -0.03278   -0.03278    0.00000   -0.03349    0.13395    9.77801
215269.185697    0.03278    0.03278   -0.03278   -0.03349    0.12278    9.78917
215269.195697    0.03278    0.06557   -0.03278   -0.03349    0.13395    9.78917
215269.205697    0.03278    0.00000   -0.03278   -0.02232    0.11162    9.78917
215269.215697    0.03278   -0.03278   -0.03278   -0.01116    0.12278    9.78917
215269.225697    0.00000    0.03278    0.00000   -0.01116    0.10046    9.78917
215269.235697    0.00000    0.06557   -0.03278   -0.01116    0.10046    9.78917
215269.245697    0.00000    0.03278    0.03278   -0.01116    0.10046    9.77801
215269.255697    0.03278   -0.03278    0.00000   -0.02232    0.08930    9.78917
215269.265697    0.00000    0.00000    0.00000    0.01116    0.10046    9.77801
215269.275696    0.00000    0.03278    0.00000    0.02232    0.10046    9.77801
215269.285696    0.00000    0.03278   -0.03278    0.02232    0.10046    9.78917
215269.295696    0.00000   -0.03278    0.03278    0.00000    0.10046    9.78917
215269.305696    0.00000   -0.03278    0.00000    0.00000    0.08930    9.77801
215269.315696    0.03278    0.03278   -0.03278    0.04465    0.07813    9.77801
215269.325696    0.00000    0.03278    0.00000    0.02232    0.08930    9.77801
215269.335696    0.00000   -0.03278    0.00000    0.00000    0.08930    9.77801
215269.345696   -0.03278   -0.03278    0.00000    0.00000    0.08930    9.76685
215269.355696   -0.03278   -0.03278    0.03278    0.02232    0.10046    9.78917
215269.365696   -0.03278    0.03278    0.00000    0.00000    0.11162    9.76685
215269.375696    0.00000   -0.03278    0.00000   -0.03349    0.11162    9.76685
215269.385696   -0.03278   -0.06557   -0.03278    0.00000    0.10046    9.77801
215269.395696   -0.03278   -0.03278    0.00000    0.01116    0.11162    9.76685
215269.405696    0.00000    0.00000    0.00000   -0.01116    0.11162    9.78917
215269.415696   -0.03278    0.00000    0.00000   -0.03349    0.11162    9.80033
215269.425696    0.00000   -0.06557    0.00000   -0.03349    0.11162    9.77801
215269.435696    0.00000   -0.03278   -0.03278   -0.02232    0.11162    9.78917
215269.445695    0.00000    0.03278    0.00000   -0.05581    0.12278    9.80033
215269.455695   -0.03278    0.00000    0.00000   -0.04465    0.12278    9.77801
215269.465695    0.00000   -0.03278    0.00000   -0.05581    0.12278    9.78917
215269.475695    0.00000   -0.06557    0.00000   -0.02232    0.11162    9.78917
215269.485695    0.03278    0.00000    0.00000   -0.05581    0.11162    9.78917
215269.495695    0.03278    0.06557    0.00000   -0.04465    0.11162    9.80033
215269.505695    0.03278    0.03278    0.00000   -0.04465    0.11162    9.78917
215269.515695    0.06557    0.00000    0.00000   -0.01116    0.11162    9.80033
215269.525695    0.00000    0.00000   -0.03278   -0.03349    0.11162    9.78917
215269.535695    0.03278    0.06557    0.00000   -0.04465    0.10046    9.78917
215269.545695    0.00000    0.03278    0.00000   -0.02232    0.10046    9.78917
215269.555695    0.03278    0.00000    0.03278   -0.01116    0.11162    9.78917
215269.565695    0.03278    0.00000    0.03278   -0.03349    0.11162    9.78917
215269.575695    0.03278    0.06557    0.00000   -0.01116    0.11162    9.77801
215269.585695    0.00000    0.09835    0.03278   -0.03349    0.10046    9.77801
215269.595695    0.00000    0.00000    0.00000    0.00000    0.10046    9.75568
215269.605695    0.03278   -0.03278    0.00000   -0.01116    0.11162    9.75568
215269.615694    0.00000    0.03278    0.00000   -0.01116    0.10046    9.77801
215269.625694    0.00000    0.09835    0.00000   -0.01116    0.10046    9.77801
215269.635694    0.00000    0.03278    0.03278    0.00000    0.08930    9.78917
215269.645694   -0.03278    0.03278    0.00000    0.01116    0.10046    9.82266
215269.655694   -0.03278    0.03278    0.00000    0.03349    0.10046    9.81149
215269.665694   -0.03278    0.03278   -0.03278    0.02232    0.10046    9.80033
215269.675694    0.03278   -0.03278    0.00000   -0.02232    0.11162    9.78917
215269.685694    0.00000   -0.06557   -0.03278   -0.01116    0.11162    9.78917
215269.695694    0.06557    0.00000   -0.03278   -0.01116    0.10046    9.77801
215269.705694    0.06557    0.09835    0.00000    0.01116    0.07813    9.78917
215269.715694    0.03278    0.00000    0.03278    0.02232    0.07813    9.77801
215269.725694    0.03278   -0.09835   -0.03278    0.04465    0.06697    9.77801
215269.735694    0.00000   -0.06557    0.00000    0.00000    0.06697    9.76685
215269.745694   -0.06557   -0.03278    0.00000    0.00000    0.06697    9.76685
215269.755694   -0.06557   -0.03278    0.00000    0.00000    0.08930    9.76685
215269.765694   -0.09835   -0.06557    0.00000   -0.03349    0.10046    9.75568
215269.775694   -0.03278   -0.06557    0.00000   -0.03349    0.12278    9.75568
215269.785694   -0.03278    0.00000    0.00000   -0.03349    0.11162    9.77801
215269.795694   -0.03278    0.00000   -0.03278   -0.02232    0.12278    9.77801
215269.805693   -0.03278   -0.03278    0.00000   -0.03349    0.11162    9.78917
215269.815693   -0.03278   -0.09835    0.00000   -0.03349    0.11162    9.80033
215269.825693   -0.06557    0.00000    0.00000   -0.04465    0.11162    9.78917
215269.835693    0.00000    0.06557    0.00000   -0.01116    0.12278    9.77801
215269.845693   -0.06557    0.03278    0.00000   -0.03349    0.13395    9.80033
215269.855693   -0.03278   -0.06557    0.00000   -0.05581    0.13395    9.80033
215269.865693   -0.03278   -0.03278    0.00000   -0.01116    0.14511    9.78917
215269.875693    0.00000    0.03278    0.00000   -0.01116    0.14511    9.78917
215269.885693    0.03278    0.03278    0.00000   -0.04465    0.13395    9.80033
215269.895693    0.03278    0.00000   -0.03278   -0.04465    0.12278    9.78917
215269.905693    0.06557   -0.03278    0.00000   -0.03349    0.12278    9.78917
215269.915693    0.06557    0.03278    0.00000   -0.04465    0.10046    9.78917
215269.925693    0.00000    0.06557    0.00000   -0.02232    0.11162    9.78917
215269.935693    0.00000    0.00000    0.00000   -0.01116    0.08930    9.78917
215269.945693    0.00000   -0.06557    0.00000   -0.02232    0.11162    9.77801
215269.955693   -0.03278    0.00000   -0.03278   -0.04465    0.11162    9.76685
215269.965692    0.00000    0.06557    0.00000   -0.03349    0.11162    9.76685
215269.975692    0.03278    0.06557   -0.03278   -0.02232    0.11162    9.77801
215269.985692    0.03278   -0.03278    0.00000   -0.02232    0.10046    9.76685
215269.995692    0.03278    0.06557    0.00000   -0.02232    0.10046    9.77801
215270.005689    0.06557    0.06557    0.00000    0.00000    0.07813    9.78917
215270.015689    0.03278    0.03278    0.00000    0.00000    0.07813    9.77801
215270.025689    0.03278    0.00000    0.00000   -0.02232    0.07813    9.77801
215270.035689    0.00000   -0.03278   -0.03278    0.00000    0.07813    9.77801
215270.045689   -0.03278    0.03278    0.03278    0.00000    0.08930    9.78917
215270.055689   -0.06557    0.00000    0.00000    0.00000    0.08930    9.78917
215270.065689   -0.06557   -0.03278    0.00000    0.00000    0.08930    9.78917
215270.075689    0.00000   -0.06557    0.00000    0.01116    0.10046    9.80033
215270.085689    0.00000   -0.03278    0.03278    0.00000    0.10046    9.78917
215270.095689    0.00000    0.03278   -0.03278    0.01116    0.08930    9.77801
215270.105689    0.00000   -0.06557    0.00000    0.00000    0.08930    9.80033
215270.115689    0.00000   -0.06557    0.00000   -0.01116    0.08930    9.78917
215270.125689   -0.03278   -0.03278    0.00000   -0.01116    0.08930    9.78917
215270.135689   -0.03278    0.00000    0.00000    0.01116    0.08930    9.78917
215270.145689   -0.06557    0.00000    0.03278   -0.01116    0.10046    9.80033
215270.155689   -0.03278   -0.03278    0.00000   -0.03349    0.11162    9.77801
215270.165689   -0.03278   -0.03278    0.03278   -0.02232    0.12278    9.77801
215270.175688    0.00000    0.03278    0.03278   -0.03349    0.12278    9.78917
215270.185688    0.00000    0.03278    0.00000   -0.03349    0.12278    9.77801
215270.195688    0.03278   -0.03278    0.00000   -0.02232    0.11162    9.77801
215270.205688    0.06557   -0.06557    0.03278   -0.01116    0.11162    9.80033
215270.215688    0.03278    0.00000    0.00000   -0.04465    0.10046    9.77801
215270.225688    0.00000    0.00000    0.00000   -0.02232    0.10046    9.77801
215270.235688    0.00000    0.00000    0.00000   -0.02232    0.11162    9.77801
215270.245688   -0.03278   -0.06557    0.00000   -0.04465    0.11162    9.75568
215270.255688   -0.03278    0.00000    0.00000   -0.03349    0.12278    9.77801
215270.265688    0.00000    0.03278   -0.03278   -0.02232    0.11162    9.77801
215270.275688    0.00000    0.03278    0.00000   -0.03349    0.11162    9.76685
215270.285688    0.00000    0.00000    0.00000   -0.03349    0.12278    9.77801
215270.295688    0.03278    0.00000    0.00000   -0.03349    0.10046    9.78917
215270.305688    0.00000    0.06557   -0.03278   -0.02232    0.11162    9.78917
215270.315688   -0.03278    0.06557    0.00000   -0.01116    0.12278    9.78917
215270.325688    0.00000    0.00000    0.00000   -0.03349    0.11162    9.78917
215270.335688    0.00000    0.03278   -0.03278   -0.03349    0.11162    9.81149
215270.345688   -0.03278    0.06557    0.00000   -0.02232    0.11162    9.78917
215270.355687    0.00000    0.06557    0.00000    0.00000    0.11162    9.77801
215270.365687    0.03278    0.03278   -0.03278    0.00000    0.11162    9.78917
215270.375687    0.03278   -0.03278    0.00000   -0.01116    0.11162    9.78917
215270.385687    0.03278    0.03278    0.00000   -0.01116    0.11162    9.77801
215270.395687    0.03278    0.13114    0.00000    0.00000    0.08930    9.77801
215270.405687    0.06557   -0.03278    0.00000    0.02232    0.08930    9.76685
215270.415687    0.03278   -0.06557    0.00000    0.00000    0.08930    9.77801
215270.425687    0.03278   -0.03278    0.00000   -0.01116    0.06697    9.77801
215270.435687    0.00000    0.06557   -0.03278    0.00000    0.08930    9.77801
215270.445687   -0.03278    0.03278    0.00000    0.02232    0.07813    9.76685
215270.455687   -0.03278   -0.06557    0.00000    0.00000    0.08930    9.77801
215270.465687   -0.03278   -0.03278    0.00000    0.01116    0.10046    9.76685
215270.475687    0.03278    0.00000    0.00000   -0.01116    0.10046    9.76685
215270.485687    0.00000    0.03278   -0.03278   -0.02232    0.10046    9.77801
215270.495687    0.00000   -0.06557    0.03278   -0.01116    0.10046    9.77801
215270.505687    0.00000   -0.06557   -0.03278   -0.01116    0.10046    9.77801
215270.515687    0.00000    0.00000    0.00000    0.00000    0.08930    9.77801
215270.525687   -0.03278    0.03278    0.00000    0.00000    0.10046    9.77801
215270.535686   -0.06557   -0.03278   -0.03278   -0.02232    0.10046    9.78917
215270.545686   -0.03278   -0.06557    0.00000   -0.01116    0.11162    9.80033
215270.555686   -0.06557    0.00000    0.00000    0.00000    0.11162    9.78917
215270.565686   -0.03278    0.00000   -0.03278   -0.03349    0.13395    9.77801
215270.575686    0.00000    0.00000    0.00000   -0.01116    0.12278    9.78917
215270.585686    0.03278   -0.03278   -0.03278   -0.02232    0.11162    9.77801
215270.595686    0.00000   -0.03278    0.03278   -0.03349    0.11162    9.77801
215270.605686    0.03278    0.00000   -0.03278   -0.03349    0.11162    9.80033
215270.615686    0.00000    0.00000    0.03278   -0.04465    0.10046    9.78917
215270.625686   -0.03278   -0.03278    0.00000   -0.03349    0.11162    9.80033
215270.635686    0.00000   -0.06557   -0.03278   -0.05581    0.12278    9.80033
215270.645686   -0.03278    0.00000    0.00000   -0.03349    0.12278    9.78917
215270.655686    0.03278    0.03278   -0.03278   -0.04465    0.14511    9.78917
215270.665686    0.00000    0.00000    0.00000   -0.03349    0.13395    9.78917
215270.675686    0.00000   -0.03278    0.00000   -0.02232    0.13395    9.77801
215270.685686    0.03278    0.03278   -0.03278   -0.05581    0.11162    9.76685
215270.695686    0.03278    0.06557   -0.03278   -0.02232    0.11162    9.77801
215270.705685    0.03278    0.03278    0.00000   -0.02232    0.08930    9.78917
215270.715685    0.03278   -0.03278   -0.03278   -0.03349    0.10046    9.76685
215270.725685    0.00000    0.06557    0.00000   -0.01116    0.07813    9.77801
215270.735685    0.00000    0.06557   -0.03278   -0.04465    0.10046    9.76685
215270.745685   -0.03278    0.03278    0.00000   -0.01116    0.10046    9.76685
215270.755685   -0.03278   -0.03278    0.00000   -0.01116    0.10046    9.77801
215270.765685    0.00000    0.00000    0.00000    0.00000    0.10046    9.77801
215270.775685   -0.03278    0.06557    0.03278    0.00000    0.11162    9.78917
215270.785685    0.00000    0.06557    0.00000    0.01116    0.10046    9.77801
215270.795685    0.00000   -0.03278    0.00000    0.00000    0.08930    9.78917
215270.805685    0.00000   -0.03278    0.00000   -0.01116    0.11162    9.80033
215270.815685   -0.03278    0.00000    0.00000    0.00000    0.10046    9.78917
215270.825685    0.00000    0.06557    0.00000    0.03349    0.10046    9.80033
215270.835685   -0.06557    0.00000    0.00000    0.00000    0.10046    9.80033
215270.845685    0.00000   -0.06557    0.00000    0.01116    0.11162    9.80033
215270.855685    0.00000    0.00000   -0.03278    0.01116    0.12278    9.80033
215270.865685    0.00000    0.03278   -0.03278    0.00000    0.12278    9.78917
215270.875685    0.06557    0.00000    0.00000    0.01116    0.12278    9.77801
215270.885684    0.03278   -0.06557    0.00000   -0.02232    0.10046    9.80033
215270.895684    0.00000    0.00000    0.00000    0.00000    0.08930    9.78917
215270.905684    0.00000    0.00000    0.00000   -0.02232    0.08930    9.77801
215270.915684    0.00000    0.03278   -0.03278    0.00000    0.10046    9.78917
215270.925684    0.00000   -0.09835    0.00000   -0.03349    0.08930    9.77801
215270.935684   -0.03278   -0.06557    0.00000   -0.03349    0.10046    9.77801
215270.945684   -0.03278    0.00000    0.00000   -0.02232    0.11162    9.76685
215270.955684   -0.03278    0.03278   -0.03278   -0.03349    0.11162    9.80033
215270.965684    0.00000   -0.03278   -0.03278   -0.03349    0.11162    9.78917
215270.975684   -0.03278   -0.03278    0.00000   -0.04465    0.11162    9.78917
215270.985684    0.03278    0.00000   -0.03278   -0.03349    0.12278    9.78917
215270.995684    0.00000    0.03278    0.03278   -0.04465    0.10046    9.80033
215271.005681    0.00000    0.00000    0.03278   -0.04465    0.10046    9.77801
215271.015681    0.03278   -0.03278   -0.03278   -0.05581    0.08930    9.78917
215271.025681    0.03278    0.00000    0.00000   -0.04465    0.11162    9.78917
215271.035681   -0.03278    0.03278    0.00000   -0.02232    0.10046    9.76685
215271.045681    0.00000    0.00000   -0.03278   -0.04465    0.10046    9.77801
215271.055681    0.03278   -0.03278    0.03278   -0.02232    0.10046    9.78917
215271.065681    0.00000   -0.03278    0.00000   -0.02232    0.11162    9.77801
215271.075681    0.00000    0.03278    0.03278   -0.02232    0.11162    9.77801
215271.085681    0.00000    0.03278    0.00000   -0.01116    0.11162    9.77801
215271.095680    0.03278   -0.03278    0.00000    0.00000    0.08930    9.77801
215271.105680    0.00000   -0.03278    0.00000   -0.02232    0.10046    9.75568
215271.115680   -0.03278    0.03278    0.00000   -0.03349    0.08930    9.78917
215271.125680   -0.06557    0.06557    0.03278   -0.03349    0.10046    9.77801
215271.135680   -0.03278    0.00000    0.00000   -0.01116    0.08930    9.77801
215271.145680   -0.03278    0.00000   -0.03278   -0.01116    0.11162    9.77801
215271.155680   -0.03278    0.03278    0.03278   -0.01116    0.11162    9.78917
215271.165680   -0.03278    0.06557    0.00000    0.00000    0.11162    9.80033
215271.175680    0.00000    0.03278   -0.03278   -0.01116    0.12278    9.80033
215271.185680    0.00000   -0.03278    0.00000    0.00000    0.11162    9.78917
215271.195680    0.00000   -0.03278    0.00000   -0.01116    0.12278    9.80033
215271.205680    0.03278    0.03278    0.03278   -0.01116    0.12278    9.80033
215271.215680    0.03278    0.06557    0.00000    0.02232    0.11162    9.80033
215271.225680    0.00000   -0.03278    0.00000    0.02232    0.10046    9.82266
215271.235680   -0.03278   -0.06557    0.00000    0.00000    0.11162    9.78917
215271.245680    0.03278    0.03278    0.00000   -0.01116    0.10046    9.78917
215271.255680    0.03278    0.00000    0.00000   -0.01116    0.11162    9.78917
215271.265680    0.03278   -0.06557   -0.03278    0.01116    0.10046    9.76685
215271.275679    0.03278   -0.09835    0.00000    0.00000    0.11162    9.77801
215271.285679    0.06557   -0.03278    0.00000    0.00000    0.10046    9.77801
215271.295679    0.00000    0.03278    0.00000    0.01116    0.10046    9.77801
215271.305679    0.00000    0.00000    0.00000    0.01116    0.08930    9.76685
215271.315679    0.03278   -0.09835    0.00000    0.00000    0.07813    9.76685
215271.325679   -0.03278   -0.03278    0.00000   -0.02232    0.08930    9.77801
215271.335679    0.00000    0.03278   -0.03278   -0.04465    0.10046    9.76685
215271.345679   -0.03278   -0.03278    0.00000   -0.01116    0.08930    9.77801
215271.355679   -0.03278   -0.06557   -0.03278   -0.03349    0.11162    9.78917
215271.365679   -0.03278   -0.06557    0.00000   -0.02232    0.10046    9.78917
215271.375679    0.00000    0.00000    0.00000   -0.04465    0.10046    9.76685
215271.385679    0.00000    0.03278    0.00000   -0.03349    0.10046    9.78917
215271.395679   -0.03278   -0.03278    0.00000   -0.04465    0.10046    9.77801
215271.405679    0.00000   -0.06557    0.03278   -0.03349    0.07813    9.78917
215271.415679   -0.03278    0.00000   -0.03278   -0.03349    0.10046    9.80033
215271.425679   -0.03278    0.06557    0.00000   -0.03349    0.10046    9.78917
215271.435679    0.00000    0.00000    0.00000   -0.05581    0.11162    9.80033
215271.445678   -0.03278   -0.06557    0.00000   -0.05581    0.11162    9.81149
215271.455678   -0.03278   -0.03278    0.00000   -0.05581    0.12278    9.80033
215271.465678    0.00000    0.03278    0.00000   -0.05581    0.13395    9.80033
215271.475678    0.00000    0.03278   -0.03278   -0.06697    0.12278    9.80033
215271.485678    0.03278   -0.03278    0.03278   -0.04465    0.11162    9.78917
215271.495678    0.00000    0.03278    0.03278   -0.05581    0.11162    9.78917
215271.505678    0.03278    0.06557    0.00000   -0.03349    0.10046    9.78917
215271.515678    0.00000    0.06557    0.00000   -0.03349    0.11162    9.77801
215271.525678    0.00000    0.00000    0.03278   -0.02232    0.11162    9.77801
215271.535678   -0.03278    0.00000    0.00000    0.00000    0.11162    9.77801
215271.545678    0.00000    0.06557    0.03278    0.01116    0.11162    9.77801
215271.555678   -0.03278    0.09835    0.00000    0.00000    0.12278    9.77801
215271.565678   -0.03278    0.03278    0.00000   -0.01116    0.11162    9.76685
215271.575678    0.00000    0.00000    0.03278    0.01116    0.12278    9.78917
215271.585678    0.03278    0.00000    0.00000    0.02232    0.10046    9.78917
215271.595678    0.00000    0.09835    0.00000    0.01116    0.10046    9.77801
215271.605678    0.00000    0.03278    0.00000    0.01116    0.10046    9.76685
215271.615677    0.00000   -0.03278    0.00000    0.00000    0.10046    9.78917
215271.625677    0.00000    0.00000   -0.03278    0.02232    0.08930    9.77801
215271.635677   -0.03278    0.03278    0.00000    0.02232    0.08930    9.77801
215271.645677    0.00000    0.03278   -0.03278    0.03349    0.11162    9.80033
215271.655677   -0.03278   -0.06557    0.00000    0.02232    0.11162    9.78917
215271.665677    0.00000   -0.06557   -0.03278    0.01116    0.12278    9.77801
215271.675677    0.00000    0.03278    0.00000    0.01116    0.11162    9.78917
215271.685677    0.03278    0.00000   -0.03278    0.02232    0.10046    9.78917
215271.695677    0.03278   -0.06557    0.00000    0.03349    0.11162    9.77801
215271.705677    0.03278   -0.09835    0.00000    0.00000    0.11162    9.77801
215271.715677    0.00000   -0.06557    0.00000   -0.01116    0.10046    9.78917
215271.725677    0.03278    0.00000   -0.03278   -0.02232    0.08930    9.78917
215271.735677    0.00000   -0.03278    0.00000   -0.01116    0.07813    9.76685
215271.745677   -0.03278   -0.09835   -0.03278   -0.02232    0.11162    9.77801
215271.755677   -0.06557   -0.03278    0.00000   -0.02232    0.11162    9.77801
215271.765677    0.00000    0.03278    0.03278   -0.03349    0.11162    9.78917
215271.775677    0.00000    0.00000    0.00000   -0.01116    0.11162    9.77801
215271.785676    0.00000   -0.09835    0.00000   -0.05581    0.13395    9.78917
215271.795676    0.03278   -0.06557    0.03278   -0.04465    0.11162    9.78917
215271.805676    0.00000   -0.03278    0.00000   -0.05581    0.11162    9.78917
215271.815676    0.03278    0.03278    0.03278   -0.04465    0.11162    9.80033
215271.825676    0.00000   -0.06557    0.00000   -0.03349    0.10046    9.78917
215271.835676    0.00000   -0.03278    0.00000   -0.03349    0.10046    9.77801
215271.845676    0.00000    0.00000   -0.03278   -0.03349    0.10046    9.80033
215271.855676    0.00000    0.03278   -0.03278   -0.02232    0.11162    9.76685
215271.865676    0.00000   -0.03278   -0.03278   -0.04465    0.08930    9.77801
215271.875676    0.00000   -0.06557    0.00000   -0.04465    0.11162    9.78917
215271.885676    0.00000    0.00000    0.03278   -0.02232    0.08930    9.77801
215271.895676    0.03278    0.06557    0.00000   -0.02232    0.07813    9.76685
215271.905676    0.03278    0.00000    0.00000   -0.03349    0.10046    9.78917
215271.915676    0.00000    0.00000    0.00000    0.00000    0.07813    9.77801
215271.925676    0.00000    0.00000    0.00000   -0.02232    0.08930    9.76685
215271.935676    0.00000    0.06557    0.00000   -0.03349    0.10046    9.77801
215271.945676   -0.03278    0.06557    0.00000   -0.01116    0.11162    9.78917
215271.955676    0.00000    0.00000    0.00000   -0.01116    0.10046    9.78917
215271.965675   -0.03278    0.03278    0.00000   -0.01116    0.11162    9.81149
215271.975675    0.00000    0.03278   -0.03278   -0.02232    0.10046    9.80033
215271.985675    0.00000    0.03278    0.00000    0.00000    0.10046    9.80033
215271.995675    0.00000   -0.03278    0.00000   -0.03349    0.12278    9.80033
215272.005673    0.00000    0.00000    0.00000   -0.01116    0.11162    9.80033
215272.015673    0.00000    0.00000    0.00000    0.01116    0.11162    9.80033
215272.025672    0.00000    0.06557    0.00000    0.01116    0.11162    9.80033
215272.035672    0.00000    0.00000   -0.03278    0.01116    0.11162    9.80033
215272.045672    0.00000   -0.06557   -0.03278    0.01116    0.10046    9.78917
215272.055672   -0.03278    0.00000   -0.03278    0.02232    0.11162    9.76685
215272.065672    0.00000    0.03278    0.00000    0.01116    0.08930    9.78917
215272.075672    0.00000   -0.03278    0.00000    0.01116    0.11162    9.76685
215272.085672   -0.03278   -0.06557    0.00000   -0.01116    0.10046    9.76685
215272.095672    0.03278   -0.03278    0.00000    0.01116    0.12278    9.76685
215272.105672    0.00000    0.03278   -0.03278   -0.01116    0.10046    9.77801
215272.115672    0.00000   -0.03278    0.00000    0.00000    0.08930    9.75568
215272.125672    0.00000   -0.06557    0.00000   -0.01116    0.11162    9.76685
215272.135672    0.00000   -0.09835    0.00000   -0.02232    0.10046    9.76685
215272.145672    0.00000    0.00000   -0.03278   -0.03349    0.10046    9.77801
215272.155672    0.00000    0.00000    0.03278   -0.03349    0.10046    9.77801
215272.165672   -0.03278   -0.03278    0.03278   -0.03349    0.10046    9.77801
215272.175672    0.00000   -0.09835    0.03278   -0.04465    0.12278    9.78917
215272.185671    0.03278    0.03278    0.00000   -0.05581    0.11162    9.78917
215272.195671    0.00000    0.06557    0.00000   -0.05581    0.11162    9.78917
215272.205671    0.03278    0.00000    0.00000   -0.03349    0.11162    9.78917
215272.215671    0.03278   -0.03278    0.00000   -0.04465    0.10046    9.80033
215272.225671    0.06557    0.00000    0.00000   -0.03349    0.11162    9.77801
215272.235671    0.03278    0.06557    0.00000   -0.03349    0.12278    9.80033
215272.245671    0.00000    0.00000    0.00000   -0.03349    0.10046    9.80033
215272.255671    0.03278   -0.03278    0.00000    0.00000    0.11162    9.80033
215272.265671    0.00000   -0.03278    0.00000   -0.03349    0.10046    9.81149
215272.275671    0.03278    0.03278    0.03278   -0.01116    0.10046    9.78917
215272.285671    0.03278    0.06557   -0.03278   -0.01116    0.11162    9.78917
215272.295671    0.03278    0.03278    0.00000   -0.05581    0.10046    9.78917
215272.305671    0.03278    0.00000    0.00000   -0.03349    0.08930    9.80033
215272.315671   -0.03278    0.03278   -0.03278    0.00000    0.10046    9.78917
215272.325671    0.00000    0.06557    0.00000    0.00000    0.10046    9.77801
215272.335671    0.00000    0.03278    0.03278   -0.02232    0.08930    9.77801
215272.345671   -0.03278    0.00000    0.00000   -0.01116    0.08930    9.77801
215272.355671   -0.03278    0.00000    0.00000   -0.01116    0.08930    9.75568
215272.365671    0.00000    0.06557   -0.03278   -0.01116    0.10046    9.77801
215272.375670   -0.03278    0.03278    0.03278    0.01116    0.10046    9.77801
215272.385670   -0.03278   -0.03278    0.00000    0.01116    0.08930    9.77801
215272.395670   -0.06557   -0.03278    0.03278    0.00000    0.11162    9.77801
215272.405670   -0.03278    0.03278    0.03278    0.01116    0.11162    9.77801
215272.415670   -0.03278    0.03278    0.00000    0.01116    0.11162    9.77801
215272.425670   -0.03278    0.00000    0.00000   -0.01116    0.12278    9.77801
215272.435670    0.00000   -0.06557    0.00000   -0.01116    0.10046    9.78917
215272.445670    0.00000    0.00000    0.00000    0.01116    0.12278    9.78917
215272.455670    0.00000    0.03278    0.00000    0.00000    0.11162    9.77801
215272.465670    0.00000   -0.03278    0.00000    0.02232    0.10046    9.78917
215272.475670    0.00000   -0.06557    0.03278   -0.01116    0.11162    9.78917
215272.485670    0.00000   -0.03278    0.03278   -0.01116    0.11162    9.77801
215272.495670   -0.03278    0.03278    0.00000   -0.01116    0.10046    9.78917
215272.505670    0.00000    0.00000    0.00000   -0.01116    0.12278    9.80033
215272.515670    0.00000   -0.06557    0.00000   -0.01116    0.11162    9.78917
215272.525670    0.00000   -0.06557    0.00000   -0.01116    0.11162    9.80033
215272.535669    0.00000    0.00000    0.00000   -0.02232    0.11162    9.80033
215272.545669    0.03278   -0.03278    0.00000   -0.04465    0.13395    9.77801
215272.555669    0.03278   -0.03278    0.00000   -0.04465    0.11162    9.78917
215272.565669    0.00000   -0.03278    0.00000   -0.04465    0.11162    9.80033
215272.575669    0.00000    0.03278    0.03278   -0.03349    0.10046    9.81149
215272.585669    0.00000    0.03278    0.00000   -0.02232    0.11162    9.78917
215272.595669    0.03278   -0.03278    0.00000   -0.04465    0.11162    9.78917
215272.605669    0.03278   -0.06557    0.00000   -0.03349    0.10046    9.78917
215272.615669    0.00000    0.03278    0.00000   -0.05581    0.08930    9.78917
215272.625669    0.03278    0.06557    0.00000   -0.03349    0.11162    9.76685
215272.635669    0.03278    0.00000   -0.03278   -0.03349    0.10046    9.76685
215272.645669    0.00000   -0.03278    0.00000   -0.02232    0.08930    9.77801
215272.655669    0.00000    0.00000   -0.03278   -0.01116    0.10046    9.77801
215272.665669    0.03278    0.06557    0.00000   -0.03349    0.08930    9.77801
215272.675669   -0.03278    0.03278    0.00000   -0.02232    0.10046    9.76685
215272.685669   -0.03278   -0.03278    0.00000   -0.03349    0.11162    9.76685
215272.695669    0.00000    0.03278   -0.03278   -0.02232    0.11162    9.77801
215272.705669    0.00000    0.06557    0.00000   -0.02232    0.10046    9.77801
215272.715668    0.00000    0.09835    0.00000   -0.03349    0.11162    9.77801
215272.725668    0.03278    0.03278    0.00000   -0.01116    0.10046    9.80033
215272.735668    0.00000   -0.03278    0.00000   -0.03349    0.11162    9.80033
215272.745668    0.03278    0.06557    0.00000    0.00000    0.13395    9.78917
215272.755668    0.00000    0.06557    0.00000   -0.01116    0.11162    9.78917
215272.765668    0.03278    0.00000   -0.03278    0.00000    0.11162    9.77801
215272.775668    0.00000   -0.03278    0.00000    0.00000    0.10046    9.77801
215272.785668    0.00000    0.00000   -0.03278    0.00000    0.11162    9.81149
215272.795668    0.03278    0.06557    0.00000    0.01116    0.10046    9.78917
215272.805668   -0.03278    0.00000    0.03278    0.01116    0.11162    9.78917
215272.815668    0.00000   -0.03278    0.00000    0.01116    0.10046    9.77801
215272.825668    0.00000   -0.03278    0.00000    0.01116    0.11162    9.77801
215272.835668    0.00000    0.03278    0.00000    0.00000    0.10046    9.78917
215272.845668    0.00000    0.00000    0.00000    0.00000    0.10046    9.77801
215272.855668    0.00000   -0.06557    0.00000    0.00000    0.11162    9.78917
215272.865668    0.00000   -0.06557    0.00000    0.00000    0.11162    9.80033
215272.875668    0.00000    0.00000    0.00000    0.00000    0.10046    9.80033
215272.885667    0.00000    0.00000    0.03278   -0.02232    0.10046    9.78917
215272.895667    0.00000   -0.06557    0.00000   -0.02232    0.10046    9.77801
215272.905667    0.00000   -0.09835   -0.03278   -0.03349    0.11162    9.77801
215272.915667    0.00000    0.00000    0.00000   -0.01116    0.11162    9.77801
215272.925667    0.00000    0.03278    0.03278   -0.01116    0.11162    9.78917
215272.935667    0.00000   -0.03278    0.00000   -0.03349    0.11162    9.78917
215272.945667    0.03278   -0.06557    0.00000   -0.03349    0.11162    9.77801
215272.955667    0.00000   -0.03278    0.00000   -0.03349    0.10046    9.78917
215272.965667   -0.03278    0.03278    0.00000   -0.02232    0.10046    9.78917
215272.975667    0.03278    0.00000   -0.03278   -0.03349    0.11162    9.77801
215272.985667   -0.03278   -0.03278    0.00000   -0.03349    0.11162    9.76685
215272.995667    0.00000   -0.03278   -0.03278   -0.03349    0.12278    9.77801
215273.005704    0.00000    0.03278    0.00000   -0.03349    0.10046    9.78917
215273.015704   -0.03278    0.03278    0.00000   -0.03349    0.11162    9.78917
215273.025704    0.00000   -0.03278    0.00000   -0.03349    0.08930    9.76685
215273.035704    0.03278   -0.03278   -0.03278   -0.05581    0.10046    9.77801
215273.045704    0.03278    0.06557    0.00000   -0.02232    0.10046    9.77801
215273.055704    0.03278    0.06557   -0.03278   -0.03349    0.08930    9.77801
215273.065704   -0.03278    0.03278    0.00000   -0.02232    0.10046    9.80033
215273.075704    0.00000   -0.03278    0.00000    0.00000    0.08930    9.77801
215273.085704    0.00000    0.00000    0.00000   -0.03349    0.10046    9.78917
215273.095704   -0.03278    0.09835    0.00000   -0.03349    0.10046    9.80033
215273.105704    0.00000    0.03278    0.03278   -0.01116    0.10046    9.77801
215273.115704    0.00000   -0.03278    0.03278   -0.02232    0.11162    9.80033
215273.125704    0.00000   -0.03278   -0.03278   -0.01116    0.11162    9.78917
215273.135704    0.00000    0.06557    0.03278   -0.01116    0.11162    9.77801
215273.145703    0.00000    0.03278    0.00000   -0.01116    0.11162    9.77801
215273.155703    0.03278    0.00000    0.00000   -0.01116    0.11162    9.78917
215273.165703    0.00000   -0.03278    0.00000    0.00000    0.11162    9.78917
215273.175703   -0.03278    0.03278    0.00000    0.02232    0.11162    9.78917
215273.185703    0.00000    0.03278   -0.03278    0.00000    0.11162    9.77801
215273.195703    0.00000   -0.03278   -0.06557   -0.01116    0.10046    9.77801
215273.205703    0.00000    0.00000    0.00000   -0.01116    0.10046    9.77801
215273.215703    0.03278    0.00000    0.00000   -0.01116    0.11162    9.77801
215273.225703   -0.03278    0.03278    0.03278   -0.02232    0.11162    9.76685
215273.235703    0.00000    0.00000   -0.03278   -0.01116    0.10046    9.77801
215273.245703    0.00000   -0.03278   -0.03278   -0.01116    0.10046    9.76685
215273.255703    0.00000    0.00000    0.00000   -0.01116    0.11162    9.77801
215273.265703    0.00000    0.03278    0.00000   -0.01116    0.11162    9.78917
215273.275703    0.00000    0.00000    0.00000    0.00000    0.10046    9.76685
215273.285703    0.03278   -0.03278   -0.03278   -0.03349    0.10046    9.77801
215273.295703    0.03278   -0.03278    0.03278   -0.01116    0.10046    9.80033
215273.305703    0.00000   -0.03278    0.00000   -0.02232    0.12278    9.77801
215273.315703    0.00000    0.00000   -0.03278   -0.02232    0.10046    9.78917
215273.325702    0.00000   -0.03278    0.00000   -0.04465    0.11162    9.78917
215273.335702    0.00000   -0.03278    0.03278   -0.02232    0.12278    9.78917
215273.345702    0.03278    0.00000    0.00000   -0.02232    0.11162    9.77801
215273.355702    0.00000    0.03278   -0.03278   -0.01116    0.08930    9.78917
215273.365702   -0.03278    0.00000    0.00000    0.00000    0.10046    9.77801
215273.375702    0.00000   -0.09835   -0.03278   -0.02232    0.11162    9.77801
215273.385702    0.00000    0.00000    0.00000   -0.02232    0.10046    9.80033
215273.395702   -0.03278    0.03278   -0.03278   -0.02232    0.11162    9.77801
215273.405702    0.00000    0.00000    0.00000   -0.02232    0.11162    9.77801
215273.415702    0.00000    0.00000    0.00000   -0.03349    0.11162    9.78917
215273.425702    0.00000   -0.03278   -0.03278   -0.01116    0.11162    9.80033
215273.435702    0.00000    0.06557    0.00000   -0.03349    0.10046    9.77801
215273.445702    0.00000    0.03278    0.00000   -0.02232    0.10046    9.77801
215273.455702    0.00000    0.00000    0.03278   -0.02232    0.08930    9.80033
215273.465702    0.00000   -0.06557    0.00000   -0.03349    0.11162    9.78917
215273.475701    0.03278    0.03278    0.00000    0.00000    0.11162    9.77801
215273.485701    0.03278    0.06557   -0.03278   -0.03349    0.10046    9.78917
215273.495701    0.00000    0.00000    0.03278   -0.01116    0.10046    9.80033
215273.505701    0.00000   -0.03278   -0.03278   -0.01116    0.10046    9.77801
215273.515701    0.00000    0.00000    0.03278   -0.02232    0.10046    9.77801
215273.525701   -0.03278    0.06557    0.00000    0.00000    0.11162    9.80033
215273.535701    0.00000    0.00000    0.00000    0.01116    0.10046    9.76685
215273.545701    0.00000   -0.03278    0.00000   -0.01116    0.12278    9.77801
215273.555701    0.00000    0.00000   -0.03278   -0.02232    0.11162    9.77801
215273.565701    0.00000    0.03278    0.00000    0.02232    0.11162    9.77801
215273.575701    0.00000    0.03278    0.00000   -0.02232    0.11162    9.77801
215273.585701   -0.03278   -0.03278   -0.03278   -0.02232    0.10046    9.78917
215273.595701    0.00000   -0.06557    0.03278   -0.01116    0.11162    9.78917
215273.605701    0.00000    0.03278   -0.03278   -0.02232    0.11162    9.78917
215273.615701    0.00000    0.03278    0.00000   -0.02232    0.11162    9.78917
215273.625701   -0.03278   -0.03278   -0.03278    0.00000    0.11162    9.78917
215273.635701    0.00000   -0.03278   -0.03278   -0.02232    0.12278    9.80033
215273.645700    0.00000    0.00000    0.00000   -0.02232    0.11162    9.78917
215273.655700   -0.03278    0.03278   -0.03278   -0.01116    0.10046    9.80033
215273.665700    0.03278   -0.03278    0.03278    0.00000    0.12278    9.78917
215273.675700    0.03278   -0.06557    0.00000   -0.01116    0.11162    9.78917
215273.685700    0.00000    0.00000    0.00000   -0.01116    0.11162    9.80033
215273.695700    0.03278    0.00000    0.03278   -0.02232    0.10046    9.78917
215273.705700    0.00000    0.00000    0.00000   -0.01116    0.10046    9.77801
215273.715700    0.00000   -0.06557    0.00000    0.00000    0.10046    9.78917
215273.725700    0.03278   -0.03278    0.00000   -0.02232    0.10046    9.78917
215273.735700    0.00000    0.03278    0.00000   -0.01116    0.11162    9.77801
215273.745700    0.03278    0.03278    0.00000    0.00000    0.10046    9.76685
215273.755700    0.03278   -0.03278    0.00000   -0.01116    0.11162    9.78917
215273.765700    0.00000   -0.06557    0.00000   -0.01116    0.10046    9.77801
215273.775700    0.00000    0.00000    0.03278   -0.03349    0.10046    9.76685
215273.785700    0.00000    0.03278    0.00000   -0.03349    0.08930    9.78917
215273.795700    0.00000    0.00000    0.00000   -0.01116    0.10046    9.77801
215273.805700    0.00000   -0.06557    0.00000   -0.02232    0.10046    9.77801
215273.815699   -0.03278    0.00000    0.00000   -0.03349    0.10046    9.78917
215273.825699   -0.03278    0.06557    0.00000   -0.01116    0.11162    9.80033
215273.835699    0.00000    0.03278    0.00000   -0.02232    0.11162    9.78917
215273.845699    0.03278    0.00000    0.00000   -0.02232    0.11162    9.78917
215273.855699    0.00000   -0.03278    0.00000   -0.01116    0.10046    9.78917
215273.865699    0.03278    0.03278    0.03278   -0.02232    0.11162    9.77801
215273.875699    0.00000    0.03278    0.00000   -0.02232    0.11162    9.78917
215273.885699    0.03278   -0.03278   -0.03278   -0.02232    0.08930    9.80033
215273.895699   -0.03278   -0.03278    0.00000   -0.02232    0.08930    9.78917
215273.905699   -0.03278    0.03278    0.00000   -0.02232    0.08930    9.78917
215273.915699    0.00000    0.06557    0.00000   -0.02232    0.10046    9.80033
215273.925699   -0.03278    0.00000    0.00000    0.00000    0.10046    9.77801
215273.935699    0.03278   -0.06557    0.00000    0.00000    0.11162    9.78917
215273.945699    0.03278    0.00000   -0.03278    0.00000    0.11162    9.78917
215273.955699    0.00000    0.03278   -0.03278   -0.01116    0.10046    9.78917
215273.965699    0.00000    0.00000    0.00000   -0.01116    0.11162    9.76685
215273.975699    0.00000   -0.03278    0.00000    0.00000    0.10046    9.77801
215273.985698    0.03278   -0.03278    0.00000   -0.01116    0.11162    9.78917
215273.995698   -0.03278    0.06557    0.00000    0.00000    0.10046    9.78917
215274.005696    0.00000    0.00000    0.00000   -0.02232    0.11162    9.78917
215274.015696   -0.03278   -0.03278    0.00000   -0.01116    0.11162    9.78917
215274.025696   -0.03278   -0.03278    0.03278   -0.02232    0.12278    9.77801
215274.035696   -0.03278    0.00000    0.00000   -0.01116    0.11162    9.76685
215274.045696    0.00000    0.06557    0.00000   -0.02232    0.11162    9.77801
215274.055695   -0.03278   -0.03278    0.00000    0.01116    0.11162    9.77801
215274.065695    0.00000   -0.03278    0.00000    0.00000    0.11162    9.77801
215274.075695    0.00000    0.03278    0.03278   -0.01116    0.12278    9.78917
215274.085695    0.00000    0.03278    0.00000   -0.01116    0.11162    9.78917
215274.095695    0.00000    0.00000    0.00000   -0.02232    0.11162    9.78917
215274.105695    0.00000   -0.06557    0.00000   -0.01116    0.10046    9.78917
215274.115695    0.00000    0.00000    0.00000   -0.01116    0.10046    9.80033
215274.125695    0.00000    0.06557    0.03278   -0.03349    0.10046    9.78917
215274.135695    0.03278    0.03278   -0.03278   -0.02232    0.11162    9.78917
215274.145695    0.00000   -0.03278    0.00000   -0.02232    0.10046    9.78917
215274.155695    0.03278   -0.03278    0.00000   -0.02232    0.11162    9.78917
215274.165695    0.00000    0.03278    0.00000   -0.03349    0.10046    9.77801
215274.175695    0.00000    0.03278    0.00000   -0.02232    0.10046    9.78917
215274.185695    0.00000   -0.03278   -0.03278   -0.03349    0.08930    9.80033
215274.195695    0.00000   -0.03278    0.00000   -0.02232    0.10046    9.78917
215274.205695    0.03278    0.00000    0.00000   -0.02232    0.10046    9.78917
215274.215695    0.00000    0.06557    0.03278   -0.01116    0.11162    9.80033
215274.225694   -0.03278    0.00000    0.00000   -0.02232    0.10046    9.78917
215274.235694    0.00000   -0.06557   -0.03278   -0.04465    0.10046    9.78917
215274.245694    0.00000    0.03278    0.00000   -0.02232    0.11162    9.78917
215274.255694    0.00000    0.03278    0.00000   -0.01116    0.10046    9.78917
215274.265694    0.00000    0.03278    0.00000    0.00000    0.08930    9.76685
215274.275694    0.00000    0.00000    0.00000   -0.01116    0.11162    9.78917
215274.285694    0.00000   -0.03278    0.03278   -0.01116    0.08930    9.78917
215274.295694   -0.03278    0.03278    0.00000    0.00000    0.10046    9.76685
215274.305694    0.00000    0.06557    0.00000   -0.01116    0.10046    9.76685
215274.315694   -0.03278   -0.03278   -0.03278   -0.01116    0.10046    9.77801
215274.325694   -0.03278   -0.03278    0.00000    0.00000    0.11162    9.77801
215274.335694    0.00000    0.03278   -0.03278    0.01116    0.11162    9.77801
215274.345694    0.00000    0.00000    0.00000   -0.01116    0.11162    9.77801
215274.355694    0.03278    0.00000    0.00000   -0.01116    0.11162    9.77801
215274.365694    0.00000   -0.03278   -0.03278    0.00000    0.11162    9.77801
215274.375694    0.00000    0.00000   -0.03278   -0.01116    0.10046    9.78917
215274.385694    0.00000    0.03278   -0.03278   -0.01116    0.10046    9.77801
215274.395693    0.00000   -0.03278    0.00000    0.00000    0.11162    9.77801
215274.405693    0.00000   -0.06557    0.00000    0.00000    0.12278    9.77801
215274.415693    0.00000   -0.03278    0.00000    0.00000    0.12278    9.80033
215274.425693    0.03278    0.03278    0.00000   -0.01116    0.12278    9.77801
215274.435693    0.00000    0.03278   -0.03278   -0.02232    0.11162    9.78917
215274.445693    0.00000   -0.06557    0.00000   -0.02232    0.11162    9.78917
215274.455693    0.03278   -0.06557    0.00000   -0.03349    0.12278    9.78917
215274.465693    0.00000    0.03278   -0.03278   -0.02232    0.11162    9.78917
215274.475693    0.00000    0.03278    0.03278   -0.01116    0.10046    9.77801
215274.485693   -0.03278    0.00000    0.03278   -0.02232    0.10046    9.78917
215274.495693    0.00000   -0.03278    0.00000   -0.02232    0.10046    9.77801
215274.505693    0.00000    0.03278    0.00000   -0.02232    0.11162    9.78917
215274.515693   -0.03278    0.03278    0.00000   -0.02232    0.11162    9.77801
215274.525693    0.03278   -0.03278    0.03278   -0.01116    0.10046    9.77801
215274.535693    0.00000   -0.06557   -0.03278   -0.02232    0.11162    9.78917
215274.545692    0.00000    0.00000    0.00000   -0.03349    0.10046    9.78917
215274.555692    0.03278    0.03278    0.00000   -0.02232    0.10046    9.77801
215274.565692    0.00000    0.03278   -0.03278   -0.03349    0.08930    9.77801
215274.575692   -0.03278   -0.06557    0.00000   -0.03349    0.10046    9.78917
215274.585692    0.03278   -0.03278    0.00000   -0.03349    0.10046    9.77801
215274.595692   -0.03278    0.03278    0.00000   -0.01116    0.10046    9.77801
215274.605692    0.00000    0.03278   -0.03278   -0.02232    0.12278    9.80033
215274.615692    0.00000   -0.03278   -0.03278   -0.03349    0.10046    9.77801
215274.625692    0.00000    0.00000    0.00000    0.00000    0.10046    9.77801
215274.635692    0.03278    0.06557    0.00000    0.00000    0.10046    9.78917
215274.645692    0.00000    0.03278    0.00000   -0.01116    0.11162    9.77801
215274.655692    0.00000   -0.03278    0.00000   -0.03349    0.11162    9.77801
215274.665692   -0.03278   -0.03278   -0.03278    0.00000    0.10046    9.78917
215274.675692    0.00000    0.03278   -0.03278    0.00000    0.10046    9.78917
215274.685692    0.00000    0.03278    0.03278   -0.01116    0.10046    9.77801
215274.695692    0.00000    0.00000    0.00000   -0.01116    0.10046    9.77801
215274.705692    0.00000   -0.03278    0.00000   -0.02232    0.11162    9.77801
215274.715692    0.00000   -0.03278    0.03278   -0.01116    0.11162    9.78917
215274.725691   -0.03278    0.06557    0.00000    0.00000    0.12278    9.78917
215274.735691   -0.03278    0.03278    0.00000    0.00000    0.11162    9.78917
215274.745691    0.03278    0.00000    0.00000   -0.01116    0.11162    9.78917
215274.755691    0.00000   -0.03278    0.00000   -0.01116    0.10046    9.77801
215274.765691    0.00000    0.03278    0.00000    0.00000    0.11162    9.80033
215274.775691    0.00000    0.03278    0.00000   -0.01116    0.10046    9.78917
215274.785691   -0.03278   -0.03278    0.03278   -0.01116    0.10046    9.77801
215274.795691    0.00000   -0.03278   -0.03278    0.00000    0.08930    9.77801
215274.805691    0.03278    0.00000    0.03278    0.00000    0.11162    9.78917
215274.815691    0.00000    0.03278   -0.03278    0.00000    0.11162    9.77801
215274.825691    0.03278    0.00000    0.00000    0.00000    0.11162    9.77801
215274.835691    0.03278   -0.06557    0.00000   -0.01116    0.10046    9.77801
215274.845691    0.03278    0.00000    0.00000    0.00000    0.10046    9.78917
215274.855691    0.00000    0.03278    0.03278   -0.02232    0.10046    9.77801
215274.865691    0.00000    0.00000    0.00000    0.00000    0.10046    9.77801
215274.875691    0.00000   -0.03278   -0.03278   -0.01116    0.10046    9.77801
215274.885690    0.00000   -0.03278    0.00000    0.00000    0.11162    9.77801
215274.895690   -0.03278    0.03278   -0.03278   -0.03349    0.11162    9.77801
215274.905690    0.00000    0.03278    0.00000   -0.02232    0.11162    9.77801
215274.915690    0.00000   -0.03278    0.03278   -0.01116    0.10046    9.77801
215274.925690    0.00000   -0.03278   -0.03278   -0.01116    0.11162    9.78917
215274.935690    0.00000    0.03278    0.03278   -0.01116    0.11162    9.80033
215274.945690    0.00000    0.03278    0.00000   -0.02232    0.11162    9.78917
215274.955690    0.00000    0.00000   -0.06557   -0.02232    0.10046    9.78917
215274.965690    0.00000   -0.03278    0.00000   -0.02232    0.08930    9.77801
215274.975690    0.00000    0.00000    0.00000   -0.01116    0.08930    9.78917
215274.985690    0.00000    0.06557    0.00000   -0.02232    0.11162    9.77801
215274.995690    0.00000    0.03278    0.00000   -0.03349    0.10046    9.77801
215275.005687    0.00000   -0.03278   -0.03278   -0.01116    0.10046    9.77801
215275.015687    0.00000    0.00000    0.03278   -0.02232    0.12278    9.78917
215275.025687    0.00000    0.03278    0.00000   -0.01116    0.11162    9.78917
215275.035687    0.00000    0.06557    0.00000   -0.03349    0.12278    9.78917
215275.045687    0.00000   -0.03278   -0.03278   -0.01116    0.10046    9.77801
215275.055687    0.00000    0.00000    0.00000   -0.01116    0.10046    9.78917
215275.065687    0.00000    0.03278   -0.03278   -0.01116    0.10046    9.80033
215275.075687   -0.03278    0.03278    0.00000    0.01116    0.10046    9.77801
215275.085687    0.00000   -0.03278    0.00000   -0.01116    0.10046    9.78917
215275.095687    0.00000   -0.03278    0.00000   -0.01116    0.10046    9.78917
215275.105687    0.00000    0.00000    0.00000   -0.01116    0.11162    9.77801
215275.115687    0.00000    0.06557    0.00000    0.00000    0.11162    9.77801
215275.125687    0.00000    0.00000    0.00000   -0.02232    0.10046    9.78917
215275.135686   -0.03278   -0.06557    0.03278   -0.02232    0.11162    9.78917
215275.145686    0.03278   -0.03278    0.00000    0.00000    0.11162    9.76685
215275.155686    0.00000    0.06557    0.00000   -0.01116    0.11162    9.80033
215275.165686    0.00000    0.00000    0.00000    0.00000    0.10046    9.77801
215275.175686    0.03278   -0.06557   -0.03278   -0.03349    0.10046    9.77801
215275.185686    0.00000   -0.03278    0.03278   -0.02232    0.11162    9.78917
215275.195686    0.00000    0.03278    0.00000   -0.03349    0.10046    9.78917
215275.205686    0.00000    0.03278    0.00000   -0.01116    0.11162    9.77801
215275.215686   -0.03278    0.00000    0.03278    0.00000    0.11162    9.77801
215275.225686    0.00000   -0.03278    0.00000   -0.01116    0.11162    9.78917
215275.235686    0.03278   -0.03278    0.03278   -0.01116    0.11162    9.77801
215275.245686    0.00000    0.03278    0.00000   -0.02232    0.11162    9.80033
215275.255686    0.00000   -0.03278    0.00000   -0.04465    0.08930    9.78917
215275.265686    0.00000   -0.03278    0.00000   -0.01116    0.10046    9.77801
215275.275686    0.03278    0.00000   -0.03278   -0.01116    0.10046    9.78917
215275.285686    0.00000    0.06557    0.00000   -0.02232    0.10046    9.78917
215275.295685   -0.03278    0.00000    0.00000   -0.01116    0.08930    9.78917
215275.305685    0.00000   -0.06557    0.00000   -0.05581    0.10046    9.78917
215275.315685    0.00000    0.00000    0.00000   -0.03349    0.12278    9.78917
215275.325685   -0.03278    0.06557    0.00000   -0.01116    0.11162    9.78917
215275.335685    0.00000    0.03278    0.00000    0.00000    0.10046    9.77801
215275.345685    0.00000   -0.03278    0.00000   -0.04465    0.10046    9.77801
215275.355685    0.00000   -0.03278    0.00000    0.01116    0.10046    9.78917
215275.365685    0.00000    0.00000    0.00000   -0.01116    0.10046    9.78917
215275.375685   -0.03278    0.03278    0.00000   -0.02232    0.08930    9.77801
215275.385685    0.00000    0.00000    0.00000    0.00000    0.10046    9.77801
215275.395685   -0.03278   -0.03278    0.03278   -0.03349    0.10046    9.78917
215275.405685    0.00000    0.00000    0.00000   -0.01116    0.10046    9.76685
215275.415685    0.00000    0.03278    0.03278   -0.02232    0.11162    9.78917
215275.425685   -0.03278    0.00000   -0.03278    0.01116    0.10046    9.77801
215275.435685    0.00000   -0.03278    0.00000   -0.02232    0.11162    9.78917
215275.445685    0.03278    0.00000   -0.03278   -0.02232    0.11162    9.78917
215275.455685    0.00000    0.03278    0.00000   -0.01116    0.10046    9.78917
215275.465684    0.00000    0.03278    0.03278   -0.02232    0.10046    9.78917
215275.475684    0.03278   -0.06557   -0.03278   -0.02232    0.11162    9.78917
215275.485684    0.00000    0.00000    0.00000   -0.02232    0.12278    9.77801
215275.495684    0.00000    0.03278    0.00000   -0.01116    0.11162    9.78917
215275.505684    0.00000    0.03278    0.00000   -0.01116    0.12278    9.77801
215275.515684    0.00000    0.00000    0.00000    0.00000    0.11162    9.77801
215275.525684    0.00000   -0.03278    0.00000    0.00000    0.10046    9.78917
215275.535684    0.00000    0.00000   -0.03278   -0.01116    0.11162    9.78917
215275.545684    0.00000    0.06557    0.00000   -0.02232    0.10046    9.77801
215275.555684    0.03278    0.00000    0.00000    0.00000    0.11162    9.78917
215275.565684   -0.03278   -0.06557   -0.03278   -0.02232    0.10046    9.78917
215275.575684    0.03278   -0.03278    0.00000   -0.03349    0.10046    9.78917
215275.585684    0.00000    0.06557   -0.03278   -0.01116    0.08930    9.78917
215275.595684   -0.03278    0.00000    0.03278   -0.01116    0.08930    9.78917
215275.605684    0.00000   -0.06557   -0.03278   -0.01116    0.11162    9.77801
215275.615683    0.00000   -0.03278    0.00000   -0.01116    0.08930    9.80033
215275.625683    0.00000    0.03278    0.00000   -0.02232    0.10046    9.80033
215275.635683    0.00000    0.03278   -0.03278   -0.01116    0.11162    9.77801
215275.645683    0.00000    0.00000    0.00000   -0.01116    0.10046    9.78917
215275.655683    0.00000   -0.03278    0.00000   -0.01116    0.11162    9.78917
215275.665683    0.00000    0.00000    0.00000    0.01116    0.11162    9.78917
215275.675683    0.00000    0.03278    0.00000   -0.03349    0.10046    9.77801
215275.685683    0.00000   -0.03278    0.00000   -0.04465    0.10046    9.78917
215275.695683    0.00000   -0.06557   -0.03278   -0.01116    0.11162    9.77801
215275.705683    0.03278    0.03278   -0.03278   -0.01116    0.08930    9.77801
215275.715683    0.00000    0.03278   -0.03278   -0.02232    0.10046    9.77801
215275.725683    0.00000    0.00000    0.00000   -0.03349    0.10046    9.77801
215275.735683   -0.03278   -0.06557   -0.03278   -0.01116    0.10046    9.76685
215275.745683    0.00000   -0.03278    0.00000   -0.02232    0.10046    9.78917
215275.755683   -0.03278    0.03278    0.00000   -0.01116    0.08930    9.78917
215275.765683    0.03278    0.00000    0.00000   -0.01116    0.10046    9.77801
215275.775683    0.00000   -0.03278    0.00000    0.00000    0.10046    9.78917
215275.785682   -0.03278   -0.03278   -0.03278   -0.01116    0.10046    9.80033
215275.795682    0.00000    0.00000    0.03278    0.00000    0.11162    9.78917
215275.805682    0.00000    0.00000    0.00000   -0.03349    0.10046    9.78917
215275.815682    0.00000   -0.03278    0.00000   -0.02232    0.11162    9.78917
215275.825682    0.00000   -0.03278    0.00000   -0.01116    0.12278    9.78917
215275.835682    0.00000    0.03278   -0.03278   -0.02232    0.10046    9.77801
215275.845682    0.00000    0.03278    0.00000   -0.01116    0.11162    9.78917
215275.855682    0.00000   -0.03278    0.00000   -0.02232    0.11162    9.78917
215275.865682    0.00000   -0.06557    0.03278   -0.01116    0.10046    9.77801
215275.875682    0.03278    0.00000    0.00000   -0.02232    0.11162    9.78917
215275.885682    0.00000    0.03278    0.00000   -0.03349    0.11162    9.77801
215275.895682    0.00000    0.00000    0.00000   -0.02232    0.11162    9.76685
215275.905682    0.00000   -0.03278    0.00000    0.00000    0.10046    9.78917
215275.915682    0.00000   -0.03278    0.00000    0.00000    0.11162    9.77801
215275.925682    0.00000    0.03278    0.03278   -0.01116    0.11162    9.78917
215275.935682   -0.03278    0.03278    0.00000   -0.03349    0.11162    9.77801
215275.945682    0.00000   -0.06557    0.03278   -0.02232    0.11162    9.78917
215275.955681    0.00000   -0.03278    0.00000   -0.01116    0.10046    9.78917
215275.965681    0.00000    0.03278   -0.03278   -0.01116    0.10046    9.77801
215275.975681    0.03278    0.03278    0.00000   -0.01116    0.10046    9.77801
215275.985681    0.03278    0.00000   -0.03278   -0.02232    0.10046    9.78917
215275.995681    0.00000   -0.03278    0.00000   -0.04465    0.10046    9.77801
215276.005679    0.00000    0.03278    0.00000   -0.02232    0.11162    9.77801
215276.015679    0.00000    0.03278   -0.03278   -0.02232    0.10046    9.80033
215276.025679    0.00000    0.00000    0.00000   -0.02232    0.10046    9.77801
215276.035679    0.00000   -0.03278   -0.03278   -0.02232    0.08930    9.80033
215276.045678    0.00000   -0.03278    0.00000   -0.02232    0.11162    9.77801
215276.055678    0.00000    0.06557    0.00000   -0.01116    0.10046    9.78917
215276.065678    0.03278    0.03278   -0.03278   -0.01116    0.11162    9.77801
215276.075678    0.00000    0.00000    0.03278    0.00000    0.10046    9.78917
215276.085678    0.03278   -0.03278    0.00000    0.00000    0.10046    9.77801
215276.095678    0.03278    0.03278   -0.03278   -0.03349    0.08930    9.78917
215276.105678    0.00000    0.03278    0.00000   -0.02232    0.11162    9.78917
215276.115678   -0.03278    0.00000    0.00000    0.00000    0.11162    9.77801
215276.125678    0.00000   -0.06557    0.00000   -0.02232    0.10046    9.77801
215276.135678    0.00000    0.00000    0.03278   -0.02232    0.10046    9.77801
215276.145678   -0.03278    0.03278    0.00000   -0.01116    0.11162    9.78917
215276.155678   -0.03278   -0.03278    0.00000   -0.02232    0.11162    9.78917
215276.165678   -0.03278   -0.06557    0.00000   -0.01116    0.11162    9.80033
215276.175678    0.00000   -0.03278    0.00000   -0.01116    0.10046    9.77801
215276.185678    0.00000    0.06557    0.03278    0.00000    0.08930    9.78917
215276.195678    0.00000    0.03278    0.00000    0.01116    0.10046    9.77801
215276.205677    0.00000   -0.03278    0.00000   -0.02232    0.12278    9.78917
215276.215677   -0.03278   -0.03278    0.00000   -0.02232    0.11162    9.80033
215276.225677    0.00000    0.00000    0.03278   -0.01116    0.12278    9.78917
215276.235677    0.00000    0.03278    0.00000   -0.01116    0.12278    9.77801
215276.245677    0.00000   -0.03278    0.00000    0.01116    0.11162    9.78917
215276.255677    0.00000   -0.03278    0.00000   -0.02232    0.11162    9.78917
215276.265677    0.00000    0.00000    0.00000   -0.01116    0.11162    9.78917
215276.275677    0.03278    0.03278    0.00000   -0.03349    0.11162    9.77801
215276.285677    0.03278   -0.03278    0.00000   -0.02232    0.10046    9.77801
215276.295677    0.03278   -0.03278    0.00000   -0.01116    0.10046    9.78917
215276.305677    0.00000    0.00000    0.00000   -0.02232    0.11162    9.78917
215276.315677    0.00000    0.03278    0.00000   -0.04465    0.10046    9.77801
215276.325677    0.00000    0.03278    0.03278   -0.02232    0.10046    9.77801
215276.335677    0.00000   -0.03278   -0.03278   -0.01116    0.10046    9.77801
215276.345677   -0.03278   -0.06557    0.00000   -0.01116    0.08930    9.77801
215276.355677    0.00000    0.06557    0.00000   -0.02232    0.10046    9.78917
215276.365677    0.00000    0.00000    0.00000   -0.01116    0.10046    9.80033
215276.375677   -0.03278   -0.03278    0.03278    0.00000    0.11162    9.78917
215276.385676   -0.03278   -0.06557    0.00000   -0.01116    0.10046    9.78917
215276.395676   -0.03278    0.00000    0.00000   -0.02232    0.11162    9.78917
215276.405676    0.00000    0.03278    0.00000   -0.03349    0.11162    9.80033
215276.415676   -0.03278    0.00000   -0.03278   -0.02232    0.11162    9.80033
215276.425676   -0.03278   -0.03278    0.00000   -0.01116    0.11162    9.78917
215276.435676    0.00000    0.03278    0.00000   -0.02232    0.10046    9.77801
215276.445676    0.00000    0.03278    0.00000   -0.03349    0.10046    9.77801
215276.455676   -0.03278    0.00000    0.03278   -0.02232    0.11162    9.78917
215276.465676    0.00000   -0.06557    0.00000   -0.02232    0.11162    9.78917
215276.475676    0.00000   -0.03278    0.00000   -0.02232    0.12278    9.77801
215276.485676    0.00000    0.03278    0.03278   -0.02232    0.10046    9.78917
215276.495676    0.00000    0.03278   -0.03278   -0.01116    0.10046    9.80033
215276.505676    0.00000   -0.03278    0.00000   -0.02232    0.11162    9.77801
215276.515676    0.00000   -0.03278    0.06557   -0.03349    0.10046    9.76685
215276.525676    0.00000    0.03278   -0.03278    0.00000    0.10046    9.76685
215276.535676    0.00000    0.03278    0.03278    0.01116    0.10046    9.76685
215276.545675    0.00000   -0.03278    0.00000    0.00000    0.11162    9.76685
215276.555675    0.00000   -0.03278    0.00000    0.01116    0.12278    9.76685
215276.565675    0.00000    0.03278    0.00000    0.00000    0.10046    9.78917
215276.575675    0.00000    0.03278    0.00000   -0.02232    0.11162    9.77801
215276.585675   -0.03278    0.00000   -0.03278   -0.01116    0.11162    9.77801
215276.595675    0.00000   -0.06557   -0.03278   -0.02232    0.10046    9.78917
215276.605675    0.00000   -0.03278    0.00000   -0.02232    0.12278    9.78917
215276.615675   -0.03278    0.03278    0.00000    0.00000    0.11162    9.78917
215276.625675   -0.03278    0.00000    0.00000    0.00000    0.11162    9.78917
215276.635675    0.00000   -0.03278    0.00000   -0.01116    0.12278    9.77801
215276.645675   -0.03278   -0.03278   -0.03278   -0.03349    0.12278    9.78917
215276.655675    0.03278    0.03278    0.00000   -0.02232    0.12278    9.80033
215276.665675    0.00000    0.03278    0.00000   -0.02232    0.11162    9.80033
215276.675675    0.00000   -0.03278    0.00000   -0.03349    0.12278    9.77801
215276.685675    0.03278    0.00000    0.00000   -0.01116    0.12278    9.78917
215276.695675   -0.03278    0.03278    0.03278   -0.01116    0.11162    9.78917
215276.705675    0.00000    0.06557    0.00000   -0.02232    0.08930    9.78917
215276.715674    0.03278   -0.03278    0.03278    0.00000    0.11162    9.78917
215276.725674    0.00000   -0.03278   -0.03278   -0.02232    0.10046    9.78917
215276.735674    0.00000    0.03278    0.03278   -0.02232    0.10046    9.78917
215276.745674    0.00000    0.06557    0.03278   -0.03349    0.08930    9.77801
215276.755674    0.00000    0.00000   -0.03278   -0.01116    0.08930    9.76685
215276.765674    0.03278   -0.03278    0.00000   -0.02232    0.10046    9.77801
215276.775674    0.00000   -0.03278    0.03278   -0.01116    0.10046    9.76685
215276.785674    0.00000    0.03278   -0.03278   -0.01116    0.10046    9.76685
215276.795674    0.00000    0.03278    0.03278   -0.02232    0.10046    9.77801
215276.805674   -0.03278   -0.03278    0.00000    0.00000    0.10046    9.77801
215276.815674   -0.03278   -0.03278   -0.03278   -0.01116    0.10046    9.76685
215276.825674    0.00000    0.03278    0.03278   -0.01116    0.10046    9.77801
215276.835674    0.00000    0.03278    0.00000   -0.01116    0.10046    9.76685
215276.845674    0.00000    0.00000    0.00000   -0.02232    0.11162    9.76685
215276.855673   -0.03278   -0.03278    0.00000   -0.02232    0.10046    9.77801
215276.865673    0.00000    0.03278   -0.03278   -0.01116    0.10046    9.78917
215276.875673    0.00000    0.06557   -0.03278   -0.02232    0.11162    9.80033
215276.885673    0.00000    0.03278   -0.03278    0.00000    0.11162    9.81149
215276.895673    0.00000   -0.06557    0.00000   -0.02232    0.12278    9.78917
215276.905673    0.00000    0.00000    0.00000   -0.02232    0.10046    9.78917
215276.915673    0.00000    0.03278    0.00000   -0.01116    0.11162    9.80033
215276.925673    0.00000    0.00000    0.00000   -0.01116    0.12278    9.78917
215276.935673    0.00000   -0.06557    0.00000   -0.01116    0.12278    9.80033
215276.945673    0.00000   -0.06557    0.00000   -0.01116    0.11162    9.78917
215276.955673    0.03278    0.03278   -0.03278    0.00000    0.11162    9.77801
215276.965673   -0.03278    0.03278    0.00000   -0.02232    0.11162    9.77801
215276.975673    0.03278   -0.06557    0.00000   -0.02232    0.12278    9.77801
215276.985673    0.00000   -0.03278    0.00000   -0.02232    0.11162    9.80033
215276.995673    0.00000    0.00000    0.00000   -0.02232    0.11162    9.77801
215277.000984    0.00000    0.03278    0.03278   -0.02232    0.10046    9.76685
215277.010984    0.03278   -0.03278    0.00000    0.00000    0.11162    9.77801
215277.020984    0.00000   -0.03278    0.00000   -0.04465    0.11162    9.77801
215277.030984    0.00000    0.00000    0.00000   -0.01116    0.10046    9.76685
215277.040984    0.00000    0.03278    0.00000   -0.02232    0.11162    9.77801
215277.050984    0.00000    0.03278    0.00000   -0.02232    0.11162    9.78917
215277.060984    0.00000   -0.03278    0.00000   -0.02232    0.12278    9.78917
215277.070984    0.00000   -0.06557    0.00000   -0.02232    0.11162    9.78917
215277.080984    0.03278    0.03278    0.00000   -0.02232    0.10046    9.77801
215277.090983    0.00000    0.00000    0.00000   -0.01116    0.10046    9.77801
215277.100983    0.00000   -0.03278    0.00000   -0.02232    0.10046    9.76685
215277.110983    0.00000   -0.03278    0.00000   -0.02232    0.10046    9.77801
215277.120983    0.00000    0.03278    0.00000   -0.03349    0.10046    9.77801
215277.130983    0.00000    0.03278   -0.03278    0.00000    0.10046    9.76685
215277.140983    0.03278    0.00000   -0.03278    0.00000    0.10046    9.77801
215277.150983    0.00000   -0.03278   -0.03278   -0.03349    0.11162    9.78917
215277.160983    0.00000    0.00000    0.00000   -0.03349    0.10046    9.78917
215277.170983    0.03278    0.03278   -0.03278   -0.02232    0.10046    9.77801
215277.180983   -0.03278    0.00000   -0.03278   -0.03349    0.11162    9.78917
215277.191293   -0.03278   -0.03278    0.00000   -0.02232    0.10046    9.78917
215277.200983    0.00000    0.00000    0.00000   -0.03349    0.10046    9.78917
215277.210983    0.00000    0.03278   -0.03278   -0.01116    0.10046    9.78917
215277.220983    0.00000    0.03278    0.00000   -0.02232    0.11162    9.80033
215277.230983   -0.03278   -0.06557   -0.03278   -0.03349    0.11162    9.78917
215277.240983    0.00000    0.00000    0.00000   -0.01116    0.10046    9.78917
215277.250982    0.00000    0.06557    0.00000    0.00000    0.11162    9.80033
215277.260982    0.00000    0.06557    0.00000   -0.01116    0.11162    9.77801
215277.270982   -0.03278    0.00000    0.00000    0.00000    0.11162    9.77801
215277.280982    0.00000   -0.03278    0.00000    0.00000    0.10046    9.80033
215277.290982    0.00000    0.00000    0.00000    0.01116    0.10046    9.77801
215277.300982    0.00000    0.03278    0.00000    0.00000    0.11162    9.75568
215277.310982    0.00000    0.00000   -0.03278    0.00000    0.08930    9.77801
215277.320982    0.00000   -0.06557    0.00000    0.00000    0.12278    9.77801
215277.330982   -0.03278    0.00000    0.00000    0.00000    0.12278    9.76685
215277.340982    0.00000    0.06557    0.00000   -0.01116    0.11162    9.77801
215277.350982    0.00000    0.00000    0.00000    0.00000    0.11162    9.78917
215277.360982    0.00000   -0.06557    0.00000   -0.01116    0.11162    9.77801
215277.370982    0.00000   -0.03278    0.03278   -0.01116    0.10046    9.78917
215277.380982    0.03278    0.03278    0.00000   -0.02232    0.11162    9.80033
215277.390982    0.00000    0.03278   -0.03278    0.00000    0.10046    9.78917
215277.400982    0.03278   -0.06557   -0.03278   -0.02232    0.11162    9.78917
215277.410982   -0.03278   -0.06557   -0.03278   -0.02232    0.10046    9.78917
215277.420981    0.00000    0.03278    0.00000   -0.01116    0.10046    9.80033
215277.430981    0.00000    0.03278    0.00000   -0.01116    0.11162    9.78917
215277.440981    0.00000    0.00000    0.00000   -0.02232    0.11162    9.80033
215277.450981   -0.03278   -0.06557    0.00000   -0.02232    0.08930    9.80033
215277.460981    0.00000   -0.03278    0.00000   -0.03349    0.12278    9.76685
215277.470981    0.00000    0.06557    0.03278   -0.01116    0.10046    9.80033
215277.480981   -0.03278    0.00000    0.00000   -0.01116    0.11162    9.77801
215277.490981    0.00000   -0.06557    0.00000   -0.03349    0.08930    9.76685
215277.500981    0.03278   -0.03278    0.00000   -0.03349    0.10046    9.78917
215277.510981    0.00000    0.06557    0.03278   -0.02232    0.10046    9.78917
215277.520981    0.00000    0.03278    0.03278   -0.03349    0.11162    9.78917
215277.530981    0.00000   -0.03278    0.00000   -0.01116    0.10046    9.77801
215277.540981    0.00000   -0.03278   -0.03278   -0.01116    0.10046    9.78917
215277.550981    0.00000    0.00000    0.00000   -0.03349    0.10046    9.77801
215277.560981    0.03278    0.06557   -0.03278   -0.02232    0.10046    9.77801
215277.570980    0.00000    0.00000    0.00000   -0.02232    0.08930    9.78917
215277.580981   -0.03278   -0.03278    0.00000    0.00000    0.11162    9.77801
215277.590980    0.00000    0.03278    0.00000    0.00000    0.11162    9.78917
215277.600980   -0.03278    0.06557    0.03278   -0.02232    0.08930    9.77801
215277.610980    0.00000    0.00000   -0.03278    0.00000    0.11162    9.77801
215277.620980   -0.03278   -0.06557    0.00000    0.00000    0.10046    9.78917
215277.630980    0.00000    0.00000   -0.03278   -0.02232    0.11162    9.77801
215277.640980   -0.03278    0.03278    0.00000   -0.02232    0.10046    9.78917
215277.650980    0.00000    0.03278    0.03278   -0.01116    0.11162    9.77801
215277.660980    0.00000   -0.06557   -0.03278    0.00000    0.10046    9.80033
215277.670980    0.03278   -0.03278    0.00000   -0.02232    0.10046    9.78917
215277.680980    0.00000    0.06557    0.00000   -0.01116    0.10046    9.80033
215277.690980   -0.03278    0.03278    0.00000   -0.02232    0.10046    9.77801
215277.700980    0.00000    0.00000    0.00000   -0.03349    0.10046    9.78917
215277.710980    0.00000   -0.03278    0.00000   -0.01116    0.11162    9.76685
215277.720980   -0.03278    0.03278   -0.03278    0.00000    0.11162    9.77801
215277.730979    0.00000    0.03278   -0.03278   -0.02232    0.11162    9.78917
215277.740979    0.03278    0.00000   -0.03278    0.00000    0.11162    9.78917
215277.750979    0.00000   -0.06557    0.00000   -0.01116    0.12278    9.77801
215277.760979    0.00000    0.00000   -0.03278   -0.02232    0.10046    9.78917
215277.770979    0.00000    0.06557    0.00000    0.00000    0.10046    9.78917
215277.780979    0.00000    0.00000    0.00000   -0.01116    0.10046    9.78917
215277.790979    0.00000   -0.03278    0.00000   -0.03349    0.11162    9.80033
215277.800979    0.03278   -0.03278    0.00000   -0.01116    0.12278    9.77801
215277.810979    0.00000    0.03278    0.00000   -0.02232    0.11162    9.77801
215277.820979    0.00000    0.03278    0.00000   -0.03349    0.10046    9.78917
215277.830979    0.00000   -0.06557    0.00000   -0.02232    0.10046    9.78917
215277.840979    0.00000   -0.06557    0.00000   -0.03349    0.11162    9.78917
215277.850979    0.03278    0.00000    0.00000   -0.02232    0.10046    9.77801
215277.860979    0.00000    0.03278    0.00000   -0.01116    0.11162    9.77801
215277.870979   -0.03278    0.00000    0.03278   -0.03349    0.11162    9.77801
215277.880979    0.00000   -0.06557    0.00000   -0.01116    0.10046    9.78917
215277.890979    0.03278   -0.03278    0.00000   -0.02232    0.10046    9.77801
215277.900979   -0.03278    0.03278    0.03278   -0.02232    0.10046    9.78917
215277.910978    0.00000    0.00000   -0.03278   -0.02232    0.10046    9.77801
215277.920978    0.00000   -0.03278    0.03278   -0.03349    0.10046    9.80033
215277.930978   -0.03278    0.00000    0.00000   -0.02232    0.10046    9.78917
215277.940978    0.03278    0.03278    0.00000   -0.03349    0.08930    9.78917
215277.950978    0.00000    0.06557    0.00000   -0.02232    0.10046    9.77801
215277.960978    0.00000   -0.03278    0.00000   -0.02232    0.10046    9.77801
215277.970978    0.00000   -0.03278    0.00000    0.00000    0.10046    9.77801
215277.980978    0.00000    0.03278    0.00000   -0.01116    0.10046    9.78917
215277.990978    0.00000    0.03278    0.00000   -0.02232    0.10046    9.80033
215278.000976    0.00000    0.00000    0.03278   -0.03349    0.10046    9.78917
215278.010975    0.00000   -0.06557    0.00000    0.01116    0.11162    9.77801
215278.020976    0.00000    0.03278    0.00000   -0.01116    0.11162    9.77801
215278.030975   -0.03278    0.06557    0.00000    0.00000    0.10046    9.77801
215278.040975    0.00000    0.00000    0.03278   -0.02232    0.11162    9.77801
215278.050975    0.00000   -0.03278    0.00000   -0.03349    0.10046    9.77801
215278.060975    0.00000    0.00000    0.00000   -0.02232    0.08930    9.80033
215278.070975   -0.03278    0.06557    0.03278   -0.02232    0.11162    9.78917
215278.080975   -0.03278    0.03278   -0.03278    0.00000    0.10046    9.78917
215278.090975    0.00000   -0.06557    0.00000   -0.02232    0.11162    9.78917
215278.100975    0.00000    0.00000   -0.03278    0.01116    0.10046    9.78917
215278.110975    0.00000    0.03278    0.03278    0.01116    0.10046    9.78917
215278.120975   -0.03278    0.03278    0.03278   -0.02232    0.10046    9.78917
215278.130975   -0.03278   -0.03278    0.00000   -0.02232    0.11162    9.78917
215278.140975    0.00000   -0.06557    0.00000   -0.01116    0.11162    9.78917
215278.150975    0.00000    0.00000   -0.03278   -0.01116    0.11162    9.77801
215278.160975    0.03278    0.03278    0.00000   -0.02232    0.11162    9.77801
215278.170974    0.03278    0.00000    0.00000   -0.01116    0.12278    9.78917
215278.180974    0.03278   -0.03278    0.00000   -0.01116    0.10046    9.77801
215278.190974    0.00000    0.00000    0.00000   -0.01116    0.11162    9.77801
215278.200974    0.00000    0.03278    0.00000   -0.02232    0.10046    9.77801
215278.210974    0.00000    0.00000   -0.03278   -0.03349    0.10046    9.77801
215278.220974   -0.03278   -0.03278    0.00000   -0.02232    0.11162    9.77801
215278.230974    0.00000    0.00000    0.00000   -0.01116    0.10046    9.78917
215278.240974   -0.03278    0.06557    0.00000   -0.02232    0.11162    9.77801
215278.250974    0.00000    0.03278    0.00000   -0.01116    0.10046    9.78917
215278.260974    0.00000   -0.03278   -0.03278   -0.01116    0.10046    9.78917
215278.270974   -0.03278   -0.03278    0.00000   -0.02232    0.10046    9.78917
215278.280974    0.00000    0.03278   -0.03278   -0.01116    0.10046    9.78917
215278.290974    0.03278    0.06557    0.00000   -0.01116    0.10046    9.77801
215278.300974    0.00000    0.00000    0.00000   -0.02232    0.12278    9.77801
215278.310974    0.03278   -0.03278    0.00000   -0.02232    0.10046    9.77801
215278.320974    0.03278    0.00000    0.00000   -0.01116    0.11162    9.78917
215278.330973    0.00000    0.03278    0.00000   -0.02232    0.10046    9.80033
215278.340973    0.00000    0.00000    0.00000   -0.02232    0.11162    9.77801
215278.350973    0.00000   -0.03278    0.03278   -0.01116    0.10046    9.77801
215278.360973   -0.03278    0.00000    0.03278   -0.01116    0.10046    9.78917
215278.370973    0.00000    0.06557    0.00000   -0.03349    0.10046    9.77801
215278.380973    0.00000    0.00000    0.00000   -0.02232    0.11162    9.77801
215278.390973    0.03278   -0.03278    0.00000   -0.03349    0.10046    9.77801
215278.400973    0.00000   -0.03278    0.03278   -0.01116    0.11162    9.77801
215278.410973   -0.03278    0.03278    0.00000   -0.02232    0.10046    9.77801
215278.420973    0.00000    0.06557   -0.03278   -0.01116    0.10046    9.78917
215278.430973    0.00000   -0.03278   -0.03278    0.00000    0.11162    9.77801
215278.440973   -0.03278   -0.03278    0.00000   -0.01116    0.10046    9.77801
215278.450973    0.00000    0.03278    0.00000   -0.01116    0.11162    9.76685
215278.460973    0.00000    0.06557    0.00000   -0.01116    0.11162    9.80033
215278.470973   -0.03278    0.00000    0.00000   -0.01116    0.11162    9.78917
215278.480973    0.00000   -0.03278    0.00000    0.00000    0.10046    9.77801
215278.490972    0.03278    0.00000   -0.03278   -0.01116    0.11162    9.80033
215278.500972    0.00000    0.03278    0.00000    0.00000    0.11162    9.77801
215278.510972    0.00000    0.03278    0.00000   -0.03349    0.11162    9.77801
215278.520972    0.03278   -0.03278   -0.03278   -0.02232    0.11162    9.78917
215278.530972    0.00000   -0.03278    0.00000   -0.02232    0.11162    9.78917
215278.540972    0.00000    0.00000   -0.03278   -0.02232    0.11162    9.77801
215278.550972    0.00000    0.03278    0.03278   -0.02232    0.10046    9.78917
215278.560972    0.00000    0.00000    0.00000    0.00000    0.10046    9.80033
215278.570972   -0.03278   -0.06557    0.00000    0.00000    0.11162    9.77801
215278.580972    0.00000    0.03278    0.00000   -0.02232    0.11162    9.77801
215278.590972    0.00000    0.03278   -0.03278    0.00000    0.10046    9.78917
215278.600972   -0.03278    0.00000    0.00000   -0.01116    0.10046    9.77801
215278.610972    0.06557   -0.06557    0.03278   -0.02232    0.12278    9.77801
215278.620972    0.00000    0.00000    0.00000   -0.01116    0.11162    9.78917
215278.630972    0.03278    0.03278    0.00000    0.00000    0.11162    9.78917
215278.640972    0.03278    0.00000    0.00000   -0.02232    0.10046    9.77801
215278.650971    0.00000   -0.03278    0.00000   -0.01116    0.08930    9.77801
215278.660971    0.00000   -0.03278   -0.03278   -0.01116    0.10046    9.78917
215278.670971    0.00000    0.06557   -0.03278   -0.01116    0.10046    9.77801
215278.680971   -0.03278    0.03278   -0.03278   -0.02232    0.11162    9.77801
215278.690971    0.00000   -0.06557    0.00000   -0.02232    0.08930    9.78917
215278.700971    0.00000   -0.03278    0.03278   -0.01116    0.10046    9.77801
215278.710971    0.00000    0.03278    0.03278   -0.02232    0.10046    9.77801
215278.720971    0.00000    0.03278    0.00000   -0.03349    0.08930    9.78917
215278.730971    0.00000   -0.03278    0.00000   -0.02232    0.12278    9.76685
215278.740971   -0.03278   -0.06557   -0.03278   -0.02232    0.10046    9.76685
215278.750971    0.00000    0.00000    0.00000   -0.03349    0.11162    9.78917
215278.760971    0.00000    0.06557    0.03278   -0.02232    0.10046    9.80033
215278.770971    0.00000    0.00000    0.00000   -0.02232    0.11162    9.78917
215278.780971    0.00000    0.00000    0.00000   -0.01116    0.11162    9.80033
215278.790971    0.00000   -0.03278    0.03278   -0.02232    0.11162    9.80033
215278.800971    0.03278    0.06557    0.00000   -0.02232    0.12278    9.77801
215278.810970    0.03278    0.03278   -0.03278   -0.01116    0.11162    9.77801
215278.820970   -0.03278   -0.03278    0.00000   -0.02232    0.11162    9.80033
215278.830970   -0.03278   -0.03278    0.00000    0.00000    0.10046    9.78917
215278.840970    0.00000    0.03278    0.00000   -0.03349    0.11162    9.78917
215278.850970    0.00000    0.06557    0.00000   -0.01116    0.11162    9.80033
215278.860970    0.00000    0.00000    0.03278   -0.02232    0.11162    9.78917
215278.870970    0.00000   -0.03278    0.00000   -0.01116    0.10046    9.78917
215278.880970    0.00000    0.03278   -0.03278   -0.01116    0.11162    9.78917
215278.890970    0.00000    0.03278    0.00000    0.00000    0.11162    9.78917
215278.900970    0.00000    0.00000    0.00000   -0.01116    0.11162    9.78917
215278.910970    0.00000   -0.03278   -0.03278   -0.01116    0.10046    9.77801
215278.920970    0.00000    0.00000    0.03278   -0.01116    0.10046    9.76685
215278.930970    0.03278    0.06557    0.00000   -0.03349    0.10046    9.78917
215278.940970    0.00000    0.00000    0.00000   -0.01116    0.10046    9.76685
215278.950970    0.00000   -0.03278   -0.03278   -0.03349    0.10046    9.78917
215278.960970    0.00000   -0.03278    0.00000   -0.03349    0.10046    9.78917
215278.970969   -0.03278    0.03278    0.03278    0.01116    0.11162    9.77801
215278.980969   -0.03278    0.03278   -0.03278   -0.01116    0.10046    9.78917
215278.990969    0.00000   -0.03278    0.00000   -0.02232    0.10046    9.78917
215279.000967    0.00000   -0.06557   -0.03278   -0.02232    0.11162    9.78917
215279.010967    0.00000    0.00000    0.00000   -0.01116    0.11162    9.78917
215279.020967    0.03278    0.03278    0.00000   -0.02232    0.11162    9.80033
215279.030967    0.00000    0.00000    0.00000   -0.03349    0.11162    9.78917
215279.040967    0.00000   -0.03278    0.00000   -0.02232    0.11162    9.80033
215279.050967    0.03278   -0.03278    0.00000   -0.03349    0.11162    9.78917
215279.060967   -0.03278    0.03278    0.03278    0.00000    0.10046    9.78917
215279.070967    0.00000    0.00000    0.03278   -0.01116    0.11162    9.76685
215279.080966    0.00000   -0.03278    0.00000   -0.03349    0.10046    9.78917
215279.090966    0.03278   -0.06557    0.00000   -0.01116    0.10046    9.78917
215279.100966    0.00000    0.06557    0.00000   -0.02232    0.11162    9.77801
215279.110966    0.03278    0.03278    0.00000   -0.02232    0.10046    9.78917
215279.120966    0.00000   -0.03278   -0.03278   -0.01116    0.08930    9.78917
215279.130966   -0.03278   -0.03278   -0.03278    0.00000    0.10046    9.77801
215279.140966    0.00000    0.03278    0.00000   -0.01116    0.10046    9.76685
215279.150966    0.00000    0.06557    0.00000   -0.01116    0.10046    9.78917
215279.160966   -0.03278   -0.03278    0.00000   -0.03349    0.10046    9.78917
215279.170966    0.00000   -0.03278    0.00000   -0.01116    0.11162    9.76685
215279.180966   -0.03278    0.00000   -0.03278    0.00000    0.10046    9.80033
215279.190966   -0.03278    0.06557    0.00000   -0.01116    0.10046    9.78917
215279.200966    0.00000    0.00000    0.00000   -0.01116    0.11162    9.77801
215279.210966    0.00000   -0.03278   -0.03278   -0.03349    0.10046    9.78917
215279.220966    0.00000    0.00000    0.00000   -0.02232    0.11162    9.78917
215279.230966   -0.03278    0.03278    0.00000   -0.01116    0.10046    9.78917
215279.240965    0.03278    0.03278    0.00000   -0.02232    0.11162    9.78917
215279.250965    0.00000    0.00000    0.00000   -0.02232    0.11162    9.80033
215279.260965    0.00000   -0.06557   -0.03278    0.00000    0.11162    9.77801
215279.270965    0.00000    0.03278   -0.03278   -0.02232    0.12278    9.77801
215279.280965    0.00000    0.00000    0.00000   -0.02232    0.12278    9.77801
215279.290965    0.00000   -0.03278    0.03278   -0.03349    0.10046    9.78917
215279.300965    0.00000   -0.03278    0.00000    0.00000    0.10046    9.76685
215279.310965    0.03278    0.03278    0.00000    0.00000    0.11162    9.78917
215279.320965    0.03278    0.03278    0.00000    0.00000    0.11162    9.78917
215279.330965   -0.03278   -0.03278    0.00000   -0.02232    0.11162    9.77801
215279.340965    0.03278   -0.03278    0.00000   -0.02232    0.10046    9.78917
215279.350965    0.00000   -0.03278    0.00000   -0.02232    0.08930    9.77801
215279.360965    0.00000    0.03278   -0.06557   -0.02232    0.10046    9.77801
215279.370965    0.00000    0.00000    0.00000   -0.03349    0.10046    9.77801
215279.380965    0.00000   -0.03278    0.03278   -0.01116    0.10046    9.78917
215279.390965    0.00000   -0.06557    0.00000    0.00000    0.11162    9.78917
215279.400965    0.00000    0.03278    0.00000   -0.02232    0.11162    9.77801
215279.410964    0.00000    0.03278    0.00000   -0.01116    0.10046    9.77801
215279.420964    0.00000   -0.06557    0.00000   -0.02232    0.10046    9.80033
215279.430964    0.00000   -0.03278    0.00000   -0.01116    0.11162    9.78917
215279.440964    0.03278    0.00000   -0.03278    0.00000    0.10046    9.77801
215279.450964   -0.03278    0.06557    0.00000   -0.01116    0.10046    9.78917
215279.460964   -0.03278    0.00000    0.00000   -0.02232    0.10046    9.78917
215279.470964    0.00000   -0.03278    0.00000   -0.01116    0.08930    9.77801
215279.480964    0.00000    0.00000    0.03278   -0.01116    0.10046    9.80033
215279.490964    0.00000    0.06557    0.00000    0.00000    0.10046    9.78917
215279.500964    0.03278    0.00000    0.00000   -0.01116    0.10046    9.77801
215279.510964    0.03278   -0.06557    0.00000   -0.03349    0.11162    9.78917
215279.520964    0.00000   -0.03278    0.00000   -0.01116    0.10046    9.78917
215279.530964    0.00000    0.00000    0.03278   -0.02232    0.10046    9.77801
215279.540964    0.00000    0.03278    0.00000   -0.01116    0.08930    9.77801
215279.550964    0.00000   -0.03278    0.00000   -0.02232    0.11162    9.78917
215279.560963    0.00000   -0.03278    0.00000   -0.02232    0.11162    9.75568
215279.570963    0.00000    0.03278    0.00000   -0.02232    0.10046    9.77801
215279.580963    0.00000    0.03278    0.00000   -0.02232    0.10046    9.78917
215279.590963   -0.03278    0.00000    0.00000   -0.02232    0.10046    9.78917
215279.600963    0.00000   -0.03278    0.00000   -0.01116    0.10046    9.78917
215279.610963    0.00000    0.00000    0.00000   -0.02232    0.10046    9.78917
215279.620963    0.00000    0.03278    0.00000   -0.03349    0.10046    9.78917
215279.630963    0.03278    0.00000    0.00000   -0.02232    0.11162    9.77801
215279.640963    0.00000   -0.03278    0.00000   -0.03349    0.10046    9.80033
215279.650963    0.00000    0.00000    0.00000   -0.01116    0.10046    9.78917
215279.660963    0.00000    0.06557    0.00000   -0.02232    0.11162    9.77801
215279.670963    0.00000    0.03278    0.00000   -0.02232    0.10046    9.78917
215279.680963    0.03278    0.00000    0.00000   -0.01116    0.12278    9.78917
215279.690963    0.00000    0.00000    0.00000    0.01116    0.11162    9.77801
215279.700963    0.00000    0.03278    0.00000   -0.01116    0.10046    9.78917
215279.710962    0.03278    0.03278    0.00000   -0.01116    0.08930    9.77801
215279.720962    0.00000   -0.03278   -0.03278   -0.01116    0.11162    9.77801
215279.730962    0.00000   -0.03278    0.00000   -0.01116    0.11162    9.77801
215279.740962    0.03278    0.00000    0.00000   -0.01116    0.10046    9.78917
215279.750962   -0.03278    0.06557    0.00000   -0.02232    0.10046    9.78917
215279.760962    0.00000    0.00000    0.03278   -0.01116    0.10046    9.77801
215279.770962    0.03278   -0.06557    0.00000   -0.02232    0.10046    9.77801
215279.780962   -0.03278   -0.03278    0.00000   -0.02232    0.10046    9.78917
215279.790962    0.00000    0.03278    0.00000   -0.01116    0.10046    9.77801
215279.800962    0.00000    0.00000    0.00000   -0.01116    0.08930    9.76685
215279.810962    0.03278   -0.03278   -0.03278   -0.02232    0.10046    9.78917
215279.820962   -0.03278   -0.03278    0.00000   -0.02232    0.11162    9.78917
215279.830962    0.00000    0.03278    0.00000   -0.03349    0.11162    9.77801
215279.840962    0.00000    0.06557    0.00000   -0.02232    0.10046    9.78917
215279.850962    0.00000   -0.03278    0.00000   -0.02232    0.10046    9.78917
215279.860962    0.00000   -0.06557    0.00000   -0.02232    0.11162    9.77801
215279.870961    0.00000    0.00000    0.00000   -0.01116    0.08930    9.78917
215279.880961    0.03278    0.06557    0.03278   -0.01116    0.10046    9.78917
215279.890961    0.00000   -0.06557   -0.03278   -0.03349    0.12278    9.77801
215279.900961    0.03278   -0.03278    0.03278   -0.02232    0.11162    9.78917
215279.910961    0.03278    0.03278    0.03278    0.00000    0.11162    9.78917
215279.920961    0.00000    0.06557    0.00000   -0.01116    0.10046    9.77801
215279.930961    0.00000    0.03278    0.03278   -0.02232    0.08930    9.76685
215279.940961    0.00000   -0.06557   -0.03278   -0.01116    0.10046    9.77801
215279.950961    0.00000   -0.03278    0.00000   -0.01116    0.11162    9.78917
215279.960961    0.00000    0.03278    0.03278   -0.02232    0.11162    9.77801
215279.970961   -0.03278    0.03278    0.00000    0.00000    0.11162    9.77801
215279.980961    0.00000   -0.03278    0.00000   -0.02232    0.10046    9.80033
215279.990961   -0.03278   -0.03278    0.00000   -0.01116    0.10046    9.78917
215280.000999    0.00000    0.03278    0.00000   -0.01116    0.10046    9.78917
215280.010999    0.03278    0.03278    0.00000   -0.03349    0.10046    9.80033
215280.020999   -0.03278    0.00000    0.00000   -0.01116    0.11162    9.78917
215280.030999    0.03278   -0.03278   -0.03278   -0.01116    0.10046    9.78917
215280.040998    0.00000    0.00000    0.00000   -0.01116    0.10046    9.80033
215280.050998    0.03278    0.06557    0.00000   -0.01116    0.11162    9.77801
215280.060998    0.00000    0.00000    0.00000   -0.02232    0.12278    9.77801
215280.070998    0.00000   -0.06557   -0.03278   -0.01116    0.10046    9.80033
215280.080998   -0.03278   -0.03278    0.00000    0.00000    0.11162    9.78917
215280.090998   -0.03278    0.03278    0.00000   -0.01116    0.11162    9.77801
215280.100998    0.00000    0.03278    0.00000   -0.01116    0.11162    9.77801
215280.110998    0.00000   -0.06557    0.03278   -0.01116    0.11162    9.78917
215280.120998    0.00000   -0.03278   -0.03278   -0.03349    0.08930    9.77801
215280.130998    0.00000    0.03278    0.00000   -0.02232    0.10046    9.77801
215280.140998    0.00000    0.03278    0.03278   -0.02232    0.10046    9.78917
215280.150998   -0.03278   -0.03278    0.00000   -0.01116    0.11162    9.77801
215280.160998   -0.03278   -0.03278    0.06557   -0.01116    0.11162    9.78917
215280.170998    0.00000    0.03278    0.03278   -0.01116    0.10046    9.78917
215280.180998   -0.03278    0.03278    0.00000   -0.02232    0.11162    9.78917
215280.190998    0.03278   -0.03278    0.00000   -0.02232    0.10046    9.78917
215280.200997    0.00000   -0.03278    0.00000   -0.01116    0.11162    9.77801
215280.210997    0.00000    0.00000    0.03278   -0.03349    0.10046    9.80033
215280.220997    0.03278    0.06557    0.03278   -0.01116    0.10046    9.77801
215280.230997    0.00000    0.03278    0.00000   -0.02232    0.10046    9.78917
215280.240997    0.03278   -0.06557    0.00000   -0.03349    0.10046    9.80033
215280.250997    0.00000    0.00000   -0.03278   -0.03349    0.10046    9.77801
215280.260997    0.00000    0.06557    0.00000   -0.01116    0.08930    9.77801
215280.270997    0.03278    0.03278   -0.03278   -0.03349    0.10046    9.80033
215280.280997    0.00000   -0.06557    0.00000   -0.02232    0.10046    9.77801
215280.290997    0.00000   -0.03278    0.00000   -0.01116    0.10046    9.77801
215280.300997    0.03278    0.03278    0.00000   -0.01116    0.10046    9.77801
215280.310997    0.00000    0.06557    0.00000   -0.02232    0.10046    9.77801
215280.320997    0.00000    0.00000   -0.03278   -0.02232    0.10046    9.76685
215280.330997    0.03278   -0.03278    0.00000   -0.01116    0.08930    9.77801
215280.340996   -0.03278    0.00000   -0.03278   -0.02232    0.08930    9.80033
215280.350996    0.00000    0.06557    0.00000    0.00000    0.10046    9.78917
215280.360996    0.03278    0.00000    0.00000   -0.02232    0.08930    9.78917
215280.370996    0.00000   -0.03278   -0.03278   -0.01116    0.12278    9.78917
215280.380996    0.00000    0.00000    0.03278   -0.03349    0.11162    9.80033
215280.390996    0.00000    0.06557   -0.03278   -0.03349    0.10046    9.77801
215280.400996    0.03278    0.06557   -0.03278   -0.01116    0.11162    9.78917
215280.410996    0.03278   -0.03278    0.00000   -0.01116    0.11162    9.78917
215280.420996    0.03278   -0.06557    0.00000   -0.01116    0.11162    9.78917
215280.430996   -0.03278    0.00000    0.03278   -0.01116    0.10046    9.78917
215280.440996    0.00000    0.03278    0.00000    0.00000    0.08930    9.77801
215280.450996   -0.03278    0.00000    0.00000    0.00000    0.11162    9.77801
215280.460996    0.00000   -0.06557    0.00000    0.00000    0.10046    9.77801
215280.470996   -0.03278    0.03278    0.00000   -0.01116    0.11162    9.78917
215280.480996    0.00000    0.03278    0.00000    0.00000    0.11162    9.77801
215280.490996    0.00000    0.00000    0.00000   -0.01116    0.10046    9.76685
215280.500996    0.00000   -0.03278   -0.03278   -0.02232    0.11162    9.77801
215280.510995    0.00000   -0.03278    0.00000   -0.01116    0.11162    9.80033
215280.520995    0.03278    0.03278    0.00000   -0.02232    0.11162    9.76685
215280.530995    0.00000    0.00000    0.00000   -0.01116    0.10046    9.78917
215280.540995    0.00000   -0.03278    0.03278   -0.02232    0.08930    9.77801
215280.550995    0.00000   -0.03278   -0.03278   -0.02232    0.11162    9.77801
215280.560995    0.00000    0.06557    0.00000   -0.01116    0.11162    9.78917
215280.570995    0.00000    0.03278    0.00000    0.00000    0.10046    9.78917
215280.580995    0.00000   -0.06557    0.03278   -0.03349    0.11162    9.77801
215280.590995    0.00000   -0.06557    0.03278   -0.01116    0.11162    9.76685
215280.600995    0.00000    0.03278    0.00000   -0.02232    0.10046    9.80033
215280.610995    0.00000    0.03278    0.03278   -0.02232    0.10046    9.78917
215280.620995    0.00000    0.00000    0.00000   -0.03349    0.12278    9.77801
215280.630995    0.03278   -0.06557    0.00000   -0.03349    0.10046    9.78917
215280.640995    0.00000   -0.03278    0.03278   -0.01116    0.08930    9.78917
215280.650994   -0.03278    0.03278   -0.03278   -0.02232    0.11162    9.77801
215280.660994    0.00000    0.03278    0.00000   -0.02232    0.11162    9.78917
215280.670994   -0.03278   -0.03278    0.00000   -0.02232    0.10046    9.78917
215280.680994    0.00000   -0.03278    0.00000   -0.01116    0.11162    9.80033
215280.690994    0.00000    0.06557    0.00000   -0.02232    0.10046    9.77801
215280.700994    0.00000    0.03278    0.00000   -0.01116    0.11162    9.78917
215280.710994    0.03278   -0.03278    0.00000   -0.01116    0.10046    9.78917
215280.720994   -0.03278   -0.06557    0.00000   -0.02232    0.10046    9.77801
215280.730994    0.00000    0.03278   -0.03278   -0.02232    0.11162    9.80033
215280.740994   -0.03278    0.06557    0.03278   -0.01116    0.11162    9.80033
215280.750994    0.00000    0.00000   -0.03278   -0.01116    0.11162    9.77801
215280.760994    0.00000   -0.06557    0.00000   -0.01116    0.08930    9.77801
215280.770994    0.00000    0.03278    0.00000   -0.02232    0.11162    9.78917
215280.780994    0.03278    0.06557    0.00000   -0.01116    0.11162    9.77801
215280.790994    0.03278    0.00000   -0.03278   -0.01116    0.10046    9.77801
215280.800994    0.03278   -0.03278   -0.03278    0.00000    0.10046    9.78917
215280.810993    0.00000   -0.03278    0.03278   -0.01116    0.11162    9.78917
215280.820993    0.00000    0.03278   -0.03278   -0.02232    0.11162    9.78917
215280.830993    0.00000    0.03278    0.00000   -0.03349    0.10046    9.77801
215280.840993    0.00000   -0.03278    0.00000   -0.03349    0.10046    9.78917
215280.850993    0.00000   -0.03278    0.00000   -0.01116    0.10046    9.77801
215280.860993    0.00000    0.03278   -0.03278   -0.02232    0.10046    9.78917
215280.870993    0.00000    0.03278    0.00000    0.00000    0.11162    9.80033
215280.880993    0.00000    0.00000   -0.03278   -0.02232    0.11162    9.77801
215280.890993    0.03278   -0.06557   -0.03278   -0.02232    0.10046    9.78917
215280.900993    0.00000    0.03278    0.00000   -0.01116    0.08930    9.80033
215280.910993    0.00000    0.03278    0.00000   -0.02232    0.08930    9.78917
215280.920993   -0.03278    0.00000    0.00000   -0.02232    0.11162    9.77801
215280.930993    0.00000   -0.03278    0.00000   -0.03349    0.11162    9.78917
215280.940993    0.00000    0.00000    0.00000   -0.02232    0.11162    9.78917
215280.950993    0.00000    0.03278    0.00000   -0.01116    0.12278    9.78917
215280.960993   -0.03278    0.00000    0.00000   -0.02232    0.12278    9.78917
215280.970992   -0.03278   -0.03278    0.03278    0.00000    0.11162    9.80033
215280.980992    0.00000   -0.03278    0.00000   -0.03349    0.11162    9.77801
215280.990992    0.03278    0.06557    0.03278    0.00000    0.11162    9.78917
215281.000990   -0.03278    0.00000    0.00000   -0.03349    0.10046    9.77801
215281.010990    0.03278   -0.03278   -0.03278   -0.01116    0.08930    9.77801
215281.020990   -0.03278   -0.03278    0.00000   -0.02232    0.10046    9.77801
215281.030990    0.03278    0.03278    0.00000    0.01116    0.11162    9.77801
215281.040990   -0.06557    0.06557   -0.03278   -0.01116    0.10046    9.78917
215281.050990    0.00000   -0.03278    0.00000   -0.02232    0.11162    9.77801
215281.060990    0.00000   -0.06557    0.00000   -0.01116    0.08930    9.78917
215281.070990    0.03278   -0.03278    0.00000   -0.01116    0.10046    9.78917
215281.080990   -0.03278    0.06557    0.00000   -0.01116    0.10046    9.76685
215281.090990   -0.03278    0.03278    0.00000   -0.01116    0.10046    9.78917
215281.100989    0.00000   -0.06557    0.00000   -0.02232    0.10046    9.78917
215281.110989    0.03278   -0.03278    0.00000   -0.03349    0.11162    9.78917
215281.120989   -0.03278    0.06557    0.00000   -0.02232    0.10046    9.77801
215281.130989    0.00000    0.03278   -0.03278    0.00000    0.11162    9.80033
215281.140989    0.03278   -0.06557   -0.03278   -0.02232    0.12278    9.80033
215281.150989    0.00000   -0.06557    0.00000   -0.01116    0.12278    9.77801
215281.160989    0.00000    0.00000   -0.03278   -0.02232    0.11162    9.78917
215281.170989    0.03278    0.06557    0.03278   -0.02232    0.11162    9.77801
215281.180989    0.00000    0.00000    0.00000   -0.03349    0.10046    9.78917
215281.190989    0.03278   -0.03278    0.00000   -0.02232    0.10046    9.77801
215281.200989    0.00000   -0.03278    0.00000   -0.03349    0.10046    9.80033
215281.210989   -0.03278    0.09835   -0.03278   -0.01116    0.11162    9.77801
215281.220989    0.03278    0.00000    0.00000   -0.02232    0.10046    9.77801
215281.230989   -0.03278   -0.06557    0.00000    0.00000    0.10046    9.78917
215281.240989   -0.03278    0.00000    0.03278   -0.01116    0.10046    9.78917
215281.250989    0.03278    0.06557    0.03278    0.01116    0.10046    9.76685
215281.260988    0.00000    0.03278    0.00000   -0.01116    0.11162    9.78917
215281.270988    0.00000    0.00000    0.00000   -0.01116    0.11162    9.78917
215281.280988    0.03278    0.00000    0.00000   -0.01116    0.11162    9.77801
215281.290988    0.00000    0.03278   -0.03278   -0.01116    0.10046    9.78917
215281.300988    0.00000    0.03278    0.00000   -0.01116    0.10046    9.77801
215281.310988   -0.03278   -0.03278    0.03278    0.00000    0.10046    9.77801
215281.320988   -0.03278   -0.06557    0.00000   -0.03349    0.11162    9.76685
215281.330988    0.00000    0.03278    0.00000   -0.01116    0.10046    9.78917
215281.340988    0.00000    0.03278    0.00000   -0.02232    0.10046    9.78917
215281.350988    0.00000   -0.03278   -0.03278   -0.02232    0.08930    9.77801
215281.360988   -0.03278   -0.09835   -0.03278   -0.03349    0.11162    9.78917
215281.370988    0.03278   -0.03278    0.00000   -0.01116    0.11162    9.78917
215281.380988    0.00000    0.03278    0.00000   -0.01116    0.11162    9.77801
215281.390988    0.00000    0.03278    0.00000   -0.02232    0.10046    9.77801
215281.400988   -0.03278   -0.03278    0.00000   -0.03349    0.12278    9.78917
215281.410988    0.00000   -0.03278    0.00000   -0.02232    0.11162    9.77801
215281.420987    0.00000    0.06557    0.00000   -0.02232    0.10046    9.78917
215281.430987    0.00000    0.03278   -0.03278   -0.02232    0.11162    9.78917
215281.440987   -0.03278    0.00000    0.00000   -0.03349    0.10046    9.77801
215281.450987    0.00000    0.00000    0.03278   -0.01116    0.10046    9.77801
215281.460987    0.00000    0.03278    0.00000   -0.02232    0.11162    9.80033
215281.470987   -0.03278    0.06557    0.03278    0.00000    0.11162    9.78917
215281.480987    0.00000   -0.03278    0.03278   -0.01116    0.11162    9.78917
215281.490987    0.03278   -0.03278   -0.03278   -0.02232    0.10046    9.78917
215281.500987    0.00000    0.00000    0.00000    0.00000    0.11162    9.78917
215281.510987    0.00000    0.06557    0.00000    0.01116    0.11162    9.77801
215281.520987    0.00000    0.03278    0.00000   -0.01116    0.12278    9.77801
215281.530987   -0.03278   -0.03278    0.00000    0.00000    0.10046    9.77801
215281.540987    0.00000   -0.03278   -0.03278   -0.01116    0.11162    9.77801
215281.550987    0.03278    0.03278    0.00000   -0.01116    0.11162    9.77801
215281.560987    0.00000    0.03278    0.00000   -0.01116    0.10046    9.78917
215281.570986    0.00000   -0.06557    0.00000    0.00000    0.10046    9.80033
215281.580986   -0.03278   -0.06557    0.00000   -0.01116    0.08930    9.76685
215281.590986    0.00000    0.00000   -0.06557   -0.01116    0.10046    9.78917
215281.600986    0.00000    0.03278    0.03278   -0.01116    0.10046    9.80033
215281.610986   -0.03278   -0.03278    0.00000   -0.01116    0.10046    9.77801
215281.620986   -0.03278   -0.06557    0.00000   -0.01116    0.08930    9.77801
215281.630986   -0.03278    0.00000    0.00000   -0.02232    0.10046    9.81149
215281.640986   -0.03278    0.03278    0.00000   -0.02232    0.11162    9.77801
215281.650986    0.03278    0.00000    0.00000   -0.01116    0.11162    9.76685
215281.660986    0.00000   -0.06557    0.00000   -0.02232    0.10046    9.77801
215281.670986   -0.03278    0.00000    0.00000   -0.04465    0.11162    9.78917
215281.680986    0.00000    0.03278    0.00000   -0.02232    0.10046    9.78917
215281.690986    0.00000    0.00000    0.00000   -0.01116    0.10046    9.78917
215281.700986    0.00000   -0.06557    0.03278   -0.02232    0.11162    9.78917
215281.710986    0.00000   -0.03278    0.00000   -0.03349    0.11162    9.78917
215281.720986   -0.03278    0.03278    0.03278   -0.03349    0.12278    9.77801
215281.730985    0.00000    0.06557    0.06557   -0.02232    0.12278    9.78917
215281.740985    0.03278   -0.03278    0.00000   -0.02232    0.10046    9.77801
215281.750985    0.03278   -0.06557   -0.03278   -0.03349    0.11162    9.78917
215281.760985    0.00000    0.00000    0.00000   -0.01116    0.11162    9.78917
215281.770985    0.00000    0.03278    0.00000   -0.01116    0.10046    9.78917
215281.780985    0.03278    0.00000    0.00000    0.00000    0.10046    9.77801
215281.790985    0.00000   -0.03278    0.03278   -0.02232    0.10046    9.77801
215281.800985    0.00000   -0.03278    0.00000   -0.02232    0.10046    9.77801
215281.810985    0.00000    0.06557   -0.03278   -0.02232    0.11162    9.76685
215281.820985    0.00000    0.03278   -0.03278   -0.02232    0.11162    9.76685
215281.830985   -0.03278   -0.06557   -0.03278   -0.02232    0.08930    9.77801
215281.840985    0.00000    0.00000    0.00000   -0.02232    0.11162    9.77801
215281.850985    0.00000    0.06557    0.00000    0.00000    0.10046    9.78917
215281.860985    0.00000    0.03278    0.00000   -0.02232    0.11162    9.77801
215281.870984    0.00000    0.00000    0.00000    0.00000    0.10046    9.78917
215281.880984    0.00000    0.00000   -0.06557   -0.01116    0.10046    9.80033
215281.890984    0.00000    0.00000    0.00000    0.01116    0.11162    9.78917
215281.900984    0.00000    0.03278    0.00000   -0.02232    0.10046    9.77801
215281.910984    0.00000    0.00000   -0.03278   -0.03349    0.11162    9.78917
215281.920984    0.00000   -0.03278    0.00000    0.00000    0.11162    9.77801
215281.930984    0.00000    0.00000    0.03278   -0.02232    0.10046    9.78917
215281.940984    0.03278    0.06557    0.00000   -0.02232    0.10046    9.78917
215281.950984    0.00000    0.00000    0.00000    0.00000    0.10046    9.77801
215281.960984    0.00000   -0.03278    0.00000   -0.01116    0.12278    9.78917
215281.970984    0.00000    0.00000    0.03278   -0.02232    0.11162    9.80033
215281.980984    0.00000    0.06557    0.00000   -0.02232    0.11162    9.77801
215281.990984    0.00000    0.00000    0.00000   -0.01116    0.11162    9.80033
215282.000982   -0.03278   -0.03278    0.03278    0.00000    0.11162    9.78917
215282.010981    0.00000    0.00000    0.00000    0.01116    0.12278    9.78917
215282.020981    0.00000    0.03278   -0.03278   -0.02232    0.11162    9.78917
215282.030981   -0.03278    0.03278    0.00000    0.00000    0.11162    9.78917
215282.040981    0.00000   -0.03278    0.00000    0.00000    0.11162    9.77801
215282.050981    0.03278   -0.03278    0.00000   -0.02232    0.10046    9.78917
215282.060981    0.00000   -0.03278   -0.03278    0.00000    0.10046    9.78917
215282.070981    0.00000    0.03278   -0.03278    0.00000    0.10046    9.77801
215282.080981    0.00000    0.00000   -0.03278   -0.01116    0.10046    9.78917
215282.090981    0.00000   -0.09835    0.03278    0.00000    0.10046    9.78917
215282.100981   -0.03278   -0.06557   -0.03278   -0.02232    0.10046    9.77801
215282.110981    0.00000    0.00000    0.03278   -0.02232    0.11162    9.77801
215282.120981    0.00000    0.03278   -0.03278   -0.02232    0.10046    9.77801
215282.130981    0.03278   -0.06557    0.03278   -0.03349    0.10046    9.77801
215282.140981    0.00000   -0.06557    0.00000   -0.03349    0.10046    9.76685
215282.150981    0.00000    0.03278    0.00000   -0.03349    0.10046    9.77801
215282.160981    0.03278    0.00000    0.00000   -0.02232    0.08930    9.78917
215282.170980    0.00000   -0.03278    0.00000   -0.03349    0.07813    9.77801
215282.180980    0.00000   -0.03278    0.00000   -0.01116    0.10046    9.78917
215282.190980    0.00000    0.00000    0.03278   -0.03349    0.10046    9.78917
215282.200980    0.00000    0.06557    0.00000   -0.02232    0.10046    9.77801
215282.210980    0.03278    0.03278    0.00000   -0.04465    0.11162    9.78917
215282.220980    0.00000   -0.03278    0.00000   -0.02232    0.08930    9.78917
215282.230980   -0.03278    0.00000   -0.03278   -0.03349    0.10046    9.77801
215282.240980    0.00000    0.06557    0.00000   -0.04465    0.11162    9.77801
215282.250980   -0.03278    0.03278    0.00000   -0.02232    0.11162    9.78917
215282.260980   -0.03278   -0.06557    0.00000   -0.01116    0.12278    9.77801
215282.270980    0.00000   -0.03278    0.00000   -0.02232    0.12278    9.77801
215282.280980   -0.03278    0.06557    0.03278   -0.03349    0.10046    9.78917
215282.290980   -0.03278    0.06557    0.00000   -0.03349    0.11162    9.78917
215282.300980    0.00000    0.00000    0.00000   -0.02232    0.11162    9.77801
215282.310980    0.00000    0.00000   -0.03278   -0.02232    0.11162    9.77801
215282.320979    0.00000    0.03278    0.00000   -0.01116    0.11162    9.78917
215282.330979    0.00000    0.06557    0.03278   -0.01116    0.11162    9.78917
215282.340979    0.00000    0.03278    0.00000   -0.01116    0.11162    9.78917
215282.350979    0.00000   -0.03278    0.00000   -0.02232    0.11162    9.80033
215282.360979    0.00000    0.03278    0.00000   -0.01116    0.10046    9.78917
215282.370979    0.00000    0.06557    0.00000   -0.01116    0.10046    9.77801
215282.380979    0.00000    0.03278   -0.03278   -0.01116    0.11162    9.78917
215282.390979    0.00000   -0.06557    0.03278   -0.01116    0.10046    9.77801
215282.400979    0.00000    0.00000    0.00000   -0.01116    0.10046    9.77801
215282.410979    0.03278    0.06557    0.00000   -0.01116    0.10046    9.80033
215282.420979    0.00000    0.03278    0.00000    0.00000    0.11162    9.77801
215282.430979    0.00000   -0.06557    0.00000   -0.02232    0.10046    9.78917
215282.440979    0.00000   -0.03278    0.00000    0.00000    0.11162    9.78917
215282.450979    0.00000    0.03278    0.00000   -0.01116    0.10046    9.78917
215282.460979    0.00000    0.03278    0.00000    0.00000    0.10046    9.77801
215282.470979   -0.03278    0.00000    0.00000    0.00000    0.10046    9.78917
215282.480978    0.03278   -0.06557    0.03278   -0.01116    0.10046    9.78917
215282.490978    0.00000    0.00000    0.00000   -0.01116    0.10046    9.77801
215282.500978   -0.03278    0.00000   -0.03278   -0.01116    0.10046    9.77801
215282.510978    0.03278   -0.03278    0.00000   -0.01116    0.10046    9.78917
215282.520978   -0.03278   -0.09835    0.03278   -0.02232    0.11162    9.78917
215282.530978    0.00000   -0.03278   -0.03278   -0.03349    0.10046    9.78917
215282.540978    0.00000    0.03278    0.00000    0.00000    0.10046    9.77801
215282.550978    0.00000    0.00000   -0.03278   -0.01116    0.10046    9.78917
215282.560978    0.00000   -0.06557    0.00000    0.00000    0.11162    9.77801
215282.570978    0.03278   -0.06557    0.03278   -0.01116    0.10046    9.77801
215282.580978   -0.03278    0.03278    0.00000   -0.02232    0.10046    9.80033
215282.590978   -0.03278    0.00000    0.03278   -0.02232    0.11162    9.78917
215282.600978    0.00000   -0.03278    0.00000   -0.03349    0.10046    9.77801
215282.610978    0.00000   -0.06557   -0.03278   -0.03349    0.11162    9.78917
215282.620978    0.00000   -0.03278    0.00000   -0.03349    0.11162    9.78917
215282.630977   -0.03278    0.03278    0.00000   -0.03349    0.11162    9.78917
215282.640977   -0.03278   -0.03278    0.00000   -0.02232    0.10046    9.77801
215282.650977    0.00000   -0.03278    0.03278   -0.03349    0.11162    9.80033
215282.660977   -0.03278   -0.03278    0.00000   -0.02232    0.12278    9.77801
215282.670977    0.00000    0.03278    0.00000   -0.03349    0.10046    9.78917
215282.681287    0.00000    0.03278    0.00000   -0.04465    0.11162    9.78917
215282.690977    0.03278    0.00000    0.03278   -0.02232    0.10046    9.77801
215282.700977    0.03278   -0.03278    0.03278   -0.01116    0.11162    9.77801
215282.710977    0.00000    0.03278    0.00000   -0.03349    0.08930    9.80033
215282.720977   -0.03278    0.03278    0.03278   -0.02232    0.11162    9.80033
215282.730977    0.00000    0.00000    0.03278   -0.02232    0.10046    9.78917
215282.740977   -0.03278   -0.03278    0.00000    0.00000    0.10046    9.78917
215282.750977    0.00000    0.03278    0.00000    0.00000    0.10046    9.78917
215282.760977   -0.03278    0.06557   -0.03278    0.00000    0.10046    9.77801
215282.770977   -0.03278    0.03278    0.03278    0.00000    0.10046    9.78917
215282.780977    0.00000   -0.03278   -0.03278    0.01116    0.08930    9.80033
215282.790976   -0.03278    0.00000    0.00000    0.01116    0.11162    9.77801
215282.800976    0.00000    0.03278   -0.03278    0.01116    0.11162    9.77801
215282.810976    0.03278    0.00000   -0.03278    0.00000    0.11162    9.78917
215282.820976    0.00000   -0.03278    0.00000   -0.01116    0.11162    9.77801
215282.830976    0.00000   -0.03278   -0.03278   -0.01116    0.10046    9.77801
215282.840976   -0.03278    0.03278   -0.03278    0.00000    0.10046    9.78917
215282.850976    0.00000    0.03278   -0.03278   -0.02232    0.10046    9.77801
215282.860976    0.03278   -0.03278    0.00000    0.00000    0.10046    9.77801
215282.870976    0.00000   -0.03278   -0.03278   -0.01116    0.11162    9.78917
215282.880976   -0.06557    0.03278    0.00000    0.00000    0.10046    9.77801
215282.890976    0.00000    0.03278    0.00000   -0.02232    0.10046    9.77801
215282.900976    0.00000   -0.03278    0.00000   -0.01116    0.10046    9.77801
215282.910976    0.03278   -0.06557    0.00000   -0.01116    0.10046    9.77801
215282.920976    0.00000    0.00000    0.00000    0.00000    0.11162    9.76685
215282.930976   -0.03278    0.03278    0.00000    0.00000    0.10046    9.78917
215282.940975    0.03278    0.03278    0.00000   -0.01116    0.10046    9.80033
215282.950975    0.00000   -0.06557    0.03278   -0.03349    0.11162    9.78917
215282.960975   -0.03278   -0.03278    0.00000   -0.01116    0.12278    9.76685
215282.970975    0.00000    0.00000    0.03278   -0.04465    0.10046    9.78917
215282.980975    0.00000    0.00000    0.00000   -0.03349    0.10046    9.80033
215282.990975    0.00000   -0.03278    0.00000   -0.03349    0.10046    9.77801
215283.000973    0.00000   -0.03278    0.00000   -0.02232    0.08930    9.78917
215283.010973    0.00000    0.03278    0.00000   -0.02232    0.10046    9.78917
215283.020973   -0.03278    0.03278    0.03278   -0.05581    0.11162    9.78917
215283.030973    0.00000   -0.03278    0.00000   -0.01116    0.11162    9.77801
215283.040973    0.00000   -0.03278    0.00000   -0.01116    0.10046    9.78917
215283.050973   -0.03278    0.00000    0.00000   -0.01116    0.10046    9.80033
215283.060973    0.00000    0.06557   -0.03278   -0.02232    0.11162    9.78917
215283.070973    0.00000    0.00000   -0.03278   -0.01116    0.10046    9.78917
215283.080972    0.00000   -0.03278    0.00000   -0.03349    0.12278    9.77801
215283.090972    0.00000    0.00000    0.00000   -0.02232    0.12278    9.77801
215283.100972    0.03278    0.03278    0.00000   -0.01116    0.11162    9.77801
215283.110972    0.00000    0.06557   -0.03278    0.01116    0.11162    9.80033
215283.120972    0.00000   -0.03278   -0.03278   -0.02232    0.10046    9.77801
215283.130972    0.03278    0.00000    0.00000   -0.03349    0.10046    9.77801
215283.140972    0.00000    0.03278    0.00000   -0.01116    0.10046    9.80033
215283.150972    0.00000    0.03278    0.00000   -0.03349    0.11162    9.77801
215283.160972    0.00000   -0.03278   -0.03278   -0.02232    0.12278    9.77801
215283.170972    0.00000   -0.03278    0.00000    0.00000    0.10046    9.80033
215283.180972    0.00000    0.03278   -0.03278   -0.02232    0.12278    9.78917
215283.190972    0.00000    0.03278    0.00000    0.00000    0.10046    9.77801
215283.200972    0.03278   -0.03278    0.00000   -0.02232    0.11162    9.78917
215283.210972   -0.03278   -0.03278    0.00000    0.01116    0.10046    9.80033
215283.220972    0.00000   -0.03278    0.00000   -0.02232    0.12278    9.78917
215283.230971    0.03278    0.06557    0.00000   -0.01116    0.10046    9.78917
215283.240971    0.00000    0.03278    0.00000   -0.02232    0.11162    9.80033
215283.250971   -0.03278   -0.03278    0.00000    0.00000    0.10046    9.78917
215283.260971    0.03278    0.00000    0.00000   -0.02232    0.11162    9.77801
215283.270971    0.00000    0.03278    0.00000   -0.02232    0.10046    9.78917
215283.280971   -0.03278    0.00000   -0.03278    0.00000    0.08930    9.77801
215283.290971    0.00000   -0.03278    0.00000   -0.01116    0.10046    9.76685
215283.300971    0.03278   -0.03278   -0.03278   -0.02232    0.11162    9.77801
215283.310971    0.00000    0.03278    0.00000   -0.03349    0.10046    9.77801
215283.320971   -0.03278    0.03278    0.00000   -0.03349    0.11162    9.77801
215283.330971    0.03278   -0.03278    0.00000   -0.01116    0.11162    9.78917
215283.340971    0.00000   -0.09835   -0.03278   -0.03349    0.11162    9.78917
215283.350971    0.00000   -0.03278    0.00000   -0.03349    0.11162    9.78917
215283.360971    0.00000    0.03278    0.00000   -0.03349    0.10046    9.77801
215283.370971   -0.03278    0.03278    0.00000   -0.03349    0.10046    9.78917
215283.380970    0.00000   -0.06557   -0.03278   -0.02232    0.11162    9.78917
215283.390970    0.03278   -0.03278    0.00000   -0.02232    0.11162    9.77801
215283.400970    0.00000    0.03278    0.03278   -0.02232    0.10046    9.77801
215283.410970    0.00000    0.03278    0.03278   -0.02232    0.10046    9.77801
215283.420970    0.00000   -0.03278    0.00000   -0.03349    0.10046    9.78917
215283.430970    0.03278   -0.03278    0.00000   -0.05581    0.11162    9.78917
215283.440970    0.00000    0.03278    0.00000   -0.02232    0.10046    9.78917
215283.450970    0.00000    0.03278   -0.03278   -0.02232    0.10046    9.77801
215283.460970    0.00000    0.00000   -0.03278   -0.01116    0.10046    9.78917
215283.470970   -0.03278   -0.03278    0.00000   -0.02232    0.08930    9.78917
215283.480970    0.00000    0.00000    0.00000   -0.01116    0.10046    9.78917
215283.490970   -0.03278    0.06557   -0.03278   -0.01116    0.12278    9.76685
215283.500970    0.03278    0.03278    0.00000   -0.02232    0.10046    9.78917
215283.510970    0.00000    0.00000    0.03278   -0.01116    0.11162    9.77801
215283.520970   -0.03278   -0.03278   -0.03278   -0.01116    0.11162    9.77801
215283.530969    0.00000    0.03278    0.00000    0.00000    0.11162    9.80033
215283.540969   -0.03278    0.03278   -0.03278   -0.01116    0.08930    9.78917
215283.550969    0.00000   -0.03278    0.03278   -0.01116    0.10046    9.77801
215283.560969    0.00000    0.00000    0.03278    0.00000    0.11162    9.78917
215283.570969    0.00000    0.06557   -0.03278   -0.02232    0.11162    9.77801
215283.580969    0.00000    0.03278    0.03278   -0.01116    0.11162    9.78917
215283.590969    0.00000    0.03278   -0.03278   -0.02232    0.10046    9.78917
215283.600969   -0.03278   -0.03278    0.03278    0.00000    0.11162    9.77801
215283.610969    0.00000   -0.03278    0.00000   -0.01116    0.10046    9.77801
215283.620969    0.00000    0.03278   -0.03278   -0.03349    0.11162    9.78917
215283.630969    0.00000   -0.03278    0.03278   -0.02232    0.11162    9.78917
215283.640969    0.03278   -0.06557    0.00000    0.00000    0.10046    9.78917
215283.650969    0.00000   -0.03278   -0.03278   -0.02232    0.11162    9.78917
215283.660969    0.00000    0.03278   -0.03278   -0.01116    0.11162    9.77801
215283.670969    0.00000    0.00000    0.00000   -0.01116    0.10046    9.78917
215283.680969    0.00000   -0.06557    0.00000   -0.01116    0.12278    9.78917
215283.690968    0.00000   -0.03278    0.00000   -0.02232    0.10046    9.77801
215283.700968    0.03278    0.03278    0.00000   -0.02232    0.11162    9.80033
215283.710968    0.00000    0.03278    0.00000   -0.02232    0.11162    9.80033
215283.720968   -0.03278   -0.06557    0.00000   -0.02232    0.11162    9.77801
215283.730968    0.00000   -0.03278    0.00000   -0.03349    0.11162    9.78917
215283.740968   -0.03278    0.03278    0.03278   -0.02232    0.10046    9.77801
215283.750968    0.00000    0.00000   -0.03278   -0.02232    0.11162    9.77801
215283.760968    0.00000   -0.03278    0.03278   -0.02232    0.08930    9.78917
215283.770968    0.00000   -0.06557    0.00000   -0.02232    0.10046    9.78917
215283.780968    0.00000    0.03278    0.00000   -0.02232    0.11162    9.77801
215283.790968    0.03278    0.03278    0.00000   -0.03349    0.08930    9.77801
215283.800968   -0.03278    0.00000    0.00000   -0.01116    0.10046    9.78917
215283.810968   -0.03278   -0.03278    0.00000   -0.02232    0.10046    9.77801
215283.820968    0.00000   -0.03278    0.00000   -0.03349    0.11162    9.76685
215283.830968    0.00000    0.03278    0.00000   -0.01116    0.11162    9.77801
215283.840967   -0.03278    0.03278    0.00000    0.00000    0.10046    9.78917
215283.850967    0.03278    0.00000    0.00000    0.00000    0.10046    9.78917
215283.860967   -0.03278   -0.03278   -0.03278   -0.02232    0.11162    9.78917
215283.870967   -0.06557    0.00000    0.00000   -0.02232    0.11162    9.77801
215283.880967   -0.03278    0.03278    0.00000    0.01116    0.10046    9.77801
215283.890967    0.00000   -0.03278    0.00000   -0.01116    0.11162    9.78917
215283.900967    0.00000   -0.06557    0.00000   -0.02232    0.11162    9.80033
215283.910967    0.00000    0.03278    0.00000   -0.01116    0.12278    9.78917
215283.920967    0.03278    0.06557    0.00000    0.00000    0.11162    9.78917
215283.930967    0.00000    0.00000    0.00000   -0.02232    0.11162    9.78917
215283.940967    0.00000   -0.03278    0.00000   -0.01116    0.10046    9.77801
215283.950967    0.03278    0.00000    0.03278   -0.01116    0.11162    9.77801
215283.960967    0.03278    0.03278    0.00000   -0.01116    0.10046    9.78917
215283.970967   -0.03278    0.03278    0.00000   -0.01116    0.08930    9.77801
215283.980967    0.00000   -0.03278    0.00000   -0.01116    0.11162    9.77801
215283.990966    0.00000   -0.03278   -0.03278    0.00000    0.08930    9.78917
215284.000964   -0.03278    0.03278    0.00000   -0.01116    0.10046    9.77801
215284.010964    0.00000    0.03278   -0.03278   -0.01116    0.11162    9.77801
215284.020964    0.03278    0.00000    0.03278   -0.02232    0.10046    9.77801
215284.030964   -0.03278   -0.03278    0.00000   -0.02232    0.10046    9.78917
215284.040964    0.00000    0.00000    0.00000   -0.02232    0.10046    9.78917
215284.050964   -0.03278    0.03278   -0.03278   -0.03349    0.08930    9.78917
215284.060964    0.00000    0.03278    0.03278   -0.02232    0.11162    9.77801
215284.070964   -0.03278   -0.06557    0.00000   -0.03349    0.08930    9.77801
215284.080964    0.00000    0.00000   -0.03278   -0.01116    0.10046    9.77801
215284.090964   -0.03278    0.03278    0.00000   -0.02232    0.10046    9.78917
215284.100964    0.00000    0.03278   -0.03278    0.00000    0.11162    9.78917
215284.110964    0.00000   -0.06557    0.00000   -0.03349    0.10046    9.77801
215284.120964    0.00000    0.00000   -0.03278   -0.01116    0.10046    9.78917
215284.130964    0.00000    0.03278   -0.03278   -0.01116    0.11162    9.80033
215284.140964    0.00000    0.00000    0.00000   -0.01116    0.11162    9.77801
215284.150963    0.03278   -0.03278    0.00000   -0.01116    0.11162    9.77801
215284.160963    0.00000   -0.03278    0.00000   -0.02232    0.10046    9.78917
215284.170963    0.00000    0.03278    0.00000   -0.02232    0.10046    9.77801
215284.180963    0.00000    0.03278    0.00000   -0.01116    0.11162    9.78917
215284.190963    0.03278    0.00000    0.00000   -0.01116    0.10046    9.77801
215284.200963    0.00000   -0.03278    0.00000   -0.01116    0.12278    9.78917
215284.210963   -0.03278    0.03278   -0.03278    0.00000    0.11162    9.76685
215284.220963    0.00000    0.06557    0.00000    0.01116    0.10046    9.78917
215284.230963    0.00000    0.03278    0.00000    0.00000    0.11162    9.78917
215284.240963    0.00000   -0.06557    0.03278   -0.02232    0.11162    9.78917
215284.250963    0.00000   -0.03278   -0.03278   -0.01116    0.08930    9.77801
215284.260963    0.00000    0.03278   -0.03278   -0.01116    0.10046    9.76685
215284.270963   -0.03278    0.03278    0.00000   -0.01116    0.08930    9.78917
215284.280963    0.00000   -0.03278    0.00000   -0.01116    0.10046    9.77801
215284.290963    0.00000   -0.03278    0.03278    0.00000    0.10046    9.78917
215284.300962    0.03278    0.00000    0.00000   -0.01116    0.12278    9.77801
215284.310962   -0.03278    0.03278   -0.03278   -0.02232    0.11162    9.77801
215284.320962    0.00000    0.00000    0.03278    0.00000    0.10046    9.78917
215284.330962    0.00000   -0.03278    0.00000   -0.03349    0.11162    9.78917
215284.340962    0.00000    0.00000    0.00000   -0.02232    0.11162    9.77801
215284.350962    0.00000    0.03278   -0.03278   -0.01116    0.11162    9.78917
215284.360962    0.00000    0.00000    0.03278   -0.01116    0.11162    9.77801
215284.370962    0.00000   -0.06557   -0.03278   -0.02232    0.10046    9.78917
215284.380962    0.00000   -0.03278    0.00000   -0.02232    0.10046    9.77801
215284.390962    0.00000    0.06557    0.00000   -0.02232    0.10046    9.78917
215284.400962   -0.03278    0.00000   -0.03278    0.00000    0.10046    9.78917
215284.410962    0.00000   -0.03278    0.00000   -0.01116    0.10046    9.78917
215284.420962    0.00000   -0.03278    0.03278   -0.01116    0.11162    9.78917
215284.430962   -0.03278    0.00000    0.00000    0.00000    0.11162    9.80033
215284.440962    0.03278    0.03278    0.03278   -0.03349    0.10046    9.77801
215284.450961    0.03278   -0.03278    0.00000    0.00000    0.11162    9.78917
215284.460961    0.00000   -0.03278    0.03278   -0.01116    0.11162    9.78917
215284.470961    0.00000    0.00000    0.03278   -0.03349    0.11162    9.77801
215284.480961    0.00000    0.03278   -0.03278   -0.02232    0.11162    9.77801
215284.490961   -0.03278    0.00000    0.03278   -0.01116    0.10046    9.80033
215284.500961    0.00000   -0.06557    0.00000   -0.01116    0.10046    9.78917
215284.510961   -0.03278    0.00000   -0.03278   -0.01116    0.11162    9.80033
215284.520961    0.00000    0.03278    0.00000   -0.01116    0.10046    9.78917
215284.530961    0.03278    0.03278    0.03278   -0.02232    0.11162    9.78917
215284.540961   -0.03278   -0.03278    0.03278   -0.01116    0.11162    9.76685
215284.550961    0.00000   -0.03278    0.00000   -0.02232    0.11162    9.78917
215284.560961    0.00000    0.03278    0.00000   -0.01116    0.12278    9.77801
215284.570961   -0.03278    0.03278    0.00000   -0.01116    0.11162    9.78917
215284.580961    0.03278   -0.03278    0.00000   -0.03349    0.10046    9.77801
215284.590961    0.00000   -0.06557    0.03278    0.00000    0.11162    9.77801
215284.600960    0.00000    0.00000   -0.03278   -0.03349    0.11162    9.77801
215284.610960    0.00000    0.03278    0.03278   -0.01116    0.10046    9.77801
215284.620960    0.00000   -0.03278    0.00000   -0.02232    0.11162    9.78917
215284.630960    0.00000   -0.03278   -0.03278   -0.02232    0.10046    9.78917
215284.640960    0.00000    0.00000    0.03278   -0.01116    0.10046    9.78917
215284.650960   -0.03278    0.03278    0.03278   -0.02232    0.11162    9.80033
215284.660960    0.00000    0.03278    0.00000   -0.02232    0.11162    9.78917
215284.670960    0.00000   -0.03278    0.03278   -0.02232    0.11162    9.77801
215284.680960    0.00000    0.00000    0.00000    0.00000    0.11162    9.78917
215284.690960    0.00000    0.03278    0.00000    0.00000    0.10046    9.78917
215284.700960   -0.03278    0.03278    0.03278   -0.02232    0.10046    9.77801
215284.710960    0.03278   -0.03278   -0.03278   -0.01116    0.11162    9.77801
215284.720960    0.00000   -0.03278    0.00000    0.00000    0.11162    9.78917
215284.730960   -0.03278    0.00000    0.00000   -0.01116    0.10046    9.77801
215284.740960    0.00000    0.00000    0.00000   -0.02232    0.10046    9.77801
215284.750959    0.00000   -0.03278    0.00000    0.00000    0.10046    9.77801
215284.760959    0.00000   -0.06557   -0.03278   -0.01116    0.11162    9.77801
215284.770959   -0.03278    0.00000   -0.03278   -0.02232    0.11162    9.76685
215284.780959    0.00000    0.03278    0.00000   -0.02232    0.10046    9.77801
215284.790959    0.00000   -0.03278    0.00000   -0.01116    0.11162    9.78917
215284.800959    0.00000   -0.06557   -0.03278   -0.02232    0.10046    9.77801
215284.810959    0.00000    0.00000   -0.03278   -0.02232    0.08930    9.78917
215284.820959   -0.03278    0.03278    0.00000   -0.01116    0.10046    9.78917
215284.830959    0.00000    0.00000    0.00000   -0.01116    0.11162    9.80033
215284.840959    0.00000   -0.03278    0.00000   -0.02232    0.10046    9.78917
215284.850959    0.03278   -0.06557    0.00000   -0.02232    0.10046    9.78917
215284.860959    0.00000    0.03278    0.00000   -0.03349    0.10046    9.77801
215284.870959    0.03278    0.00000    0.00000   -0.03349    0.10046    9.76685
215284.880959    0.00000    0.00000    0.00000   -0.03349    0.10046    9.78917
215284.890959   -0.03278   -0.03278    0.00000   -0.01116    0.10046    9.77801
215284.900959    0.00000    0.00000    0.00000   -0.02232    0.10046    9.77801
215284.910958    0.00000    0.03278    0.00000   -0.01116    0.10046    9.78917
215284.920958    0.00000   -0.03278    0.00000   -0.01116    0.08930    9.77801
215284.930958    0.00000   -0.06557    0.00000   -0.02232    0.11162    9.78917
215284.940958    0.00000    0.00000    0.00000   -0.01116    0.11162    9.78917
215284.950958    0.00000    0.09835    0.00000   -0.02232    0.10046    9.77801
215284.960958    0.00000    0.03278    0.00000    0.00000    0.11162    9.77801
215284.970958    0.00000   -0.03278    0.00000    0.00000    0.11162    9.80033
215284.980958    0.03278   -0.03278    0.00000   -0.02232    0.11162    9.80033
215284.990958   -0.03278    0.03278    0.00000   -0.02232    0.11162    9.78917
215285.000956    0.00000    0.03278    0.00000   -0.01116    0.11162    9.78917
215285.010956    0.00000   -0.03278    0.00000   -0.02232    0.12278    9.77801
215285.020956    0.00000   -0.03278    0.00000   -0.01116    0.10046    9.78917
215285.030956    0.00000    0.00000    0.03278   -0.02232    0.10046    9.78917
215285.040956    0.00000    0.03278   -0.03278   -0.03349    0.10046    9.78917
215285.050956    0.00000   -0.03278    0.03278    0.00000    0.10046    9.78917
215285.060955    0.00000   -0.03278    0.00000   -0.02232    0.11162    9.77801
215285.070955    0.03278    0.00000    0.00000    0.00000    0.11162    9.77801
215285.080955    0.00000    0.03278    0.00000   -0.02232    0.10046    9.78917
215285.090955    0.03278   -0.03278   -0.03278   -0.01116    0.11162    9.77801
215285.100955    0.00000   -0.03278    0.03278   -0.01116    0.11162    9.77801
215285.110955    0.00000   -0.03278    0.00000   -0.02232    0.08930    9.78917
215285.120955   -0.03278    0.03278    0.00000   -0.03349    0.10046    9.77801
215285.130955   -0.03278    0.03278   -0.03278   -0.03349    0.10046    9.77801
215285.140955    0.00000   -0.03278    0.00000   -0.01116    0.08930    9.77801
215285.150955    0.00000   -0.03278    0.00000   -0.02232    0.08930    9.77801
215285.160955    0.00000    0.00000    0.00000    0.00000    0.11162    9.77801
215285.170955    0.00000    0.03278    0.00000   -0.01116    0.10046    9.78917
215285.180955    0.00000   -0.03278    0.00000   -0.02232    0.11162    9.78917
215285.190955   -0.03278   -0.06557    0.00000   -0.03349    0.11162    9.78917
215285.200955    0.00000    0.00000    0.00000   -0.01116    0.10046    9.78917
215285.210954    0.00000    0.06557    0.00000   -0.03349    0.11162    9.78917
215285.220954   -0.03278    0.00000    0.00000   -0.01116    0.11162    9.78917
215285.230954    0.03278   -0.03278    0.03278    0.00000    0.12278    9.77801
215285.240954    0.00000   -0.03278    0.00000   -0.02232    0.11162    9.78917
215285.250954    0.00000    0.03278    0.00000    0.00000    0.11162    9.77801
215285.260954    0.03278    0.03278    0.00000   -0.01116    0.10046    9.78917
215285.270954    0.00000   -0.03278    0.00000   -0.02232    0.10046    9.80033
215285.280954    0.00000   -0.03278    0.00000   -0.01116    0.10046    9.78917
215285.290954    0.00000    0.03278    0.03278   -0.02232    0.10046    9.78917
215285.300954    0.00000    0.06557    0.00000   -0.02232    0.10046    9.78917
215285.310954    0.00000    0.00000    0.00000   -0.02232    0.10046    9.77801
215285.320954   -0.03278   -0.06557    0.03278   -0.01116    0.11162    9.78917
215285.330954    0.00000    0.00000    0.00000   -0.02232    0.11162    9.76685
215285.340954    0.00000    0.06557    0.03278   -0.02232    0.10046    9.78917
215285.350954   -0.03278   -0.03278    0.00000   -0.03349    0.12278    9.77801
215285.360953    0.03278   -0.06557   -0.03278   -0.03349    0.11162    9.77801
215285.370953    0.00000    0.00000    0.00000   -0.01116    0.10046    9.80033
215285.380953   -0.03278    0.06557    0.00000   -0.02232    0.10046    9.78917
215285.390953    0.03278    0.03278    0.00000   -0.01116    0.11162    9.78917
215285.400953    0.03278   -0.03278    0.00000   -0.01116    0.10046    9.77801
215285.410953    0.00000   -0.03278    0.00000   -0.02232    0.11162    9.78917
215285.420953   -0.03278    0.03278    0.03278   -0.01116    0.11162    9.77801
215285.430953    0.00000    0.03278    0.03278   -0.01116    0.08930    9.78917
215285.440953    0.00000    0.00000   -0.03278   -0.01116    0.11162    9.77801
215285.450953   -0.03278   -0.03278    0.03278   -0.02232    0.10046    9.77801
215285.460953    0.00000    0.00000    0.00000   -0.02232    0.11162    9.75568
215285.470953    0.03278    0.03278    0.00000   -0.02232    0.11162    9.78917
215285.480953    0.00000   -0.03278    0.00000   -0.01116    0.10046    9.77801
215285.490953    0.00000   -0.03278   -0.03278   -0.01116    0.10046    9.77801
215285.500953    0.03278    0.00000    0.00000   -0.02232    0.11162    9.77801
215285.510952    0.00000    0.03278   -0.03278   -0.01116    0.10046    9.78917
215285.520952    0.00000    0.00000    0.00000   -0.01116    0.11162    9.78917
215285.530952    0.03278    0.00000    0.00000   -0.01116    0.10046    9.78917
215285.540952    0.00000    0.00000   -0.03278   -0.02232    0.10046    9.78917
215285.550952    0.00000    0.03278    0.00000   -0.01116    0.11162    9.77801
215285.560952    0.00000    0.00000    0.03278   -0.02232    0.12278    9.77801
215285.570952    0.00000   -0.03278    0.00000   -0.01116    0.10046    9.77801
215285.580952   -0.03278   -0.06557    0.00000   -0.02232    0.11162    9.78917
215285.590952    0.00000    0.03278    0.03278   -0.03349    0.10046    9.77801
215285.600952    0.00000    0.03278    0.00000    0.01116    0.10046    9.78917
215285.610952    0.00000   -0.03278    0.00000   -0.03349    0.11162    9.78917
215285.620952    0.00000   -0.06557   -0.03278   -0.03349    0.08930    9.80033
215285.630952   -0.03278    0.00000    0.00000   -0.01116    0.10046    9.78917
215285.640952   -0.03278    0.06557    0.00000   -0.03349    0.11162    9.78917
215285.650952    0.00000    0.03278    0.00000   -0.02232    0.10046    9.77801
215285.660951    0.03278    0.00000    0.00000   -0.03349    0.11162    9.78917
215285.670951    0.00000    0.00000   -0.03278   -0.01116    0.11162    9.78917
215285.680951   -0.03278    0.06557   -0.03278   -0.02232    0.10046    9.78917
215285.690951    0.00000    0.03278    0.00000   -0.03349    0.10046    9.78917
215285.700951   -0.03278    0.00000   -0.03278   -0.02232    0.10046    9.78917
215285.710951    0.00000   -0.03278    0.03278   -0.02232    0.11162    9.77801
215285.720951    0.00000    0.00000    0.00000    0.00000    0.11162    9.76685
215285.730951    0.00000    0.06557   -0.03278   -0.01116    0.11162    9.77801
215285.740951    0.00000   -0.03278    0.00000   -0.01116    0.11162    9.78917
215285.750951    0.00000   -0.06557    0.00000    0.00000    0.10046    9.77801
215285.760951    0.00000    0.00000    0.00000   -0.01116    0.10046    9.78917
215285.770951    0.03278    0.06557    0.03278   -0.02232    0.10046    9.78917
215285.780951    0.00000    0.03278    0.03278    0.01116    0.10046    9.78917
215285.790951    0.00000   -0.03278    0.03278    0.00000    0.10046    9.77801
215285.800951    0.00000   -0.06557    0.00000   -0.01116    0.08930    9.77801
215285.810951    0.00000    0.06557    0.00000    0.00000    0.12278    9.78917
215285.820950    0.00000    0.03278   -0.03278   -0.01116    0.11162    9.77801
215285.830950    0.00000   -0.03278    0.00000   -0.01116    0.11162    9.78917
215285.840950    0.00000   -0.03278    0.03278   -0.01116    0.10046    9.77801
215285.850950   -0.03278    0.03278    0.03278   -0.02232    0.10046    9.77801
215285.860950    0.00000    0.06557   -0.03278   -0.02232    0.10046    9.78917
215285.870950    0.00000    0.00000    0.00000   -0.02232    0.11162    9.78917
215285.880950    0.00000   -0.03278    0.00000   -0.01116    0.11162    9.77801
215285.890950    0.00000    0.03278    0.00000   -0.03349    0.10046    9.77801
215285.900950    0.03278    0.03278    0.03278   -0.01116    0.11162    9.80033
215285.910950    0.00000    0.00000    0.03278   -0.02232    0.10046    9.77801
215285.920950    0.03278   -0.06557    0.03278   -0.03349    0.11162    9.77801
215285.930950    0.00000    0.00000    0.00000    0.00000    0.11162    9.77801
215285.940950    0.00000    0.06557    0.00000   -0.02232    0.11162    9.78917
215285.950949    0.00000    0.00000    0.00000   -0.02232    0.11162    9.77801
215285.960949    0.03278    0.00000    0.00000   -0.02232    0.08930    9.77801
215285.970949   -0.03278   -0.03278    0.00000    0.00000    0.10046    9.78917
215285.980949    0.00000    0.03278    0.00000   -0.01116    0.11162    9.76685
215285.990949    0.00000    0.03278    0.00000   -0.01116    0.11162    9.77801
215286.000947    0.00000   -0.03278   -0.03278   -0.02232    0.08930    9.78917
215286.010947    0.00000   -0.03278    0.00000   -0.01116    0.11162    9.78917
215286.020947    0.00000    0.06557    0.00000   -0.01116    0.10046    9.77801
215286.030947    0.00000    0.06557    0.00000   -0.01116    0.08930    9.77801
215286.040947    0.00000    0.00000    0.03278   -0.01116    0.11162    9.77801
215286.050947    0.00000   -0.06557   -0.03278   -0.01116    0.10046    9.76685
215286.060947    0.00000   -0.03278    0.00000   -0.01116    0.11162    9.78917
215286.070947    0.00000    0.03278    0.00000   -0.01116    0.10046    9.77801
215286.080947   -0.03278    0.00000    0.00000   -0.03349    0.11162    9.77801
215286.090947    0.00000   -0.03278    0.00000   -0.02232    0.08930    9.77801
215286.100947    0.00000    0.00000    0.00000   -0.02232    0.10046    9.78917
215286.110947    0.00000    0.03278    0.03278   -0.01116    0.11162    9.78917
215286.120946    0.00000    0.03278    0.00000   -0.01116    0.11162    9.78917
215286.130946    0.00000   -0.03278    0.00000   -0.01116    0.12278    9.80033
215286.140946   -0.03278    0.00000    0.03278   -0.01116    0.11162    9.80033
215286.150946    0.00000    0.03278    0.00000   -0.01116    0.11162    9.77801
215286.160946    0.03278    0.06557    0.00000   -0.02232    0.11162    9.78917
215286.170946    0.00000    0.00000    0.00000   -0.01116    0.11162    9.78917
215286.180946    0.00000   -0.06557    0.00000   -0.01116    0.11162    9.78917
215286.190946    0.00000    0.00000   -0.03278   -0.01116    0.11162    9.77801
215286.200946    0.03278    0.03278    0.00000    0.00000    0.10046    9.78917
215286.210946    0.00000    0.03278    0.00000    0.00000    0.10046    9.77801
215286.220946    0.03278   -0.03278    0.00000   -0.03349    0.11162    9.76685
215286.230946    0.00000   -0.06557    0.00000   -0.02232    0.10046    9.78917
215286.240946   -0.03278    0.00000    0.03278   -0.01116    0.10046    9.77801
215286.250946    0.00000    0.03278    0.03278   -0.02232    0.08930    9.76685
215286.260946   -0.03278   -0.03278    0.00000   -0.02232    0.10046    9.77801
215286.270945    0.00000   -0.03278    0.00000   -0.01116    0.10046    9.77801
215286.280945    0.00000    0.00000    0.03278    0.00000    0.10046    9.75568
215286.290945    0.00000    0.03278    0.00000   -0.02232    0.10046    9.78917
215286.300945    0.00000    0.00000   -0.03278   -0.02232    0.11162    9.78917
215286.310945    0.00000   -0.03278    0.00000   -0.02232    0.10046    9.78917
215286.320945    0.03278   -0.03278    0.00000   -0.02232    0.10046    9.78917
215286.330945    0.00000    0.06557    0.00000   -0.01116    0.10046    9.77801
215286.340945    0.00000    0.00000    0.00000   -0.02232    0.11162    9.77801
215286.350945    0.00000   -0.03278    0.00000   -0.03349    0.12278    9.78917
215286.360945    0.00000    0.00000   -0.03278    0.00000    0.08930    9.78917
215286.370945    0.00000    0.06557    0.00000   -0.02232    0.10046    9.78917
215286.380945    0.00000    0.03278   -0.03278   -0.02232    0.10046    9.77801
215286.390945    0.00000    0.00000    0.03278   -0.02232    0.10046    9.78917
215286.400945    0.00000   -0.03278    0.00000   -0.01116    0.10046    9.78917
215286.410945    0.00000    0.03278    0.00000   -0.02232    0.10046    9.76685
215286.420944    0.00000    0.03278    0.00000   -0.01116    0.10046    9.78917
215286.430944    0.00000   -0.03278   -0.03278   -0.01116    0.10046    9.78917
215286.440944    0.00000   -0.06557   -0.03278   -0.01116    0.11162    9.76685
215286.450944    0.00000    0.00000    0.03278    0.00000    0.11162    9.76685
215286.460944    0.00000    0.06557   -0.03278    0.00000    0.10046    9.78917
215286.470944    0.00000    0.00000    0.00000   -0.03349    0.11162    9.78917
215286.480944   -0.03278   -0.03278   -0.03278   -0.01116    0.11162    9.76685
215286.490944   -0.03278   -0.03278    0.00000    0.01116    0.10046    9.77801
215286.500944    0.00000    0.06557    0.00000   -0.01116    0.11162    9.77801
215286.510944    0.00000    0.00000    0.00000   -0.02232    0.11162    9.77801
215286.520944    0.00000   -0.03278    0.00000    0.00000    0.11162    9.77801
215286.530944    0.00000   -0.03278    0.00000   -0.02232    0.10046    9.80033
215286.540944   -0.03278    0.03278    0.00000   -0.03349    0.11162    9.77801
215286.550944   -0.03278    0.06557    0.00000   -0.01116    0.10046    9.78917
215286.560943    0.00000    0.00000    0.00000   -0.01116    0.12278    9.78917
215286.570943    0.03278   -0.03278    0.00000   -0.02232    0.11162    9.77801
215286.580943    0.00000    0.00000   -0.03278   -0.01116    0.10046    9.77801
215286.590943    0.03278    0.03278   -0.03278   -0.01116    0.10046    9.77801
215286.600943    0.03278   -0.03278   -0.03278   -0.03349    0.10046    9.78917
215286.610943    0.00000   -0.03278   -0.03278   -0.01116    0.10046    9.77801
215286.620943    0.03278    0.00000    0.03278    0.00000    0.11162    9.80033
215286.630943    0.00000    0.03278    0.00000   -0.01116    0.10046    9.77801
215286.640943   -0.03278    0.00000    0.00000   -0.01116    0.11162    9.78917
215286.650943    0.00000   -0.03278    0.00000   -0.02232    0.10046    9.77801
215286.660943    0.00000   -0.06557    0.00000   -0.02232    0.10046    9.80033
215286.670943   -0.03278    0.06557    0.00000   -0.03349    0.10046    9.78917
215286.680943    0.03278    0.06557    0.00000   -0.03349    0.11162    9.77801
215286.690943    0.00000   -0.03278   -0.03278   -0.03349    0.11162    9.77801
215286.700943   -0.03278   -0.03278    0.00000    0.00000    0.10046    9.78917
215286.710943    0.00000    0.06557    0.00000   -0.04465    0.10046    9.78917
215286.720942    0.00000    0.06557   -0.03278   -0.01116    0.10046    9.77801
215286.730942    0.00000    0.00000    0.00000   -0.01116    0.10046    9.77801
215286.740942    0.00000   -0.06557    0.00000    0.00000    0.11162    9.77801
215286.750942    0.00000    0.03278    0.03278   -0.02232    0.10046    9.78917
215286.760942    0.00000    0.09835    0.00000   -0.01116    0.10046    9.78917
215286.770942    0.00000    0.00000    0.00000   -0.01116    0.08930    9.78917
215286.780942    0.00000   -0.06557    0.00000   -0.01116    0.08930    9.75568
215286.790942    0.00000   -0.03278    0.00000   -0.01116    0.11162    9.78917
215286.800942   -0.03278    0.06557    0.03278   -0.01116    0.08930    9.77801
215286.810942    0.00000    0.03278    0.00000   -0.01116    0.11162    9.77801
215286.820942    0.03278   -0.03278   -0.03278   -0.02232    0.10046    9.78917
215286.830942   -0.03278   -0.03278    0.03278   -0.02232    0.10046    9.80033
215286.840942    0.00000    0.06557    0.00000   -0.02232    0.12278    9.77801
215286.850942    0.00000    0.06557    0.00000    0.00000    0.10046    9.78917
215286.860941    0.00000   -0.03278   -0.03278   -0.02232    0.11162    9.78917
215286.870941    0.00000   -0.03278    0.00000   -0.02232    0.11162    9.76685
215286.880941    0.00000    0.00000    0.00000   -0.01116    0.10046    9.77801
215286.890941    0.03278    0.06557    0.00000   -0.01116    0.10046    9.80033
215286.900941    0.00000    0.00000    0.00000   -0.01116    0.11162    9.77801
215286.910941    0.00000   -0.06557    0.00000   -0.01116    0.11162    9.78917
215286.920941    0.00000   -0.03278    0.00000    0.00000    0.10046    9.78917
215286.930941    0.00000    0.03278    0.00000   -0.01116    0.11162    9.77801
215286.940941    0.00000    0.03278    0.00000   -0.02232    0.10046    9.77801
215286.950941    0.03278   -0.03278   -0.03278    0.00000    0.10046    9.77801
215286.960941    0.00000    0.00000    0.00000   -0.02232    0.11162    9.78917
215286.970941    0.00000    0.03278    0.00000   -0.01116    0.11162    9.78917
215286.980941    0.00000    0.03278    0.03278   -0.02232    0.11162    9.77801
215286.990941    0.00000   -0.03278    0.03278   -0.01116    0.10046    9.77801
215287.000939    0.00000   -0.03278    0.00000   -0.02232    0.10046    9.77801
215287.010939    0.00000    0.03278    0.00000   -0.02232    0.10046    9.80033
215287.020939   -0.03278    0.03278    0.00000   -0.02232    0.10046    9.80033
215287.030938    0.00000    0.00000   -0.03278   -0.01116    0.12278    9.78917
215287.040938   -0.03278   -0.06557   -0.03278   -0.02232    0.11162    9.78917
215287.050938    0.00000    0.00000    0.00000   -0.03349    0.10046    9.80033
215287.060938    0.00000    0.03278    0.00000   -0.01116    0.10046    9.78917
215287.070938    0.00000    0.03278   -0.03278   -0.02232    0.11162    9.77801
215287.080938    0.00000   -0.06557    0.00000   -0.03349    0.10046    9.78917
215287.090938    0.03278   -0.03278   -0.03278   -0.04465    0.10046    9.77801
215287.100938    0.00000    0.06557    0.00000   -0.01116    0.10046    9.77801
215287.110938    0.00000    0.06557    0.00000   -0.03349    0.10046    9.76685
215287.120938   -0.03278    0.00000    0.00000   -0.02232    0.10046    9.78917
215287.130938   -0.03278   -0.06557    0.06557   -0.01116    0.10046    9.77801
215287.140938    0.00000    0.03278    0.03278   -0.02232    0.11162    9.76685
215287.150938   -0.03278    0.03278    0.00000   -0.02232    0.11162    9.78917
215287.160938    0.00000   -0.03278    0.00000   -0.03349    0.10046    9.77801
215287.170937    0.00000   -0.03278   -0.03278   -0.01116    0.08930    9.76685
215287.180937    0.00000    0.03278    0.00000   -0.01116    0.10046    9.78917
215287.190937    0.00000    0.06557    0.00000   -0.02232    0.11162    9.78917
215287.200937   -0.03278    0.03278    0.00000   -0.02232    0.11162    9.78917
215287.210937    0.03278   -0.03278   -0.06557   -0.01116    0.10046    9.78917
215287.220937   -0.03278   -0.03278    0.00000    0.00000    0.11162    9.78917
215287.230937   -0.03278    0.00000    0.00000   -0.02232    0.10046    9.77801
215287.240937    0.00000    0.03278    0.00000   -0.02232    0.11162    9.78917
215287.250937    0.00000   -0.03278    0.00000    0.00000    0.11162    9.78917
215287.260937   -0.03278   -0.06557    0.00000   -0.02232    0.11162    9.77801
215287.270937    0.03278    0.03278    0.00000    0.00000    0.10046    9.78917
215287.280937   -0.03278    0.06557   -0.03278   -0.03349    0.10046    9.78917
215287.290937   -0.03278   -0.03278    0.00000   -0.02232    0.11162    9.77801
215287.300937    0.03278   -0.03278    0.00000   -0.01116    0.11162    9.80033
215287.310937    0.00000    0.00000    0.00000   -0.01116    0.12278    9.78917
215287.320937    0.00000    0.03278    0.00000   -0.01116    0.10046    9.80033
215287.330936    0.00000    0.00000    0.03278   -0.02232    0.10046    9.78917
215287.340936    0.00000   -0.06557    0.00000   -0.02232    0.10046    9.78917
215287.350936   -0.03278    0.00000    0.00000   -0.02232    0.10046    9.78917
215287.360936   -0.03278    0.06557    0.00000   -0.02232    0.11162    9.77801
215287.370936    0.00000    0.03278    0.03278   -0.01116    0.11162    9.77801
215287.380936    0.03278   -0.06557    0.03278   -0.02232    0.08930    9.77801
215287.390936    0.00000   -0.06557   -0.03278   -0.02232    0.10046    9.78917
215287.400936    0.00000    0.03278    0.00000   -0.03349    0.10046    9.77801
215287.410936    0.00000    0.03278    0.00000    0.00000    0.10046    9.78917
215287.420936    0.00000   -0.03278    0.03278   -0.02232    0.10046    9.78917
215287.430936   -0.03278   -0.06557    0.00000   -0.01116    0.11162    9.77801
215287.440936    0.00000    0.00000    0.00000   -0.01116    0.10046    9.77801
215287.450936   -0.03278    0.06557    0.03278   -0.01116    0.10046    9.80033
215287.460936    0.00000    0.03278    0.00000   -0.02232    0.11162    9.76685
215287.470935    0.00000   -0.03278    0.00000   -0.03349    0.12278    9.77801
215287.480935   -0.03278    0.00000    0.00000    0.00000    0.11162    9.78917
215287.490935   -0.03278    0.03278    0.00000   -0.02232    0.10046    9.77801
215287.500935    0.00000    0.03278   -0.03278   -0.01116    0.10046    9.77801
215287.510935   -0.03278   -0.03278    0.00000    0.00000    0.11162    9.78917
215287.520935    0.03278   -0.03278    0.00000   -0.01116    0.10046    9.78917
215287.530935    0.00000    0.03278    0.03278   -0.02232    0.11162    9.78917
215287.540935    0.03278    0.03278    0.00000   -0.01116    0.10046    9.78917
215287.550935    0.00000   -0.06557    0.00000    0.00000    0.10046    9.77801
215287.560935    0.00000   -0.06557    0.00000   -0.02232    0.12278    9.77801
215287.570935    0.00000    0.03278   -0.03278   -0.01116    0.10046    9.77801
215287.580935    0.00000    0.03278    0.00000   -0.02232    0.11162    9.80033
215287.590935   -0.03278   -0.03278    0.00000   -0.02232    0.11162    9.77801
215287.600935    0.03278   -0.03278    0.00000   -0.02232    0.10046    9.77801
215287.610935    0.00000    0.00000    0.00000   -0.03349    0.10046    9.77801
215287.620934   -0.03278    0.03278    0.00000   -0.02232    0.10046    9.77801
215287.630934    0.00000    0.00000    0.03278   -0.02232    0.11162    9.77801
215287.640934    0.00000   -0.03278    0.00000   -0.02232    0.10046    9.78917
215287.650934    0.03278    0.00000    0.00000   -0.02232    0.10046    9.77801
215287.660934   -0.03278    0.00000    0.03278   -0.03349    0.08930    9.76685
215287.670934    0.00000    0.00000    0.03278    0.00000    0.10046    9.77801
215287.680934    0.03278   -0.06557    0.00000   -0.02232    0.11162    9.77801
215287.690934    0.00000   -0.03278    0.00000   -0.02232    0.10046    9.77801
215287.700934    0.00000    0.03278    0.00000   -0.03349    0.10046    9.77801
215287.710934   -0.03278    0.03278    0.03278    0.00000    0.10046    9.78917
215287.720934   -0.03278   -0.03278   -0.03278   -0.02232    0.11162    9.77801
215287.730934    0.00000   -0.03278    0.00000   -0.01116    0.11162    9.77801
215287.740934   -0.03278    0.03278    0.00000   -0.02232    0.10046    9.80033
215287.750934   -0.03278    0.06557    0.03278   -0.01116    0.11162    9.78917
215287.760934    0.00000    0.00000    0.00000    0.01116    0.11162    9.78917
215287.770933    0.00000   -0.06557   -0.03278   -0.03349    0.08930    9.78917
215287.780933    0.00000   -0.03278    0.00000    0.01116    0.11162    9.80033
215287.790933    0.00000    0.03278    0.00000   -0.02232    0.12278    9.77801
215287.800933    0.00000    0.03278   -0.03278   -0.01116    0.11162    9.78917
215287.810933    0.00000   -0.03278    0.00000   -0.01116    0.11162    9.78917
215287.820933    0.00000   -0.06557   -0.03278   -0.02232    0.10046    9.78917
215287.830933    0.00000    0.03278   -0.03278   -0.03349    0.11162    9.78917
215287.840933    0.03278    0.06557    0.00000   -0.01116    0.10046    9.80033
215287.850933    0.03278   -0.03278    0.00000   -0.01116    0.10046    9.77801
215287.860933    0.00000   -0.03278    0.00000   -0.02232    0.10046    9.78917
215287.870933    0.03278    0.00000    0.00000   -0.01116    0.10046    9.80033
215287.880933    0.00000    0.06557   -0.03278   -0.01116    0.10046    9.77801
215287.890933    0.03278    0.00000    0.03278   -0.02232    0.08930    9.76685
215287.900933    0.00000   -0.06557   -0.03278   -0.02232    0.08930    9.77801
215287.910932    0.00000   -0.03278   -0.03278   -0.02232    0.11162    9.78917
215287.920932    0.00000    0.00000    0.00000   -0.01116    0.10046    9.77801
215287.930932    0.00000    0.00000    0.00000   -0.01116    0.11162    9.78917
215287.940932    0.03278   -0.03278    0.00000   -0.01116    0.11162    9.78917
215287.950932   -0.03278   -0.06557    0.00000   -0.02232    0.11162    9.78917
215287.960932    0.00000    0.00000    0.00000   -0.02232    0.10046    9.77801
215287.970932    0.00000    0.03278    0.00000   -0.01116    0.08930    9.77801
215287.980932    0.03278   -0.03278    0.00000   -0.03349    0.10046    9.77801
215287.990932    0.00000   -0.03278    0.00000   -0.01116    0.11162    9.76685
215288.000970    0.03278    0.00000    0.00000   -0.02232    0.10046    9.78917
215288.010970    0.00000    0.06557   -0.03278    0.00000    0.11162    9.78917
215288.020970    0.00000   -0.03278    0.00000   -0.03349    0.10046    9.78917
215288.030970    0.00000   -0.03278   -0.03278   -0.03349    0.11162    9.77801
215288.040970    0.00000    0.00000    0.00000   -0.02232    0.10046    9.78917
215288.050970    0.00000    0.03278    0.00000   -0.03349    0.11162    9.77801
215288.060970    0.03278    0.00000   -0.03278   -0.02232    0.11162    9.77801
215288.070970    0.03278   -0.03278    0.00000   -0.02232    0.10046    9.78917
215288.080970    0.00000   -0.03278    0.00000   -0.01116    0.10046    9.77801
215288.090970    0.00000    0.03278   -0.03278   -0.03349    0.10046    9.78917
215288.100970    0.00000    0.06557    0.00000   -0.02232    0.10046    9.77801
215288.110970   -0.03278    0.00000    0.00000   -0.02232    0.10046    9.78917
215288.120969   -0.03278   -0.03278    0.00000   -0.03349    0.12278    9.78917
215288.130969    0.03278    0.03278   -0.03278   -0.04465    0.11162    9.77801
215288.140969    0.00000    0.03278    0.00000   -0.02232    0.11162    9.78917
215288.150969    0.00000   -0.03278   -0.03278   -0.03349    0.11162    9.78917
215288.160969    0.00000   -0.03278    0.00000   -0.04465    0.11162    9.77801
215288.170969    0.00000    0.03278    0.00000   -0.02232    0.10046    9.78917
215288.180969    0.00000    0.06557    0.00000   -0.02232    0.11162    9.77801
215288.190969    0.00000    0.03278    0.03278   -0.02232    0.11162    9.78917
215288.200969   -0.03278   -0.03278    0.00000   -0.01116    0.10046    9.77801
215288.210969    0.00000    0.03278   -0.03278   -0.01116    0.10046    9.77801
215288.220969    0.00000    0.06557    0.00000   -0.01116    0.10046    9.76685
215288.230969   -0.03278    0.03278   -0.03278    0.00000    0.11162    9.77801
215288.240969    0.00000   -0.03278    0.00000   -0.02232    0.11162    9.78917
215288.250969    0.03278   -0.03278    0.00000   -0.01116    0.11162    9.77801
215288.260969    0.00000    0.00000    0.03278    0.00000    0.11162    9.77801
215288.270968    0.00000    0.00000    0.00000   -0.01116    0.10046    9.78917
215288.280968   -0.03278   -0.03278    0.00000    0.01116    0.11162    9.78917
215288.290968    0.00000   -0.06557    0.00000   -0.01116    0.10046    9.77801
215288.300968   -0.03278    0.03278   -0.03278   -0.01116    0.10046    9.80033
215288.310968    0.00000    0.06557    0.00000    0.00000    0.11162    9.78917
215288.320968    0.00000    0.03278    0.00000   -0.01116    0.10046    9.77801
215288.330968    0.03278   -0.06557    0.03278    0.00000    0.10046    9.80033
215288.340968    0.00000   -0.03278    0.00000   -0.01116    0.10046    9.77801
215288.350968    0.00000    0.03278    0.03278   -0.02232    0.11162    9.78917
215288.360968    0.00000    0.00000   -0.03278   -0.02232    0.11162    9.77801
215288.370968    0.00000   -0.06557    0.00000   -0.03349    0.08930    9.78917
215288.380968    0.00000   -0.06557   -0.03278   -0.01116    0.11162    9.77801
215288.390968   -0.03278    0.00000   -0.03278   -0.03349    0.10046    9.77801
215288.400968   -0.03278    0.06557    0.00000   -0.02232    0.08930    9.77801
215288.410967    0.00000   -0.03278   -0.03278   -0.01116    0.10046    9.78917
215288.420967    0.00000   -0.06557    0.00000   -0.02232    0.08930    9.80033
215288.430967    0.00000    0.00000    0.00000   -0.03349    0.10046    9.78917
215288.440967   -0.03278    0.06557    0.00000   -0.03349    0.11162    9.78917
215288.450967    0.00000    0.00000    0.03278   -0.02232    0.11162    9.77801
215288.460967    0.00000   -0.03278    0.00000   -0.02232    0.10046    9.77801
215288.470967    0.00000    0.00000    0.00000   -0.02232    0.10046    9.80033
215288.480967    0.00000    0.00000    0.03278   -0.02232    0.10046    9.76685
215288.490967    0.00000    0.03278    0.00000   -0.02232    0.11162    9.78917
215288.500967    0.00000    0.00000    0.00000   -0.02232    0.10046    9.78917
215288.510967   -0.03278   -0.06557    0.00000   -0.02232    0.11162    9.77801
215288.520967   -0.03278    0.03278    0.00000   -0.03349    0.11162    9.77801
215288.530967   -0.03278    0.03278   -0.03278   -0.02232    0.10046    9.80033
215288.540967    0.00000   -0.03278    0.00000   -0.01116    0.10046    9.77801
215288.550966    0.00000   -0.03278   -0.03278    0.00000    0.12278    9.77801
215288.560966    0.00000    0.03278    0.00000    0.00000    0.11162    9.77801
215288.570966    0.00000    0.03278    0.00000    0.01116    0.11162    9.78917
215288.580966   -0.03278    0.00000   -0.03278   -0.03349    0.11162    9.76685
215288.590966    0.00000   -0.03278    0.00000   -0.02232    0.10046    9.78917
215288.600966    0.00000    0.00000    0.00000   -0.02232    0.10046    9.78917
215288.610966    0.00000    0.03278    0.03278   -0.02232    0.11162    9.78917
215288.620966    0.03278    0.03278    0.00000    0.00000    0.11162    9.78917
215288.630966    0.00000   -0.03278    0.00000   -0.01116    0.11162    9.78917
215288.640966    0.00000   -0.03278    0.00000   -0.02232    0.10046    9.77801
215288.650966    0.03278    0.06557    0.03278   -0.01116    0.12278    9.77801
215288.660966    0.03278    0.06557    0.00000   -0.01116    0.11162    9.78917
215288.670966    0.03278   -0.03278    0.00000   -0.02232    0.11162    9.78917
215288.680966    0.00000   -0.06557    0.00000   -0.02232    0.08930    9.76685
215288.690966    0.00000    0.03278    0.00000    0.00000    0.07813    9.77801
215288.700966    0.00000    0.06557    0.00000   -0.01116    0.08930    9.77801
215288.710965   -0.03278    0.00000    0.00000    0.00000    0.11162    9.77801
215288.720965    0.00000   -0.06557    0.00000   -0.01116    0.11162    9.76685
215288.730965   -0.03278    0.00000    0.00000    0.01116    0.11162    9.77801
215288.740965   -0.03278    0.03278    0.00000    0.00000    0.10046    9.76685
215288.750965    0.00000    0.00000    0.03278    0.00000    0.10046    9.77801
215288.760965    0.00000   -0.06557   -0.03278    0.00000    0.10046    9.78917
215288.770965   -0.03278   -0.03278    0.00000   -0.01116    0.10046    9.78917
215288.780965    0.00000    0.03278    0.00000   -0.01116    0.11162    9.78917
215288.790965    0.00000    0.00000   -0.03278   -0.01116    0.11162    9.77801
215288.800965   -0.03278   -0.03278    0.00000    0.00000    0.11162    9.77801
215288.810965    0.03278   -0.06557    0.00000   -0.03349    0.11162    9.77801
215288.820965    0.00000    0.00000    0.00000   -0.02232    0.11162    9.77801
215288.830965    0.03278    0.03278    0.00000   -0.03349    0.10046    9.78917
215288.840965    0.00000   -0.06557    0.00000   -0.02232    0.10046    9.77801
215288.850964    0.00000   -0.06557    0.00000   -0.02232    0.11162    9.80033
215288.860964    0.00000    0.00000    0.00000   -0.03349    0.10046    9.80033
215288.870964   -0.03278    0.03278    0.00000   -0.03349    0.10046    9.78917
215288.880964   -0.03278    0.00000    0.00000   -0.01116    0.11162    9.77801
215288.890964    0.00000   -0.06557   -0.03278   -0.04465    0.11162    9.80033
215288.900964   -0.03278   -0.03278    0.03278   -0.04465    0.10046    9.78917
215288.910964    0.00000    0.06557    0.00000   -0.02232    0.11162    9.78917
215288.920964    0.00000    0.03278    0.00000   -0.03349    0.11162    9.80033
215288.930964    0.00000   -0.03278    0.03278   -0.02232    0.11162    9.80033
215288.940964    0.00000   -0.03278   -0.03278   -0.02232    0.11162    9.78917
215288.950964    0.00000    0.03278    0.00000   -0.04465    0.11162    9.78917
215288.960964    0.00000    0.06557    0.03278    0.00000    0.10046    9.80033
215288.970964    0.00000    0.00000    0.00000   -0.01116    0.12278    9.78917
215288.980964    0.00000   -0.03278    0.00000   -0.02232    0.11162    9.77801
215288.990964    0.00000    0.03278    0.00000   -0.01116    0.10046    9.78917
215289.000962    0.00000    0.03278    0.03278   -0.01116    0.11162    9.77801
215289.010962    0.03278    0.03278    0.03278   -0.02232    0.11162    9.78917
215289.020962    0.00000   -0.03278    0.00000   -0.01116    0.10046    9.77801
215289.030961    0.03278   -0.03278    0.00000    0.00000    0.11162    9.78917
215289.040961    0.00000    0.06557   -0.03278    0.00000    0.10046    9.77801
215289.050961    0.00000    0.03278   -0.03278    0.01116    0.10046    9.77801
215289.060961   -0.03278   -0.03278    0.00000   -0.01116    0.10046    9.80033
215289.070961    0.00000   -0.03278    0.00000    0.00000    0.10046    9.77801
215289.080961    0.00000    0.03278    0.00000   -0.01116    0.11162    9.76685
215289.090961    0.00000    0.00000    0.00000   -0.01116    0.08930    9.78917
215289.100961    0.00000   -0.03278    0.00000   -0.01116    0.10046    9.77801
215289.110961    0.00000   -0.03278    0.00000    0.00000    0.10046    9.76685
215289.120961    0.00000    0.00000    0.00000    0.01116    0.10046    9.77801
215289.130961   -0.03278    0.03278   -0.03278   -0.02232    0.10046    9.77801
215289.140961    0.00000    0.00000    0.00000   -0.02232    0.10046    9.77801
215289.150961    0.00000   -0.06557   -0.03278    0.00000    0.10046    9.78917
215289.160961    0.00000    0.00000    0.03278   -0.01116    0.11162    9.78917
215289.170961    0.00000    0.03278    0.00000    0.00000    0.10046    9.78917
215289.180960    0.00000    0.00000    0.03278   -0.02232    0.10046    9.78917
215289.190960    0.03278   -0.06557    0.00000   -0.02232    0.10046    9.80033
215289.200960    0.00000   -0.03278   -0.03278   -0.01116    0.11162    9.78917
215289.210960    0.00000    0.03278    0.00000   -0.03349    0.10046    9.78917
215289.220960    0.00000    0.03278    0.00000   -0.02232    0.08930    9.78917
215289.230960   -0.03278   -0.03278    0.03278    0.00000    0.08930    9.78917
215289.240960    0.00000   -0.06557    0.00000   -0.03349    0.11162    9.78917
215289.250960    0.00000    0.03278    0.00000   -0.01116    0.11162    9.80033
215289.260960    0.00000    0.03278    0.00000   -0.04465    0.08930    9.77801
215289.270960    0.00000   -0.03278   -0.03278   -0.04465    0.11162    9.76685
215289.280960    0.00000   -0.03278    0.00000   -0.03349    0.10046    9.77801
215289.290960    0.00000    0.03278    0.00000   -0.03349    0.10046    9.78917
215289.300960    0.00000    0.03278   -0.03278   -0.02232    0.11162    9.77801
215289.310960   -0.03278    0.00000   -0.03278   -0.03349    0.11162    9.77801
215289.320960    0.03278   -0.06557   -0.03278   -0.02232    0.11162    9.80033
215289.330959   -0.03278   -0.06557    0.00000   -0.03349    0.11162    9.78917
215289.340959    0.00000    0.06557   -0.03278   -0.02232    0.11162    9.76685
215289.350959    0.03278    0.03278    0.00000   -0.02232    0.11162    9.78917
215289.360959    0.00000   -0.03278    0.00000   -0.04465    0.11162    9.80033
215289.370959   -0.03278   -0.03278   -0.03278   -0.03349    0.12278    9.78917
215289.380959    0.00000    0.06557    0.00000   -0.02232    0.11162    9.78917
215289.390959    0.00000    0.03278    0.03278   -0.02232    0.11162    9.78917
215289.400959    0.03278   -0.03278    0.00000   -0.02232    0.10046    9.78917
215289.410959    0.03278   -0.03278    0.00000   -0.02232    0.11162    9.77801
215289.420959    0.00000    0.03278    0.00000   -0.01116    0.11162    9.78917
215289.430959    0.00000    0.06557    0.00000   -0.03349    0.10046    9.77801
215289.440959    0.00000    0.03278    0.00000   -0.01116    0.08930    9.77801
215289.450959    0.00000   -0.03278   -0.03278   -0.01116    0.10046    9.77801
215289.460959   -0.03278   -0.06557    0.00000   -0.01116    0.10046    9.76685
215289.470958    0.03278    0.06557   -0.03278    0.00000    0.11162    9.77801
215289.480958    0.00000    0.03278    0.00000   -0.01116    0.10046    9.80033
215289.490958    0.00000   -0.03278    0.00000    0.00000    0.10046    9.77801
215289.500958    0.00000   -0.03278   -0.03278   -0.01116    0.11162    9.76685
215289.510958    0.00000    0.03278    0.00000   -0.02232    0.10046    9.78917
215289.520958   -0.03278    0.03278    0.00000   -0.02232    0.08930    9.78917
215289.530958   -0.03278   -0.06557    0.00000    0.00000    0.10046    9.77801
215289.540958    0.00000   -0.03278    0.03278   -0.01116    0.10046    9.77801
215289.550958   -0.03278    0.00000   -0.03278    0.00000    0.11162    9.78917
215289.560958    0.00000    0.00000    0.03278    0.00000    0.11162    9.77801
215289.570958    0.00000    0.00000   -0.03278   -0.01116    0.10046    9.77801
215289.580958    0.00000   -0.03278    0.00000    0.00000    0.10046    9.77801
215289.590958    0.00000   -0.03278    0.03278   -0.02232    0.10046    9.78917
215289.600958    0.00000    0.03278    0.00000    0.00000    0.10046    9.76685
215289.610958   -0.03278    0.03278    0.00000    0.00000    0.11162    9.77801
215289.620957    0.00000   -0.06557    0.00000    0.01116    0.10046    9.80033
215289.630957   -0.03278   -0.06557    0.00000    0.00000    0.11162    9.77801
215289.640957    0.00000    0.00000   -0.03278   -0.02232    0.10046    9.77801
215289.650957    0.00000    0.03278    0.00000   -0.02232    0.11162    9.78917
215289.660957    0.03278   -0.06557    0.00000   -0.02232    0.12278    9.77801
215289.670957    0.00000   -0.06557   -0.03278   -0.02232    0.11162    9.76685
215289.680957    0.00000    0.00000    0.00000   -0.03349    0.11162    9.78917
215289.690957    0.00000    0.03278    0.00000   -0.01116    0.12278    9.80033
215289.700957    0.00000   -0.03278    0.00000   -0.01116    0.10046    9.78917
215289.710957    0.03278   -0.06557   -0.03278   -0.03349    0.10046    9.77801
215289.720957   -0.03278   -0.06557    0.00000   -0.04465    0.11162    9.78917
215289.730957    0.00000    0.03278    0.03278   -0.03349    0.11162    9.77801
215289.740957    0.00000    0.00000    0.00000   -0.04465    0.10046    9.78917
215289.750957    0.00000   -0.06557    0.00000   -0.01116    0.10046    9.78917
215289.760957   -0.03278    0.00000    0.03278   -0.03349    0.11162    9.78917
215289.770956    0.00000    0.06557    0.00000   -0.03349    0.11162    9.78917
215289.780956    0.00000    0.03278    0.00000   -0.02232    0.12278    9.78917
215289.790956    0.00000   -0.03278    0.03278   -0.02232    0.10046    9.78917
215289.800956    0.00000   -0.06557   -0.03278   -0.02232    0.11162    9.80033
215289.810956    0.00000    0.00000    0.00000   -0.03349    0.10046    9.80033
215289.820956   -0.03278    0.06557    0.03278   -0.01116    0.10046    9.80033
215289.830956    0.00000    0.00000    0.00000   -0.01116    0.11162    9.77801
215289.840956    0.00000    0.00000    0.03278   -0.01116    0.10046    9.77801
215289.850956    0.00000    0.00000    0.00000   -0.01116    0.10046    9.77801
215289.860956    0.00000    0.03278   -0.03278   -0.02232    0.10046    9.77801
215289.870956    0.00000    0.00000    0.00000   -0.03349    0.11162    9.77801
215289.880956    0.03278   -0.03278   -0.03278    0.00000    0.10046    9.78917
215289.890956    0.00000   -0.03278   -0.03278    0.00000    0.10046    9.76685
215289.900956    0.00000    0.03278    0.00000   -0.01116    0.10046    9.76685
215289.910955    0.00000    0.00000    0.00000   -0.01116    0.08930    9.77801
215289.920955    0.03278   -0.03278    0.00000   -0.02232    0.10046    9.77801
215289.930955   -0.03278    0.00000    0.00000   -0.01116    0.10046    9.78917
215289.940955    0.03278    0.03278    0.00000   -0.01116    0.10046    9.78917
215289.950955    0.00000    0.03278    0.03278   -0.01116    0.10046    9.77801
215289.960955    0.00000   -0.03278    0.00000   -0.02232    0.10046    9.78917
215289.970955   -0.03278   -0.03278    0.00000   -0.01116    0.10046    9.78917
215289.980955   -0.03278   -0.03278    0.03278   -0.02232    0.11162    9.80033
215289.990955    0.00000    0.03278    0.03278   -0.02232    0.11162    9.78917
215290.000953    0.00000    0.00000    0.00000    0.00000    0.10046    9.78917
215290.010953    0.00000    0.00000    0.00000   -0.02232    0.10046    9.78917
215290.020953    0.00000   -0.03278    0.00000   -0.01116    0.11162    9.78917
215290.030953    0.00000    0.03278    0.00000   -0.02232    0.11162    9.78917
215290.040953    0.03278    0.03278   -0.03278   -0.01116    0.10046    9.78917
215290.050953    0.03278   -0.03278    0.00000   -0.03349    0.08930    9.77801
215290.060953    0.00000   -0.03278   -0.03278   -0.03349    0.11162    9.78917
215290.070953    0.00000    0.03278    0.00000   -0.01116    0.10046    9.77801
215290.080953    0.00000    0.06557   -0.03278   -0.02232    0.11162    9.78917
215290.090952    0.00000   -0.03278    0.00000   -0.01116    0.10046    9.78917
215290.100952    0.00000   -0.06557   -0.03278   -0.03349    0.10046    9.77801
215290.110952    0.00000    0.00000   -0.03278   -0.02232    0.11162    9.77801
215290.120952   -0.03278    0.03278    0.00000    0.00000    0.11162    9.76685
215290.130952    0.00000    0.00000   -0.03278   -0.01116    0.08930    9.78917
215290.140952    0.00000   -0.03278    0.00000   -0.03349    0.08930    9.77801
215290.150952   -0.03278    0.00000    0.00000   -0.01116    0.10046    9.78917
215290.160952    0.00000    0.03278    0.00000   -0.02232    0.10046    9.77801
215290.170952    0.00000    0.00000    0.00000   -0.04465    0.10046    9.78917
215290.180952    0.00000   -0.06557    0.00000   -0.02232    0.11162    9.80033
215290.190952    0.00000   -0.03278    0.00000   -0.01116    0.12278    9.77801
215290.200952    0.00000    0.03278    0.00000   -0.02232    0.11162    9.77801
215290.210952    0.00000    0.03278    0.00000   -0.03349    0.10046    9.78917
215290.220952    0.00000   -0.03278   -0.03278    0.00000    0.10046    9.78917
215290.230951   -0.03278   -0.03278    0.00000   -0.02232    0.08930    9.78917
215290.240951    0.00000    0.03278   -0.03278   -0.02232    0.10046    9.78917
215290.250951    0.00000    0.03278    0.00000   -0.01116    0.10046    9.78917
215290.260951    0.00000    0.00000    0.03278    0.00000    0.11162    9.78917
215290.270951    0.00000   -0.03278    0.00000   -0.01116    0.11162    9.78917
215290.280951    0.00000    0.00000   -0.03278   -0.02232    0.10046    9.80033
215290.290951   -0.03278    0.06557    0.00000   -0.01116    0.12278    9.77801
215290.300951    0.00000    0.03278    0.03278   -0.01116    0.11162    9.78917
215290.310951   -0.03278   -0.03278    0.00000   -0.02232    0.11162    9.77801
215290.320951    0.00000   -0.03278    0.03278   -0.04465    0.11162    9.77801
215290.330951    0.00000    0.06557    0.00000   -0.01116    0.11162    9.78917
215290.340951    0.03278    0.03278    0.00000    0.00000    0.10046    9.78917
215290.350951    0.00000    0.00000    0.03278   -0.01116    0.10046    9.76685
215290.360951    0.00000   -0.03278   -0.03278   -0.01116    0.10046    9.77801
215290.370950    0.03278    0.03278    0.00000   -0.02232    0.10046    9.77801
215290.380950    0.00000    0.06557   -0.03278   -0.03349    0.11162    9.77801
215290.390950    0.00000    0.00000    0.00000   -0.02232    0.10046    9.77801
215290.400950    0.00000   -0.03278    0.00000   -0.01116    0.08930    9.77801
215290.410950    0.00000    0.00000    0.03278   -0.01116    0.11162    9.77801
215290.420950    0.00000    0.06557    0.03278   -0.03349    0.10046    9.77801
215290.430950    0.00000    0.03278    0.00000   -0.01116    0.10046    9.77801
215290.440950    0.00000   -0.06557    0.00000   -0.02232    0.10046    9.80033
215290.450950    0.00000    0.00000    0.03278   -0.01116    0.11162    9.77801
215290.460950   -0.03278    0.03278    0.00000   -0.01116    0.11162    9.77801
215290.470950   -0.03278    0.03278    0.00000   -0.02232    0.11162    9.80033
215290.480950    0.00000   -0.03278    0.00000   -0.02232    0.11162    9.78917
215290.490950    0.03278   -0.03278    0.00000   -0.01116    0.10046    9.78917
215290.500950    0.00000    0.03278   -0.03278   -0.02232    0.10046    9.78917
215290.510949    0.03278    0.03278    0.00000   -0.02232    0.08930    9.80033
215290.520949    0.00000   -0.03278    0.00000   -0.03349    0.08930    9.77801
215290.530949    0.00000   -0.06557    0.00000   -0.01116    0.10046    9.77801
215290.540949    0.00000    0.00000    0.00000   -0.02232    0.10046    9.78917
215290.550949   -0.03278    0.06557    0.03278   -0.03349    0.10046    9.77801
215290.560949    0.03278    0.00000    0.00000   -0.02232    0.08930    9.77801
215290.570949   -0.03278   -0.03278    0.00000   -0.02232    0.11162    9.80033
215290.580949    0.00000   -0.03278    0.00000    0.00000    0.10046    9.78917
215290.590949    0.03278    0.03278    0.00000   -0.02232    0.10046    9.77801
215290.600949    0.00000    0.06557    0.00000   -0.02232    0.10046    9.77801
215290.610949    0.00000   -0.06557    0.00000   -0.02232    0.10046    9.80033
215290.620949    0.00000   -0.03278    0.00000    0.00000    0.11162    9.77801
215290.630949    0.00000    0.03278    0.00000   -0.02232    0.10046    9.77801
215290.640949    0.00000    0.06557   -0.03278   -0.01116    0.10046    9.78917
215290.650949    0.00000   -0.03278    0.03278   -0.01116    0.11162    9.77801
215290.660948    0.00000   -0.06557    0.00000   -0.01116    0.10046    9.78917
215290.670948    0.03278    0.00000    0.00000   -0.02232    0.12278    9.78917
215290.680948    0.00000    0.03278   -0.03278   -0.01116    0.11162    9.77801
215290.690948    0.00000    0.00000   -0.03278   -0.02232    0.11162    9.78917
215290.700948    0.00000   -0.06557    0.00000   -0.02232    0.11162    9.80033
215290.710948    0.00000   -0.03278    0.00000    0.00000    0.11162    9.77801
215290.720948   -0.03278    0.03278    0.00000    0.00000    0.10046    9.78917
215290.730948    0.03278    0.03278    0.00000   -0.02232    0.08930    9.78917
215290.740948    0.03278   -0.03278    0.00000   -0.02232    0.10046    9.78917
215290.750948    0.00000   -0.03278    0.00000   -0.03349    0.11162    9.78917
215290.760948   -0.03278    0.03278    0.00000   -0.02232    0.11162    9.78917
215290.770948    0.00000    0.03278    0.03278    0.00000    0.11162    9.78917
215290.780948   -0.03278   -0.03278    0.00000   -0.03349    0.11162    9.77801
215290.790948    0.00000   -0.03278    0.00000   -0.02232    0.11162    9.78917
215290.800948    0.03278    0.03278    0.03278   -0.02232    0.11162    9.78917
215290.810947    0.03278    0.03278    0.00000   -0.02232    0.10046    9.77801
215290.820947    0.03278    0.00000    0.00000   -0.02232    0.10046    9.77801
215290.830947    0.03278   -0.06557    0.00000   -0.01116    0.10046    9.77801
215290.840947    0.00000    0.00000    0.00000    0.00000    0.12278    9.78917
215290.850947    0.00000    0.03278   -0.03278   -0.02232    0.11162    9.77801
215290.860947    0.03278    0.00000    0.00000   -0.03349    0.11162    9.76685
215290.870947    0.00000   -0.03278    0.00000    0.00000    0.10046    9.80033
215290.880947    0.00000   -0.03278    0.00000   -0.02232    0.10046    9.77801
215290.890947    0.00000    0.03278   -0.03278   -0.02232    0.10046    9.77801
215290.900947   -0.03278    0.03278   -0.03278   -0.03349    0.11162    9.78917
215290.910947    0.00000   -0.03278    0.03278   -0.02232    0.12278    9.77801
215290.920947    0.00000    0.00000   -0.03278    0.00000    0.11162    9.77801
215290.930947   -0.03278    0.03278    0.03278   -0.02232    0.10046    9.78917
215290.940947    0.03278    0.03278    0.00000   -0.02232    0.12278    9.77801
215290.950946    0.00000    0.00000   -0.03278   -0.02232    0.10046    9.77801
215290.960946    0.03278   -0.03278    0.00000   -0.02232    0.11162    9.77801
215290.970946    0.00000    0.00000    0.03278   -0.02232    0.11162    9.78917
215290.980946    0.00000    0.06557    0.00000   -0.01116    0.10046    9.78917
215290.990946    0.00000    0.00000    0.00000   -0.01116    0.10046    9.78917
215291.000944    0.00000    0.00000    0.00000   -0.02232    0.10046    9.77801
215291.010944    0.00000    0.00000    0.00000   -0.02232    0.11162    9.77801
215291.020944    0.00000    0.06557    0.00000    0.00000    0.11162    9.77801
215291.030944    0.00000    0.03278   -0.03278    0.00000    0.08930    9.77801
215291.040944    0.00000   -0.06557    0.03278    0.00000    0.10046    9.77801
215291.050944    0.03278   -0.03278    0.03278   -0.02232    0.08930    9.78917
215291.060944    0.03278    0.03278   -0.03278   -0.01116    0.08930    9.78917
215291.070944   -0.03278    0.03278    0.00000    0.00000    0.12278    9.78917
215291.080944   -0.03278   -0.03278    0.00000   -0.01116    0.11162    9.77801
215291.090944    0.00000   -0.06557    0.00000   -0.01116    0.08930    9.78917
215291.100944    0.00000    0.00000    0.00000    0.00000    0.11162    9.78917
215291.110944    0.00000    0.03278    0.00000   -0.02232    0.10046    9.78917
215291.120944    0.00000    0.00000    0.00000   -0.02232    0.08930    9.77801
215291.130944    0.03278   -0.03278    0.00000    0.01116    0.10046    9.78917
215291.140944   -0.03278   -0.03278    0.00000   -0.01116    0.10046    9.78917
215291.150943    0.00000    0.03278   -0.03278    0.00000    0.11162    9.78917
215291.160943    0.00000    0.03278    0.00000   -0.02232    0.10046    9.78917
215291.170943    0.00000   -0.03278    0.00000   -0.01116    0.12278    9.77801
215291.180943    0.00000   -0.06557    0.00000   -0.02232    0.11162    9.76685
215291.190943    0.03278    0.03278    0.00000   -0.01116    0.10046    9.77801
215291.200943    0.00000    0.03278    0.00000   -0.02232    0.08930    9.77801
215291.210943    0.00000    0.00000    0.00000   -0.01116    0.10046    9.77801
215291.220943    0.00000    0.00000    0.00000   -0.04465    0.08930    9.77801
215291.230943    0.03278    0.00000    0.00000    0.00000    0.10046    9.78917
215291.240943   -0.03278    0.06557    0.03278   -0.01116    0.11162    9.78917
215291.250943   -0.03278   -0.03278    0.00000   -0.03349    0.10046    9.77801
215291.260943   -0.03278   -0.03278    0.03278   -0.01116    0.10046    9.77801
215291.270943    0.00000    0.00000    0.00000   -0.04465    0.11162    9.78917
215291.280942    0.00000    0.03278    0.00000   -0.03349    0.10046    9.77801
215291.290942    0.00000    0.03278   -0.03278   -0.03349    0.11162    9.77801
215291.300942    0.00000   -0.03278    0.00000   -0.03349    0.10046    9.78917
215291.310942    0.00000   -0.03278    0.03278   -0.01116    0.11162    9.78917
215291.320942    0.00000    0.03278    0.00000   -0.01116    0.12278    9.78917
215291.330942    0.00000    0.06557    0.03278   -0.02232    0.11162    9.78917
215291.340942    0.00000    0.00000    0.00000   -0.03349    0.11162    9.77801
215291.350942    0.00000   -0.03278    0.00000   -0.01116    0.11162    9.78917
215291.360942   -0.03278    0.00000    0.00000   -0.01116    0.10046    9.80033
215291.370942    0.00000    0.06557    0.00000   -0.01116    0.11162    9.77801
215291.380942    0.00000    0.00000    0.00000   -0.02232    0.10046    9.76685
215291.390942    0.00000   -0.06557    0.00000   -0.02232    0.11162    9.78917
215291.400942    0.00000   -0.03278    0.00000    0.00000    0.10046    9.78917
215291.410942    0.00000    0.06557    0.00000   -0.01116    0.10046    9.76685
215291.420941    0.00000    0.03278    0.00000   -0.01116    0.08930    9.78917
215291.430941    0.00000   -0.03278   -0.03278   -0.03349    0.08930    9.77801
215291.440941    0.00000   -0.06557    0.00000   -0.02232    0.10046    9.77801
215291.450941    0.00000    0.03278    0.03278    0.00000    0.08930    9.77801
215291.460941   -0.03278    0.03278    0.00000   -0.01116    0.08930    9.78917
215291.470941    0.03278   -0.03278    0.00000   -0.01116    0.08930    9.78917
215291.480941    0.00000   -0.06557   -0.03278    0.00000    0.10046    9.77801
215291.490941    0.03278    0.00000    0.03278    0.00000    0.10046    9.77801
215291.500941    0.03278    0.03278    0.00000   -0.01116    0.11162    9.77801
215291.510941    0.00000    0.00000    0.00000   -0.01116    0.08930    9.77801
215291.520941   -0.03278   -0.03278    0.00000   -0.01116    0.10046    9.77801
215291.530941    0.00000   -0.03278    0.00000   -0.02232    0.11162    9.77801
215291.540941   -0.03278    0.03278   -0.03278    0.00000    0.10046    9.77801
215291.550941    0.00000    0.00000    0.00000   -0.01116    0.10046    9.77801
215291.560941    0.00000   -0.03278    0.00000   -0.01116    0.08930    9.80033
215291.570940   -0.03278   -0.03278    0.03278   -0.01116    0.11162    9.77801
215291.580940    0.03278    0.00000    0.00000    0.00000    0.11162    9.78917
215291.590940    0.00000    0.00000    0.00000    0.00000    0.11162    9.80033
215291.600940   -0.03278   -0.03278    0.00000   -0.01116    0.11162    9.77801
215291.610940    0.00000   -0.03278    0.03278   -0.02232    0.10046    9.77801
215291.620940    0.03278    0.00000    0.00000   -0.01116    0.10046    9.80033
215291.630940   -0.03278    0.03278   -0.06557   -0.02232    0.11162    9.77801
215291.640940    0.00000   -0.03278    0.00000   -0.03349    0.10046    9.78917
215291.650940    0.00000   -0.06557    0.00000    0.00000    0.07813    9.78917
215291.660940    0.00000   -0.06557    0.00000   -0.02232    0.10046    9.77801
215291.670940    0.03278    0.00000    0.00000   -0.03349    0.10046    9.76685
215291.680940    0.00000    0.00000   -0.03278   -0.03349    0.11162    9.77801
215291.690940    0.03278   -0.06557    0.03278   -0.03349    0.10046    9.77801
215291.700940    0.00000   -0.03278   -0.03278   -0.04465    0.08930    9.78917
215291.710939   -0.03278    0.03278    0.00000   -0.03349    0.10046    9.77801
215291.720939    0.03278    0.00000    0.00000   -0.02232    0.10046    9.78917
215291.730939   -0.03278   -0.03278   -0.03278   -0.03349    0.11162    9.77801
215291.740939   -0.03278   -0.03278    0.00000   -0.05581    0.11162    9.77801
215291.750939    0.00000    0.03278    0.00000   -0.03349    0.10046    9.77801
215291.760939    0.00000    0.06557    0.00000   -0.04465    0.11162    9.78917
215291.770939    0.00000   -0.03278    0.03278   -0.02232    0.10046    9.78917
215291.780939   -0.03278   -0.03278    0.00000   -0.03349    0.11162    9.80033
215291.790939    0.00000    0.00000    0.00000   -0.03349    0.11162    9.78917
215291.800939    0.00000    0.06557    0.00000   -0.04465    0.12278    9.77801
215291.810939    0.00000    0.03278    0.00000   -0.02232    0.10046    9.78917
215291.820939    0.00000   -0.03278    0.03278   -0.02232    0.12278    9.78917
215291.830939    0.03278    0.03278   -0.03278   -0.02232    0.11162    9.77801
215291.840939    0.00000    0.09835    0.00000   -0.01116    0.11162    9.78917
215291.850938    0.03278    0.06557    0.00000   -0.01116    0.11162    9.78917
215291.860938   -0.03278   -0.03278    0.00000    0.00000    0.11162    9.78917
215291.870938    0.00000    0.00000    0.00000    0.01116    0.10046    9.78917
215291.880938    0.03278    0.03278    0.00000   -0.01116    0.11162    9.78917
215291.890938    0.00000    0.06557    0.00000   -0.01116    0.11162    9.77801
215291.900938    0.00000    0.00000    0.00000    0.00000    0.10046    9.77801
215291.910938    0.03278   -0.03278    0.00000   -0.01116    0.10046    9.77801
215291.920938   -0.03278    0.03278    0.00000   -0.01116    0.10046    9.80033
215291.930938    0.00000    0.06557   -0.03278    0.00000    0.10046    9.76685
215291.940938    0.03278    0.00000    0.03278    0.00000    0.10046    9.77801
215291.950938   -0.03278   -0.03278    0.00000   -0.01116    0.11162    9.77801
215291.960938   -0.03278    0.00000   -0.03278    0.00000    0.12278    9.75568
215291.970938    0.00000    0.06557    0.00000   -0.01116    0.10046    9.76685
215291.980938    0.00000    0.03278    0.00000    0.00000    0.10046    9.77801
215291.990938    0.00000   -0.06557    0.00000    0.00000    0.11162    9.77801
215292.000936    0.00000   -0.06557    0.00000    0.01116    0.11162    9.76685
215292.010936    0.00000    0.00000   -0.03278    0.01116    0.10046    9.78917
215292.020936    0.00000    0.03278    0.00000    0.00000    0.08930    9.77801
215292.030936   -0.03278   -0.06557   -0.03278    0.00000    0.11162    9.78917
215292.040936    0.00000   -0.09835    0.00000   -0.01116    0.10046    9.77801
215292.050935    0.00000   -0.03278    0.00000   -0.01116    0.11162    9.78917
215292.060935   -0.03278    0.00000   -0.03278   -0.02232    0.11162    9.77801
215292.070935    0.00000   -0.03278    0.00000   -0.02232    0.11162    9.77801
215292.080935    0.03278   -0.06557   -0.03278   -0.01116    0.12278    9.80033
215292.090935    0.03278   -0.03278    0.00000   -0.01116    0.11162    9.78917
215292.100935    0.00000    0.03278    0.00000   -0.04465    0.11162    9.77801
215292.110935    0.03278    0.00000    0.00000   -0.02232    0.10046    9.78917
215292.120935   -0.03278   -0.06557    0.00000   -0.04465    0.10046    9.78917
215292.130935    0.03278   -0.03278    0.00000   -0.04465    0.11162    9.76685
215292.140935    0.00000    0.03278   -0.03278   -0.04465    0.11162    9.78917
215292.150935    0.00000    0.03278   -0.03278   -0.05581    0.12278    9.78917
215292.160935    0.00000   -0.06557    0.00000   -0.04465    0.10046    9.80033
215292.170935    0.00000   -0.03278    0.03278   -0.03349    0.11162    9.78917
215292.180935    0.00000    0.03278    0.03278   -0.03349    0.11162    9.78917
215292.190934    0.00000    0.06557    0.03278   -0.03349    0.12278    9.78917
215292.200934    0.03278    0.00000    0.00000   -0.03349    0.11162    9.78917
215292.210934    0.00000   -0.03278   -0.03278   -0.02232    0.10046    9.80033
215292.220934    0.00000    0.03278    0.03278   -0.03349    0.11162    9.78917
215292.230934    0.00000    0.06557    0.00000   -0.01116    0.11162    9.80033
215292.240934   -0.03278    0.03278    0.00000   -0.01116    0.08930    9.78917
215292.250934    0.00000   -0.03278    0.00000   -0.02232    0.11162    9.78917
215292.260934   -0.03278    0.00000    0.03278   -0.01116    0.12278    9.77801
215292.270934    0.00000    0.03278    0.00000    0.01116    0.11162    9.78917
215292.280934    0.00000    0.06557   -0.03278    0.01116    0.11162    9.78917
215292.290934    0.00000   -0.03278    0.00000    0.03349    0.11162    9.78917
215292.300934    0.03278   -0.06557    0.00000    0.01116    0.11162    9.76685
215292.310934    0.06557    0.00000    0.00000   -0.01116    0.11162    9.78917
215292.320934   -0.03278    0.00000    0.00000    0.01116    0.10046    9.77801
215292.330933    0.03278    0.00000   -0.03278    0.01116    0.10046    9.76685
215292.340933    0.03278   -0.06557   -0.03278    0.00000    0.10046    9.77801
215292.350933    0.03278   -0.03278   -0.03278   -0.02232    0.08930    9.76685
215292.360933    0.03278    0.03278   -0.03278   -0.01116    0.08930    9.76685
215292.370933    0.00000    0.00000    0.03278    0.00000    0.07813    9.76685
215292.380933    0.00000   -0.09835    0.00000    0.00000    0.07813    9.76685
215292.390933   -0.03278   -0.06557   -0.03278   -0.01116    0.08930    9.74452
215292.400933    0.00000    0.03278    0.00000    0.00000    0.10046    9.77801
215292.410933   -0.03278    0.00000    0.00000   -0.02232    0.08930    9.78917
215292.420933   -0.03278   -0.06557    0.00000   -0.01116    0.08930    9.78917
215292.430933    0.00000   -0.09835    0.03278   -0.03349    0.10046    9.77801
215292.440933    0.03278   -0.03278    0.00000   -0.03349    0.08930    9.80033
215292.450933    0.00000    0.00000    0.00000   -0.06697    0.10046    9.78917
215292.460933    0.00000   -0.06557    0.03278   -0.06697    0.10046    9.78917
215292.470933   -0.03278   -0.06557    0.03278   -0.04465    0.08930    9.80033
215292.480932   -0.03278   -0.03278    0.00000   -0.05581    0.10046    9.80033
215292.490932   -0.03278    0.03278    0.00000   -0.05581    0.10046    9.80033
215292.500932   -0.03278   -0.03278    0.00000   -0.06697    0.10046    9.77801
215292.510932    0.00000   -0.06557    0.03278   -0.05581    0.10046    9.80033
215292.520932    0.00000   -0.03278    0.03278   -0.06697    0.10046    9.78917
215292.530932    0.03278    0.06557    0.03278   -0.05581    0.11162    9.78917
215292.540932    0.00000    0.03278    0.00000   -0.04465    0.10046    9.77801
215292.550932    0.03278    0.00000    0.00000   -0.04465    0.11162    9.80033
215292.560932   -0.03278    0.00000    0.00000   -0.02232    0.11162    9.78917
215292.570932    0.00000    0.06557    0.03278   -0.02232    0.11162    9.78917
215292.581242   -0.03278    0.09835    0.03278   -0.02232    0.11162    9.78917
215292.590932   -0.03278    0.03278    0.00000   -0.01116    0.11162    9.77801
215292.600932    0.00000    0.00000    0.00000   -0.02232    0.10046    9.78917
215292.610932    0.03278    0.06557    0.00000    0.00000    0.11162    9.78917
215292.620932    0.00000    0.09835    0.03278    0.01116    0.12278    9.78917
215292.630931    0.00000    0.03278   -0.03278   -0.01116    0.12278    9.76685
215292.640931    0.00000    0.00000    0.00000    0.01116    0.11162    9.75568
215292.650931   -0.03278    0.03278    0.00000    0.01116    0.11162    9.77801
215292.660931    0.03278    0.09835   -0.03278   -0.01116    0.11162    9.77801
215292.670931   -0.03278    0.06557    0.00000   -0.01116    0.08930    9.78917
215292.680931    0.00000    0.00000    0.00000    0.01116    0.10046    9.78917
215292.690931    0.00000    0.00000   -0.06557    0.00000    0.11162    9.77801
215292.700931    0.00000    0.03278   -0.03278    0.02232    0.10046    9.78917
215292.710931   -0.03278    0.03278    0.00000    0.01116    0.11162    9.78917
215292.720931   -0.03278   -0.03278    0.00000   -0.02232    0.11162    9.77801
215292.730931    0.00000   -0.03278   -0.03278    0.01116    0.10046    9.77801
215292.740931    0.06557    0.00000    0.00000    0.00000    0.11162    9.80033
215292.750931    0.03278    0.03278    0.03278    0.00000    0.11162    9.80033
215292.760931    0.00000   -0.03278    0.00000    0.00000    0.11162    9.78917
215292.770930    0.03278   -0.13114   -0.03278   -0.01116    0.10046    9.80033
215292.780930   -0.03278   -0.03278    0.00000    0.00000    0.10046    9.78917
215292.790930    0.00000    0.00000    0.03278   -0.02232    0.10046    9.77801
215292.800930    0.00000   -0.03278    0.03278   -0.01116    0.10046    9.77801
215292.810930    0.00000   -0.06557    0.00000   -0.03349    0.08930    9.80033
215292.820930    0.00000   -0.03278    0.00000   -0.03349    0.11162    9.77801
215292.830930    0.00000    0.00000    0.00000   -0.04465    0.10046    9.77801
215292.840930    0.00000    0.03278    0.03278   -0.03349    0.11162    9.78917
215292.850930    0.00000   -0.03278    0.03278   -0.04465    0.10046    9.78917
215292.860930    0.00000   -0.06557    0.00000   -0.05581    0.10046    9.77801
215292.870930   -0.03278    0.03278    0.00000   -0.03349    0.08930    9.78917
215292.880930    0.00000    0.06557    0.00000   -0.03349    0.10046    9.77801
215292.890930    0.00000    0.00000    0.00000   -0.04465    0.10046    9.77801
215292.900930    0.03278   -0.06557    0.00000   -0.03349    0.08930    9.75568
215292.910930    0.00000    0.03278   -0.03278   -0.04465    0.10046    9.77801
215292.920929   -0.03278    0.09835    0.00000   -0.04465    0.07813    9.76685
215292.930929   -0.03278    0.06557   -0.03278   -0.04465    0.08930    9.76685
215292.940929   -0.03278    0.00000    0.00000   -0.02232    0.10046    9.78917
215292.950929   -0.03278    0.00000    0.00000   -0.03349    0.11162    9.78917
215292.960929    0.00000    0.06557   -0.03278   -0.02232    0.10046    9.78917
215292.970929   -0.03278    0.03278    0.00000   -0.03349    0.12278    9.78917
215292.980929    0.00000    0.03278    0.00000   -0.01116    0.11162    9.80033
215292.990929    0.00000    0.00000    0.00000    0.00000    0.13395    9.80033
215293.000927    0.00000    0.06557   -0.03278    0.01116    0.12278    9.81149
215293.010927    0.00000    0.06557    0.00000    0.00000    0.10046    9.81149
215293.020927    0.03278    0.00000    0.00000    0.00000    0.12278    9.78917
215293.030927    0.03278   -0.03278    0.00000    0.01116    0.12278    9.80033
215293.040927    0.03278    0.03278    0.03278    0.00000    0.11162    9.80033
215293.050927   -0.03278    0.06557    0.00000    0.00000    0.12278    9.78917
215293.060927    0.00000    0.03278    0.00000    0.01116    0.12278    9.77801
215293.070927    0.03278   -0.03278    0.00000    0.02232    0.12278    9.77801
215293.080927    0.00000   -0.03278    0.00000    0.02232    0.11162    9.77801
215293.090927    0.00000    0.03278    0.03278    0.02232    0.11162    9.76685
215293.100926    0.00000    0.00000    0.00000    0.00000    0.11162    9.77801
215293.110926    0.00000   -0.06557    0.03278    0.02232    0.12278    9.76685
215293.120926    0.00000   -0.03278   -0.03278    0.01116    0.12278    9.77801
215293.130926    0.00000    0.00000    0.00000    0.01116    0.11162    9.76685
215293.140926    0.00000    0.00000    0.00000    0.03349    0.11162    9.76685
215293.150926    0.00000   -0.06557    0.00000    0.00000    0.11162    9.78917
215293.160926    0.00000   -0.09835    0.00000    0.00000    0.10046    9.78917
215293.170926    0.00000   -0.06557    0.00000    0.01116    0.11162    9.78917
215293.180926    0.00000    0.00000    0.00000   -0.02232    0.11162    9.77801
215293.190926    0.00000   -0.03278    0.00000   -0.03349    0.11162    9.77801
215293.200926    0.03278   -0.06557    0.00000   -0.01116    0.11162    9.76685
215293.210926    0.00000   -0.06557    0.00000   -0.04465    0.08930    9.77801
215293.220926    0.03278    0.03278   -0.03278   -0.03349    0.08930    9.77801
215293.230926    0.03278    0.00000   -0.03278   -0.04465    0.10046    9.78917
215293.240926    0.03278   -0.06557   -0.03278   -0.04465    0.10046    9.78917
215293.250925    0.00000   -0.06557   -0.03278   -0.07813    0.10046    9.80033
215293.260925    0.03278    0.00000    0.03278   -0.07813    0.07813    9.78917
215293.270925    0.00000    0.06557    0.00000   -0.10046    0.10046    9.80033
215293.280925    0.00000   -0.03278    0.03278   -0.08930    0.11162    9.78917
215293.290925    0.03278   -0.03278    0.00000   -0.05581    0.10046    9.77801
215293.300925    0.00000    0.03278    0.03278   -0.07813    0.10046    9.77801
215293.310925    0.03278    0.09835    0.00000   -0.07813    0.08930    9.76685
215293.320925    0.03278    0.06557    0.00000   -0.08930    0.10046    9.77801
215293.330925   -0.03278    0.03278    0.00000   -0.04465    0.08930    9.77801
215293.340925    0.00000    0.06557    0.03278   -0.04465    0.08930    9.77801
215293.350925   -0.03278    0.09835    0.03278   -0.03349    0.08930    9.77801
215293.360925   -0.03278    0.09835    0.03278   -0.01116    0.07813    9.75568
215293.370925   -0.03278    0.06557    0.00000   -0.03349    0.08930    9.76685
215293.380925   -0.03278    0.06557    0.00000    0.00000    0.10046    9.76685
215293.390924   -0.06557    0.09835    0.00000    0.01116    0.10046    9.76685
215293.400924   -0.03278    0.13114    0.00000    0.01116    0.12278    9.78917
215293.410924   -0.03278    0.00000    0.00000    0.03349    0.10046    9.80033
215293.420924    0.00000    0.03278    0.00000    0.04465    0.12278    9.78917
215293.430924   -0.03278    0.06557    0.03278    0.04465    0.12278    9.78917
215293.440924    0.00000    0.06557   -0.03278    0.04465    0.12278    9.80033
215293.450924    0.03278    0.06557    0.00000    0.03349    0.12278    9.80033
215293.460924    0.00000   -0.03278    0.00000    0.04465    0.12278    9.80033
215293.470924    0.00000    0.00000    0.00000    0.05581    0.11162    9.80033
215293.480924    0.03278    0.03278    0.00000    0.06697    0.12278    9.78917
215293.490924    0.03278   -0.03278    0.00000    0.04465    0.13395    9.81149
215293.500924    0.03278   -0.09835    0.00000    0.04465    0.11162    9.80033
215293.510924    0.03278   -0.06557    0.00000    0.05581    0.11162    9.78917
215293.520924    0.03278   -0.03278    0.00000    0.04465    0.12278    9.80033
215293.530923    0.00000   -0.06557   -0.03278    0.05581    0.11162    9.77801
215293.540923    0.00000   -0.13114   -0.03278    0.05581    0.12278    9.78917
215293.550923    0.00000   -0.13114   -0.03278    0.00000    0.11162    9.77801
215293.560923    0.00000   -0.06557    0.00000    0.02232    0.11162    9.77801
215293.570923    0.03278   -0.06557   -0.03278    0.01116    0.12278    9.77801
215293.580923    0.03278   -0.09835    0.00000    0.00000    0.11162    9.77801
215293.590923    0.03278   -0.13114   -0.03278   -0.02232    0.10046    9.77801
215293.600923    0.00000   -0.06557    0.00000   -0.03349    0.11162    9.77801
215293.610923    0.03278   -0.06557    0.03278   -0.05581    0.10046    9.77801
215293.620923   -0.03278   -0.09835   -0.03278   -0.06697    0.11162    9.78917
215293.630923    0.00000   -0.13114   -0.03278   -0.07813    0.10046    9.77801
215293.640923    0.00000   -0.13114   -0.03278   -0.10046    0.13395    9.76685
215293.650923    0.00000   -0.03278   -0.03278   -0.11162    0.12278    9.77801
215293.660923    0.03278   -0.03278    0.00000   -0.14511    0.12278    9.80033
215293.670922    0.00000   -0.06557    0.00000   -0.14511    0.11162    9.80033
215293.680922    0.03278   -0.03278    0.03278   -0.12278    0.11162    9.78917
215293.690922    0.03278    0.03278    0.00000   -0.13395    0.11162    9.80033
215293.700922    0.03278    0.06557    0.03278   -0.14511    0.11162    9.80033
215293.710922    0.00000    0.03278    0.06557   -0.15627    0.10046    9.78917
215293.720922    0.03278    0.03278    0.03278   -0.13395    0.10046    9.77801
215293.730922    0.03278    0.13114    0.00000   -0.13395    0.08930    9.78917
215293.740922    0.06557    0.16392    0.06557   -0.10046    0.10046    9.76685
215293.750922    0.06557    0.13114    0.03278   -0.04465    0.08930    9.75568
215293.760922    0.03278    0.09835    0.03278   -0.02232    0.07813    9.76685
215293.770922    0.03278    0.13114    0.03278    0.01116    0.07813    9.76685
215293.780922    0.00000    0.19671   -0.03278    0.03349    0.05581    9.76685
215293.790922    0.00000    0.22949    0.00000    0.06697    0.04465    9.77801
215293.800922   -0.03278    0.09835   -0.03278    0.08930    0.05581    9.76685
215293.810921   -0.03278    0.09835   -0.03278    0.14511    0.04465    9.77801
215293.820921   -0.03278    0.13114   -0.06557    0.16743    0.05581    9.77801
215293.830921   -0.09835    0.06557   -0.06557    0.15627    0.05581    9.77801
215293.840921   -0.06557   -0.06557   -0.06557    0.15627    0.07813    9.76685
215293.850921   -0.03278   -0.06557   -0.03278    0.13395    0.08930    9.77801
215293.860921   -0.09835   -0.06557   -0.09835    0.13395    0.08930    9.78917
215293.870921   -0.03278    0.00000   -0.03278    0.11162    0.10046    9.81149
215293.880921   -0.06557   -0.09835   -0.03278    0.11162    0.10046    9.83382
215293.890921   -0.06557   -0.16392   -0.03278    0.06697    0.12278    9.83382
215293.900921   -0.06557   -0.22949   -0.06557    0.03349    0.12278    9.81149
215293.910921   -0.06557   -0.19671   -0.06557    0.02232    0.13395    9.77801
215293.920921   -0.03278   -0.19671   -0.03278   -0.03349    0.14511    9.77801
215293.930921    0.00000   -0.22949    0.03278   -0.06697    0.14511    9.76685
215293.940921    0.00000   -0.16392    0.03278   -0.07813    0.14511    9.76685
215293.950920    0.06557   -0.06557    0.03278   -0.07813    0.13395    9.77801
215293.960920    0.03278   -0.09835    0.03278   -0.06697    0.12278    9.80033
215293.970920    0.00000   -0.13114    0.03278   -0.06697    0.12278    9.78917
215293.980920   -0.03278   -0.16392    0.06557   -0.08930    0.12278    9.77801
215293.990920   -0.06557   -0.09835    0.09835   -0.10046    0.13395    9.77801
215294.000919   -0.06557   -0.06557    0.09835   -0.10046    0.15627    9.75568
215294.010918    0.00000   -0.03278    0.06557   -0.11162    0.16743    9.75568
215294.020918    0.03278   -0.13114    0.09835   -0.10046    0.15627    9.76685
215294.030918    0.06557   -0.06557    0.09835   -0.10046    0.14511    9.77801
215294.040918    0.09835    0.03278    0.06557   -0.10046    0.13395    9.77801
215294.050918    0.03278    0.00000    0.03278   -0.12278    0.10046    9.78917
215294.060918    0.03278   -0.03278    0.03278   -0.10046    0.11162    9.77801
215294.070918   -0.03278    0.03278    0.00000   -0.11162    0.10046    9.78917
215294.080918    0.00000    0.09835    0.00000   -0.13395    0.11162    9.80033
215294.090918   -0.03278    0.16392    0.03278   -0.08930    0.13395    9.80033
215294.100918    0.00000    0.13114   -0.03278   -0.07813    0.12278    9.78917
215294.110918    0.03278    0.06557   -0.03278   -0.10046    0.13395    9.81149
215294.120918    0.06557    0.16392    0.00000   -0.06697    0.12278    9.78917
215294.130918    0.06557    0.19671   -0.06557   -0.05581    0.12278    9.75568
215294.140918    0.09835    0.16392   -0.03278   -0.05581    0.08930    9.80033
215294.150918    0.06557    0.13114   -0.03278    0.01116    0.07813    9.81149
215294.160917    0.00000    0.16392   -0.06557   -0.01116    0.07813    9.82266
215294.170917    0.00000    0.26228   -0.03278    0.03349    0.08930    9.82266
215294.180917   -0.03278    0.19671   -0.06557    0.04465    0.08930    9.81149
215294.190917   -0.03278    0.09835   -0.03278    0.05581    0.11162    9.77801
215294.200917    0.00000    0.06557   -0.03278    0.06697    0.12278    9.78917
215294.210917    0.03278    0.16392   -0.03278    0.07813    0.11162    9.81149
215294.220917    0.09835    0.09835    0.00000    0.07813    0.11162    9.78917
215294.230917    0.09835    0.03278   -0.03278    0.07813    0.10046    9.78917
215294.240917    0.09835   -0.03278    0.00000    0.08930    0.06697    9.78917
215294.250917    0.06557    0.00000    0.03278    0.10046    0.04465    9.77801
215294.260917    0.06557    0.03278    0.03278    0.10046    0.05581    9.76685
215294.270917    0.00000   -0.03278    0.03278    0.08930    0.04465    9.76685
215294.280917   -0.03278   -0.06557    0.00000    0.10046    0.04465    9.76685
215294.290917   -0.09835   -0.09835    0.03278    0.07813    0.06697    9.74452
215294.300916   -0.06557   -0.03278    0.03278    0.10046    0.08930    9.72220
215294.310916   -0.03278   -0.09835    0.03278    0.07813    0.07813    9.74452
215294.320916   -0.03278   -0.19671    0.03278    0.05581    0.10046    9.74452
215294.330916    0.00000   -0.16392    0.03278    0.02232    0.08930    9.75568
215294.340916    0.00000   -0.09835    0.03278    0.02232    0.07813    9.75568
215294.350916   -0.03278   -0.13114    0.03278   -0.02232    0.07813    9.77801
215294.360916   -0.06557   -0.19671    0.06557   -0.02232    0.08930    9.77801
215294.370916   -0.06557   -0.16392    0.06557   -0.06697    0.10046    9.76685
215294.380916   -0.09835   -0.09835    0.03278   -0.10046    0.11162    9.78917
215294.390916   -0.09835   -0.09835    0.03278   -0.12278    0.12278    9.78917
215294.400916   -0.06557   -0.13114    0.03278   -0.11162    0.14511    9.80033
215294.410916    0.00000   -0.09835    0.00000   -0.12278    0.15627    9.81149
215294.420916    0.03278   -0.06557    0.03278   -0.13395    0.14511    9.81149
215294.430916    0.03278    0.03278    0.03278   -0.14511    0.13395    9.80033
215294.440915    0.03278    0.00000    0.00000   -0.12278    0.11162    9.80033
215294.450915    0.00000   -0.03278    0.00000   -0.14511    0.11162    9.80033
215294.460915    0.00000    0.03278    0.00000   -0.14511    0.10046    9.80033
215294.470915    0.00000    0.13114    0.00000   -0.11162    0.10046    9.80033
215294.480915   -0.03278    0.13114   -0.03278   -0.06697    0.11162    9.81149
215294.490915   -0.06557    0.06557   -0.03278   -0.05581    0.11162    9.81149
215294.500915    0.00000    0.06557   -0.06557   -0.04465    0.11162    9.78917
215294.510915    0.03278    0.13114   -0.06557   -0.01116    0.10046    9.77801
215294.520915    0.03278    0.16392   -0.03278    0.01116    0.10046    9.76685
215294.530915    0.06557    0.06557   -0.06557    0.00000    0.08930    9.76685
215294.540915    0.03278    0.06557   -0.06557    0.01116    0.07813    9.78917
215294.550915    0.03278    0.09835   -0.06557    0.07813    0.05581    9.80033
215294.560915   -0.03278    0.13114   -0.06557    0.10046    0.04465    9.76685
215294.570915   -0.06557    0.00000   -0.03278    0.12278    0.06697    9.77801
215294.580914   -0.06557   -0.06557   -0.03278    0.10046    0.07813    9.75568
215294.590914   -0.09835   -0.03278   -0.03278    0.06697    0.08930    9.74452
215294.600914    0.00000    0.03278   -0.03278    0.07813    0.08930    9.75568
215294.610914    0.00000    0.00000   -0.03278    0.10046    0.10046    9.77801
215294.620914   -0.03278   -0.13114   -0.06557    0.08930    0.10046    9.77801
215294.630914   -0.03278   -0.09835    0.00000    0.07813    0.10046    9.78917
215294.640914   -0.06557   -0.06557   -0.03278    0.05581    0.10046    9.80033
215294.650914   -0.06557   -0.09835    0.03278    0.03349    0.12278    9.77801
215294.660914   -0.06557   -0.16392    0.00000    0.00000    0.12278    9.80033
215294.670914   -0.06557   -0.22949    0.00000   -0.04465    0.13395    9.81149
215294.680914   -0.06557   -0.09835    0.03278   -0.03349    0.15627    9.81149
215294.690914   -0.06557   -0.03278    0.06557   -0.03349    0.16743    9.81149
215294.700914    0.03278   -0.13114    0.09835   -0.05581    0.16743    9.80033
215294.710914    0.06557   -0.19671    0.06557   -0.05581    0.16743    9.81149
215294.720913    0.06557   -0.16392    0.09835   -0.06697    0.14511    9.78917
215294.730913    0.09835   -0.06557    0.09835   -0.10046    0.13395    9.81149
215294.740913    0.06557   -0.06557    0.09835   -0.12278    0.12278    9.80033
215294.750913    0.00000   -0.09835    0.09835   -0.11162    0.13395    9.78917
215294.760913    0.03278   -0.06557    0.09835   -0.08930    0.13395    9.75568
215294.770913    0.00000    0.00000    0.06557   -0.12278    0.11162    9.77801
215294.780913    0.00000    0.03278    0.06557   -0.11162    0.12278    9.76685
215294.790913    0.03278    0.00000    0.03278   -0.11162    0.14511    9.76685
215294.800913    0.03278    0.03278    0.03278   -0.12278    0.13395    9.77801
215294.810913    0.00000    0.06557   -0.03278   -0.10046    0.12278    9.77801
215294.820913    0.06557    0.13114    0.00000   -0.06697    0.12278    9.77801
215294.830913    0.03278    0.13114   -0.06557   -0.07813    0.12278    9.78917
215294.840913    0.03278    0.09835   -0.03278   -0.04465    0.12278    9.83382
215294.850913    0.03278    0.13114   -0.03278   -0.04465    0.10046    9.81149
215294.860913    0.03278    0.19671   -0.06557   -0.04465    0.08930    9.80033
215294.870912    0.06557    0.16392   -0.06557   -0.01116    0.11162    9.81149
215294.880912    0.03278    0.09835   -0.09835   -0.01116    0.10046    9.80033
215294.890912    0.06557    0.09835   -0.09835    0.02232    0.11162    9.78917
215294.900912    0.06557    0.13114   -0.06557    0.03349    0.08930    9.77801
215294.910912    0.03278    0.09835   -0.09835    0.03349    0.08930    9.78917
215294.920912    0.06557    0.03278   -0.06557    0.03349    0.06697    9.76685
215294.930912    0.06557    0.03278   -0.03278    0.05581    0.06697    9.76685
215294.940912    0.06557    0.06557   -0.03278    0.04465    0.04465    9.75568
215294.950912    0.03278    0.03278    0.00000    0.03349    0.05581    9.74452
215294.960912    0.00000    0.00000   -0.03278    0.04465    0.05581    9.75568
215294.970912    0.00000   -0.03278   -0.03278    0.05581    0.04465    9.76685
215294.980912   -0.03278    0.03278    0.00000    0.06697    0.05581    9.74452
215294.990912   -0.03278    0.06557    0.03278    0.08930    0.06697    9.74452
215295.000950   -0.06557   -0.06557    0.00000    0.06697    0.05581    9.75568
215295.010950   -0.03278   -0.13114    0.09835    0.04465    0.07813    9.74452
215295.020950   -0.03278   -0.09835    0.03278    0.04465    0.06697    9.74452
215295.030950    0.00000   -0.03278    0.03278    0.03349    0.06697    9.73336
215295.040950   -0.03278   -0.03278    0.06557    0.05581    0.07813    9.76685
215295.050950   -0.03278   -0.13114    0.03278    0.05581    0.05581    9.77801
215295.060950   -0.06557   -0.13114    0.03278    0.05581    0.05581    9.78917
215295.070950   -0.06557   -0.09835    0.03278    0.04465    0.06697    9.81149
215295.080950   -0.09835   -0.09835    0.06557    0.04465    0.07813    9.80033
215295.090950   -0.09835   -0.19671    0.03278    0.00000    0.08930    9.81149
215295.100949   -0.09835   -0.22949    0.03278   -0.02232    0.12278    9.81149
215295.110949   -0.06557   -0.16392    0.03278   -0.02232    0.12278    9.81149
215295.120949   -0.06557   -0.06557    0.03278   -0.05581    0.14511    9.83382
215295.130949   -0.03278   -0.13114    0.00000   -0.06697    0.14511    9.84498
215295.140949    0.00000   -0.22949    0.00000   -0.06697    0.14511    9.85614
215295.150949    0.00000   -0.16392    0.00000   -0.10046    0.14511    9.83382
215295.160949    0.03278   -0.06557   -0.03278   -0.10046    0.14511    9.81149
215295.170949    0.03278   -0.03278   -0.03278   -0.12278    0.13395    9.80033
215295.180949    0.00000   -0.13114   -0.03278   -0.13395    0.13395    9.80033
215295.190949    0.03278   -0.06557   -0.06557   -0.15627    0.12278    9.80033
215295.200949    0.00000    0.06557   -0.06557   -0.14511    0.11162    9.80033
215295.210949   -0.03278    0.09835   -0.03278   -0.12278    0.14511    9.78917
215295.220949    0.00000    0.03278   -0.03278   -0.11162    0.12278    9.75568
215295.230949    0.00000    0.00000   -0.03278   -0.11162    0.14511    9.75568
215295.240948    0.00000    0.09835   -0.03278   -0.08930    0.13395    9.75568
215295.250948    0.03278    0.16392   -0.03278   -0.07813    0.14511    9.76685
215295.260948    0.03278    0.09835   -0.03278   -0.04465    0.13395    9.76685
215295.270948    0.00000    0.00000    0.03278   -0.04465    0.12278    9.77801
215295.280948    0.03278    0.09835    0.00000   -0.04465    0.13395    9.75568
215295.290948    0.00000    0.19671    0.00000   -0.02232    0.14511    9.75568
215295.300948    0.06557    0.13114   -0.03278   -0.02232    0.13395    9.74452
215295.310948    0.00000    0.09835    0.03278    0.00000    0.14511    9.74452
215295.320948    0.03278    0.09835    0.00000    0.01116    0.13395    9.75568
215295.330948    0.03278    0.13114    0.00000    0.01116    0.12278    9.76685
215295.340948    0.06557    0.16392    0.03278    0.05581    0.12278    9.76685
215295.350948    0.06557    0.03278    0.03278    0.04465    0.11162    9.76685
215295.360948    0.06557    0.03278    0.03278    0.05581    0.11162    9.78917
215295.370948    0.00000    0.06557    0.03278    0.06697    0.08930    9.78917
215295.380948    0.03278    0.06557    0.03278    0.07813    0.10046    9.81149
215295.390947    0.06557    0.00000    0.03278    0.10046    0.10046    9.82266
215295.400947    0.03278   -0.09835    0.00000    0.10046    0.08930    9.82266
215295.410947    0.03278   -0.06557    0.00000    0.08930    0.08930    9.81149
215295.420947    0.03278   -0.06557    0.03278    0.07813    0.07813    9.82266
215295.430947    0.06557   -0.06557    0.00000    0.04465    0.07813    9.81149
215295.440947    0.06557   -0.13114    0.03278    0.06697    0.05581    9.81149
215295.450947    0.06557   -0.13114    0.00000    0.01116    0.05581    9.82266
215295.460947    0.06557   -0.06557    0.00000    0.02232    0.05581    9.78917
215295.470947    0.00000   -0.09835    0.00000   -0.01116    0.05581    9.81149
215295.480947   -0.03278   -0.16392   -0.03278   -0.04465    0.04465    9.76685
215295.490947    0.00000   -0.09835   -0.03278   -0.05581    0.05581    9.75568
215295.500947    0.00000   -0.06557   -0.03278   -0.04465    0.05581    9.75568
215295.510947   -0.03278   -0.03278    0.00000   -0.07813    0.06697    9.74452
215295.520946   -0.06557   -0.06557    0.00000   -0.07813    0.06697    9.75568
215295.530946   -0.06557   -0.09835   -0.03278   -0.06697    0.05581    9.75568
215295.540946   -0.06557    0.00000    0.00000   -0.06697    0.07813    9.75568
215295.550946   -0.06557    0.03278    0.00000   -0.06697    0.07813    9.75568
215295.560946   -0.09835   -0.03278    0.00000   -0.08930    0.10046    9.76685
215295.570946   -0.09835   -0.03278    0.00000   -0.06697    0.10046    9.76685
215295.580946   -0.09835    0.00000    0.00000   -0.08930    0.11162    9.77801
215295.590946   -0.09835    0.03278    0.03278   -0.05581    0.12278    9.78917
215295.600946   -0.03278    0.00000    0.00000   -0.08930    0.13395    9.80033
215295.610946   -0.06557    0.00000    0.03278   -0.06697    0.12278    9.80033
215295.620946   -0.03278   -0.03278    0.00000   -0.08930    0.13395    9.78917
215295.630946    0.00000    0.06557    0.00000   -0.08930    0.14511    9.80033
215295.640946    0.00000    0.09835    0.00000   -0.06697    0.13395    9.80033
215295.650946    0.03278    0.06557    0.00000   -0.04465    0.14511    9.80033
215295.660945    0.03278    0.03278    0.00000   -0.04465    0.13395    9.80033
215295.670945    0.00000    0.06557   -0.03278   -0.03349    0.12278    9.80033
215295.680945    0.03278    0.09835    0.00000   -0.02232    0.13395    9.78917
215295.690945    0.03278    0.09835    0.00000   -0.01116    0.13395    9.81149
215295.700945    0.06557    0.03278    0.00000   -0.01116    0.11162    9.80033
215295.710945    0.06557    0.06557    0.00000    0.00000    0.11162    9.78917
215295.720945    0.03278    0.16392   -0.03278    0.01116    0.10046    9.80033
215295.730945    0.03278    0.09835    0.00000    0.02232    0.10046    9.80033
215295.740945    0.00000    0.00000    0.00000    0.02232    0.11162    9.77801
215295.750945   -0.03278    0.00000    0.00000    0.03349    0.10046    9.77801
215295.760945    0.00000    0.03278    0.00000    0.04465    0.11162    9.78917
215295.770945    0.00000    0.06557    0.00000    0.03349    0.11162    9.78917
215295.780945   -0.03278    0.00000    0.00000    0.04465    0.10046    9.77801
215295.790944   -0.03278   -0.09835    0.00000    0.02232    0.11162    9.77801
215295.800944   -0.03278    0.00000    0.03278    0.03349    0.11162    9.78917
215295.810944   -0.03278    0.03278    0.00000    0.03349    0.10046    9.77801
215295.820944    0.00000   -0.03278    0.00000   -0.01116    0.10046    9.77801
215295.830944    0.00000   -0.09835   -0.06557    0.01116    0.11162    9.77801
215295.840944    0.00000   -0.06557    0.03278    0.01116    0.11162    9.76685
215295.850944    0.00000    0.03278    0.00000    0.02232    0.10046    9.78917
215295.860944   -0.03278    0.00000    0.00000   -0.01116    0.10046    9.77801
215295.870944   -0.03278   -0.06557    0.03278   -0.01116    0.11162    9.75568
215295.880944    0.00000   -0.06557    0.00000   -0.02232    0.10046    9.76685
215295.890944    0.03278    0.00000    0.03278   -0.02232    0.11162    9.76685
215295.900944    0.06557    0.00000   -0.03278   -0.05581    0.10046    9.76685
215295.910944    0.03278   -0.06557   -0.03278   -0.04465    0.08930    9.77801
215295.920944    0.03278   -0.06557    0.00000   -0.03349    0.10046    9.77801
215295.930944    0.00000   -0.03278    0.00000   -0.03349    0.10046    9.78917
215295.940943    0.03278    0.03278    0.03278   -0.05581    0.08930    9.77801
215295.950943    0.03278    0.00000    0.03278   -0.05581    0.08930    9.80033
215295.960943    0.06557   -0.06557   -0.03278   -0.05581    0.08930    9.78917
215295.970943    0.03278   -0.03278    0.00000   -0.07813    0.08930    9.78917
215295.980943    0.03278    0.03278    0.00000   -0.05581    0.07813    9.78917
215295.990943   -0.03278    0.03278   -0.03278   -0.04465    0.08930    9.78917
215296.000941    0.00000   -0.03278    0.00000   -0.04465    0.08930    9.77801
215296.010942    0.00000    0.03278    0.00000   -0.06697    0.07813    9.77801
215296.020941    0.00000    0.06557    0.03278   -0.05581    0.07813    9.78917
215296.030941   -0.03278    0.06557    0.03278   -0.05581    0.07813    9.80033
215296.040941   -0.03278    0.03278    0.00000   -0.01116    0.08930    9.78917
215296.050941   -0.03278    0.03278    0.00000   -0.02232    0.08930    9.78917
215296.060941   -0.06557    0.03278    0.00000   -0.02232    0.08930    9.78917
215296.070941   -0.06557    0.06557    0.00000   -0.01116    0.11162    9.77801
215296.080941   -0.03278    0.06557    0.00000   -0.02232    0.10046    9.78917
215296.090941   -0.03278   -0.03278    0.00000   -0.01116    0.11162    9.80033
215296.100941   -0.03278    0.00000    0.00000   -0.01116    0.12278    9.77801
215296.110941    0.00000    0.06557   -0.03278    0.00000    0.12278    9.78917
215296.120941   -0.06557    0.09835    0.00000    0.01116    0.13395    9.78917
215296.130941    0.00000   -0.03278    0.00000    0.01116    0.14511    9.78917
215296.140940    0.00000   -0.03278   -0.03278   -0.01116    0.12278    9.77801
215296.150940   -0.03278    0.03278    0.00000    0.01116    0.13395    9.78917
215296.160940    0.03278    0.03278    0.00000    0.01116    0.12278    9.76685
215296.170940    0.00000   -0.03278    0.00000    0.01116    0.12278    9.76685
215296.180940    0.00000   -0.06557    0.00000    0.00000    0.12278    9.77801
215296.190940    0.03278    0.00000    0.00000    0.02232    0.13395    9.77801
215296.200940    0.03278    0.00000   -0.03278    0.00000    0.13395    9.76685
215296.210940    0.03278   -0.03278   -0.03278   -0.01116    0.11162    9.77801
215296.220940    0.00000   -0.06557    0.00000    0.00000    0.11162    9.78917
215296.230940    0.03278   -0.06557    0.00000    0.00000    0.12278    9.76685
215296.240940    0.03278    0.03278    0.00000    0.00000    0.11162    9.77801
215296.250940    0.06557    0.00000    0.00000   -0.02232    0.10046    9.80033
215296.260940    0.03278   -0.06557    0.00000   -0.02232    0.10046    9.78917
215296.270940    0.03278   -0.03278    0.00000   -0.01116    0.10046    9.77801
215296.280939    0.03278    0.00000    0.00000   -0.03349    0.10046    9.80033
215296.290939    0.00000    0.00000    0.00000   -0.02232    0.10046    9.80033
215296.300939    0.03278   -0.09835    0.00000   -0.03349    0.10046    9.80033
215296.310939    0.00000   -0.09835   -0.03278   -0.03349    0.11162    9.80033
215296.320939    0.00000    0.00000   -0.03278   -0.05581    0.10046    9.80033
215296.330939    0.03278    0.00000    0.00000   -0.04465    0.10046    9.77801
215296.340939    0.03278   -0.03278    0.00000   -0.03349    0.07813    9.77801
215296.350939   -0.03278   -0.06557    0.03278   -0.03349    0.08930    9.78917
215296.360939    0.00000    0.03278    0.03278   -0.02232    0.10046    9.77801
215296.370939   -0.03278    0.03278    0.00000   -0.04465    0.10046    9.76685
215296.380939   -0.03278    0.03278    0.00000   -0.04465    0.08930    9.76685
215296.390939   -0.03278    0.00000    0.00000   -0.04465    0.08930    9.76685
215296.400939    0.00000    0.00000    0.00000   -0.05581    0.08930    9.76685
215296.410939    0.00000    0.06557    0.00000   -0.02232    0.08930    9.77801
215296.420938   -0.03278    0.03278   -0.03278   -0.01116    0.11162    9.77801
215296.430938   -0.03278    0.00000    0.00000   -0.03349    0.10046    9.75568
215296.440938    0.03278    0.00000    0.00000    0.00000    0.10046    9.77801
215296.450938    0.00000    0.06557    0.03278   -0.03349    0.11162    9.80033
215296.460938    0.00000    0.06557   -0.03278   -0.03349    0.11162    9.77801
215296.470938    0.00000    0.00000    0.00000   -0.02232    0.10046    9.77801
215296.480938   -0.03278   -0.03278    0.00000   -0.02232    0.12278    9.77801
215296.490938    0.00000    0.03278   -0.03278    0.01116    0.10046    9.77801
215296.500938    0.03278    0.09835    0.00000   -0.01116    0.10046    9.77801
215296.510938    0.00000    0.03278    0.00000   -0.01116    0.11162    9.80033
215296.520938    0.00000   -0.03278    0.00000   -0.01116    0.10046    9.78917
215296.530938    0.00000    0.00000    0.03278   -0.01116    0.11162    9.78917
215296.540938   -0.03278    0.06557    0.00000    0.01116    0.11162    9.80033
215296.550937    0.00000    0.00000    0.03278   -0.03349    0.12278    9.78917
215296.560937   -0.03278   -0.03278    0.00000   -0.01116    0.10046    9.80033
215296.570937    0.03278    0.00000    0.00000   -0.01116    0.12278    9.80033
215296.580937    0.00000    0.00000    0.03278    0.00000    0.12278    9.80033
215296.590937    0.00000    0.03278   -0.03278    0.00000    0.12278    9.78917
215296.600937    0.03278   -0.03278    0.00000   -0.01116    0.11162    9.78917
215296.610937    0.00000   -0.06557    0.00000    0.01116    0.11162    9.80033
215296.620937    0.00000    0.00000    0.00000    0.00000    0.12278    9.81149
215296.630937    0.03278    0.03278    0.03278    0.00000    0.10046    9.80033
215296.640937   -0.03278   -0.03278   -0.03278    0.01116    0.11162    9.78917
215296.650937    0.00000   -0.09835    0.00000   -0.02232    0.11162    9.78917
215296.660937    0.00000   -0.03278    0.00000   -0.01116    0.11162    9.78917
215296.670937    0.00000    0.00000    0.00000   -0.02232    0.10046    9.77801
215296.680937    0.03278    0.00000    0.00000    0.00000    0.10046    9.77801
215296.690937    0.00000   -0.06557   -0.03278   -0.01116    0.11162    9.77801
215296.700936    0.03278   -0.06557   -0.03278   -0.02232    0.10046    9.76685
215296.710936    0.03278    0.00000   -0.03278   -0.01116    0.10046    9.77801
215296.720936    0.00000    0.00000    0.00000   -0.04465    0.08930    9.75568
215296.730936    0.03278   -0.03278   -0.03278   -0.04465    0.10046    9.75568
215296.740936    0.00000   -0.06557   -0.03278   -0.05581    0.08930    9.76685
215296.750936    0.00000    0.00000    0.00000   -0.02232    0.08930    9.76685
215296.760936   -0.03278    0.06557   -0.03278   -0.02232    0.08930    9.76685
215296.770936    0.00000    0.00000    0.00000   -0.03349    0.10046    9.77801
215296.780936   -0.03278   -0.06557    0.00000   -0.02232    0.10046    9.78917
215296.790936    0.00000    0.03278    0.00000   -0.02232    0.10046    9.78917
215296.800936    0.00000    0.06557    0.00000   -0.02232    0.10046    9.77801
215296.810936    0.03278    0.03278   -0.03278   -0.02232    0.10046    9.80033
215296.820936    0.00000   -0.06557   -0.03278   -0.05581    0.11162    9.80033
215296.830936   -0.03278    0.00000    0.00000   -0.02232    0.11162    9.81149
215296.840935    0.03278    0.06557    0.00000   -0.02232    0.10046    9.80033
215296.850935    0.00000    0.06557    0.00000   -0.03349    0.10046    9.80033
215296.860935   -0.03278   -0.03278   -0.03278   -0.02232    0.11162    9.77801
215296.870935    0.00000   -0.03278    0.00000   -0.01116    0.10046    9.77801
215296.880935    0.00000    0.03278    0.00000   -0.02232    0.11162    9.78917
215296.890935    0.00000    0.09835    0.00000   -0.03349    0.10046    9.77801
215296.900935    0.00000    0.00000    0.03278    0.00000    0.10046    9.78917
215296.910935    0.03278   -0.06557    0.03278    0.00000    0.11162    9.78917
215296.920935    0.00000   -0.03278    0.00000    0.00000    0.10046    9.76685
215296.930935    0.00000    0.03278    0.00000    0.01116    0.11162    9.77801
215296.940935   -0.03278    0.03278    0.00000   -0.01116    0.10046    9.77801
215296.950935    0.00000   -0.03278    0.00000    0.00000    0.11162    9.77801
215296.960935    0.00000   -0.03278    0.03278   -0.02232    0.11162    9.76685
215296.970934    0.00000    0.03278   -0.03278   -0.01116    0.12278    9.76685
215296.980934   -0.03278    0.03278    0.03278   -0.01116    0.11162    9.77801
215296.990934   -0.03278    0.00000    0.00000   -0.01116    0.11162    9.76685
215297.000933    0.03278   -0.06557    0.00000   -0.01116    0.12278    9.77801
215297.010933    0.00000   -0.03278    0.03278   -0.01116    0.11162    9.78917
215297.020933    0.00000    0.03278    0.00000   -0.02232    0.10046    9.77801
215297.030933    0.00000   -0.03278    0.03278   -0.02232    0.11162    9.77801
215297.040933    0.00000   -0.06557    0.00000   -0.01116    0.12278    9.78917
215297.050932    0.00000    0.00000    0.00000   -0.01116    0.10046    9.78917
215297.060932    0.00000    0.03278    0.00000   -0.03349    0.10046    9.78917
215297.070932    0.00000    0.00000   -0.03278   -0.04465    0.11162    9.80033
215297.080932    0.00000   -0.06557    0.03278   -0.03349    0.11162    9.77801
215297.090932    0.03278   -0.03278   -0.03278   -0.02232    0.12278    9.78917
215297.100932    0.03278    0.06557   -0.06557   -0.02232    0.10046    9.78917
215297.110932    0.00000    0.00000    0.00000   -0.02232    0.10046    9.80033
215297.120932    0.03278   -0.03278    0.00000   -0.02232    0.11162    9.78917
215297.130932    0.03278    0.00000    0.00000   -0.02232    0.10046    9.78917
215297.140932    0.03278    0.03278    0.03278   -0.02232    0.10046    9.78917
215297.150932    0.00000    0.00000   -0.03278   -0.02232    0.08930    9.77801
215297.160932    0.00000    0.00000    0.00000   -0.03349    0.11162    9.76685
215297.170932    0.00000   -0.06557    0.00000   -0.02232    0.10046    9.77801
215297.180931    0.00000    0.00000    0.00000   -0.02232    0.11162    9.78917
215297.190931    0.00000    0.03278    0.03278   -0.03349    0.10046    9.77801
215297.200931    0.00000    0.00000    0.00000   -0.03349    0.10046    9.78917
215297.210931    0.00000   -0.03278    0.00000   -0.03349    0.10046    9.78917
215297.220931    0.00000    0.00000    0.00000   -0.03349    0.10046    9.78917
215297.230931   -0.03278    0.03278    0.03278   -0.02232    0.10046    9.76685
215297.240931   -0.03278    0.03278    0.03278   -0.01116    0.11162    9.77801
215297.250931    0.00000   -0.03278    0.00000   -0.02232    0.10046    9.76685
215297.260931   -0.03278   -0.03278    0.00000   -0.03349    0.10046    9.77801
215297.270931   -0.03278    0.03278    0.00000    0.00000    0.10046    9.76685
215297.280931    0.00000    0.06557   -0.03278   -0.02232    0.11162    9.80033
215297.290931    0.00000    0.03278    0.00000   -0.01116    0.10046    9.76685
215297.300931    0.03278   -0.03278    0.00000   -0.01116    0.11162    9.77801
215297.310931    0.03278    0.00000    0.00000   -0.02232    0.10046    9.78917
215297.320931    0.00000    0.06557   -0.03278    0.00000    0.11162    9.77801
215297.330930    0.03278    0.00000    0.00000    0.00000    0.11162    9.78917
215297.340930   -0.03278   -0.06557    0.00000   -0.01116    0.11162    9.78917
215297.350930    0.00000    0.00000   -0.03278   -0.01116    0.10046    9.77801
215297.360930    0.00000    0.06557    0.03278   -0.02232    0.12278    9.76685
215297.370930   -0.03278    0.03278   -0.03278    0.00000    0.11162    9.78917
215297.380930    0.00000   -0.03278    0.00000    0.00000    0.10046    9.77801
215297.390930    0.03278   -0.03278    0.00000    0.01116    0.11162    9.77801
215297.400930    0.00000   -0.03278   -0.03278   -0.02232    0.12278    9.78917
215297.410930    0.03278    0.00000    0.03278   -0.01116    0.10046    9.78917
215297.420930    0.00000   -0.03278   -0.03278   -0.01116    0.11162    9.78917
215297.430930    0.00000   -0.03278    0.00000   -0.03349    0.08930    9.78917
215297.440930    0.00000    0.00000    0.00000   -0.02232    0.11162    9.78917
215297.450930   -0.03278    0.03278    0.00000   -0.02232    0.11162    9.78917
215297.460929    0.03278    0.00000    0.00000   -0.02232    0.11162    9.78917
215297.470929    0.00000   -0.03278   -0.03278   -0.04465    0.10046    9.78917
215297.480929    0.00000   -0.03278    0.00000   -0.02232    0.11162    9.77801
215297.490929    0.03278    0.06557    0.00000   -0.03349    0.10046    9.78917
215297.500929    0.00000   -0.03278    0.00000   -0.02232    0.08930    9.78917
215297.510929    0.03278   -0.03278    0.03278   -0.02232    0.10046    9.78917
215297.520929    0.00000   -0.03278    0.00000   -0.02232    0.08930    9.76685
215297.530929    0.00000    0.03278    0.00000   -0.02232    0.10046    9.77801
215297.540929    0.00000    0.03278    0.00000   -0.02232    0.10046    9.77801
215297.550929   -0.03278   -0.03278    0.00000   -0.02232    0.10046    9.77801
215297.560929   -0.03278   -0.03278    0.00000   -0.02232    0.10046    9.76685
215297.570929   -0.03278    0.06557    0.00000   -0.03349    0.08930    9.77801
215297.580929    0.00000    0.06557    0.03278   -0.01116    0.10046    9.77801
215297.590928    0.00000    0.00000    0.00000   -0.01116    0.10046    9.78917
215297.600928    0.00000   -0.03278   -0.03278   -0.01116    0.11162    9.77801
215297.610928    0.00000    0.03278    0.00000   -0.03349    0.12278    9.80033
215297.620928    0.00000    0.06557   -0.03278    0.00000    0.11162    9.80033
215297.630928   -0.03278    0.03278    0.00000   -0.01116    0.12278    9.80033
215297.640928   -0.03278   -0.06557    0.00000   -0.01116    0.12278    9.80033
215297.650928    0.00000   -0.03278    0.00000   -0.02232    0.11162    9.78917
215297.660928    0.00000    0.03278    0.00000   -0.01116    0.11162    9.78917
215297.670928   -0.03278    0.03278    0.00000   -0.01116    0.11162    9.78917
215297.680928    0.00000   -0.03278    0.00000    0.00000    0.12278    9.78917
215297.690928    0.00000   -0.03278    0.00000    0.00000    0.11162    9.78917
215297.700928    0.00000    0.00000    0.00000   -0.01116    0.11162    9.78917
215297.710928    0.00000    0.03278   -0.03278    0.00000    0.12278    9.78917
215297.720928    0.03278    0.00000    0.00000    0.00000    0.11162    9.80033
215297.730927    0.00000   -0.03278    0.00000    0.00000    0.11162    9.78917
215297.740927    0.03278   -0.03278    0.00000   -0.02232    0.10046    9.77801
215297.750927    0.00000    0.03278    0.00000   -0.02232    0.10046    9.78917
215297.760927    0.00000    0.00000    0.03278   -0.02232    0.12278    9.77801
215297.770927   -0.03278   -0.06557    0.00000   -0.03349    0.11162    9.77801
215297.780927    0.00000   -0.03278    0.00000   -0.02232    0.11162    9.75568
215297.790927    0.00000    0.00000    0.00000   -0.01116    0.10046    9.78917
215297.800927    0.00000    0.03278    0.00000   -0.04465    0.11162    9.77801
215297.810927    0.03278   -0.03278    0.03278   -0.03349    0.10046    9.77801
215297.820927    0.03278   -0.03278   -0.03278    0.00000    0.07813    9.77801
215297.830927    0.00000    0.00000    0.00000    0.00000    0.10046    9.78917
215297.840927    0.00000    0.03278    0.00000   -0.02232    0.10046    9.77801
215297.850927    0.00000    0.00000   -0.03278   -0.01116    0.10046    9.77801
215297.860927    0.00000   -0.06557    0.03278   -0.02232    0.10046    9.80033
215297.870927    0.00000    0.00000    0.00000   -0.02232    0.11162    9.77801
215297.880926    0.00000    0.03278    0.00000   -0.03349    0.10046    9.77801
215297.890926    0.00000    0.00000    0.00000   -0.02232    0.10046    9.78917
215297.900926    0.00000   -0.03278   -0.03278   -0.02232    0.11162    9.77801
215297.910926    0.00000    0.00000   -0.03278   -0.01116    0.10046    9.77801
215297.920926    0.00000    0.06557    0.00000   -0.01116    0.11162    9.78917
215297.930926    0.03278    0.03278   -0.03278   -0.02232    0.10046    9.78917
215297.940926   -0.03278   -0.06557    0.00000   -0.01116    0.10046    9.78917
215297.950926    0.00000   -0.03278   -0.03278   -0.01116    0.11162    9.78917
215297.960926   -0.03278    0.03278   -0.03278   -0.02232    0.11162    9.78917
215297.970926    0.00000    0.06557    0.00000   -0.04465    0.11162    9.77801
215297.980926    0.03278    0.00000   -0.03278   -0.02232    0.11162    9.78917
215297.990926   -0.03278   -0.03278   -0.03278   -0.01116    0.11162    9.80033
215298.000924    0.03278    0.00000   -0.03278   -0.03349    0.12278    9.77801
215298.010924    0.00000    0.06557    0.00000   -0.01116    0.11162    9.77801
215298.020924    0.00000    0.03278    0.03278   -0.02232    0.10046    9.78917
215298.030924    0.00000   -0.03278    0.00000    0.00000    0.10046    9.78917
215298.040924    0.00000    0.00000    0.00000   -0.02232    0.11162    9.77801
215298.050924    0.00000    0.09835    0.00000   -0.01116    0.10046    9.78917
215298.060924    0.00000    0.06557    0.00000   -0.01116    0.12278    9.78917
215298.070924    0.00000   -0.03278    0.00000   -0.03349    0.10046    9.75568
215298.080924    0.03278   -0.03278    0.00000   -0.01116    0.10046    9.76685
215298.090923   -0.03278    0.03278    0.00000    0.00000    0.11162    9.78917
215298.100923    0.00000    0.03278    0.00000   -0.02232    0.11162    9.77801
215298.110923    0.03278    0.00000    0.00000   -0.01116    0.10046    9.77801
215298.120923    0.00000   -0.06557    0.03278    0.00000    0.10046    9.78917
215298.130923    0.00000    0.00000   -0.03278   -0.01116    0.10046    9.77801
215298.140923    0.00000    0.06557    0.00000    0.00000    0.11162    9.78917
215298.150923    0.03278   -0.03278   -0.03278   -0.03349    0.11162    9.77801
215298.160923    0.00000   -0.06557    0.00000   -0.02232    0.10046    9.78917
215298.170923    0.00000   -0.03278    0.00000   -0.01116    0.11162    9.77801
215298.180923    0.00000    0.03278    0.03278   -0.03349    0.08930    9.78917
215298.190923    0.00000    0.00000    0.00000   -0.03349    0.10046    9.77801
215298.200923   -0.03278   -0.03278    0.03278   -0.02232    0.10046    9.76685
215298.210923    0.00000   -0.03278    0.00000   -0.02232    0.10046    9.77801
215298.220923   -0.03278    0.03278    0.03278   -0.03349    0.08930    9.78917
215298.230922    0.00000    0.06557   -0.03278   -0.01116    0.10046    9.77801
215298.240922    0.03278    0.00000    0.00000   -0.02232    0.11162    9.80033
215298.250922    0.00000   -0.03278   -0.03278   -0.03349    0.11162    9.77801
215298.260922    0.00000    0.00000    0.00000   -0.03349    0.10046    9.78917
215298.270922    0.03278    0.03278    0.03278   -0.01116    0.10046    9.77801
215298.280922    0.00000    0.00000    0.00000   -0.01116    0.10046    9.78917
215298.290922   -0.03278   -0.06557    0.03278    0.00000    0.11162    9.78917
215298.300922   -0.03278   -0.03278    0.00000   -0.03349    0.11162    9.77801
215298.310922    0.00000    0.03278   -0.03278   -0.03349    0.10046    9.78917
215298.320922    0.03278    0.03278    0.03278   -0.02232    0.10046    9.76685
215298.330922   -0.03278   -0.03278    0.00000   -0.03349    0.11162    9.77801
215298.340922   -0.03278    0.00000    0.00000   -0.02232    0.10046    9.78917
215298.350922    0.00000    0.03278   -0.03278   -0.02232    0.11162    9.77801
215298.360922    0.00000    0.06557   -0.03278   -0.03349    0.11162    9.78917
215298.370921    0.00000    0.00000    0.00000   -0.01116    0.11162    9.76685
215298.380921    0.03278   -0.03278    0.00000   -0.02232    0.11162    9.78917
215298.390921    0.00000    0.03278    0.00000   -0.01116    0.12278    9.78917
215298.400921    0.03278    0.06557    0.00000   -0.02232    0.10046    9.77801
215298.410921    0.00000    0.00000   -0.03278   -0.02232    0.11162    9.78917
215298.420921    0.00000   -0.03278    0.00000   -0.01116    0.11162    9.78917
215298.430921    0.00000    0.00000    0.00000    0.00000    0.11162    9.77801
215298.440921    0.00000    0.03278    0.00000   -0.02232    0.11162    9.77801
215298.450921    0.00000    0.03278    0.00000   -0.01116    0.11162    9.77801
215298.460921    0.00000   -0.03278    0.00000   -0.01116    0.11162    9.78917
215298.470921    0.03278   -0.03278   -0.03278   -0.02232    0.12278    9.78917
215298.480921   -0.03278    0.03278    0.03278   -0.01116    0.10046    9.78917
215298.490921   -0.03278    0.03278    0.00000    0.00000    0.10046    9.77801
215298.500920   -0.03278   -0.03278    0.00000   -0.01116    0.10046    9.78917
215298.510920    0.03278   -0.06557    0.00000    0.00000    0.11162    9.78917
215298.520920   -0.03278    0.00000    0.03278   -0.01116    0.11162    9.80033
215298.530920   -0.03278    0.03278    0.00000   -0.02232    0.10046    9.78917
215298.540920    0.00000    0.00000    0.00000   -0.02232    0.10046    9.78917
215298.550920    0.03278   -0.03278    0.03278    0.00000    0.10046    9.80033
215298.560920    0.00000    0.00000    0.00000   -0.03349    0.10046    9.77801
215298.570920    0.00000    0.03278   -0.03278   -0.01116    0.10046    9.78917
215298.580920    0.00000    0.00000    0.00000   -0.03349    0.11162    9.78917
215298.590920    0.00000    0.00000    0.00000   -0.01116    0.11162    9.76685
215298.600920    0.00000    0.00000    0.03278   -0.01116    0.08930    9.78917
215298.610920    0.00000    0.03278    0.00000   -0.01116    0.11162    9.77801
215298.620920   -0.03278    0.03278    0.00000   -0.03349    0.10046    9.77801
215298.630920    0.00000   -0.03278    0.00000   -0.02232    0.10046    9.77801
215298.640919    0.00000   -0.03278    0.00000   -0.03349    0.11162    9.78917
215298.650919    0.00000    0.03278    0.00000   -0.01116    0.11162    9.77801
215298.660919    0.00000    0.03278   -0.03278   -0.02232    0.11162    9.77801
215298.670919    0.00000    0.00000    0.00000   -0.02232    0.11162    9.77801
215298.680919    0.00000   -0.06557    0.03278   -0.01116    0.10046    9.78917
215298.690919    0.00000    0.00000    0.00000   -0.03349    0.11162    9.76685
215298.700919    0.00000    0.06557    0.03278    0.01116    0.11162    9.78917
215298.710919    0.00000    0.00000   -0.03278   -0.01116    0.11162    9.77801
215298.720919    0.00000   -0.06557    0.00000   -0.03349    0.11162    9.78917
215298.730919    0.03278    0.00000    0.00000   -0.01116    0.11162    9.80033
215298.740919   -0.03278    0.03278   -0.03278   -0.01116    0.10046    9.78917
215298.750919    0.00000    0.00000    0.00000   -0.02232    0.11162    9.78917
215298.760919    0.00000   -0.03278    0.00000   -0.01116    0.10046    9.77801
215298.770918    0.00000    0.00000   -0.03278    0.01116    0.12278    9.78917
215298.780918    0.00000    0.03278    0.00000   -0.01116    0.10046    9.80033
215298.790918    0.00000    0.06557    0.00000    0.00000    0.11162    9.78917
215298.800918    0.00000    0.00000    0.00000   -0.02232    0.11162    9.77801
215298.810918    0.00000   -0.03278    0.00000   -0.02232    0.10046    9.78917
215298.820918   -0.03278    0.03278   -0.03278   -0.01116    0.10046    9.78917
215298.830918    0.00000    0.06557    0.00000   -0.01116    0.11162    9.77801
215298.840918    0.03278    0.00000    0.00000    0.00000    0.11162    9.80033
215298.850918    0.00000   -0.03278    0.00000    0.00000    0.11162    9.78917
215298.860918    0.00000   -0.03278    0.00000    0.00000    0.11162    9.78917
215298.870918    0.03278    0.03278    0.00000    0.00000    0.10046    9.78917
215298.880918    0.00000    0.03278    0.00000   -0.03349    0.10046    9.78917
215298.890918    0.03278   -0.06557    0.00000   -0.02232    0.11162    9.77801
215298.900918    0.00000   -0.03278    0.00000   -0.01116    0.10046    9.80033
215298.910918   -0.03278    0.00000   -0.03278   -0.01116    0.12278    9.78917
215298.920917    0.03278    0.03278    0.00000   -0.02232    0.11162    9.76685
215298.930917    0.00000    0.00000    0.00000   -0.03349    0.10046    9.77801
215298.940917    0.00000   -0.06557   -0.03278   -0.03349    0.10046    9.77801
215298.950917    0.00000    0.00000    0.00000   -0.03349    0.10046    9.76685
215298.960917    0.00000    0.06557    0.00000   -0.04465    0.10046    9.77801
215298.970917   -0.03278    0.03278    0.00000    0.00000    0.10046    9.77801
215298.980917    0.00000   -0.06557    0.00000   -0.02232    0.11162    9.77801
215298.990917   -0.03278   -0.03278    0.03278   -0.01116    0.08930    9.78917
215299.000916    0.00000    0.06557    0.03278   -0.01116    0.11162    9.80033
215299.010915   -0.03278    0.03278    0.00000   -0.01116    0.10046    9.77801
215299.020915    0.00000   -0.03278    0.00000   -0.01116    0.10046    9.77801
215299.030915    0.00000   -0.06557    0.00000   -0.01116    0.10046    9.77801
215299.040915    0.00000    0.03278    0.00000    0.00000    0.10046    9.80033
215299.050915   -0.03278    0.03278    0.00000   -0.02232    0.12278    9.78917
215299.060915    0.00000    0.00000    0.00000   -0.02232    0.10046    9.80033
215299.070915    0.00000   -0.06557    0.00000   -0.02232    0.10046    9.78917
215299.080915    0.00000    0.03278    0.00000   -0.03349    0.11162    9.78917
215299.090915    0.00000    0.03278   -0.06557   -0.01116    0.10046    9.77801
215299.100915    0.00000    0.00000    0.00000   -0.01116    0.10046    9.78917
215299.110915    0.00000   -0.06557    0.00000   -0.02232    0.10046    9.78917
215299.120915   -0.03278    0.00000    0.00000   -0.01116    0.12278    9.77801
215299.130915    0.00000    0.03278    0.00000   -0.02232    0.11162    9.78917
215299.140914    0.00000    0.06557    0.00000   -0.01116    0.11162    9.80033
215299.150914    0.00000    0.00000    0.00000   -0.03349    0.12278    9.77801
215299.160914    0.03278   -0.03278    0.00000   -0.03349    0.11162    9.77801
215299.170914   -0.03278    0.03278    0.00000   -0.01116    0.08930    9.77801
215299.180914    0.00000    0.03278    0.00000   -0.02232    0.10046    9.77801
215299.190914    0.00000   -0.03278   -0.03278   -0.02232    0.11162    9.77801
215299.200914    0.03278   -0.03278    0.00000   -0.02232    0.10046    9.78917
215299.210914    0.00000    0.00000    0.00000   -0.03349    0.10046    9.78917
215299.220914    0.00000    0.06557    0.00000   -0.02232    0.10046    9.80033
215299.230914   -0.03278    0.00000    0.00000   -0.01116    0.10046    9.80033
215299.240914    0.00000   -0.03278    0.00000   -0.02232    0.10046    9.77801
215299.250914    0.00000    0.00000    0.00000   -0.02232    0.10046    9.78917
215299.260914    0.00000    0.03278    0.00000   -0.01116    0.10046    9.77801
215299.270914    0.03278    0.00000    0.00000   -0.02232    0.10046    9.78917
215299.280913   -0.03278    0.00000    0.00000   -0.03349    0.10046    9.78917
215299.290913    0.00000   -0.03278   -0.03278    0.01116    0.11162    9.77801
215299.300913    0.03278    0.06557    0.00000   -0.01116    0.11162    9.80033
215299.310913    0.00000    0.03278    0.00000   -0.01116    0.10046    9.78917
215299.320913    0.00000   -0.03278   -0.03278   -0.01116    0.10046    9.77801
215299.330913    0.03278   -0.03278    0.00000   -0.01116    0.08930    9.78917
215299.340913   -0.03278    0.00000    0.00000   -0.01116    0.10046    9.77801
215299.350913    0.00000    0.03278    0.00000    0.00000    0.10046    9.76685
215299.360913   -0.03278    0.00000    0.03278   -0.02232    0.08930    9.77801
215299.370913   -0.03278   -0.06557    0.00000   -0.02232    0.08930    9.78917
215299.380913    0.00000   -0.03278    0.03278   -0.01116    0.10046    9.80033
215299.390913    0.00000    0.06557   -0.03278   -0.02232    0.10046    9.78917
215299.400913   -0.03278    0.00000    0.00000   -0.01116    0.10046    9.77801
215299.410912    0.00000   -0.03278    0.00000   -0.03349    0.11162    9.76685
215299.420912    0.00000    0.00000    0.00000   -0.02232    0.10046    9.78917
215299.430912    0.00000    0.03278    0.03278    0.00000    0.10046    9.78917
215299.440912    0.00000    0.03278    0.00000   -0.02232    0.10046    9.78917
215299.450912    0.00000   -0.03278    0.00000    0.00000    0.11162    9.78917
215299.460912    0.00000   -0.06557   -0.03278   -0.03349    0.11162    9.78917
215299.470912    0.00000    0.03278    0.00000   -0.01116    0.11162    9.78917
215299.480912    0.03278    0.03278   -0.03278    0.00000    0.10046    9.77801
215299.490912    0.00000    0.00000    0.00000   -0.02232    0.11162    9.78917
215299.500912    0.00000   -0.03278    0.00000   -0.01116    0.11162    9.77801
215299.510912   -0.03278    0.03278    0.00000   -0.03349    0.11162    9.78917
215299.520912    0.00000    0.03278   -0.03278   -0.01116    0.11162    9.76685
215299.530912   -0.03278   -0.03278    0.00000   -0.04465    0.11162    9.78917
215299.540912    0.00000   -0.06557    0.00000   -0.01116    0.11162    9.77801
215299.550911    0.00000    0.00000    0.00000   -0.03349    0.11162    9.77801
215299.560911    0.00000    0.03278    0.03278    0.00000    0.11162    9.81149
215299.570911    0.00000    0.00000    0.00000   -0.01116    0.10046    9.78917
215299.580911    0.00000   -0.06557   -0.03278    0.00000    0.10046    9.78917
215299.590911    0.03278   -0.06557   -0.03278   -0.02232    0.10046    9.78917
215299.600911    0.00000    0.03278    0.00000   -0.03349    0.10046    9.80033
215299.610911    0.00000    0.03278    0.00000   -0.02232    0.11162    9.77801
215299.620911    0.00000   -0.03278   -0.03278   -0.02232    0.10046    9.77801
215299.630911    0.03278   -0.06557    0.03278   -0.03349    0.08930    9.80033
215299.640911    0.00000    0.03278    0.00000   -0.01116    0.11162    9.78917
215299.650911    0.03278    0.06557    0.00000   -0.01116    0.11162    9.77801
215299.660911    0.00000    0.00000   -0.03278   -0.01116    0.10046    9.77801
215299.670911    0.00000   -0.03278    0.00000   -0.02232    0.10046    9.78917
215299.680911    0.03278   -0.03278    0.00000   -0.01116    0.11162    9.77801
215299.690910    0.00000    0.06557    0.00000   -0.02232    0.11162    9.78917
215299.700910    0.00000    0.03278    0.00000    0.00000    0.11162    9.77801
215299.710910    0.00000   -0.03278    0.00000   -0.01116    0.11162    9.77801
215299.720910    0.00000   -0.03278    0.00000   -0.02232    0.11162    9.78917
215299.730910    0.00000    0.03278    0.00000   -0.01116    0.11162    9.78917
215299.740910   -0.03278    0.00000    0.00000    0.00000    0.11162    9.78917
215299.750910    0.00000    0.00000    0.00000    0.00000    0.11162    9.80033
215299.760910    0.00000   -0.06557    0.00000    0.00000    0.11162    9.77801
215299.770910   -0.03278    0.00000    0.00000   -0.02232    0.11162    9.80033
215299.780910    0.00000    0.03278    0.00000    0.00000    0.10046    9.77801
215299.790910    0.00000    0.00000    0.00000   -0.03349    0.08930    9.78917
215299.800910   -0.03278   -0.06557   -0.03278   -0.03349    0.10046    9.78917
215299.810910    0.03278   -0.06557    0.00000   -0.02232    0.11162    9.77801
215299.820909    0.03278    0.03278    0.00000   -0.02232    0.10046    9.78917
215299.830909    0.00000    0.00000   -0.03278   -0.02232    0.10046    9.78917
215299.840909   -0.03278   -0.03278    0.03278   -0.03349    0.10046    9.78917
215299.850909    0.00000   -0.03278    0.00000   -0.01116    0.10046    9.77801
215299.860909    0.00000    0.00000    0.00000   -0.01116    0.11162    9.78917
215299.870909   -0.03278    0.03278    0.00000   -0.03349    0.11162    9.78917
215299.880909    0.03278    0.00000    0.03278    0.00000    0.10046    9.80033
215299.890909    0.00000   -0.06557    0.03278   -0.04465    0.11162    9.78917
215299.900909   -0.03278    0.00000    0.00000   -0.02232    0.10046    9.78917
215299.910909    0.00000    0.03278    0.00000   -0.01116    0.10046    9.78917
215299.920909    0.00000   -0.03278    0.00000   -0.02232    0.11162    9.77801
215299.930909   -0.03278   -0.03278    0.00000   -0.01116    0.10046    9.78917
215299.940909    0.00000    0.00000    0.03278   -0.03349    0.10046    9.78917
215299.950909   -0.03278    0.03278    0.00000   -0.03349    0.10046    9.78917
215299.960908    0.00000    0.00000    0.00000   -0.03349    0.12278    9.78917
215299.970908    0.03278    0.00000    0.00000   -0.02232    0.10046    9.78917
215299.980908   -0.03278    0.00000    0.03278   -0.02232    0.11162    9.77801
215299.990908    0.00000    0.03278    0.00000   -0.02232    0.11162    9.80033
215300.000907   -0.03278    0.03278    0.00000   -0.03349    0.11162    9.78917
215300.010907    0.00000   -0.03278   -0.03278   -0.02232    0.10046    9.78917
215300.020907    0.00000   -0.03278    0.00000   -0.02232    0.11162    9.77801
215300.030907    0.00000    0.03278   -0.03278   -0.02232    0.11162    9.77801
215300.040907    0.00000    0.06557    0.00000   -0.03349    0.11162    9.78917
215300.050907    0.00000    0.00000    0.00000   -0.02232    0.10046    9.78917
215300.060906    0.00000   -0.06557    0.00000   -0.01116    0.10046    9.78917
215300.070906    0.03278    0.00000    0.00000    0.01116    0.11162    9.78917
215300.080906    0.03278    0.03278   -0.03278   -0.02232    0.11162    9.78917
215300.090906   -0.03278    0.03278    0.00000   -0.02232    0.11162    9.77801
215300.100906    0.03278    0.00000    0.00000   -0.01116    0.10046    9.76685
215300.110906    0.03278   -0.06557    0.03278   -0.01116    0.08930    9.78917
215300.120906    0.00000    0.03278    0.00000    0.00000    0.10046    9.77801
215300.130906    0.00000    0.03278    0.00000   -0.02232    0.10046    9.77801
215300.140906    0.00000    0.00000    0.00000   -0.02232    0.10046    9.77801
215300.150906    0.00000   -0.03278    0.00000   -0.01116    0.11162    9.78917
215300.160906    0.00000   -0.03278   -0.03278    0.00000    0.10046    9.77801
215300.170906   -0.03278    0.03278    0.03278   -0.02232    0.12278    9.78917
215300.180906    0.00000    0.00000    0.00000   -0.01116    0.11162    9.77801
215300.190905    0.00000   -0.06557    0.00000   -0.02232    0.11162    9.78917
215300.200905    0.00000    0.00000    0.00000   -0.01116    0.11162    9.80033
215300.210905    0.00000    0.03278   -0.03278   -0.03349    0.11162    9.77801
215300.220905    0.00000    0.03278    0.03278   -0.01116    0.11162    9.78917
215300.230905    0.00000   -0.03278    0.00000   -0.01116    0.12278    9.77801
215300.240905    0.03278   -0.03278    0.00000    0.00000    0.10046    9.77801
215300.250905    0.03278    0.00000   -0.03278   -0.01116    0.10046    9.78917
215300.260905    0.00000    0.06557    0.00000   -0.01116    0.08930    9.77801
215300.270905    0.00000   -0.03278    0.00000   -0.01116    0.10046    9.77801
215300.280905   -0.03278   -0.03278    0.00000   -0.02232    0.08930    9.77801
215300.290905    0.00000    0.00000    0.00000   -0.01116    0.11162    9.78917
215300.300905    0.00000    0.06557    0.00000   -0.02232    0.11162    9.78917
215300.310905    0.00000    0.00000   -0.03278   -0.03349    0.11162    9.78917
215300.320904   -0.03278   -0.06557    0.03278   -0.03349    0.11162    9.80033
215300.330904    0.00000    0.03278    0.00000   -0.02232    0.11162    9.80033
215300.340904    0.00000    0.06557    0.00000   -0.02232    0.12278    9.78917
215300.350904    0.00000    0.00000   -0.03278   -0.02232    0.11162    9.80033
215300.360904   -0.03278   -0.06557   -0.03278   -0.02232    0.10046    9.78917
215300.370904    0.03278    0.00000    0.00000   -0.02232    0.11162    9.77801
215300.380904    0.00000    0.06557    0.00000    0.00000    0.11162    9.78917
215300.390904    0.00000    0.03278    0.00000   -0.02232    0.11162    9.77801
215300.400904    0.03278   -0.03278    0.00000   -0.03349    0.11162    9.78917
215300.410904    0.03278   -0.03278   -0.03278    0.00000    0.10046    9.78917
215300.420904    0.00000    0.00000    0.03278   -0.02232    0.11162    9.80033
215300.430904    0.00000    0.03278   -0.03278   -0.02232    0.11162    9.77801
215300.440904    0.00000    0.00000    0.00000   -0.02232    0.10046    9.77801
215300.450904    0.00000   -0.03278    0.00000    0.00000    0.08930    9.77801
215300.460903    0.00000    0.00000   -0.03278    0.00000    0.11162    9.76685
215300.470903    0.00000    0.03278    0.00000   -0.02232    0.10046    9.78917
215300.480903    0.00000    0.00000    0.00000   -0.02232    0.11162    9.78917
215300.490903   -0.03278   -0.06557   -0.03278   -0.02232    0.10046    9.77801
215300.500903    0.03278    0.00000   -0.03278   -0.01116    0.10046    9.77801
215300.510903    0.00000    0.03278   -0.03278   -0.02232    0.11162    9.80033
215300.520903    0.00000    0.00000    0.00000    0.00000    0.10046    9.78917
215300.530903    0.00000   -0.06557    0.00000   -0.02232    0.12278    9.77801
215300.540903    0.00000    0.00000    0.00000    0.00000    0.10046    9.78917
215300.550903    0.00000    0.00000    0.00000   -0.02232    0.10046    9.77801
215300.560903    0.00000    0.03278   -0.03278   -0.01116    0.11162    9.76685
215300.570903    0.03278    0.00000    0.00000   -0.01116    0.11162    9.78917
215300.580903    0.03278   -0.03278    0.00000   -0.01116    0.10046    9.78917
215300.590903    0.03278    0.03278    0.03278    0.00000    0.11162    9.76685
215300.600902    0.00000    0.03278    0.03278   -0.03349    0.10046    9.76685
215300.610902   -0.03278   -0.03278    0.00000   -0.01116    0.08930    9.78917
215300.620902    0.00000   -0.06557   -0.03278   -0.01116    0.11162    9.76685
215300.630902    0.00000   -0.03278   -0.03278    0.00000    0.10046    9.78917
215300.640902    0.00000    0.06557    0.00000   -0.02232    0.10046    9.78917
215300.650902    0.03278   -0.03278    0.03278    0.01116    0.10046    9.80033
215300.660902    0.00000   -0.03278   -0.03278   -0.02232    0.11162    9.78917
215300.670902    0.00000   -0.03278    0.00000   -0.02232    0.10046    9.78917
215300.680902   -0.03278    0.03278    0.00000   -0.01116    0.11162    9.78917
215300.690902    0.03278    0.06557   -0.03278   -0.03349    0.12278    9.78917
215300.700902    0.00000   -0.03278    0.00000   -0.02232    0.11162    9.78917
215300.710902    0.00000   -0.06557    0.00000   -0.02232    0.10046    9.78917
215300.720901    0.00000    0.00000    0.03278   -0.02232    0.11162    9.78917
215300.730901    0.00000    0.06557   -0.03278   -0.01116    0.10046    9.78917
215300.740901    0.00000    0.00000    0.00000   -0.01116    0.11162    9.80033
215300.750901   -0.03278   -0.06557    0.03278   -0.01116    0.10046    9.77801
215300.760901   -0.03278    0.00000    0.00000   -0.03349    0.08930    9.78917
215300.770901    0.00000    0.03278   -0.03278   -0.02232    0.11162    9.77801
215300.780901    0.00000    0.03278    0.00000   -0.03349    0.11162    9.78917
215300.790901    0.00000   -0.03278    0.00000   -0.01116    0.11162    9.77801
215300.800901    0.00000   -0.03278    0.00000   -0.02232    0.11162    9.77801
215300.810901   -0.03278    0.03278    0.00000   -0.02232    0.10046    9.77801
215300.820901   -0.03278    0.03278   -0.03278   -0.01116    0.11162    9.77801
215300.830901   -0.03278    0.00000    0.03278   -0.03349    0.11162    9.78917
215300.840901    0.00000   -0.03278   -0.03278   -0.02232    0.12278    9.76685
215300.850901    0.00000   -0.03278    0.00000   -0.01116    0.11162    9.76685
215300.860900    0.00000    0.06557    0.00000   -0.02232    0.10046    9.78917
215300.870900    0.00000    0.00000    0.00000   -0.01116    0.11162    9.77801
215300.880900    0.00000   -0.03278    0.00000   -0.01116    0.11162    9.78917
215300.890900   -0.03278   -0.03278    0.00000    0.00000    0.11162    9.80033
215300.900900    0.00000    0.06557    0.03278   -0.03349    0.10046    9.78917
215300.910900    0.00000    0.00000   -0.03278   -0.02232    0.11162    9.78917
215300.920900   -0.03278   -0.03278    0.00000   -0.02232    0.10046    9.78917
215300.930900    0.00000   -0.03278    0.00000   -0.01116    0.11162    9.80033
215300.940900   -0.03278    0.00000    0.00000   -0.02232    0.11162    9.81149
215300.950900    0.03278    0.03278    0.03278   -0.02232    0.12278    9.78917
215300.960900    0.03278   -0.03278    0.03278   -0.02232    0.11162    9.78917
215300.970900    0.03278   -0.06557   -0.03278    0.00000    0.08930    9.80033
215300.980900    0.00000    0.03278    0.00000   -0.01116    0.12278    9.78917
215300.990900    0.03278    0.03278   -0.03278   -0.04465    0.10046    9.77801
215301.000898    0.03278   -0.03278    0.00000   -0.03349    0.07813    9.77801
215301.010898    0.03278   -0.03278    0.00000   -0.02232    0.10046    9.77801
215301.020898    0.03278    0.00000   -0.03278   -0.02232    0.10046    9.76685
215301.030898    0.00000    0.06557    0.00000   -0.01116    0.08930    9.77801
215301.040898    0.00000    0.00000    0.00000   -0.03349    0.11162    9.77801
215301.050898   -0.03278   -0.03278   -0.03278   -0.04465    0.10046    9.76685
215301.060898    0.03278   -0.03278    0.00000   -0.02232    0.08930    9.77801
215301.070898    0.00000    0.06557    0.00000   -0.04465    0.11162    9.77801
215301.080898    0.00000    0.03278    0.03278   -0.02232    0.11162    9.76685
215301.090897   -0.03278   -0.03278    0.00000   -0.03349    0.10046    9.77801
215301.100897    0.03278   -0.03278   -0.03278   -0.01116    0.10046    9.78917
215301.110897    0.00000    0.03278    0.00000   -0.01116    0.08930    9.78917
215301.120897   -0.03278    0.03278    0.00000   -0.01116    0.11162    9.77801
215301.130897    0.00000   -0.03278    0.03278    0.00000    0.11162    9.80033
215301.140897    0.00000   -0.03278    0.00000   -0.04465    0.11162    9.78917
215301.150897    0.00000    0.00000    0.00000   -0.01116    0.10046    9.77801
215301.160897    0.00000    0.06557    0.03278   -0.02232    0.12278    9.78917
215301.170897    0.00000    0.03278   -0.03278   -0.02232    0.11162    9.80033
215301.180897   -0.03278   -0.03278    0.03278   -0.01116    0.11162    9.78917
215301.190897    0.00000    0.00000    0.00000   -0.02232    0.10046    9.77801
215301.200897    0.00000    0.03278   -0.03278   -0.02232    0.11162    9.80033
215301.210897    0.03278    0.06557    0.00000   -0.01116    0.10046    9.78917
215301.220897    0.03278   -0.03278    0.00000   -0.02232    0.10046    9.78917
215301.230896    0.00000   -0.06557    0.00000   -0.01116    0.08930    9.78917
215301.240896   -0.03278    0.00000    0.03278   -0.01116    0.10046    9.77801
215301.250896    0.00000    0.03278    0.00000   -0.02232    0.11162    9.76685
215301.260896    0.00000    0.00000    0.00000   -0.02232    0.11162    9.78917
215301.270896   -0.03278   -0.06557   -0.03278    0.01116    0.10046    9.78917
215301.280896    0.00000    0.00000    0.03278   -0.02232    0.10046    9.76685
215301.290896    0.00000    0.00000    0.00000    0.00000    0.08930    9.77801
215301.300896    0.03278    0.00000    0.00000    0.00000    0.11162    9.78917
215301.310896    0.00000   -0.06557   -0.03278   -0.03349    0.10046    9.77801
215301.320896    0.00000    0.00000   -0.03278   -0.03349    0.10046    9.78917
215301.330896   -0.03278    0.03278   -0.03278   -0.01116    0.10046    9.78917
215301.340896    0.00000    0.03278    0.03278   -0.02232    0.11162    9.77801
215301.350896    0.00000   -0.03278   -0.03278   -0.03349    0.11162    9.78917
215301.360895   -0.03278   -0.03278    0.00000   -0.03349    0.11162    9.78917
215301.370895    0.00000    0.03278    0.00000   -0.03349    0.11162    9.80033
215301.380895    0.00000    0.03278    0.03278   -0.01116    0.10046    9.77801
215301.390895    0.00000    0.00000   -0.03278   -0.03349    0.11162    9.77801
215301.400895    0.03278   -0.03278    0.00000   -0.01116    0.10046    9.78917
215301.410895    0.03278    0.00000    0.00000   -0.02232    0.10046    9.77801
215301.420895    0.03278    0.06557    0.00000   -0.02232    0.10046    9.77801
215301.430895    0.00000    0.03278    0.03278   -0.03349    0.10046    9.78917
215301.440895    0.00000   -0.03278   -0.03278   -0.01116    0.11162    9.77801
215301.450895    0.00000    0.00000    0.00000   -0.02232    0.10046    9.76685
215301.460895    0.03278    0.03278   -0.03278   -0.03349    0.11162    9.80033
215301.470895    0.00000    0.03278   -0.03278    0.00000    0.10046    9.78917
215301.480895    0.00000   -0.06557   -0.03278   -0.01116    0.10046    9.77801
215301.490895    0.00000   -0.03278    0.00000   -0.01116    0.10046    9.77801
215301.500895    0.00000    0.00000    0.00000   -0.03349    0.11162    9.78917
215301.510894    0.00000    0.03278    0.00000   -0.02232    0.08930    9.77801
215301.520894    0.00000    0.00000    0.00000   -0.01116    0.11162    9.77801
215301.530894    0.00000   -0.03278   -0.03278   -0.01116    0.11162    9.80033
215301.540894    0.03278    0.00000    0.00000   -0.01116    0.11162    9.77801
215301.550894    0.00000    0.06557    0.00000   -0.01116    0.12278    9.77801
215301.560894    0.00000    0.00000    0.00000   -0.01116    0.11162    9.80033
215301.570894    0.00000   -0.06557    0.00000   -0.01116    0.10046    9.77801
215301.580894    0.00000   -0.03278    0.03278   -0.02232    0.10046    9.78917
215301.590894    0.00000    0.03278    0.00000   -0.01116    0.10046    9.78917
215301.600894   -0.03278    0.03278    0.03278    0.01116    0.10046    9.77801
215301.610894    0.00000   -0.03278    0.00000   -0.01116    0.11162    9.76685
215301.620894    0.03278    0.00000    0.00000   -0.03349    0.11162    9.78917
215301.630894   -0.03278    0.00000    0.00000   -0.01116    0.10046    9.77801
215301.640893    0.00000    0.03278    0.00000   -0.02232    0.11162    9.77801
215301.650893    0.00000   -0.06557    0.00000   -0.02232    0.10046    9.78917
215301.660893    0.00000   -0.06557   -0.03278   -0.03349    0.10046    9.78917
215301.670893    0.00000    0.03278    0.00000   -0.01116    0.12278    9.77801
215301.680893   -0.03278    0.06557    0.00000   -0.02232    0.11162    9.80033
215301.690893    0.00000    0.00000    0.00000   -0.02232    0.11162    9.77801
215301.700893    0.00000   -0.06557    0.00000   -0.01116    0.12278    9.78917
215301.710893    0.00000    0.00000   -0.03278   -0.02232    0.12278    9.78917
215301.720893    0.00000    0.06557    0.00000   -0.01116    0.11162    9.77801
215301.730893    0.00000    0.00000    0.00000   -0.01116    0.11162    9.78917
215301.740893    0.00000   -0.03278    0.00000   -0.03349    0.08930    9.77801
215301.750893    0.00000   -0.03278   -0.03278   -0.02232    0.10046    9.78917
215301.760893    0.03278    0.06557    0.00000   -0.01116    0.10046    9.80033
215301.770892    0.00000    0.06557    0.03278   -0.01116    0.11162    9.77801
215301.780892    0.00000   -0.03278    0.03278   -0.01116    0.08930    9.78917
215301.790892    0.00000   -0.06557    0.00000   -0.01116    0.10046    9.78917
215301.800892    0.00000    0.00000   -0.03278   -0.02232    0.11162    9.78917
215301.810892    0.00000    0.06557    0.00000   -0.01116    0.10046    9.77801
215301.820892   -0.03278    0.00000    0.00000   -0.02232    0.11162    9.78917
215301.830892   -0.03278   -0.06557    0.00000    0.00000    0.08930    9.78917
215301.840892    0.00000   -0.03278    0.00000   -0.01116    0.08930    9.77801
215301.850892   -0.03278    0.06557    0.03278   -0.03349    0.11162    9.78917
215301.860892    0.00000    0.03278    0.00000   -0.03349    0.11162    9.78917
215301.870892    0.00000    0.00000    0.00000   -0.02232    0.11162    9.77801
215301.880892   -0.03278   -0.03278    0.00000   -0.02232    0.10046    9.77801
215301.890892   -0.03278    0.03278    0.00000   -0.01116    0.10046    9.78917
215301.900892    0.00000    0.06557    0.00000   -0.02232    0.10046    9.78917
215301.910891    0.00000    0.00000   -0.03278   -0.02232    0.10046    9.78917
215301.920891    0.00000   -0.06557   -0.03278   -0.01116    0.11162    9.78917
215301.930891    0.00000    0.03278    0.00000   -0.02232    0.11162    9.77801
215301.940891    0.00000    0.06557    0.00000   -0.01116    0.10046    9.78917
215301.950891    0.00000    0.00000    0.00000   -0.01116    0.10046    9.78917
215301.960891    0.00000   -0.03278    0.00000    0.00000    0.12278    9.77801
215301.970891    0.03278    0.00000    0.03278   -0.01116    0.11162    9.78917
215301.980891    0.00000    0.03278    0.00000   -0.01116    0.08930    9.78917
215301.990891    0.00000    0.03278    0.00000    0.00000    0.11162    9.78917
215302.000890    0.00000   -0.06557   -0.03278   -0.02232    0.11162    9.78917
215302.010889    0.00000   -0.06557    0.00000   -0.01116    0.10046    9.77801
215302.020889    0.00000    0.03278    0.00000   -0.01116    0.10046    9.78917
215302.030889    0.00000    0.03278   -0.03278   -0.01116    0.11162    9.78917
215302.040889    0.00000   -0.03278    0.00000   -0.03349    0.11162    9.77801
215302.050889    0.00000   -0.03278    0.00000   -0.02232    0.11162    9.78917
215302.060889    0.00000    0.00000    0.00000   -0.01116    0.11162    9.77801
215302.070889   -0.03278    0.03278   -0.03278   -0.03349    0.10046    9.76685
215302.080889    0.00000    0.00000   -0.03278   -0.02232    0.10046    9.80033
215302.090889    0.00000   -0.03278    0.00000   -0.02232    0.10046    9.77801
215302.100889    0.00000    0.00000    0.00000   -0.03349    0.11162    9.77801
215302.110889    0.00000    0.09835    0.00000   -0.01116    0.11162    9.77801
215302.120889    0.00000    0.00000    0.00000   -0.04465    0.10046    9.78917
215302.130889    0.03278   -0.06557    0.03278   -0.02232    0.10046    9.78917
215302.140889    0.03278   -0.03278    0.03278   -0.03349    0.10046    9.76685
215302.150888    0.00000    0.03278    0.00000   -0.02232    0.11162    9.78917
215302.160888    0.00000    0.00000   -0.03278   -0.03349    0.08930    9.78917
215302.170888   -0.03278   -0.03278    0.03278   -0.03349    0.08930    9.78917
215302.180888    0.03278   -0.03278    0.00000   -0.02232    0.08930    9.78917
215302.190888    0.00000    0.03278    0.03278   -0.01116    0.10046    9.77801
215302.200888    0.00000    0.06557   -0.03278   -0.01116    0.11162    9.77801
215302.210888    0.03278   -0.03278    0.03278    0.00000    0.10046    9.78917
215302.220888    0.00000   -0.03278    0.00000   -0.02232    0.10046    9.78917
215302.230888   -0.03278    0.03278    0.00000   -0.01116    0.11162    9.78917
215302.240888    0.00000    0.03278    0.03278   -0.02232    0.11162    9.78917
215302.250888    0.00000    0.03278    0.00000   -0.02232    0.11162    9.78917
215302.260888    0.00000   -0.03278    0.00000   -0.01116    0.11162    9.77801
215302.270887    0.00000    0.00000    0.00000   -0.01116    0.10046    9.76685
215302.280887    0.00000    0.06557   -0.03278   -0.02232    0.11162    9.77801
215302.290887    0.00000    0.03278    0.00000   -0.01116    0.11162    9.78917
215302.300887    0.00000    0.00000    0.00000   -0.02232    0.10046    9.78917
215302.310887   -0.03278   -0.03278    0.00000    0.00000    0.10046    9.78917
215302.320887    0.00000    0.00000   -0.03278   -0.01116    0.10046    9.77801
215302.330887   -0.03278    0.00000    0.00000   -0.01116    0.11162    9.77801
215302.340887    0.00000   -0.03278    0.00000   -0.03349    0.11162    9.78917
215302.350887    0.00000   -0.03278    0.00000   -0.02232    0.11162    9.80033
215302.360887    0.00000    0.03278    0.00000   -0.01116    0.11162    9.78917
215302.370887    0.00000    0.06557    0.00000   -0.01116    0.10046    9.78917
215302.380887    0.00000    0.00000    0.00000   -0.02232    0.11162    9.78917
215302.390887    0.00000   -0.06557    0.00000   -0.02232    0.11162    9.78917
215302.400887    0.03278    0.00000    0.00000   -0.02232    0.10046    9.77801
215302.410886    0.03278    0.03278    0.00000   -0.02232    0.10046    9.78917
215302.420886   -0.03278    0.03278    0.03278   -0.01116    0.10046    9.78917
215302.430886    0.00000   -0.06557    0.03278   -0.02232    0.11162    9.78917
215302.440886    0.00000    0.00000    0.00000    0.00000    0.11162    9.77801
215302.450886    0.00000    0.03278    0.00000   -0.02232    0.10046    9.78917
215302.460886   -0.03278    0.06557   -0.03278   -0.03349    0.10046    9.77801
215302.470886    0.00000   -0.03278    0.00000   -0.02232    0.10046    9.77801
215302.480886    0.00000   -0.06557    0.00000   -0.01116    0.10046    9.78917
215302.490886   -0.03278    0.00000    0.00000    0.00000    0.11162    9.78917
215302.500886    0.00000    0.03278    0.03278   -0.01116    0.10046    9.80033
215302.510886    0.00000    0.03278    0.00000   -0.02232    0.10046    9.80033
215302.520886   -0.03278   -0.06557    0.00000   -0.03349    0.11162    9.77801
215302.530886   -0.03278   -0.03278   -0.03278   -0.01116    0.11162    9.78917
215302.540886    0.00000    0.03278    0.00000   -0.02232    0.11162    9.78917
215302.550885    0.00000    0.00000    0.00000   -0.02232    0.11162    9.78917
215302.560885    0.00000   -0.03278   -0.03278   -0.03349    0.10046    9.78917
215302.570885    0.00000   -0.03278    0.00000   -0.02232    0.11162    9.80033
215302.580885    0.03278    0.03278    0.00000   -0.02232    0.11162    9.80033
215302.590885    0.00000    0.06557    0.00000   -0.02232    0.11162    9.77801
215302.600885    0.00000   -0.03278    0.00000   -0.03349    0.11162    9.77801
215302.610885    0.03278   -0.06557    0.00000   -0.02232    0.08930    9.78917
215302.620885    0.03278    0.00000    0.00000   -0.03349    0.10046    9.77801
215302.630885    0.00000    0.09835    0.00000   -0.02232    0.11162    9.76685
215302.640885    0.00000    0.00000    0.00000   -0.02232    0.10046    9.77801
215302.650885    0.00000   -0.03278   -0.03278   -0.02232    0.11162    9.77801
215302.660885    0.00000   -0.03278    0.00000   -0.02232    0.10046    9.76685
215302.670885    0.03278    0.06557    0.03278   -0.01116    0.10046    9.77801
215302.680885    0.00000    0.03278    0.00000   -0.01116    0.10046    9.77801
215302.690884   -0.03278   -0.03278    0.00000   -0.02232    0.10046    9.77801
215302.700884   -0.03278   -0.03278    0.00000    0.00000    0.10046    9.77801
215302.710884   -0.03278    0.03278    0.00000   -0.01116    0.11162    9.78917
215302.720884   -0.03278    0.03278   -0.03278   -0.01116    0.12278    9.78917
215302.730884    0.00000    0.00000    0.00000   -0.03349    0.12278    9.78917
215302.740884    0.00000   -0.06557    0.00000    0.00000    0.11162    9.80033
215302.750884    0.00000    0.00000    0.03278   -0.02232    0.12278    9.78917
215302.760884    0.00000    0.06557    0.00000   -0.01116    0.10046    9.77801
215302.770884    0.00000    0.00000    0.00000    0.00000    0.10046    9.81149
215302.780884    0.00000   -0.03278   -0.03278    0.00000    0.10046    9.78917
215302.790884    0.00000   -0.03278    0.00000   -0.03349    0.10046    9.78917
215302.800884    0.00000    0.06557    0.03278   -0.02232    0.12278    9.78917
215302.810884    0.00000    0.03278    0.00000   -0.02232    0.12278    9.78917
215302.820883    0.00000   -0.06557    0.00000   -0.02232    0.10046    9.77801
215302.830883    0.00000   -0.06557    0.00000   -0.02232    0.10046    9.78917
215302.840883    0.00000    0.00000    0.00000   -0.02232    0.08930    9.77801
215302.850883    0.00000    0.06557    0.00000   -0.02232    0.10046    9.77801
215302.860883    0.03278    0.03278    0.00000    0.00000    0.11162    9.78917
215302.870883    0.03278   -0.03278    0.00000   -0.01116    0.08930    9.77801
215302.880883   -0.03278    0.00000    0.00000   -0.03349    0.10046    9.78917
215302.890883   -0.03278    0.03278   -0.03278   -0.02232    0.11162    9.78917
215302.900883    0.00000    0.03278    0.00000   -0.01116    0.10046    9.77801
215302.910883    0.00000   -0.06557    0.00000   -0.02232    0.10046    9.77801
215302.920883    0.00000    0.00000    0.00000   -0.02232    0.10046    9.77801
215302.930883    0.00000    0.06557    0.00000   -0.03349    0.11162    9.77801
215302.940883    0.00000    0.03278    0.03278   -0.02232    0.10046    9.78917
215302.950882    0.00000   -0.03278    0.00000   -0.01116    0.10046    9.80033
215302.960882    0.00000   -0.03278    0.00000   -0.02232    0.10046    9.78917
215302.970882    0.03278    0.03278    0.00000   -0.01116    0.10046    9.80033
215302.980882   -0.03278    0.03278    0.00000   -0.01116    0.10046    9.77801
215302.990882    0.00000   -0.03278    0.00000   -0.03349    0.10046    9.78917
215303.000921    0.00000   -0.03278    0.00000   -0.01116    0.10046    9.77801
215303.010921   -0.03278    0.00000    0.00000    0.00000    0.11162    9.77801
215303.020921    0.00000    0.03278    0.00000   -0.03349    0.11162    9.78917
215303.030921    0.00000    0.00000    0.00000   -0.02232    0.11162    9.78917
215303.040921    0.00000   -0.03278    0.03278   -0.02232    0.11162    9.78917
215303.050921    0.00000    0.00000    0.00000   -0.01116    0.10046    9.78917
215303.060921    0.00000    0.00000    0.00000   -0.01116    0.10046    9.77801
215303.070921    0.00000    0.03278   -0.03278    0.00000    0.10046    9.78917
215303.080921    0.00000   -0.03278    0.03278   -0.03349    0.10046    9.77801
215303.090920    0.00000   -0.03278    0.00000   -0.02232    0.10046    9.77801
215303.100920    0.00000    0.03278    0.00000   -0.02232    0.10046    9.78917
215303.110920    0.00000    0.03278    0.03278   -0.02232    0.10046    9.78917
215303.120920   -0.03278   -0.03278    0.00000   -0.02232    0.08930    9.77801
215303.130920    0.00000    0.00000    0.03278    0.00000    0.11162    9.76685
215303.140920    0.00000    0.06557    0.00000   -0.02232    0.11162    9.78917
215303.150920    0.00000    0.06557    0.00000   -0.01116    0.12278    9.77801
215303.160920    0.03278    0.00000   -0.03278   -0.02232    0.12278    9.78917
215303.170920    0.00000   -0.06557    0.00000   -0.01116    0.10046    9.77801
215303.180920    0.03278    0.00000    0.03278   -0.01116    0.10046    9.78917
215303.190920    0.03278    0.03278    0.00000   -0.01116    0.11162    9.77801
215303.200920    0.00000    0.00000    0.03278   -0.01116    0.11162    9.78917
215303.210920    0.00000   -0.03278    0.00000    0.00000    0.11162    9.78917
215303.220919   -0.03278   -0.03278   -0.03278   -0.01116    0.11162    9.76685
215303.230919    0.03278    0.06557    0.00000   -0.01116    0.10046    9.77801
215303.240919    0.03278    0.03278    0.03278   -0.03349    0.10046    9.78917
215303.250919    0.00000   -0.03278    0.00000   -0.02232    0.10046    9.78917
215303.260919    0.03278   -0.03278    0.00000   -0.01116    0.10046    9.77801
215303.270919    0.00000    0.03278    0.00000   -0.03349    0.08930    9.78917
215303.280919    0.00000    0.03278    0.03278   -0.02232    0.08930    9.78917
215303.290919    0.03278    0.00000    0.00000   -0.01116    0.10046    9.78917
215303.300919   -0.03278   -0.06557   -0.03278   -0.03349    0.08930    9.78917
215303.310919   -0.03278    0.00000   -0.03278   -0.01116    0.08930    9.77801
215303.320919    0.00000    0.06557    0.00000   -0.03349    0.10046    9.77801
215303.330919    0.03278    0.00000    0.00000   -0.02232    0.08930    9.77801
215303.340919    0.00000   -0.03278    0.03278   -0.01116    0.10046    9.78917
215303.350918    0.00000    0.00000   -0.03278   -0.01116    0.11162    9.77801
215303.360918   -0.03278    0.03278    0.00000   -0.03349    0.10046    9.80033
215303.370918   -0.03278    0.03278    0.00000    0.01116    0.10046    9.78917
215303.380918   -0.03278   -0.03278   -0.03278   -0.03349    0.10046    9.77801
215303.390918   -0.03278   -0.03278    0.00000   -0.03349    0.10046    9.78917
215303.400918    0.00000    0.00000    0.00000   -0.02232    0.11162    9.77801
215303.410918   -0.03278    0.06557    0.00000   -0.02232    0.11162    9.77801
215303.420918    0.00000    0.00000    0.03278   -0.02232    0.10046    9.78917
215303.430918    0.00000   -0.03278    0.00000    0.00000    0.11162    9.78917
215303.440918    0.00000    0.00000    0.00000   -0.03349    0.12278    9.77801
215303.450918    0.03278    0.06557    0.00000   -0.02232    0.11162    9.77801
215303.460918    0.03278    0.03278   -0.03278   -0.02232    0.11162    9.78917
215303.470918    0.00000   -0.03278    0.00000   -0.01116    0.10046    9.78917
215303.480918    0.03278    0.00000    0.00000   -0.02232    0.12278    9.78917
215303.490917    0.00000    0.03278   -0.03278   -0.01116    0.11162    9.77801
215303.500917    0.00000    0.03278    0.00000   -0.01116    0.10046    9.78917
215303.510917    0.00000   -0.03278    0.00000   -0.03349    0.11162    9.78917
215303.520917    0.00000   -0.06557    0.03278   -0.01116    0.10046    9.77801
215303.530917    0.00000    0.00000    0.00000   -0.02232    0.10046    9.78917
215303.540917    0.03278    0.00000    0.00000   -0.02232    0.10046    9.77801
215303.550917    0.00000    0.00000    0.00000   -0.02232    0.11162    9.77801
215303.560917    0.03278   -0.06557    0.00000   -0.03349    0.11162    9.78917
215303.570917    0.00000   -0.03278    0.00000   -0.03349    0.11162    9.77801
215303.580917   -0.03278    0.03278    0.00000   -0.03349    0.11162    9.77801
215303.590917    0.00000    0.00000   -0.03278   -0.03349    0.11162    9.78917
215303.600917   -0.03278   -0.09835    0.00000   -0.03349    0.11162    9.77801
215303.610917    0.00000   -0.03278    0.03278   -0.02232    0.11162    9.77801
215303.620916    0.00000    0.03278   -0.03278    0.00000    0.08930    9.80033
215303.630916    0.00000    0.00000    0.00000   -0.02232    0.11162    9.77801
215303.640916    0.00000   -0.03278    0.00000   -0.02232    0.08930    9.78917
215303.650916    0.00000   -0.03278    0.00000   -0.01116    0.10046    9.77801
215303.660916    0.00000    0.03278    0.00000   -0.02232    0.10046    9.80033
215303.670916    0.03278    0.03278   -0.03278   -0.01116    0.11162    9.78917
215303.680916    0.00000    0.00000    0.00000   -0.01116    0.10046    9.78917
215303.690916   -0.03278   -0.06557    0.03278   -0.01116    0.11162    9.78917
215303.700916   -0.03278   -0.03278    0.00000   -0.02232    0.10046    9.80033
215303.710916   -0.03278    0.03278    0.00000   -0.03349    0.10046    9.78917
215303.720916    0.00000    0.00000    0.00000   -0.03349    0.10046    9.77801
215303.730916    0.00000   -0.06557    0.03278   -0.01116    0.11162    9.77801
215303.740916    0.00000   -0.03278    0.00000    0.00000    0.10046    9.78917
215303.750915    0.00000    0.03278    0.00000   -0.02232    0.10046    9.78917
215303.760915    0.00000    0.03278    0.00000   -0.02232    0.12278    9.78917
215303.770915    0.00000   -0.03278   -0.03278   -0.02232    0.10046    9.77801
215303.780915    0.00000   -0.03278    0.00000   -0.01116    0.10046    9.78917
215303.790915    0.00000    0.03278   -0.03278   -0.02232    0.12278    9.78917
215303.800915    0.00000    0.03278    0.00000   -0.02232    0.11162    9.76685
215303.810915    0.03278    0.00000    0.00000   -0.02232    0.11162    9.77801
215303.820915    0.00000   -0.06557    0.00000    0.00000    0.11162    9.77801
215303.830915    0.00000    0.03278    0.00000   -0.02232    0.10046    9.78917
215303.840915    0.00000    0.03278    0.00000   -0.02232    0.11162    9.77801
215303.850915    0.00000   -0.03278    0.00000   -0.02232    0.08930    9.78917
215303.860915    0.00000   -0.06557    0.03278   -0.02232    0.11162    9.77801
215303.870915   -0.03278   -0.03278    0.00000   -0.03349    0.11162    9.77801
215303.880915    0.00000    0.06557   -0.03278   -0.02232    0.11162    9.78917
215303.890914    0.00000    0.03278    0.00000   -0.01116    0.11162    9.78917
215303.900914    0.00000   -0.06557    0.00000   -0.01116    0.12278    9.78917
215303.910914    0.00000   -0.03278    0.00000   -0.02232    0.10046    9.78917
215303.920914    0.00000    0.06557   -0.03278   -0.01116    0.11162    9.77801
215303.930914    0.03278    0.03278    0.00000   -0.03349    0.10046    9.78917
215303.940914    0.00000   -0.03278    0.00000   -0.01116    0.11162    9.78917
215303.950914    0.03278   -0.06557    0.00000   -0.01116    0.10046    9.78917
215303.960914    0.03278    0.03278    0.03278   -0.01116    0.10046    9.77801
215303.970914    0.00000    0.09835    0.00000    0.00000    0.10046    9.76685
215303.980914   -0.03278    0.03278    0.00000   -0.02232    0.08930    9.77801
215303.990914    0.00000   -0.03278    0.00000   -0.02232    0.10046    9.78917
215304.000912   -0.03278    0.00000    0.00000   -0.03349    0.11162    9.78917
215304.010912    0.00000    0.03278    0.00000   -0.03349    0.10046    9.77801
215304.020912    0.00000    0.03278   -0.03278   -0.02232    0.10046    9.77801
215304.030912   -0.03278   -0.03278    0.00000   -0.03349    0.10046    9.76685
215304.040912    0.00000   -0.03278   -0.03278   -0.01116    0.08930    9.78917
215304.050912   -0.03278    0.03278   -0.03278    0.00000    0.08930    9.80033
215304.060912   -0.03278    0.03278    0.00000   -0.03349    0.10046    9.80033
215304.070912    0.00000   -0.03278    0.00000   -0.01116    0.11162    9.77801
215304.080912    0.00000   -0.06557    0.00000   -0.02232    0.10046    9.78917
215304.090912   -0.03278    0.00000    0.00000   -0.02232    0.10046    9.78917
215304.100912    0.00000    0.03278    0.00000   -0.01116    0.11162    9.77801
215304.110912    0.00000    0.00000    0.00000   -0.02232    0.11162    9.78917
215304.120912    0.00000   -0.03278    0.00000   -0.01116    0.11162    9.77801
215304.130911    0.03278   -0.03278    0.00000   -0.01116    0.10046    9.78917
215304.140911    0.03278    0.06557    0.03278   -0.01116    0.08930    9.77801
215304.150911    0.00000    0.00000    0.00000   -0.02232    0.10046    9.78917
215304.160911   -0.03278   -0.03278    0.00000   -0.01116    0.11162    9.77801
215304.170911    0.00000    0.00000    0.00000   -0.01116    0.11162    9.77801
215304.180911    0.00000    0.03278    0.00000    0.01116    0.11162    9.78917
215304.190911    0.00000    0.03278    0.00000    0.00000    0.10046    9.77801
215304.200911    0.03278   -0.03278    0.00000   -0.01116    0.11162    9.77801
215304.210911    0.03278   -0.06557    0.00000    0.00000    0.10046    9.80033
215304.220911    0.00000    0.03278    0.00000   -0.01116    0.10046    9.77801
215304.230911    0.00000    0.06557    0.00000   -0.03349    0.11162    9.77801
215304.240911    0.03278   -0.03278    0.00000   -0.01116    0.11162    9.78917
215304.250911   -0.03278   -0.06557    0.00000    0.00000    0.10046    9.78917
215304.260911    0.00000   -0.03278    0.00000   -0.01116    0.11162    9.78917
215304.270910    0.00000    0.03278    0.00000   -0.02232    0.10046    9.80033
215304.280910    0.00000   -0.03278    0.00000   -0.02232    0.11162    9.77801
215304.290910    0.00000   -0.03278    0.03278   -0.01116    0.10046    9.77801
215304.300910    0.00000    0.00000    0.00000   -0.02232    0.10046    9.77801
215304.310910    0.00000    0.03278    0.00000   -0.03349    0.10046    9.78917
215304.320910    0.00000    0.00000    0.03278   -0.02232    0.08930    9.78917
215304.330910    0.00000   -0.09835   -0.03278   -0.02232    0.11162    9.78917
215304.340910    0.03278   -0.06557   -0.03278   -0.02232    0.10046    9.80033
215304.350910    0.00000    0.03278   -0.03278   -0.02232    0.11162    9.78917
215304.360910    0.00000    0.03278   -0.03278   -0.03349    0.11162    9.78917
215304.370910    0.00000   -0.03278   -0.03278   -0.02232    0.11162    9.78917
215304.380910    0.00000   -0.06557    0.00000   -0.01116    0.11162    9.78917
215304.390910    0.03278    0.00000    0.00000   -0.02232    0.11162    9.78917
215304.400910    0.03278    0.06557    0.00000   -0.04465    0.11162    9.77801
215304.410909    0.00000    0.03278    0.00000   -0.02232    0.10046    9.77801
215304.420909   -0.03278   -0.06557    0.03278    0.00000    0.10046    9.78917
215304.430909    0.00000    0.00000    0.00000   -0.02232    0.10046    9.78917
215304.440909    0.00000    0.03278    0.03278   -0.01116    0.08930    9.77801
215304.450909    0.00000    0.03278    0.00000    0.00000    0.10046    9.77801
215304.460909    0.00000   -0.03278   -0.03278   -0.01116    0.10046    9.76685
215304.470909    0.00000    0.00000    0.00000   -0.03349    0.10046    9.78917
215304.480909   -0.03278    0.00000   -0.03278    0.00000    0.11162    9.78917
215304.490909   -0.03278    0.06557    0.03278   -0.03349    0.11162    9.77801
215304.500909    0.03278    0.00000    0.03278   -0.02232    0.10046    9.77801
215304.510909    0.00000   -0.06557   -0.03278   -0.02232    0.11162    9.80033
215304.520909   -0.03278    0.00000    0.00000   -0.01116    0.10046    9.80033
215304.530908    0.00000    0.06557    0.00000   -0.01116    0.11162    9.77801
215304.540908   -0.03278    0.00000    0.00000    0.00000    0.11162    9.78917
215304.550908   -0.03278   -0.06557    0.00000   -0.01116    0.11162    9.77801
215304.560908    0.00000   -0.03278   -0.03278   -0.02232    0.11162    9.78917
215304.570908    0.00000    0.03278    0.00000   -0.01116    0.11162    9.77801
215304.580908    0.00000    0.03278    0.00000   -0.01116    0.12278    9.78917
215304.590908    0.00000   -0.03278    0.00000   -0.02232    0.11162    9.77801
215304.600908    0.00000   -0.03278   -0.03278   -0.01116    0.11162    9.78917
215304.610908    0.00000    0.03278   -0.03278   -0.03349    0.10046    9.78917
215304.620908    0.00000    0.03278    0.00000   -0.02232    0.11162    9.78917
215304.630908    0.00000   -0.03278    0.00000   -0.02232    0.11162    9.77801
215304.640908    0.00000   -0.03278    0.00000   -0.02232    0.10046    9.78917
215304.650908   -0.03278    0.00000    0.00000   -0.02232    0.08930    9.78917
215304.660908    0.00000    0.06557    0.03278   -0.02232    0.10046    9.78917
215304.670907    0.03278    0.00000    0.00000   -0.02232    0.12278    9.77801
215304.680907   -0.03278   -0.06557    0.00000   -0.01116    0.11162    9.78917
215304.690907    0.00000   -0.03278    0.03278    0.00000    0.10046    9.76685
215304.700907    0.00000    0.03278    0.00000   -0.01116    0.08930    9.76685
215304.710907    0.00000    0.00000   -0.03278   -0.03349    0.10046    9.76685
215304.720907    0.03278   -0.03278    0.03278   -0.02232    0.08930    9.76685
215304.730907    0.03278   -0.03278    0.00000   -0.01116    0.08930    9.78917
215304.740907    0.00000    0.00000    0.00000   -0.01116    0.10046    9.77801
215304.750907    0.00000    0.06557    0.00000   -0.01116    0.11162    9.78917
215304.760907    0.00000   -0.03278    0.00000   -0.02232    0.10046    9.78917
215304.770907    0.03278   -0.06557    0.00000   -0.01116    0.11162    9.80033
215304.780907   -0.03278    0.03278   -0.03278   -0.01116    0.11162    9.78917
215304.790906    0.00000    0.03278    0.03278   -0.02232    0.11162    9.80033
215304.800906    0.00000    0.00000    0.03278   -0.01116    0.10046    9.78917
215304.810906   -0.03278   -0.06557   -0.03278   -0.02232    0.11162    9.78917
215304.820906    0.00000   -0.03278    0.00000   -0.02232    0.10046    9.78917
215304.830906    0.03278    0.03278    0.00000   -0.02232    0.11162    9.78917
215304.840906    0.00000    0.00000    0.00000   -0.03349    0.11162    9.78917
215304.850906    0.00000   -0.03278    0.00000   -0.04465    0.10046    9.77801
215304.860906    0.03278   -0.03278   -0.03278   -0.01116    0.11162    9.77801
215304.870906    0.00000    0.03278    0.00000   -0.02232    0.08930    9.78917
215304.880906    0.00000    0.03278    0.00000   -0.02232    0.11162    9.78917
215304.890906    0.00000   -0.03278   -0.03278   -0.02232    0.10046    9.77801
215304.900906    0.00000   -0.03278    0.03278   -0.01116    0.10046    9.77801
215304.910906    0.03278    0.00000    0.03278   -0.03349    0.10046    9.77801
215304.920906    0.00000    0.03278    0.00000   -0.02232    0.11162    9.77801
215304.930905    0.00000    0.00000    0.00000   -0.01116    0.08930    9.80033
215304.940905    0.00000   -0.06557    0.00000   -0.01116    0.10046    9.77801
215304.950905    0.00000    0.00000    0.00000   -0.02232    0.11162    9.77801
215304.960905    0.00000    0.09835    0.00000   -0.02232    0.11162    9.77801
215304.970905   -0.03278    0.03278    0.00000   -0.01116    0.11162    9.80033
215304.980905   -0.03278   -0.06557    0.00000   -0.01116    0.12278    9.77801
215304.990905    0.00000   -0.06557    0.00000   -0.03349    0.11162    9.78917
215305.000904    0.03278    0.00000    0.03278   -0.01116    0.10046    9.78917
215305.010904    0.00000    0.03278   -0.03278    0.00000    0.12278    9.77801
215305.020904    0.00000   -0.03278    0.00000   -0.01116    0.11162    9.80033
215305.030904    0.00000   -0.03278    0.00000   -0.03349    0.11162    9.78917
215305.040904    0.00000    0.03278    0.00000   -0.02232    0.11162    9.78917
215305.050903    0.00000    0.03278    0.00000   -0.01116    0.12278    9.76685
215305.060903    0.00000    0.03278   -0.03278   -0.01116    0.10046    9.77801
215305.070903    0.03278   -0.06557    0.03278   -0.03349    0.11162    9.77801
215305.080903    0.00000    0.00000    0.03278   -0.01116    0.10046    9.77801
215305.090903    0.00000    0.03278   -0.03278   -0.02232    0.10046    9.77801
215305.100903    0.03278    0.03278   -0.03278    0.00000    0.10046    9.78917
215305.110903    0.03278   -0.03278    0.00000   -0.02232    0.10046    9.77801
215305.120903    0.00000   -0.03278    0.00000   -0.01116    0.10046    9.78917
215305.130903    0.00000    0.03278    0.00000   -0.01116    0.10046    9.77801
215305.140903    0.00000    0.03278    0.00000   -0.01116    0.10046    9.80033
215305.150903   -0.03278   -0.03278   -0.03278   -0.01116    0.11162    9.80033
215305.160903   -0.03278   -0.03278    0.00000   -0.03349    0.10046    9.78917
215305.170903    0.00000    0.03278    0.00000   -0.03349    0.11162    9.78917
215305.180902    0.00000    0.06557    0.03278   -0.02232    0.10046    9.76685
215305.190902    0.00000    0.00000   -0.03278    0.00000    0.10046    9.77801
215305.200902    0.00000   -0.06557   -0.03278   -0.01116    0.10046    9.77801
215305.210902    0.00000    0.00000    0.00000   -0.04465    0.08930    9.77801
215305.220902    0.00000    0.03278    0.03278   -0.03349    0.10046    9.76685
215305.230902   -0.03278    0.03278    0.03278   -0.01116    0.10046    9.78917
215305.240902   -0.03278   -0.03278    0.00000   -0.02232    0.10046    9.78917
215305.250902    0.00000    0.00000    0.00000   -0.01116    0.10046    9.77801
215305.260902   -0.03278    0.06557    0.03278   -0.01116    0.10046    9.80033
215305.270902   -0.03278    0.03278    0.00000   -0.01116    0.11162    9.77801
215305.280902    0.00000   -0.03278    0.00000   -0.02232    0.12278    9.78917
215305.290902    0.03278   -0.03278    0.00000    0.00000    0.11162    9.77801
215305.300902    0.00000    0.03278    0.00000   -0.02232    0.11162    9.78917
215305.310901    0.00000    0.03278    0.00000   -0.01116    0.11162    9.78917
215305.320901    0.00000    0.00000    0.00000   -0.01116    0.11162    9.78917
215305.330901    0.00000   -0.03278   -0.03278    0.00000    0.10046    9.80033
215305.340901   -0.03278    0.00000   -0.03278   -0.02232    0.11162    9.78917
215305.350901    0.00000    0.06557    0.03278    0.00000    0.12278    9.77801
215305.360901    0.00000    0.00000    0.00000    0.00000    0.10046    9.77801
215305.370901    0.03278   -0.06557    0.00000   -0.01116    0.12278    9.77801
215305.380901    0.00000    0.00000    0.03278   -0.01116    0.10046    9.77801
215305.390901    0.00000    0.06557    0.00000   -0.01116    0.11162    9.78917
215305.400901    0.00000    0.03278    0.00000   -0.01116    0.11162    9.78917
215305.410901    0.00000   -0.03278    0.03278    0.00000    0.10046    9.77801
215305.420901    0.00000   -0.03278    0.00000   -0.03349    0.10046    9.78917
215305.430901    0.00000    0.03278    0.00000    0.00000    0.10046    9.78917
215305.440900   -0.03278    0.06557    0.00000   -0.03349    0.10046    9.76685
215305.450900    0.00000    0.00000   -0.03278   -0.02232    0.08930    9.77801
215305.460900   -0.03278   -0.06557   -0.03278    0.00000    0.10046    9.77801
215305.470900   -0.03278    0.00000    0.03278   -0.01116    0.10046    9.78917
215305.480900    0.03278    0.03278    0.00000   -0.02232    0.11162    9.77801
215305.490900   -0.03278    0.03278    0.00000    0.00000    0.10046    9.78917
215305.500900   -0.03278   -0.03278    0.03278   -0.01116    0.11162    9.76685
215305.510900    0.00000   -0.03278    0.00000   -0.01116    0.10046    9.77801
215305.520900    0.03278    0.03278    0.00000   -0.03349    0.10046    9.80033
215305.530900    0.00000    0.00000    0.00000   -0.01116    0.10046    9.78917
215305.540900   -0.03278   -0.06557    0.03278   -0.02232    0.10046    9.78917
215305.550900    0.00000   -0.03278    0.00000   -0.02232    0.08930    9.78917
215305.560900   -0.03278    0.03278    0.00000   -0.02232    0.10046    9.80033
215305.570899    0.00000    0.06557    0.03278   -0.03349    0.10046    9.76685
215305.580899    0.00000   -0.03278    0.00000   -0.02232    0.10046    9.77801
215305.590899    0.00000   -0.03278    0.00000   -0.02232    0.11162    9.78917
215305.600899    0.00000    0.00000    0.00000   -0.03349    0.10046    9.77801
215305.610899    0.03278    0.03278    0.03278   -0.02232    0.10046    9.77801
215305.620899    0.00000    0.03278   -0.03278   -0.03349    0.10046    9.80033
215305.630899    0.00000   -0.03278    0.03278   -0.04465    0.10046    9.77801
215305.640899    0.00000    0.00000    0.00000   -0.02232    0.11162    9.77801
215305.650899    0.00000    0.09835    0.00000   -0.02232    0.11162    9.78917
215305.660899   -0.03278    0.06557    0.00000   -0.02232    0.11162    9.78917
215305.670899    0.00000   -0.03278    0.00000   -0.03349    0.08930    9.76685
215305.680899    0.03278    0.00000   -0.03278   -0.05581    0.11162    9.77801
215305.690899    0.00000    0.03278    0.00000   -0.02232    0.10046    9.77801
215305.700898   -0.03278    0.03278    0.00000   -0.03349    0.12278    9.77801
215305.710898    0.03278    0.00000    0.03278   -0.02232    0.10046    9.78917
215305.720898    0.00000    0.00000    0.03278   -0.02232    0.11162    9.77801
215305.730898   -0.03278    0.00000   -0.03278   -0.01116    0.11162    9.77801
215305.740898   -0.03278    0.06557    0.00000   -0.02232    0.11162    9.78917
215305.750898    0.00000    0.03278   -0.03278   -0.02232    0.08930    9.78917
215305.760898   -0.03278    0.00000    0.03278    0.00000    0.08930    9.77801
215305.770898   -0.03278   -0.03278   -0.03278   -0.01116    0.10046    9.76685
215305.780898    0.00000    0.06557    0.00000   -0.01116    0.12278    9.80033
215305.790898    0.00000    0.03278    0.00000    0.00000    0.10046    9.80033
215305.800898    0.03278   -0.03278    0.03278   -0.02232    0.11162    9.78917
215305.810898    0.03278    0.00000   -0.03278    0.01116    0.10046    9.77801
215305.820898    0.00000    0.03278    0.00000    0.01116    0.11162    9.78917
215305.830898    0.00000    0.06557    0.03278    0.00000    0.10046    9.77801
215305.840897    0.03278    0.00000    0.03278   -0.01116    0.10046    9.78917
215305.850897    0.00000   -0.06557    0.00000   -0.01116    0.10046    9.78917
215305.860897    0.03278   -0.03278   -0.03278   -0.01116    0.11162    9.78917
215305.870897   -0.03278    0.00000   -0.03278   -0.01116    0.11162    9.80033
215305.880897    0.00000    0.00000    0.03278   -0.02232    0.11162    9.78917
215305.890897    0.00000   -0.06557    0.00000   -0.03349    0.11162    9.78917
215305.900897   -0.03278   -0.03278    0.00000   -0.03349    0.11162    9.78917
215305.910897    0.00000    0.03278    0.00000   -0.02232    0.11162    9.78917
215305.920897    0.03278    0.03278    0.00000    0.00000    0.10046    9.78917
215305.930897    0.00000   -0.06557    0.00000   -0.03349    0.11162    9.78917
215305.940897    0.00000   -0.06557    0.00000   -0.01116    0.10046    9.78917
215305.950897    0.00000    0.00000   -0.03278   -0.02232    0.10046    9.78917
215305.960897   -0.03278    0.03278    0.03278   -0.03349    0.08930    9.76685
215305.970896    0.03278    0.00000   -0.03278    0.00000    0.10046    9.76685
215305.980896    0.03278   -0.03278    0.03278   -0.03349    0.08930    9.76685
215305.990896    0.00000   -0.03278    0.00000   -0.02232    0.10046    9.76685
215306.000895    0.00000    0.03278   -0.03278    0.00000    0.08930    9.76685
215306.010895    0.00000   -0.03278    0.00000   -0.04465    0.08930    9.76685
215306.020895    0.00000   -0.03278    0.00000   -0.03349    0.10046    9.80033
215306.030895   -0.03278    0.00000   -0.03278   -0.03349    0.08930    9.77801
215306.040895    0.00000    0.06557    0.00000   -0.04465    0.08930    9.77801
215306.050895   -0.03278    0.03278    0.00000   -0.04465    0.10046    9.78917
215306.060895    0.00000   -0.03278    0.00000   -0.02232    0.11162    9.77801
215306.070895   -0.03278   -0.03278    0.00000   -0.03349    0.10046    9.80033
215306.080895   -0.03278    0.06557    0.03278   -0.03349    0.11162    9.80033
215306.090894   -0.03278    0.06557    0.00000   -0.03349    0.11162    9.78917
215306.100894    0.00000    0.03278    0.00000   -0.03349    0.11162    9.80033
215306.110894    0.00000   -0.03278    0.00000   -0.02232    0.12278    9.81149
215306.120894    0.00000    0.00000    0.00000   -0.01116    0.12278    9.80033
215306.130894    0.00000    0.06557   -0.03278   -0.02232    0.12278    9.78917
215306.140894    0.00000    0.03278    0.00000   -0.01116    0.12278    9.78917
215306.150894    0.00000   -0.03278    0.00000    0.01116    0.11162    9.76685
215306.160894    0.00000    0.00000    0.03278   -0.01116    0.11162    9.78917
215306.170894    0.00000    0.03278    0.03278    0.01116    0.11162    9.77801
215306.180894    0.00000    0.00000    0.00000    0.00000    0.11162    9.77801
215306.190894   -0.03278   -0.03278    0.00000    0.00000    0.12278    9.76685
215306.200894    0.00000   -0.06557   -0.03278   -0.02232    0.12278    9.75568
215306.210894    0.00000    0.03278   -0.03278   -0.02232    0.13395    9.77801
215306.220894    0.03278    0.03278    0.00000   -0.01116    0.10046    9.77801
215306.230893    0.00000   -0.03278    0.00000   -0.02232    0.12278    9.77801
215306.240893    0.00000   -0.03278    0.00000   -0.01116    0.11162    9.78917
215306.250893   -0.03278    0.00000   -0.03278   -0.03349    0.11162    9.77801
215306.260893    0.00000    0.03278    0.03278   -0.03349    0.11162    9.77801
215306.270893    0.03278    0.00000    0.00000   -0.02232    0.11162    9.77801
215306.280893    0.00000   -0.06557    0.00000   -0.02232    0.11162    9.78917
215306.290893    0.03278    0.00000    0.03278   -0.02232    0.11162    9.78917
215306.300893    0.00000    0.03278    0.00000    0.00000    0.08930    9.78917
215306.310893    0.00000    0.03278    0.00000   -0.03349    0.10046    9.80033
215306.320893    0.03278   -0.03278    0.00000   -0.03349    0.11162    9.78917
215306.330893    0.03278   -0.03278    0.00000   -0.02232    0.10046    9.77801
215306.340893    0.03278    0.06557    0.00000    0.00000    0.10046    9.77801
215306.350892    0.00000    0.06557    0.00000    0.00000    0.08930    9.80033
215306.360892    0.00000   -0.03278   -0.03278   -0.02232    0.07813    9.77801
215306.370892    0.03278   -0.03278    0.00000    0.01116    0.10046    9.78917
215306.380892   -0.03278    0.03278    0.00000   -0.03349    0.10046    9.78917
215306.390892   -0.03278    0.06557    0.00000   -0.01116    0.08930    9.78917
215306.400892    0.00000    0.00000    0.00000   -0.01116    0.08930    9.77801
215306.410892    0.00000   -0.03278    0.03278   -0.01116    0.08930    9.80033
215306.420892   -0.03278    0.00000    0.00000   -0.01116    0.10046    9.76685
215306.430892    0.00000    0.09835   -0.03278   -0.01116    0.08930    9.78917
215306.440892    0.00000    0.03278   -0.03278   -0.02232    0.07813    9.78917
215306.450892    0.00000   -0.06557    0.00000   -0.03349    0.10046    9.78917
215306.460892   -0.03278   -0.03278   -0.03278   -0.02232    0.08930    9.77801
215306.470892    0.00000    0.06557    0.00000    0.00000    0.10046    9.78917
215306.480892   -0.03278    0.03278    0.00000   -0.04465    0.10046    9.77801
215306.490891   -0.03278    0.00000    0.03278   -0.01116    0.10046    9.76685
215306.500891   -0.03278   -0.03278    0.00000   -0.02232    0.10046    9.77801
215306.510891    0.00000    0.06557   -0.03278   -0.02232    0.11162    9.77801
215306.520891   -0.03278    0.06557    0.00000   -0.02232    0.11162    9.77801
215306.530891    0.03278    0.03278    0.03278    0.00000    0.11162    9.77801
215306.540891   -0.03278   -0.03278    0.00000   -0.02232    0.11162    9.77801
215306.550891   -0.06557    0.00000    0.03278   -0.01116    0.12278    9.78917
215306.560891    0.00000    0.06557    0.00000   -0.02232    0.12278    9.78917
215306.570891   -0.03278    0.03278    0.00000    0.01116    0.12278    9.77801
215306.580891   -0.03278   -0.06557    0.00000    0.01116    0.14511    9.78917
215306.590891    0.00000   -0.03278    0.00000   -0.01116    0.13395    9.80033
215306.600891    0.00000    0.00000    0.03278   -0.01116    0.13395    9.81149
215306.610891    0.06557    0.00000    0.03278   -0.01116    0.12278    9.80033
215306.620890    0.06557   -0.03278    0.06557   -0.03349    0.11162    9.77801
215306.630890    0.03278   -0.06557    0.00000   -0.02232    0.10046    9.77801
215306.640890    0.06557    0.00000    0.00000   -0.01116    0.11162    9.78917
215306.650890    0.03278    0.03278    0.00000   -0.03349    0.10046    9.78917
215306.660890    0.03278    0.00000   -0.03278   -0.01116    0.08930    9.77801
215306.670890    0.00000   -0.03278    0.00000   -0.01116    0.07813    9.77801
215306.680890    0.00000    0.00000    0.00000   -0.01116    0.07813    9.77801
215306.690890   -0.03278    0.03278    0.00000   -0.02232    0.06697    9.75568
215306.700890    0.03278    0.03278    0.00000   -0.03349    0.08930    9.77801
215306.710890   -0.03278   -0.03278   -0.03278   -0.01116    0.07813    9.77801
215306.720890    0.00000   -0.03278   -0.03278   -0.01116    0.08930    9.77801
215306.730890    0.00000    0.06557   -0.03278    0.00000    0.07813    9.77801
215306.740889   -0.03278    0.03278    0.00000   -0.01116    0.07813    9.78917
215306.750889    0.00000   -0.06557    0.00000   -0.02232    0.07813    9.77801
215306.760889   -0.03278   -0.03278   -0.03278    0.00000    0.10046    9.78917
215306.770889   -0.06557    0.00000    0.00000   -0.01116    0.08930    9.78917
215306.780889   -0.03278    0.06557    0.00000   -0.03349    0.10046    9.78917
215306.790889   -0.03278   -0.03278    0.00000   -0.04465    0.10046    9.78917
215306.800889   -0.03278   -0.03278    0.00000   -0.03349    0.11162    9.80033
215306.810889   -0.03278    0.00000    0.00000   -0.05581    0.11162    9.77801
215306.820889   -0.03278    0.03278    0.00000   -0.03349    0.11162    9.78917
215306.830889    0.00000    0.00000    0.00000   -0.03349    0.11162    9.80033
215306.840889   -0.03278    0.00000    0.00000   -0.03349    0.12278    9.78917
215306.850889    0.03278    0.00000    0.00000   -0.01116    0.12278    9.80033
215306.860889    0.00000    0.06557    0.00000   -0.03349    0.12278    9.78917
215306.870889   -0.03278    0.03278    0.00000   -0.02232    0.11162    9.80033
215306.880888    0.00000    0.00000    0.06557   -0.01116    0.12278    9.80033
215306.890888    0.03278   -0.03278    0.03278   -0.02232    0.12278    9.77801
215306.900888    0.00000    0.03278    0.00000   -0.01116    0.12278    9.76685
215306.910888    0.00000    0.03278    0.00000   -0.01116    0.12278    9.76685
215306.920888    0.03278    0.00000    0.03278   -0.02232    0.12278    9.77801
215306.930888   -0.03278    0.00000    0.00000    0.00000    0.11162    9.77801
215306.940888    0.00000    0.00000    0.00000    0.01116    0.10046    9.77801
215306.950888    0.00000    0.00000   -0.03278    0.01116    0.10046    9.77801
215306.960888    0.00000   -0.03278    0.00000   -0.01116    0.11162    9.77801
215306.970888    0.00000   -0.03278    0.00000   -0.01116    0.11162    9.77801
215306.980888   -0.03278   -0.03278    0.00000   -0.02232    0.12278    9.77801
215306.990888    0.00000    0.03278    0.00000    0.01116    0.11162    9.77801
215307.000886    0.00000    0.03278    0.00000   -0.01116    0.12278    9.80033
215307.010886    0.00000   -0.06557   -0.03278   -0.01116    0.12278    9.78917
215307.020886    0.03278   -0.06557    0.00000    0.00000    0.11162    9.80033
215307.030886    0.00000    0.03278    0.00000   -0.01116    0.11162    9.80033
215307.040886    0.00000    0.00000   -0.03278   -0.02232    0.11162    9.78917
215307.050886    0.00000   -0.06557    0.00000   -0.01116    0.12278    9.77801
215307.060886    0.03278   -0.06557   -0.03278   -0.02232    0.11162    9.77801
215307.070886    0.03278   -0.03278    0.00000   -0.02232    0.10046    9.77801
215307.080886    0.03278    0.00000    0.03278   -0.02232    0.10046    9.77801
215307.090886    0.03278   -0.03278   -0.03278   -0.04465    0.11162    9.77801
215307.100886    0.00000   -0.09835    0.00000   -0.04465    0.10046    9.78917
215307.110886    0.00000   -0.03278    0.00000   -0.03349    0.11162    9.77801
215307.120886    0.00000    0.03278   -0.03278   -0.04465    0.10046    9.78917
215307.130885   -0.03278    0.03278    0.00000   -0.04465    0.12278    9.80033
215307.140885    0.00000   -0.06557    0.00000   -0.04465    0.11162    9.78917
215307.150885    0.03278   -0.03278    0.00000   -0.04465    0.11162    9.78917
215307.160885    0.06557    0.06557    0.00000   -0.03349    0.10046    9.78917
215307.170885    0.03278    0.09835    0.03278   -0.05581    0.10046    9.78917
215307.180885    0.03278    0.00000    0.03278   -0.02232    0.08930    9.78917
215307.190885    0.06557    0.00000    0.00000   -0.03349    0.08930    9.78917
215307.200885    0.03278    0.03278    0.00000   -0.02232    0.07813    9.78917
215307.210885    0.03278    0.06557    0.03278   -0.01116    0.07813    9.77801
215307.220885    0.00000    0.03278    0.00000   -0.01116    0.07813    9.76685
215307.230885    0.00000   -0.03278    0.03278   -0.02232    0.07813    9.76685
215307.240885    0.00000    0.00000    0.03278   -0.03349    0.07813    9.75568
215307.250885    0.00000    0.03278    0.03278    0.00000    0.07813    9.76685
215307.260884    0.00000    0.03278    0.03278   -0.01116    0.06697    9.76685
215307.270884   -0.03278   -0.03278    0.00000   -0.02232    0.07813    9.77801
215307.280884   -0.03278    0.00000   -0.03278   -0.01116    0.07813    9.76685
215307.290884   -0.03278    0.06557    0.00000   -0.01116    0.07813    9.78917
215307.300884   -0.03278    0.06557    0.00000   -0.01116    0.08930    9.78917
215307.310884   -0.03278    0.03278    0.00000    0.00000    0.07813    9.78917
215307.320884   -0.06557    0.00000   -0.03278    0.01116    0.08930    9.78917
215307.330884   -0.03278    0.03278    0.00000    0.01116    0.11162    9.80033
215307.340884   -0.03278    0.09835   -0.03278    0.00000    0.11162    9.78917
215307.350884   -0.03278    0.03278    0.00000    0.00000    0.12278    9.80033
215307.360884    0.03278   -0.03278   -0.03278    0.01116    0.12278    9.80033
215307.370884    0.03278    0.00000    0.00000   -0.01116    0.12278    9.77801
215307.380884   -0.03278    0.03278    0.00000   -0.01116    0.11162    9.78917
215307.390884    0.03278    0.03278    0.00000   -0.01116    0.12278    9.80033
215307.400883    0.00000   -0.03278    0.00000   -0.02232    0.12278    9.81149
215307.410883   -0.03278   -0.03278   -0.03278    0.01116    0.11162    9.80033
215307.420883    0.00000    0.03278    0.03278    0.00000    0.13395    9.80033
215307.430883   -0.03278    0.00000    0.00000   -0.01116    0.12278    9.78917
215307.440883   -0.03278   -0.06557    0.00000   -0.01116    0.13395    9.78917
215307.450883    0.00000   -0.06557    0.03278   -0.03349    0.12278    9.77801
215307.460883    0.03278    0.00000    0.00000   -0.03349    0.13395    9.77801
215307.470883    0.03278    0.03278    0.00000   -0.01116    0.12278    9.77801
215307.480883    0.06557    0.03278    0.00000   -0.01116    0.12278    9.77801
215307.490883    0.00000   -0.06557   -0.03278    0.00000    0.11162    9.77801
215307.500883   -0.03278    0.00000    0.03278   -0.02232    0.12278    9.77801
215307.510883   -0.03278    0.03278    0.00000    0.00000    0.11162    9.77801
215307.520883    0.00000    0.03278    0.00000   -0.01116    0.11162    9.78917
215307.530882    0.00000   -0.06557    0.00000    0.00000    0.11162    9.78917
215307.540882    0.00000   -0.03278    0.00000   -0.03349    0.11162    9.77801
215307.550882    0.03278    0.03278    0.00000    0.00000    0.12278    9.78917
215307.560882    0.03278    0.00000    0.03278    0.00000    0.10046    9.78917
215307.570882    0.03278   -0.06557   -0.03278   -0.01116    0.11162    9.77801
215307.580882    0.06557   -0.06557   -0.03278    0.00000    0.08930    9.80033
215307.590882    0.03278   -0.06557   -0.03278   -0.02232    0.07813    9.78917
215307.600882    0.03278    0.03278    0.00000   -0.01116    0.07813    9.77801
215307.610882    0.00000   -0.03278    0.00000   -0.03349    0.08930    9.78917
215307.620882   -0.03278   -0.06557   -0.03278   -0.01116    0.08930    9.77801
215307.630882   -0.06557   -0.03278   -0.03278   -0.03349    0.08930    9.77801
215307.640882    0.00000    0.03278   -0.03278   -0.03349    0.11162    9.76685
215307.650882    0.00000   -0.03278    0.00000   -0.03349    0.10046    9.77801
215307.660881   -0.03278   -0.06557    0.00000   -0.05581    0.11162    9.78917
215307.670881    0.00000   -0.03278    0.00000   -0.03349    0.10046    9.77801
215307.680881   -0.03278    0.00000   -0.03278   -0.06697    0.10046    9.78917
215307.690881    0.00000    0.03278    0.00000   -0.05581    0.10046    9.78917
215307.700881    0.00000   -0.03278    0.00000   -0.04465    0.11162    9.78917
215307.710881   -0.03278   -0.03278    0.00000   -0.05581    0.11162    9.78917
215307.720881   -0.03278    0.03278    0.00000   -0.04465    0.10046    9.80033
215307.730881   -0.03278    0.06557    0.03278   -0.05581    0.12278    9.78917
215307.740881   -0.03278    0.06557    0.00000   -0.02232    0.11162    9.77801
215307.750881    0.00000   -0.03278    0.00000   -0.03349    0.12278    9.78917
215307.760881    0.00000    0.03278    0.03278   -0.01116    0.12278    9.77801
215307.770881    0.00000    0.06557    0.03278   -0.02232    0.11162    9.78917
215307.780881    0.00000    0.06557    0.03278   -0.01116    0.11162    9.78917
215307.790880   -0.03278    0.00000    0.00000    0.00000    0.10046    9.78917
215307.800880   -0.03278   -0.03278    0.00000   -0.01116    0.11162    9.80033
215307.810880    0.00000    0.06557    0.00000    0.00000    0.10046    9.78917
215307.820880    0.00000    0.03278    0.00000    0.01116    0.11162    9.78917
215307.830880    0.00000   -0.03278    0.03278   -0.01116    0.12278    9.77801
215307.840880    0.00000   -0.03278    0.00000    0.00000    0.11162    9.77801
215307.850880    0.00000    0.00000   -0.03278    0.01116    0.11162    9.78917
215307.860880    0.03278    0.06557   -0.03278    0.00000    0.12278    9.76685
215307.870880    0.03278    0.00000   -0.03278    0.00000    0.10046    9.78917
215307.880880    0.03278   -0.03278   -0.03278   -0.01116    0.11162    9.78917
215307.890880   -0.03278   -0.03278    0.00000    0.00000    0.10046    9.78917
215307.900880   -0.06557    0.03278    0.03278   -0.01116    0.10046    9.77801
215307.910880    0.00000    0.03278   -0.03278   -0.01116    0.10046    9.78917
215307.920879   -0.03278   -0.06557    0.00000   -0.01116    0.12278    9.77801
215307.930879   -0.03278   -0.03278    0.00000   -0.03349    0.11162    9.77801
215307.940879    0.00000    0.03278    0.00000   -0.03349    0.11162    9.80033
215307.950879    0.00000    0.03278    0.00000   -0.03349    0.10046    9.77801
215307.960879    0.03278   -0.06557    0.00000   -0.03349    0.10046    9.77801
215307.970879    0.03278   -0.03278   -0.03278   -0.02232    0.11162    9.78917
215307.980879    0.00000   -0.03278    0.00000   -0.04465    0.08930    9.78917
215307.990879    0.00000    0.00000    0.00000   -0.01116    0.08930    9.78917
215308.000878   -0.03278   -0.03278    0.00000   -0.02232    0.10046    9.77801
215308.010878   -0.03278   -0.06557    0.03278   -0.02232    0.11162    9.78917
215308.020878   -0.03278    0.03278    0.03278   -0.04465    0.12278    9.77801
215308.030878    0.00000    0.03278    0.03278   -0.03349    0.11162    9.76685
215308.040878    0.00000    0.03278    0.03278   -0.04465    0.11162    9.78917
215308.050877    0.03278   -0.03278    0.00000   -0.03349    0.11162    9.77801
215308.060877    0.00000    0.00000    0.03278   -0.02232    0.10046    9.78917
215308.070877    0.03278    0.09835    0.00000   -0.02232    0.10046    9.77801
215308.080877    0.00000    0.03278    0.03278   -0.02232    0.10046    9.81149
215308.090877   -0.03278    0.00000    0.03278   -0.04465    0.11162    9.78917
215308.100877    0.00000    0.00000    0.00000   -0.02232    0.11162    9.78917
215308.110877   -0.03278    0.06557    0.03278   -0.02232    0.12278    9.77801
215308.120877    0.00000    0.06557    0.00000    0.00000    0.13395    9.77801
215308.130877    0.03278    0.00000    0.00000    0.00000    0.12278    9.78917
215308.140877    0.03278   -0.03278   -0.03278   -0.01116    0.11162    9.78917
215308.150877    0.06557    0.00000    0.00000    0.00000    0.11162    9.78917
215308.160877    0.03278    0.06557    0.00000    0.00000    0.11162    9.77801
215308.170877    0.06557    0.00000    0.00000   -0.01116    0.10046    9.78917
215308.180876    0.03278   -0.03278   -0.03278   -0.02232    0.08930    9.77801
215308.190876    0.00000   -0.03278   -0.03278    0.00000    0.07813    9.76685
215308.200876    0.03278    0.03278   -0.03278   -0.02232    0.08930    9.78917
215308.210876    0.00000    0.03278    0.00000    0.01116    0.08930    9.77801
215308.220876    0.00000   -0.06557    0.00000   -0.01116    0.10046    9.76685
215308.230876    0.00000   -0.03278    0.00000    0.00000    0.08930    9.75568
215308.240876    0.00000    0.00000   -0.06557    0.00000    0.11162    9.76685
215308.250876    0.00000    0.03278    0.00000   -0.01116    0.08930    9.76685
215308.260876    0.00000    0.00000   -0.03278    0.01116    0.08930    9.76685
215308.270876    0.00000   -0.06557    0.00000    0.00000    0.08930    9.76685
215308.280876   -0.03278   -0.03278    0.00000    0.00000    0.08930    9.80033
215308.290876    0.00000    0.03278    0.00000   -0.01116    0.06697    9.77801
215308.300876   -0.03278   -0.03278   -0.03278   -0.02232    0.07813    9.77801
215308.310875   -0.03278   -0.06557    0.00000   -0.02232    0.10046    9.78917
215308.320875   -0.03278   -0.06557    0.00000   -0.03349    0.10046    9.77801
215308.330875    0.00000    0.00000    0.00000   -0.04465    0.11162    9.77801
215308.340875   -0.03278    0.00000    0.00000   -0.04465    0.12278    9.77801
215308.350875    0.00000   -0.06557    0.00000   -0.04465    0.10046    9.76685
215308.360875   -0.03278   -0.03278    0.00000   -0.03349    0.10046    9.76685
215308.370875    0.00000    0.00000    0.00000   -0.06697    0.10046    9.77801
215308.380875    0.00000    0.06557    0.00000   -0.05581    0.10046    9.78917
215308.390875    0.00000    0.00000    0.03278   -0.03349    0.11162    9.77801
215308.400875   -0.03278    0.00000    0.00000   -0.04465    0.12278    9.81149
215308.410875   -0.03278    0.00000    0.03278   -0.03349    0.12278    9.82266
215308.420875   -0.03278    0.03278    0.03278   -0.03349    0.14511    9.82266
215308.430875   -0.03278    0.00000    0.00000   -0.03349    0.12278    9.81149
215308.440874    0.00000   -0.03278    0.00000    0.00000    0.14511    9.81149
215308.450874    0.03278   -0.03278    0.00000   -0.02232    0.15627    9.80033
215308.460874    0.06557    0.06557    0.00000    0.00000    0.14511    9.80033
215308.470874    0.06557    0.03278   -0.03278   -0.01116    0.12278    9.80033
215308.480874    0.06557   -0.03278    0.00000    0.01116    0.11162    9.78917
215308.490874    0.06557    0.00000   -0.03278   -0.01116    0.12278    9.77801
215308.500874    0.03278    0.03278    0.00000    0.00000    0.10046    9.76685
215308.510874    0.03278    0.06557    0.00000    0.00000    0.10046    9.76685
215308.520874    0.00000    0.00000   -0.03278    0.00000    0.10046    9.76685
215308.530874    0.00000    0.00000    0.00000    0.01116    0.08930    9.75568
215308.540874   -0.03278    0.03278   -0.03278    0.03349    0.11162    9.77801
215308.550874    0.00000    0.03278    0.00000    0.01116    0.11162    9.76685
215308.560874    0.00000    0.00000    0.00000    0.01116    0.10046    9.76685
215308.570873    0.00000   -0.09835   -0.03278    0.01116    0.10046    9.77801
215308.580873    0.03278   -0.03278   -0.03278    0.00000    0.11162    9.77801
215308.590873    0.03278    0.03278   -0.06557   -0.02232    0.08930    9.77801
215308.600873    0.00000    0.00000    0.00000   -0.01116    0.07813    9.78917
215308.610873    0.03278   -0.03278   -0.03278   -0.02232    0.07813    9.78917
215308.620873    0.00000   -0.06557   -0.03278   -0.02232    0.07813    9.76685
215308.630873   -0.03278    0.00000   -0.03278   -0.01116    0.07813    9.77801
215308.640873    0.00000    0.00000    0.00000   -0.03349    0.08930    9.77801
215308.650873   -0.03278    0.00000    0.00000   -0.04465    0.10046    9.77801
215308.660873   -0.03278   -0.06557    0.00000   -0.05581    0.08930    9.78917
215308.670873   -0.03278    0.03278    0.00000   -0.04465    0.08930    9.76685
215308.680873    0.00000    0.03278    0.00000   -0.02232    0.08930    9.76685
215308.690872    0.00000    0.00000    0.00000   -0.03349    0.08930    9.77801
215308.700872   -0.03278   -0.06557    0.03278   -0.03349    0.07813    9.78917
215308.710872    0.00000   -0.03278    0.00000   -0.04465    0.07813    9.78917
215308.720872   -0.03278    0.03278    0.06557   -0.04465    0.07813    9.78917
215308.730872   -0.03278    0.03278    0.03278   -0.03349    0.11162    9.80033
215308.740872   -0.03278   -0.03278    0.03278   -0.04465    0.11162    9.81149
215308.750872   -0.03278    0.00000    0.03278   -0.03349    0.12278    9.81149
215308.760872   -0.03278    0.03278    0.03278   -0.02232    0.13395    9.81149
215308.770872    0.00000    0.06557    0.03278   -0.04465    0.10046    9.80033
215308.780872    0.00000    0.00000    0.00000   -0.03349    0.12278    9.78917
215308.790872    0.00000   -0.03278    0.00000   -0.02232    0.12278    9.80033
215308.800872    0.00000    0.03278    0.03278   -0.03349    0.11162    9.77801
215308.810872   -0.03278    0.06557    0.03278   -0.02232    0.12278    9.78917
215308.820872   -0.03278    0.03278    0.00000   -0.01116    0.10046    9.77801
215308.830871    0.00000    0.00000    0.00000   -0.02232    0.13395    9.77801
215308.840871   -0.03278    0.03278   -0.03278   -0.02232    0.11162    9.76685
215308.850871    0.00000    0.13114   -0.03278   -0.02232    0.11162    9.76685
215308.860871    0.00000    0.09835   -0.03278    0.01116    0.11162    9.76685
215308.870871   -0.03278    0.00000    0.00000   -0.02232    0.11162    9.76685
215308.880871    0.00000    0.00000    0.00000   -0.01116    0.12278    9.77801
215308.890871    0.00000    0.06557   -0.03278    0.00000    0.11162    9.76685
215308.900871    0.00000    0.06557    0.00000    0.02232    0.11162    9.78917
215308.910871    0.03278   -0.03278   -0.03278    0.00000    0.10046    9.78917
215308.920871    0.03278   -0.03278    0.00000    0.00000    0.11162    9.78917
215308.930871    0.00000    0.00000   -0.03278    0.01116    0.12278    9.78917
[truncated: 8,127,921 more chars]
