# Supplementary material for: Response spectrum-based analysis of airborne radar random vibration and multi-point control improvement
Source: Sci Rep. 2024 Mar 30;14:7565. doi: 10.1038/s41598-024-56783-y (PMC10981720; doi:10.1038/s41598-024-56783-y)
Supplement: Supplementary file 3 — Supplementary Information 3. [file 41598_2024_56783_MOESM3_ESM.txt]

Time              Gyro_X     Gyro_Y     Gyro_Z    Accel_X    Accel_Y    Accel_Z
216490.344253    0.00000    0.03278    0.00000    0.01116    0.14511    9.77801
216490.354253   -0.03278    0.03278    0.00000    0.01116    0.13395    9.77801
216490.364253   -0.03278    0.00000    0.00000    0.00000    0.16743    9.77801
216490.374252    0.03278   -0.06557    0.00000    0.04465    0.14511    9.78917
216490.384252    0.00000   -0.03278    0.00000    0.00000    0.15627    9.77801
216490.394252    0.03278    0.06557    0.00000    0.01116    0.14511    9.76685
216490.404252    0.00000    0.00000    0.00000    0.00000    0.15627    9.80033
216490.414252    0.03278   -0.06557    0.03278    0.00000    0.15627    9.77801
216490.424252    0.00000   -0.06557    0.00000   -0.02232    0.15627    9.77801
216490.434252    0.00000    0.00000    0.00000    0.00000    0.15627    9.78917
216490.444251    0.00000    0.06557   -0.03278   -0.02232    0.14511    9.78917
216490.454251    0.00000    0.00000    0.00000   -0.01116    0.15627    9.78917
216490.464251    0.00000   -0.03278    0.00000   -0.02232    0.14511    9.77801
216490.474251    0.00000    0.00000    0.00000    0.00000    0.15627    9.78917
216490.484251    0.00000    0.03278    0.00000    0.00000    0.14511    9.77801
216490.494251    0.00000    0.03278    0.00000    0.00000    0.14511    9.78917
216490.504251    0.00000    0.00000   -0.03278    0.01116    0.15627    9.77801
216490.514251    0.03278    0.00000    0.00000    0.01116    0.14511    9.77801
216490.524250    0.00000    0.00000    0.03278    0.01116    0.13395    9.77801
216490.534250    0.00000    0.03278    0.00000    0.01116    0.14511    9.80033
216490.544250    0.00000    0.00000    0.00000    0.00000    0.14511    9.78917
216490.554250    0.00000    0.00000    0.00000    0.00000    0.14511    9.77801
216490.564250   -0.03278   -0.03278    0.00000    0.02232    0.15627    9.77801
216490.574250    0.00000    0.03278    0.00000    0.01116    0.15627    9.78917
216490.584250    0.00000    0.03278    0.00000   -0.01116    0.15627    9.78917
216490.594249    0.00000   -0.03278    0.03278   -0.02232    0.14511    9.77801
216490.604249    0.00000    0.00000    0.00000    0.01116    0.13395    9.77801
216490.614249    0.03278   -0.03278   -0.03278    0.00000    0.15627    9.76685
216490.624249    0.00000    0.03278    0.00000   -0.01116    0.13395    9.78917
216490.634249    0.00000    0.03278    0.00000    0.02232    0.13395    9.77801
216490.644249    0.03278   -0.03278    0.03278    0.00000    0.14511    9.77801
216490.654249   -0.03278   -0.03278    0.00000   -0.01116    0.14511    9.78917
216490.664249   -0.03278    0.03278    0.00000    0.01116    0.14511    9.77801
216490.674248    0.00000    0.03278    0.00000    0.01116    0.15627    9.80033
216490.684248    0.00000    0.00000    0.00000    0.01116    0.15627    9.76685
216490.694248    0.00000   -0.06557    0.03278    0.00000    0.14511    9.77801
216490.704248    0.03278    0.00000    0.03278    0.00000    0.15627    9.77801
216490.714248    0.03278    0.06557    0.03278    0.00000    0.15627    9.81149
216490.724248    0.00000    0.03278    0.00000    0.01116    0.15627    9.77801
216490.734248    0.03278   -0.03278    0.00000    0.01116    0.14511    9.78917
216490.744247    0.00000   -0.03278    0.00000    0.01116    0.14511    9.80033
216490.754247    0.00000    0.00000    0.00000    0.03349    0.15627    9.76685
216490.764247    0.03278    0.03278    0.00000    0.01116    0.15627    9.78917
216490.774247    0.00000    0.03278   -0.03278    0.03349    0.14511    9.78917
216490.784247    0.00000   -0.06557   -0.03278    0.00000    0.14511    9.80033
216490.794247    0.03278    0.00000    0.00000    0.01116    0.14511    9.78917
216490.804247    0.00000    0.03278    0.00000    0.02232    0.13395    9.78917
216490.814246    0.00000    0.03278    0.03278    0.01116    0.15627    9.77801
216490.824246   -0.03278    0.00000   -0.03278    0.00000    0.14511    9.77801
216490.834246    0.00000   -0.03278    0.00000   -0.01116    0.13395    9.78917
216490.844246    0.03278    0.00000    0.00000    0.00000    0.14511    9.77801
216490.854246   -0.03278    0.03278    0.00000    0.00000    0.14511    9.78917
216490.864246    0.00000    0.03278    0.00000   -0.01116    0.14511    9.77801
216490.874246   -0.03278    0.00000   -0.03278   -0.02232    0.14511    9.80033
216490.884246    0.00000   -0.03278    0.00000   -0.02232    0.15627    9.76685
216490.894245    0.00000    0.03278   -0.03278    0.01116    0.15627    9.77801
216490.904245    0.00000    0.03278   -0.03278    0.00000    0.15627    9.77801
216490.914245    0.00000    0.00000    0.00000   -0.01116    0.14511    9.78917
216490.924245    0.00000    0.00000    0.00000   -0.01116    0.14511    9.78917
216490.934245    0.03278    0.00000    0.03278   -0.01116    0.15627    9.77801
216490.944245    0.00000    0.03278    0.00000    0.02232    0.15627    9.78917
216490.954244   -0.03278    0.03278    0.00000   -0.01116    0.16743    9.76685
216490.964244    0.00000    0.00000    0.06557    0.00000    0.15627    9.80033
216490.974244    0.00000   -0.03278    0.00000    0.01116    0.16743    9.77801
216490.984244    0.00000    0.03278    0.00000    0.01116    0.14511    9.78917
216490.994244    0.00000    0.03278    0.00000    0.01116    0.14511    9.77801
216491.004254    0.00000    0.03278    0.00000    0.01116    0.15627    9.78917
216491.014253    0.00000    0.00000    0.00000   -0.01116    0.15627    9.77801
216491.024253    0.03278   -0.03278    0.03278    0.00000    0.15627    9.77801
216491.034253    0.03278    0.03278    0.03278    0.02232    0.15627    9.78917
216491.044253   -0.03278    0.03278    0.00000    0.00000    0.15627    9.77801
216491.054253    0.00000    0.03278    0.00000   -0.01116    0.14511    9.78917
216491.064253    0.00000   -0.03278    0.00000    0.01116    0.14511    9.77801
216491.074253    0.00000   -0.03278   -0.03278    0.01116    0.14511    9.78917
216491.084253   -0.03278    0.03278    0.00000    0.01116    0.15627    9.77801
216491.094252    0.00000    0.06557   -0.03278    0.01116    0.14511    9.76685
216491.104252    0.00000    0.00000    0.03278    0.00000    0.14511    9.78917
216491.114252    0.00000   -0.03278    0.00000    0.00000    0.14511    9.78917
216491.124252    0.00000    0.00000   -0.03278    0.02232    0.13395    9.78917
216491.134252    0.00000    0.03278    0.00000    0.00000    0.14511    9.77801
216491.144252    0.00000    0.03278   -0.03278    0.00000    0.14511    9.78917
216491.154252   -0.03278   -0.03278    0.03278    0.00000    0.14511    9.77801
216491.164251    0.03278   -0.03278    0.03278    0.00000    0.14511    9.78917
216491.174251   -0.03278    0.03278    0.00000    0.01116    0.15627    9.78917
216491.184251    0.00000    0.06557    0.03278    0.02232    0.16743    9.76685
216491.194251    0.03278   -0.03278    0.03278    0.02232    0.15627    9.78917
216491.204251    0.00000   -0.03278    0.00000    0.00000    0.14511    9.77801
216491.214251    0.00000    0.00000    0.00000    0.00000    0.15627    9.77801
216491.224251   -0.03278    0.03278    0.00000    0.02232    0.15627    9.77801
216491.234250    0.00000    0.00000    0.00000    0.00000    0.14511    9.78917
216491.244250    0.03278   -0.03278    0.00000    0.02232    0.16743    9.77801
216491.254250   -0.03278   -0.06557    0.00000   -0.01116    0.15627    9.78917
216491.264250   -0.03278    0.03278    0.00000    0.01116    0.14511    9.77801
216491.274250    0.03278    0.03278    0.00000    0.01116    0.14511    9.76685
216491.284250   -0.03278    0.00000    0.00000   -0.02232    0.14511    9.78917
216491.294250   -0.03278   -0.06557    0.00000    0.01116    0.15627    9.75568
216491.304250    0.03278   -0.03278    0.00000    0.00000    0.15627    9.78917
216491.314249   -0.03278    0.03278    0.00000    0.01116    0.14511    9.78917
216491.324249   -0.03278    0.03278   -0.03278    0.00000    0.13395    9.78917
216491.334249    0.00000   -0.03278   -0.03278    0.00000    0.14511    9.76685
216491.344249    0.00000   -0.06557    0.00000    0.01116    0.14511    9.78917
216491.354249    0.00000    0.00000    0.00000    0.00000    0.15627    9.78917
216491.364249    0.00000    0.03278    0.00000    0.00000    0.15627    9.76685
216491.374249    0.00000    0.03278   -0.03278    0.00000    0.15627    9.80033
216491.384248    0.00000   -0.03278    0.00000    0.02232    0.15627    9.77801
216491.394248    0.00000   -0.06557    0.00000    0.00000    0.14511    9.80033
216491.404248    0.00000    0.03278   -0.03278    0.02232    0.14511    9.78917
216491.414248    0.03278    0.03278    0.03278    0.01116    0.15627    9.80033
216491.424248   -0.03278    0.00000    0.03278   -0.01116    0.15627    9.77801
216491.434248   -0.03278   -0.03278    0.00000   -0.01116    0.15627    9.78917
216491.444248    0.00000   -0.03278    0.00000    0.01116    0.15627    9.78917
216491.454247    0.00000    0.03278    0.00000    0.00000    0.14511    9.78917
216491.464247   -0.03278    0.03278   -0.03278    0.01116    0.15627    9.78917
216491.474247    0.00000   -0.03278    0.03278   -0.01116    0.15627    9.77801
216491.484247    0.03278   -0.06557    0.00000    0.00000    0.14511    9.78917
216491.494247    0.03278    0.00000    0.00000    0.01116    0.15627    9.77801
216491.504247    0.00000    0.06557    0.00000    0.01116    0.13395    9.77801
216491.514247    0.00000    0.00000    0.00000    0.02232    0.13395    9.77801
216491.524246    0.00000   -0.03278    0.00000    0.00000    0.14511    9.77801
216491.534246   -0.03278   -0.03278   -0.03278    0.00000    0.13395    9.77801
216491.544246   -0.03278    0.00000    0.00000    0.01116    0.14511    9.77801
216491.554246   -0.03278    0.06557    0.00000    0.01116    0.15627    9.77801
216491.564246    0.00000    0.00000   -0.03278    0.00000    0.15627    9.76685
216491.574246    0.00000   -0.03278   -0.03278    0.00000    0.14511    9.77801
216491.584246   -0.03278    0.00000   -0.03278    0.01116    0.16743    9.78917
216491.594246    0.00000    0.03278    0.00000    0.01116    0.15627    9.78917
216491.604245   -0.03278    0.06557   -0.03278   -0.01116    0.15627    9.78917
216491.614245    0.00000   -0.03278   -0.03278    0.03349    0.14511    9.77801
216491.624245    0.00000   -0.06557    0.00000    0.00000    0.14511    9.80033
216491.634245    0.00000    0.03278    0.00000    0.01116    0.14511    9.78917
216491.644245    0.00000    0.06557    0.00000    0.01116    0.15627    9.81149
216491.654245    0.00000    0.00000    0.00000    0.00000    0.15627    9.77801
216491.664245    0.00000   -0.03278   -0.03278    0.02232    0.14511    9.80033
216491.674244   -0.03278   -0.06557    0.00000   -0.02232    0.16743    9.77801
216491.684244    0.00000    0.03278   -0.03278    0.00000    0.15627    9.78917
216491.694244    0.03278    0.06557    0.00000    0.00000    0.14511    9.78917
216491.704244    0.00000    0.00000   -0.03278    0.00000    0.14511    9.77801
216491.714244    0.00000   -0.06557    0.03278    0.00000    0.13395    9.78917
216491.724244    0.03278   -0.03278   -0.03278    0.00000    0.14511    9.77801
216491.734244   -0.03278    0.03278    0.00000    0.01116    0.14511    9.80033
216491.744243   -0.03278    0.03278    0.03278    0.00000    0.16743    9.78917
216491.754243    0.00000   -0.03278    0.00000   -0.01116    0.13395    9.77801
216491.764243    0.03278   -0.03278   -0.03278    0.02232    0.16743    9.77801
216491.774243    0.03278    0.03278    0.00000   -0.01116    0.15627    9.78917
216491.784243    0.00000    0.03278    0.00000    0.00000    0.15627    9.77801
216491.794243    0.00000    0.00000    0.03278    0.00000    0.14511    9.78917
216491.804243    0.00000   -0.06557    0.00000    0.02232    0.14511    9.76685
216491.814243    0.00000    0.00000    0.00000   -0.01116    0.14511    9.77801
216491.824242    0.00000    0.06557   -0.03278    0.00000    0.14511    9.77801
216491.834242    0.00000    0.03278    0.00000    0.01116    0.15627    9.78917
216491.844242    0.00000   -0.03278    0.00000    0.01116    0.14511    9.76685
216491.854242   -0.03278   -0.06557   -0.03278   -0.01116    0.15627    9.78917
216491.864242    0.00000    0.06557    0.00000    0.01116    0.15627    9.77801
216491.874242    0.00000    0.06557    0.00000    0.00000    0.15627    9.80033
216491.884242    0.00000    0.03278    0.00000    0.01116    0.14511    9.78917
216491.894241    0.00000   -0.03278    0.03278    0.00000    0.14511    9.78917
216491.904241    0.00000   -0.03278    0.00000   -0.01116    0.15627    9.77801
216491.914241   -0.03278    0.06557    0.00000    0.00000    0.14511    9.80033
216491.924241   -0.03278    0.06557    0.00000    0.01116    0.13395    9.78917
216491.934241    0.00000    0.03278    0.00000    0.00000    0.14511    9.77801
216491.944241   -0.03278   -0.03278    0.03278   -0.01116    0.13395    9.77801
216491.954241    0.03278   -0.03278   -0.03278    0.00000    0.14511    9.77801
216491.964240    0.00000    0.03278    0.00000    0.00000    0.13395    9.77801
216491.974240    0.00000    0.03278   -0.03278    0.02232    0.14511    9.76685
216491.984240    0.03278   -0.03278    0.03278    0.01116    0.14511    9.80033
216491.994240    0.00000   -0.03278    0.00000   -0.01116    0.14511    9.77801
216492.004250    0.00000    0.00000    0.00000   -0.02232    0.13395    9.80033
216492.014250    0.00000    0.06557    0.00000   -0.02232    0.14511    9.80033
216492.024250   -0.03278    0.03278    0.00000    0.01116    0.14511    9.80033
216492.034249    0.00000   -0.03278    0.00000    0.01116    0.17859    9.78917
216492.044249    0.03278   -0.06557   -0.03278   -0.01116    0.15627    9.78917
216492.054249   -0.03278    0.06557    0.00000    0.00000    0.15627    9.80033
216492.064249    0.00000    0.03278    0.03278    0.01116    0.15627    9.77801
216492.074249    0.00000    0.00000    0.00000    0.01116    0.14511    9.80033
216492.084249    0.00000   -0.06557   -0.03278    0.00000    0.16743    9.77801
216492.094249    0.00000    0.00000   -0.03278    0.00000    0.14511    9.78917
216492.104249    0.00000    0.00000    0.00000    0.00000    0.15627    9.77801
216492.114248    0.00000    0.03278    0.03278    0.00000    0.15627    9.78917
216492.124248    0.00000   -0.03278    0.00000    0.00000    0.14511    9.77801
216492.134248    0.00000   -0.06557    0.03278    0.00000    0.15627    9.76685
216492.144248    0.00000    0.00000   -0.03278    0.01116    0.14511    9.78917
216492.154248   -0.03278    0.03278    0.00000    0.01116    0.14511    9.78917
216492.164248    0.00000   -0.03278   -0.03278   -0.01116    0.13395    9.80033
216492.174248    0.03278   -0.06557    0.00000    0.00000    0.15627    9.77801
216492.184247    0.03278    0.00000    0.00000    0.01116    0.13395    9.76685
216492.194247    0.00000    0.03278    0.00000   -0.01116    0.14511    9.80033
216492.204247    0.00000    0.00000    0.00000    0.01116    0.14511    9.77801
216492.214247    0.00000   -0.06557    0.00000    0.00000    0.14511    9.80033
216492.224247    0.00000   -0.03278    0.00000    0.01116    0.14511    9.77801
216492.234247    0.03278    0.03278    0.03278    0.01116    0.15627    9.78917
216492.244247    0.00000    0.06557   -0.03278    0.02232    0.14511    9.77801
216492.254246    0.00000    0.00000    0.00000    0.00000    0.15627    9.78917
216492.264246    0.00000   -0.06557    0.00000    0.00000    0.15627    9.77801
216492.274246    0.00000   -0.03278    0.03278    0.00000    0.15627    9.78917
216492.284246   -0.03278    0.03278    0.03278   -0.01116    0.13395    9.80033
216492.294246    0.00000    0.03278    0.00000    0.00000    0.14511    9.77801
216492.304246    0.00000    0.00000    0.03278    0.00000    0.14511    9.80033
216492.314246   -0.03278   -0.06557   -0.03278    0.02232    0.15627    9.75568
216492.324246    0.00000    0.00000   -0.03278    0.00000    0.14511    9.78917
216492.334245    0.00000    0.06557    0.00000    0.02232    0.14511    9.76685
216492.344245    0.00000    0.00000   -0.03278   -0.01116    0.15627    9.78917
216492.354245    0.00000   -0.03278    0.00000   -0.01116    0.15627    9.77801
216492.364245    0.00000   -0.06557    0.00000   -0.02232    0.14511    9.78917
216492.374245    0.00000    0.03278    0.00000   -0.01116    0.15627    9.77801
216492.384245    0.03278    0.06557    0.03278    0.00000    0.14511    9.76685
216492.394245   -0.03278   -0.03278    0.00000   -0.01116    0.14511    9.80033
216492.404244    0.00000   -0.03278    0.00000    0.01116    0.15627    9.77801
216492.414244   -0.03278    0.00000    0.00000    0.00000    0.13395    9.78917
216492.424244    0.00000    0.03278    0.03278    0.01116    0.16743    9.80033
216492.434244    0.00000    0.03278    0.00000    0.02232    0.13395    9.80033
216492.444244    0.00000   -0.06557    0.00000    0.01116    0.13395    9.78917
216492.454244   -0.03278   -0.03278    0.00000    0.00000    0.16743    9.80033
216492.464244    0.00000    0.00000    0.00000    0.01116    0.14511    9.80033
216492.474243    0.00000    0.06557    0.00000   -0.02232    0.14511    9.77801
216492.484243    0.00000    0.03278   -0.03278   -0.01116    0.13395    9.78917
216492.494243    0.00000   -0.03278   -0.03278    0.00000    0.15627    9.78917
216492.504243    0.00000   -0.03278    0.00000    0.00000    0.14511    9.78917
216492.514243    0.00000    0.06557    0.03278    0.00000    0.14511    9.78917
216492.524243    0.03278    0.03278    0.00000    0.01116    0.14511    9.77801
216492.534243    0.00000    0.00000   -0.03278    0.02232    0.14511    9.77801
216492.544243    0.00000   -0.03278    0.00000   -0.01116    0.15627    9.77801
216492.554242    0.00000    0.00000    0.00000    0.00000    0.15627    9.78917
216492.564242    0.00000    0.06557    0.00000    0.00000    0.15627    9.77801
216492.574242    0.03278    0.03278    0.00000    0.01116    0.14511    9.78917
216492.584242    0.03278   -0.03278    0.00000    0.01116    0.15627    9.77801
216492.594242    0.00000   -0.03278    0.00000    0.00000    0.14511    9.78917
216492.604242    0.03278    0.03278   -0.03278   -0.01116    0.15627    9.78917
216492.614242    0.00000    0.06557    0.00000   -0.01116    0.14511    9.77801
216492.624241   -0.03278    0.00000    0.00000    0.01116    0.13395    9.77801
216492.634241    0.03278   -0.06557    0.00000    0.00000    0.14511    9.77801
216492.644241   -0.03278   -0.03278    0.00000    0.02232    0.15627    9.78917
216492.654241    0.00000    0.06557   -0.03278    0.02232    0.14511    9.76685
216492.664241    0.00000    0.06557    0.00000    0.00000    0.13395    9.77801
216492.674241   -0.03278   -0.03278    0.00000   -0.01116    0.13395    9.77801
216492.684241   -0.03278   -0.06557   -0.03278   -0.01116    0.15627    9.78917
216492.694240    0.00000    0.03278    0.03278    0.00000    0.14511    9.77801
216492.704240    0.00000    0.06557    0.00000    0.00000    0.14511    9.78917
216492.714240   -0.03278    0.03278    0.00000    0.01116    0.15627    9.77801
216492.724240    0.03278   -0.03278    0.00000    0.03349    0.15627    9.77801
216492.734240    0.00000   -0.03278    0.00000    0.01116    0.14511    9.78917
216492.744240    0.00000    0.03278    0.03278    0.02232    0.15627    9.78917
216492.754240    0.00000    0.06557   -0.03278    0.01116    0.15627    9.78917
216492.764239    0.00000   -0.03278   -0.03278    0.01116    0.14511    9.78917
216492.774239    0.00000   -0.06557    0.00000    0.01116    0.14511    9.78917
216492.784239    0.00000   -0.06557   -0.03278   -0.01116    0.15627    9.80033
216492.794239    0.00000    0.03278    0.03278   -0.01116    0.15627    9.78917
216492.804239    0.00000    0.03278    0.00000    0.01116    0.15627    9.80033
216492.814239    0.00000    0.00000    0.00000    0.00000    0.13395    9.78917
216492.824239    0.03278   -0.06557   -0.03278   -0.02232    0.15627    9.78917
216492.834239    0.00000    0.00000    0.00000    0.02232    0.15627    9.75568
216492.844238    0.03278    0.03278    0.00000   -0.01116    0.14511    9.78917
216492.854238    0.00000    0.03278    0.00000    0.00000    0.13395    9.76685
216492.864238    0.00000   -0.06557    0.00000    0.00000    0.14511    9.77801
216492.874238    0.00000   -0.06557    0.00000   -0.01116    0.13395    9.76685
216492.884238   -0.03278    0.03278    0.00000   -0.01116    0.15627    9.78917
216492.894238   -0.03278    0.03278    0.00000    0.03349    0.15627    9.76685
216492.904238    0.03278   -0.03278    0.00000   -0.01116    0.15627    9.77801
216492.914238    0.00000   -0.03278    0.00000    0.00000    0.13395    9.80033
216492.924237    0.00000   -0.03278    0.00000    0.01116    0.14511    9.77801
216492.934237    0.00000    0.06557   -0.03278    0.00000    0.13395    9.81149
216492.944237    0.00000    0.03278    0.00000    0.00000    0.16743    9.78917
216492.954237    0.00000   -0.03278    0.00000    0.01116    0.14511    9.81149
216492.964237   -0.03278   -0.03278    0.03278    0.00000    0.15627    9.78917
216492.974237    0.00000    0.03278   -0.03278    0.01116    0.14511    9.78917
216492.984237    0.00000    0.03278    0.03278    0.01116    0.14511    9.80033
216492.994236   -0.03278    0.03278    0.03278   -0.01116    0.14511    9.78917
216493.004246    0.00000   -0.03278    0.00000   -0.01116    0.14511    9.78917
216493.014246    0.00000   -0.03278    0.03278   -0.01116    0.14511    9.77801
216493.024246   -0.03278    0.00000   -0.03278    0.01116    0.14511    9.80033
216493.034246    0.00000    0.00000   -0.03278    0.01116    0.16743    9.77801
216493.044246    0.00000   -0.03278    0.00000   -0.01116    0.13395    9.80033
216493.054246   -0.03278   -0.03278    0.03278    0.01116    0.15627    9.76685
216493.064245    0.00000   -0.03278    0.00000    0.00000    0.14511    9.77801
216493.074245    0.00000    0.03278    0.00000   -0.01116    0.15627    9.80033
216493.084245   -0.03278    0.00000    0.00000   -0.01116    0.14511    9.77801
216493.094245   -0.03278    0.00000    0.03278    0.00000    0.16743    9.78917
216493.104245    0.00000   -0.03278   -0.06557   -0.01116    0.16743    9.78917
216493.114245    0.00000    0.03278    0.00000    0.01116    0.14511    9.80033
216493.124245    0.03278    0.03278    0.00000    0.01116    0.16743    9.78917
216493.134244    0.00000    0.03278    0.00000    0.00000    0.14511    9.80033
216493.144244   -0.03278   -0.03278   -0.03278    0.00000    0.16743    9.78917
216493.154244    0.00000   -0.03278   -0.03278    0.01116    0.14511    9.77801
216493.164244   -0.03278    0.06557    0.00000    0.03349    0.15627    9.78917
216493.174244    0.00000    0.06557    0.00000    0.03349    0.13395    9.76685
216493.184244    0.00000   -0.03278    0.00000    0.01116    0.15627    9.78917
216493.194244    0.00000   -0.03278    0.00000    0.03349    0.15627    9.77801
216493.204244    0.00000    0.03278    0.00000    0.01116    0.14511    9.77801
216493.214243   -0.03278    0.06557    0.00000    0.01116    0.14511    9.76685
216493.224243    0.00000    0.03278    0.00000    0.01116    0.14511    9.77801
216493.234243    0.03278   -0.03278    0.03278    0.01116    0.15627    9.78917
216493.244243    0.00000   -0.03278    0.00000    0.03349    0.12278    9.77801
216493.254243   -0.03278    0.03278    0.00000    0.02232    0.12278    9.80033
216493.264243    0.00000    0.03278   -0.03278    0.02232    0.14511    9.76685
216493.274243   -0.03278    0.00000    0.00000    0.02232    0.13395    9.78917
216493.284242    0.00000   -0.03278    0.00000    0.02232    0.14511    9.77801
216493.294242   -0.03278   -0.03278    0.00000    0.01116    0.15627    9.80033
216493.304242    0.00000    0.03278    0.00000    0.00000    0.14511    9.78917
216493.314242   -0.03278    0.03278    0.00000   -0.02232    0.13395    9.78917
216493.324242   -0.03278   -0.06557    0.00000   -0.01116    0.15627    9.80033
216493.334242    0.00000   -0.03278    0.00000    0.01116    0.15627    9.80033
216493.344242   -0.03278    0.03278    0.00000   -0.01116    0.14511    9.78917
216493.354241    0.00000    0.03278    0.00000    0.00000    0.15627    9.77801
216493.364241   -0.03278    0.00000    0.00000   -0.01116    0.15627    9.80033
216493.374241    0.00000   -0.03278    0.03278    0.01116    0.14511    9.78917
216493.384241    0.00000    0.00000    0.00000    0.00000    0.14511    9.78917
216493.394241    0.00000    0.03278   -0.03278    0.02232    0.15627    9.77801
216493.404241    0.03278    0.03278   -0.03278    0.01116    0.14511    9.78917
216493.414241    0.00000    0.00000    0.00000    0.02232    0.15627    9.77801
216493.424240    0.03278   -0.03278    0.00000    0.00000    0.15627    9.77801
216493.434240    0.00000    0.00000    0.00000    0.00000    0.14511    9.78917
216493.444240    0.00000    0.03278    0.03278    0.03349    0.14511    9.76685
216493.454240    0.00000    0.06557    0.03278   -0.01116    0.14511    9.80033
216493.464240    0.00000   -0.03278    0.00000    0.01116    0.15627    9.76685
216493.474240    0.00000   -0.03278    0.00000    0.00000    0.14511    9.78917
216493.484240   -0.03278    0.00000    0.00000    0.01116    0.15627    9.78917
216493.494240   -0.03278    0.06557    0.03278   -0.01116    0.16743    9.77801
216493.504239    0.00000    0.00000   -0.03278    0.00000    0.15627    9.77801
216493.514239    0.00000   -0.03278    0.00000    0.00000    0.15627    9.77801
216493.524239    0.00000    0.00000    0.00000    0.01116    0.14511    9.78917
216493.534239    0.00000    0.06557    0.00000    0.00000    0.15627    9.78917
216493.544239    0.00000    0.06557    0.03278    0.01116    0.13395    9.80033
216493.554239    0.00000   -0.03278    0.00000    0.01116    0.15627    9.77801
216493.564239   -0.03278   -0.03278   -0.03278    0.01116    0.14511    9.77801
216493.574238    0.03278    0.00000    0.03278    0.01116    0.14511    9.77801
216493.584238    0.00000    0.06557    0.00000    0.01116    0.14511    9.80033
216493.594238    0.00000    0.00000    0.00000   -0.01116    0.15627    9.78917
216493.604238    0.00000   -0.03278    0.00000    0.01116    0.14511    9.77801
216493.614238    0.00000   -0.06557    0.03278    0.01116    0.15627    9.78917
216493.624238    0.00000    0.03278    0.00000    0.01116    0.15627    9.78917
216493.634238    0.03278    0.03278    0.03278    0.02232    0.14511    9.78917
216493.644237   -0.03278    0.00000    0.03278    0.02232    0.15627    9.78917
216493.654237   -0.03278   -0.06557    0.00000    0.01116    0.14511    9.77801
216493.664237    0.00000    0.00000    0.00000    0.01116    0.14511    9.77801
216493.674237   -0.03278    0.03278    0.00000    0.01116    0.14511    9.77801
216493.684237    0.00000    0.00000    0.00000   -0.01116    0.15627    9.80033
216493.694237    0.00000   -0.03278    0.00000    0.00000    0.15627    9.76685
216493.704237    0.00000   -0.06557   -0.03278    0.00000    0.13395    9.78917
216493.714236    0.00000    0.06557   -0.03278    0.02232    0.14511    9.77801
216493.724236    0.00000    0.03278    0.03278   -0.02232    0.14511    9.78917
216493.734236   -0.03278   -0.03278    0.00000    0.00000    0.15627    9.78917
216493.744236    0.00000   -0.03278    0.00000    0.00000    0.14511    9.76685
216493.754236    0.00000   -0.03278    0.00000    0.01116    0.15627    9.78917
216493.764236   -0.03278    0.03278    0.00000   -0.01116    0.16743    9.78917
216493.774236    0.00000    0.06557   -0.03278    0.00000    0.15627    9.78917
216493.784236    0.00000    0.00000    0.00000    0.01116    0.16743    9.77801
216493.794235    0.00000   -0.03278    0.00000    0.00000    0.14511    9.80033
216493.804235    0.00000    0.03278    0.00000    0.01116    0.15627    9.77801
216493.814235    0.03278    0.03278    0.03278    0.00000    0.14511    9.80033
216493.824235    0.00000    0.00000    0.00000    0.00000    0.14511    9.76685
216493.834235    0.00000    0.00000    0.00000    0.00000    0.15627    9.77801
216493.844235    0.00000   -0.03278    0.03278    0.00000    0.15627    9.77801
216493.854235    0.00000    0.03278    0.00000   -0.02232    0.15627    9.77801
216493.864234   -0.03278    0.03278    0.00000    0.00000    0.15627    9.80033
216493.874234    0.00000    0.00000    0.00000   -0.01116    0.16743    9.78917
216493.884234    0.00000   -0.06557    0.00000   -0.01116    0.15627    9.81149
216493.894234    0.00000   -0.03278    0.00000    0.00000    0.15627    9.78917
216493.904234    0.00000    0.03278    0.00000    0.00000    0.15627    9.80033
216493.914234    0.00000    0.03278    0.00000    0.00000    0.15627    9.77801
216493.924234    0.00000   -0.03278   -0.03278    0.00000    0.14511    9.77801
216493.934233    0.00000    0.00000    0.00000    0.00000    0.15627    9.80033
216493.944233    0.00000    0.00000    0.00000    0.00000    0.16743    9.77801
216493.954233    0.00000    0.03278   -0.03278    0.00000    0.15627    9.78917
216493.964233    0.00000    0.03278    0.00000    0.01116    0.15627    9.77801
216493.974233    0.00000    0.00000    0.00000    0.01116    0.14511    9.78917
216493.984233    0.00000    0.00000    0.00000    0.02232    0.14511    9.78917
216493.994233    0.00000    0.03278    0.03278    0.00000    0.13395    9.77801
216494.004242    0.00000    0.06557    0.00000    0.01116    0.14511    9.78917
216494.014242   -0.03278   -0.03278    0.00000    0.02232    0.13395    9.77801
216494.024242    0.00000   -0.03278    0.00000    0.03349    0.14511    9.77801
216494.034242    0.00000    0.00000    0.00000    0.01116    0.13395    9.76685
216494.044242   -0.03278    0.03278    0.00000    0.01116    0.14511    9.78917
216494.054242   -0.03278    0.03278    0.00000    0.00000    0.15627    9.77801
216494.064242    0.00000   -0.03278    0.06557    0.02232    0.15627    9.77801
216494.074242   -0.03278   -0.06557    0.00000    0.00000    0.14511    9.77801
216494.084241    0.03278    0.03278    0.00000    0.01116    0.15627    9.80033
216494.094241   -0.03278    0.06557    0.00000    0.01116    0.14511    9.78917
216494.104241    0.00000    0.00000    0.00000    0.02232    0.14511    9.78917
216494.114241   -0.03278   -0.06557    0.00000    0.00000    0.15627    9.81149
216494.124241    0.00000   -0.03278    0.00000   -0.01116    0.14511    9.77801
216494.134241    0.00000    0.03278    0.00000    0.00000    0.14511    9.81149
216494.144240    0.00000    0.03278    0.00000    0.01116    0.16743    9.77801
216494.154240    0.03278   -0.03278    0.00000    0.01116    0.14511    9.78917
216494.164240    0.00000   -0.06557    0.03278   -0.01116    0.14511    9.77801
216494.174240    0.00000    0.00000   -0.03278    0.00000    0.13395    9.80033
216494.184240    0.00000    0.06557    0.03278    0.02232    0.14511    9.80033
216494.194240    0.03278    0.00000    0.03278    0.00000    0.15627    9.78917
216494.204240    0.00000   -0.06557    0.00000    0.01116    0.15627    9.78917
216494.214240    0.00000   -0.06557    0.00000    0.00000    0.15627    9.77801
216494.224239   -0.03278    0.03278    0.00000    0.00000    0.15627    9.78917
216494.234239    0.00000    0.03278    0.03278    0.00000    0.16743    9.77801
216494.244239    0.00000    0.00000   -0.03278    0.00000    0.13395    9.77801
216494.254239    0.00000   -0.03278    0.00000    0.02232    0.14511    9.77801
216494.264239    0.00000    0.00000    0.00000    0.00000    0.15627    9.77801
216494.274239    0.00000    0.06557    0.00000   -0.01116    0.13395    9.80033
216494.284239    0.00000    0.03278    0.00000    0.00000    0.14511    9.78917
216494.294238    0.00000   -0.03278   -0.03278    0.02232    0.14511    9.78917
216494.304238    0.00000   -0.06557   -0.03278   -0.01116    0.14511    9.77801
216494.314238    0.00000    0.03278   -0.03278    0.01116    0.14511    9.80033
216494.324238    0.00000    0.06557   -0.03278    0.01116    0.15627    9.77801
216494.334238    0.00000    0.00000    0.03278   -0.01116    0.14511    9.77801
216494.344238    0.00000   -0.03278   -0.03278    0.01116    0.14511    9.78917
216494.354238    0.00000    0.00000    0.00000    0.00000    0.15627    9.77801
216494.364237    0.00000    0.06557    0.00000    0.00000    0.15627    9.80033
216494.374237   -0.03278    0.06557    0.00000    0.01116    0.14511    9.76685
216494.384237    0.00000    0.00000    0.03278    0.00000    0.14511    9.80033
216494.394237    0.00000   -0.03278   -0.03278    0.02232    0.14511    9.77801
216494.404237    0.00000    0.00000    0.00000    0.01116    0.14511    9.80033
216494.414237   -0.03278    0.06557    0.00000    0.01116    0.15627    9.78917
216494.424237    0.00000    0.03278    0.00000    0.00000    0.14511    9.80033
216494.434237    0.00000   -0.03278    0.00000    0.00000    0.15627    9.78917
216494.444236    0.03278   -0.03278    0.00000    0.00000    0.14511    9.78917
216494.454236    0.03278    0.03278    0.03278    0.00000    0.13395    9.78917
216494.464236    0.00000    0.06557    0.00000    0.01116    0.15627    9.76685
216494.474236    0.00000    0.00000    0.03278    0.00000    0.13395    9.78917
216494.484236    0.03278   -0.09835    0.00000    0.00000    0.14511    9.76685
216494.494236    0.00000   -0.03278    0.00000    0.00000    0.14511    9.77801
216494.504236   -0.03278    0.03278    0.03278    0.02232    0.14511    9.77801
216494.514235    0.03278    0.03278    0.00000    0.00000    0.13395    9.77801
216494.524235   -0.03278   -0.06557    0.00000    0.00000    0.15627    9.78917
216494.534235   -0.03278   -0.03278    0.00000    0.01116    0.15627    9.78917
216494.544235    0.00000    0.03278    0.00000    0.01116    0.15627    9.80033
216494.554235    0.00000    0.06557    0.00000    0.00000    0.15627    9.76685
216494.564235   -0.03278    0.00000    0.00000    0.01116    0.14511    9.80033
216494.574235    0.03278    0.00000    0.00000    0.01116    0.15627    9.78917
216494.584234    0.03278   -0.03278    0.00000   -0.01116    0.14511    9.77801
216494.594234    0.03278    0.06557    0.00000    0.01116    0.14511    9.78917
216494.604234    0.00000    0.03278   -0.03278    0.01116    0.15627    9.80033
216494.614234   -0.03278   -0.03278    0.00000    0.01116    0.15627    9.77801
216494.624234    0.03278   -0.03278    0.00000    0.01116    0.15627    9.76685
216494.634234    0.00000    0.00000   -0.03278    0.00000    0.15627    9.78917
216494.644234   -0.03278    0.03278   -0.03278    0.01116    0.15627    9.77801
216494.654233    0.03278    0.03278    0.03278    0.02232    0.14511    9.77801
216494.664233    0.00000   -0.03278    0.03278    0.00000    0.15627    9.77801
216494.674233   -0.03278   -0.03278    0.00000   -0.01116    0.14511    9.77801
216494.684233    0.03278    0.03278   -0.03278    0.01116    0.15627    9.77801
216494.694233    0.03278    0.06557    0.03278   -0.01116    0.15627    9.77801
216494.704233    0.00000   -0.03278    0.00000    0.00000    0.15627    9.78917
216494.714233    0.00000   -0.03278    0.00000    0.02232    0.15627    9.77801
216494.724232    0.00000    0.00000    0.03278    0.02232    0.13395    9.78917
216494.734232    0.00000    0.03278    0.00000    0.00000    0.14511    9.77801
216494.744232    0.00000    0.03278   -0.03278    0.02232    0.14511    9.77801
216494.754232   -0.03278    0.00000    0.00000    0.00000    0.15627    9.76685
216494.764232    0.03278   -0.03278   -0.03278    0.01116    0.14511    9.77801
216494.774232    0.00000    0.03278    0.00000    0.01116    0.14511    9.78917
216494.784232    0.00000    0.06557    0.00000    0.01116    0.14511    9.78917
216494.794232    0.00000    0.03278    0.00000    0.02232    0.13395    9.77801
216494.804231    0.00000   -0.03278    0.00000    0.00000    0.16743    9.77801
216494.814231    0.00000   -0.03278   -0.03278    0.01116    0.13395    9.80033
216494.824231    0.00000    0.03278    0.00000    0.01116    0.15627    9.77801
216494.834231   -0.03278    0.03278    0.00000    0.00000    0.13395    9.78917
216494.844231    0.00000    0.00000   -0.03278    0.00000    0.16743    9.77801
216494.854231    0.03278   -0.03278    0.00000    0.00000    0.14511    9.77801
216494.864231    0.03278    0.00000    0.03278   -0.01116    0.14511    9.78917
216494.874230    0.00000    0.03278    0.00000   -0.01116    0.15627    9.78917
216494.884230    0.00000    0.00000    0.00000   -0.01116    0.14511    9.80033
216494.894230   -0.03278   -0.03278    0.00000    0.00000    0.14511    9.76685
216494.904230    0.00000    0.00000    0.03278   -0.02232    0.14511    9.78917
216494.914230   -0.03278    0.00000    0.03278    0.01116    0.15627    9.78917
216494.924230   -0.03278    0.03278    0.00000    0.00000    0.15627    9.77801
216494.934230    0.00000    0.00000   -0.03278   -0.02232    0.16743    9.77801
216494.944230    0.00000   -0.06557    0.03278   -0.01116    0.15627    9.77801
216494.954229    0.00000   -0.03278    0.03278   -0.02232    0.16743    9.80033
216494.964229    0.00000    0.06557    0.00000   -0.01116    0.14511    9.76685
216494.974229   -0.03278    0.03278    0.00000   -0.01116    0.13395    9.78917
216494.984229    0.03278   -0.03278    0.00000   -0.01116    0.15627    9.78917
216494.994229    0.00000    0.00000    0.00000    0.00000    0.14511    9.78917
216495.004239    0.03278    0.00000   -0.03278   -0.02232    0.14511    9.78917
216495.014239    0.00000    0.03278    0.03278    0.00000    0.14511    9.78917
216495.024238    0.00000    0.03278   -0.03278    0.00000    0.15627    9.78917
216495.034238    0.00000    0.00000    0.00000    0.01116    0.14511    9.77801
216495.044238    0.03278   -0.03278    0.00000    0.00000    0.15627    9.78917
216495.054238    0.00000    0.03278    0.00000    0.00000    0.13395    9.77801
216495.064238    0.00000    0.06557    0.00000    0.02232    0.15627    9.77801
216495.074238    0.03278    0.03278    0.00000    0.01116    0.13395    9.78917
216495.084238    0.03278   -0.03278    0.03278    0.02232    0.14511    9.80033
216495.094237   -0.03278    0.00000    0.00000    0.00000    0.14511    9.78917
216495.104237    0.00000    0.06557    0.00000    0.02232    0.14511    9.78917
216495.114237    0.00000    0.03278    0.00000    0.01116    0.15627    9.77801
216495.124237    0.00000    0.00000   -0.03278    0.01116    0.14511    9.76685
216495.134237    0.00000    0.00000    0.03278    0.01116    0.14511    9.78917
216495.144237    0.00000    0.06557    0.00000    0.01116    0.13395    9.77801
216495.154237    0.03278    0.06557    0.03278    0.02232    0.15627    9.78917
216495.164236    0.00000    0.03278    0.00000    0.00000    0.13395    9.80033
216495.174236    0.00000   -0.03278   -0.03278   -0.01116    0.15627    9.78917
216495.184236    0.00000   -0.03278    0.00000    0.02232    0.15627    9.78917
216495.194236    0.03278    0.03278    0.00000    0.02232    0.15627    9.78917
216495.204236   -0.03278    0.03278    0.00000    0.00000    0.15627    9.77801
216495.214236   -0.03278   -0.03278    0.00000    0.01116    0.14511    9.77801
216495.224236    0.00000   -0.03278   -0.03278    0.01116    0.14511    9.80033
216495.234235    0.00000    0.00000    0.00000    0.02232    0.14511    9.76685
216495.244235    0.03278    0.06557    0.00000    0.01116    0.14511    9.80033
216495.254235    0.00000    0.03278   -0.03278    0.00000    0.13395    9.77801
216495.264235    0.00000   -0.06557    0.00000   -0.01116    0.14511    9.78917
216495.274235    0.00000   -0.03278    0.00000    0.01116    0.14511    9.77801
216495.284235   -0.03278   -0.03278    0.00000    0.01116    0.14511    9.78917
216495.294235    0.03278    0.03278    0.03278    0.02232    0.13395    9.78917
216495.304234   -0.03278   -0.03278    0.00000   -0.01116    0.13395    9.77801
216495.314234    0.00000   -0.06557    0.00000    0.00000    0.14511    9.78917
216495.324234    0.00000   -0.03278    0.00000   -0.01116    0.15627    9.76685
216495.334234    0.00000    0.06557    0.03278    0.00000    0.15627    9.80033
216495.344234   -0.03278    0.03278    0.00000    0.01116    0.15627    9.77801
216495.354234    0.00000   -0.06557    0.00000   -0.01116    0.15627    9.80033
216495.364234    0.00000   -0.06557    0.00000   -0.01116    0.15627    9.77801
216495.374233    0.00000    0.00000   -0.03278    0.01116    0.15627    9.78917
216495.384233    0.00000    0.06557    0.03278   -0.01116    0.15627    9.78917
216495.394233    0.00000    0.03278    0.00000   -0.01116    0.16743    9.78917
216495.404233   -0.03278   -0.03278    0.03278    0.00000    0.14511    9.78917
216495.414233    0.00000   -0.03278   -0.03278    0.01116    0.15627    9.77801
216495.424233    0.03278    0.03278    0.00000    0.01116    0.14511    9.78917
216495.434233    0.00000    0.06557    0.03278   -0.01116    0.15627    9.77801
216495.444233    0.00000    0.00000   -0.03278    0.01116    0.15627    9.78917
216495.454232    0.00000    0.00000    0.00000    0.00000    0.13395    9.77801
216495.464232    0.00000    0.03278    0.00000   -0.01116    0.14511    9.78917
216495.474232    0.03278    0.06557    0.00000    0.01116    0.14511    9.77801
216495.484232    0.00000    0.06557    0.00000    0.01116    0.14511    9.78917
216495.494232    0.00000   -0.03278    0.00000    0.00000    0.13395    9.80033
216495.504232    0.03278   -0.03278    0.06557    0.00000    0.15627    9.77801
216495.514232   -0.03278    0.00000   -0.03278    0.01116    0.13395    9.78917
216495.524231   -0.03278    0.06557    0.00000    0.03349    0.14511    9.77801
216495.534231    0.03278    0.00000    0.03278    0.03349    0.13395    9.78917
216495.544231    0.00000   -0.03278    0.00000    0.02232    0.14511    9.77801
216495.554231    0.00000    0.00000   -0.03278    0.01116    0.13395    9.78917
216495.564231    0.00000    0.03278    0.00000    0.01116    0.15627    9.78917
216495.574231   -0.03278    0.03278    0.00000   -0.01116    0.15627    9.78917
216495.584231    0.00000    0.00000    0.00000    0.02232    0.14511    9.80033
216495.594230    0.00000   -0.06557   -0.03278    0.01116    0.15627    9.78917
216495.604230    0.00000    0.00000    0.00000    0.00000    0.15627    9.78917
216495.614230    0.00000    0.00000    0.00000    0.01116    0.16743    9.77801
216495.624230    0.00000    0.00000    0.00000    0.02232    0.14511    9.80033
216495.634230    0.00000   -0.03278    0.00000    0.00000    0.15627    9.77801
216495.644230    0.00000   -0.03278    0.00000    0.00000    0.15627    9.78917
216495.654230    0.00000    0.03278    0.03278    0.02232    0.14511    9.78917
216495.664230    0.00000    0.06557   -0.03278    0.01116    0.14511    9.78917
216495.674229    0.03278   -0.03278    0.00000    0.01116    0.15627    9.77801
216495.684229    0.00000   -0.09835   -0.03278    0.00000    0.14511    9.78917
216495.694229    0.00000   -0.06557    0.00000    0.02232    0.14511    9.77801
216495.704229    0.00000    0.00000    0.00000    0.01116    0.14511    9.76685
216495.714229    0.00000    0.00000    0.00000    0.00000    0.14511    9.78917
216495.724229   -0.03278   -0.03278   -0.03278    0.00000    0.15627    9.77801
216495.734229    0.03278   -0.03278    0.00000   -0.01116    0.14511    9.77801
216495.744228    0.00000    0.00000    0.00000   -0.02232    0.14511    9.78917
216495.754228    0.03278    0.03278    0.00000   -0.01116    0.14511    9.77801
216495.764228    0.00000    0.03278    0.00000   -0.02232    0.14511    9.77801
216495.774228   -0.03278   -0.06557    0.00000   -0.01116    0.15627    9.78917
216495.784228    0.00000   -0.03278    0.00000   -0.01116    0.14511    9.78917
216495.794228    0.00000    0.00000    0.03278   -0.01116    0.15627    9.80033
216495.804228    0.00000    0.06557    0.03278    0.00000    0.13395    9.78917
216495.814227   -0.03278   -0.03278    0.03278   -0.01116    0.16743    9.78917
216495.824227    0.00000   -0.03278    0.00000    0.01116    0.15627    9.76685
216495.834227    0.03278    0.00000    0.00000   -0.01116    0.16743    9.78917
216495.844227    0.03278    0.06557    0.03278    0.02232    0.15627    9.78917
216495.854227    0.03278    0.06557    0.00000    0.02232    0.15627    9.78917
216495.864227    0.03278    0.00000    0.00000   -0.01116    0.15627    9.77801
216495.874227    0.00000    0.00000    0.00000    0.01116    0.14511    9.80033
216495.884227    0.00000    0.03278    0.00000    0.00000    0.14511    9.77801
216495.894226   -0.03278    0.06557    0.00000    0.00000    0.14511    9.77801
216495.904226    0.00000    0.00000    0.00000    0.01116    0.15627    9.78917
216495.914226   -0.03278   -0.06557    0.03278    0.00000    0.14511    9.76685
216495.924226    0.00000   -0.03278    0.00000    0.00000    0.14511    9.78917
216495.934226    0.00000    0.03278    0.00000    0.02232    0.15627    9.76685
216495.944226    0.00000    0.03278    0.00000    0.03349    0.16743    9.78917
216495.954226    0.03278   -0.03278    0.00000    0.00000    0.14511    9.77801
216495.964225    0.00000   -0.06557    0.00000    0.00000    0.14511    9.78917
216495.974225    0.00000   -0.03278    0.00000    0.02232    0.13395    9.77801
216495.984225    0.00000    0.00000    0.00000   -0.01116    0.13395    9.78917
216495.994225   -0.03278    0.03278    0.03278    0.01116    0.15627    9.80033
216496.004235   -0.03278   -0.03278    0.00000    0.03349    0.14511    9.77801
216496.014235    0.00000   -0.06557    0.00000    0.00000    0.15627    9.78917
216496.024235    0.00000    0.00000    0.00000    0.00000    0.15627    9.76685
216496.034235    0.00000    0.06557    0.00000    0.00000    0.14511    9.78917
216496.044234    0.03278    0.00000    0.03278   -0.01116    0.15627    9.80033
216496.054234    0.03278   -0.03278    0.00000   -0.01116    0.14511    9.78917
216496.064234    0.03278   -0.06557    0.00000   -0.01116    0.15627    9.78917
216496.074234    0.00000    0.06557    0.00000    0.01116    0.13395    9.81149
216496.084234    0.00000    0.03278    0.00000    0.01116    0.14511    9.80033
216496.094234    0.03278    0.03278    0.00000    0.00000    0.14511    9.77801
216496.104234   -0.03278   -0.06557    0.00000   -0.01116    0.14511    9.80033
216496.114233    0.00000    0.00000    0.03278    0.01116    0.15627    9.76685
216496.124233    0.00000    0.06557    0.00000   -0.03349    0.14511    9.78917
216496.134233    0.00000    0.06557    0.03278    0.01116    0.16743    9.77801
216496.144233    0.00000   -0.03278   -0.03278   -0.01116    0.14511    9.78917
216496.154233    0.00000   -0.03278    0.00000    0.00000    0.13395    9.78917
216496.164233    0.00000    0.00000    0.00000   -0.01116    0.14511    9.77801
216496.174233    0.03278    0.09835   -0.03278   -0.01116    0.13395    9.77801
216496.184232    0.00000    0.06557    0.00000    0.00000    0.14511    9.78917
216496.194232   -0.03278   -0.03278    0.00000    0.00000    0.14511    9.80033
216496.204232   -0.03278    0.00000    0.00000    0.01116    0.15627    9.78917
216496.214232    0.00000    0.09835    0.00000   -0.01116    0.15627    9.80033
216496.224232   -0.03278    0.06557    0.00000    0.01116    0.15627    9.77801
216496.234232    0.03278    0.00000    0.00000    0.02232    0.14511    9.78917
216496.244232    0.03278   -0.03278   -0.03278    0.02232    0.14511    9.77801
216496.254232    0.00000    0.00000   -0.03278    0.01116    0.15627    9.78917
216496.264231   -0.03278    0.06557    0.00000    0.01116    0.15627    9.80033
216496.274231    0.03278    0.00000   -0.03278    0.03349    0.14511    9.78917
216496.284231   -0.03278   -0.06557   -0.03278    0.02232    0.14511    9.78917
216496.294231    0.00000   -0.06557   -0.03278    0.01116    0.13395    9.77801
216496.304231    0.00000    0.00000    0.00000    0.01116    0.15627    9.80033
216496.314231    0.00000    0.03278    0.00000    0.00000    0.14511    9.77801
216496.324231    0.00000   -0.03278    0.00000    0.01116    0.15627    9.77801
216496.334230    0.03278   -0.06557    0.00000    0.01116    0.14511    9.77801
216496.344230    0.03278   -0.03278    0.00000    0.00000    0.15627    9.78917
216496.354230    0.03278    0.00000    0.03278    0.02232    0.15627    9.77801
216496.364230    0.00000    0.03278    0.00000    0.00000    0.13395    9.78917
216496.374230    0.03278   -0.06557    0.00000    0.01116    0.14511    9.80033
216496.384230    0.00000   -0.06557    0.00000    0.01116    0.14511    9.78917
216496.394230    0.00000    0.00000    0.00000    0.00000    0.15627    9.80033
216496.404230   -0.03278    0.03278   -0.03278    0.01116    0.14511    9.77801
216496.414229    0.00000    0.00000    0.00000    0.01116    0.15627    9.78917
216496.424229    0.00000   -0.03278   -0.03278    0.02232    0.15627    9.78917
216496.434229    0.03278   -0.03278    0.00000    0.00000    0.15627    9.77801
216496.444229    0.00000    0.03278    0.00000    0.00000    0.14511    9.80033
216496.454229    0.00000    0.03278    0.00000    0.00000    0.14511    9.78917
216496.464229    0.03278   -0.03278    0.00000   -0.01116    0.14511    9.78917
216496.474229    0.00000   -0.06557    0.00000    0.01116    0.14511    9.76685
216496.484228   -0.03278   -0.03278    0.00000   -0.01116    0.13395    9.78917
216496.494228   -0.03278    0.03278   -0.03278    0.00000    0.13395    9.76685
216496.504228    0.00000    0.03278    0.00000    0.00000    0.14511    9.78917
216496.514228    0.00000   -0.03278    0.00000   -0.01116    0.15627    9.77801
216496.524228   -0.03278   -0.03278    0.00000    0.00000    0.13395    9.77801
216496.534228    0.00000    0.00000    0.00000    0.00000    0.14511    9.77801
216496.544228    0.00000    0.03278   -0.03278    0.02232    0.15627    9.78917
216496.554227    0.00000    0.00000    0.00000   -0.01116    0.14511    9.78917
216496.564227    0.00000   -0.03278    0.00000    0.02232    0.14511    9.77801
216496.574227    0.00000   -0.03278   -0.03278    0.00000    0.14511    9.80033
216496.584227    0.00000    0.03278    0.00000    0.02232    0.14511    9.77801
216496.594227    0.00000    0.03278    0.00000    0.01116    0.13395    9.80033
216496.604227   -0.03278    0.00000    0.00000    0.01116    0.14511    9.78917
216496.614227    0.00000   -0.06557    0.03278    0.01116    0.15627    9.78917
216496.624226    0.00000    0.03278    0.00000    0.00000    0.16743    9.80033
216496.634226    0.00000    0.06557    0.00000    0.02232    0.16743    9.78917
216496.644226    0.00000    0.00000    0.00000    0.01116    0.16743    9.80033
216496.654226    0.00000   -0.03278    0.00000    0.01116    0.16743    9.78917
216496.664226    0.03278   -0.03278    0.00000    0.01116    0.14511    9.78917
216496.674226    0.03278    0.03278    0.03278    0.01116    0.14511    9.77801
216496.684226    0.00000    0.06557    0.00000    0.01116    0.14511    9.77801
216496.694226    0.03278   -0.03278    0.00000    0.01116    0.14511    9.77801
216496.704225    0.00000   -0.06557    0.00000    0.00000    0.14511    9.77801
216496.714225    0.00000    0.03278   -0.03278    0.01116    0.15627    9.77801
216496.724225    0.00000    0.06557    0.00000    0.02232    0.15627    9.77801
216496.734225    0.00000    0.00000    0.00000    0.02232    0.14511    9.78917
216496.744225    0.00000   -0.06557    0.00000    0.01116    0.15627    9.75568
216496.754225    0.03278   -0.06557    0.00000    0.01116    0.14511    9.78917
216496.764224    0.00000    0.00000    0.00000   -0.01116    0.15627    9.76685
216496.774224    0.00000    0.00000    0.00000    0.01116    0.14511    9.78917
216496.784224   -0.03278   -0.03278    0.00000    0.00000    0.14511    9.77801
216496.794224    0.03278   -0.06557    0.00000    0.00000    0.14511    9.78917
216496.804224    0.00000   -0.03278    0.00000   -0.01116    0.15627    9.78917
216496.814224    0.03278    0.03278    0.00000    0.00000    0.15627    9.78917
216496.824224   -0.03278    0.03278    0.00000   -0.01116    0.14511    9.80033
216496.834224   -0.03278   -0.03278   -0.03278   -0.02232    0.14511    9.76685
216496.844223    0.00000   -0.06557    0.00000   -0.01116    0.14511    9.78917
216496.854223    0.00000    0.00000    0.00000    0.00000    0.15627    9.77801
216496.864223    0.00000    0.06557   -0.03278   -0.01116    0.14511    9.80033
216496.874223    0.00000    0.00000    0.00000    0.00000    0.13395    9.78917
216496.884223    0.00000   -0.06557    0.00000   -0.01116    0.15627    9.78917
216496.894223    0.00000   -0.03278    0.00000   -0.01116    0.14511    9.80033
216496.904223    0.00000    0.03278   -0.03278   -0.01116    0.15627    9.78917
216496.914222   -0.03278    0.03278    0.00000    0.00000    0.14511    9.78917
216496.924222    0.00000    0.03278   -0.03278    0.01116    0.15627    9.78917
216496.934222    0.00000   -0.03278    0.00000    0.00000    0.15627    9.80033
216496.944222    0.00000    0.00000    0.03278    0.00000    0.17859    9.77801
216496.954222    0.00000    0.03278   -0.03278    0.00000    0.14511    9.78917
216496.964222    0.00000    0.00000    0.00000    0.01116    0.14511    9.78917
216496.974222    0.00000   -0.03278    0.00000    0.00000    0.14511    9.77801
216496.984221    0.00000   -0.06557    0.00000    0.02232    0.15627    9.78917
216496.994221    0.00000    0.03278    0.00000    0.02232    0.15627    9.77801
216497.004231    0.03278    0.06557    0.03278    0.01116    0.14511    9.78917
216497.014231    0.00000    0.00000    0.00000    0.00000    0.16743    9.77801
216497.024231   -0.03278   -0.06557    0.00000    0.01116    0.14511    9.78917
216497.034231    0.00000   -0.03278    0.00000    0.02232    0.15627    9.77801
216497.044231    0.00000    0.03278    0.00000    0.00000    0.15627    9.77801
216497.054231    0.00000    0.06557   -0.03278    0.00000    0.14511    9.78917
216497.064231    0.00000    0.00000    0.03278    0.01116    0.14511    9.77801
216497.074230    0.00000   -0.06557    0.00000    0.00000    0.14511    9.78917
216497.084230    0.00000    0.00000   -0.03278    0.01116    0.15627    9.77801
216497.094230    0.00000    0.06557    0.03278    0.01116    0.14511    9.78917
216497.104230    0.00000    0.00000    0.00000    0.01116    0.14511    9.77801
216497.114230    0.00000   -0.03278    0.00000   -0.01116    0.15627    9.78917
216497.124230    0.00000   -0.03278    0.00000   -0.01116    0.15627    9.77801
216497.134230    0.00000    0.03278    0.03278    0.00000    0.15627    9.77801
216497.144229   -0.03278    0.03278   -0.03278    0.01116    0.15627    9.78917
216497.154229    0.03278   -0.03278    0.00000   -0.01116    0.14511    9.78917
216497.164229    0.00000   -0.06557    0.00000    0.02232    0.14511    9.80033
216497.174229    0.00000    0.00000    0.00000    0.02232    0.15627    9.76685
216497.184229   -0.03278    0.03278    0.00000    0.00000    0.14511    9.80033
216497.194229    0.00000    0.03278    0.00000    0.01116    0.15627    9.77801
216497.204229    0.00000   -0.03278    0.00000    0.02232    0.13395    9.80033
216497.214228    0.00000   -0.03278   -0.03278    0.02232    0.15627    9.78917
216497.224228   -0.03278    0.00000    0.00000    0.01116    0.14511    9.80033
216497.234228    0.00000    0.03278    0.00000    0.01116    0.14511    9.77801
216497.244228    0.00000    0.00000    0.00000   -0.02232    0.14511    9.77801
216497.254228   -0.03278   -0.06557   -0.03278    0.00000    0.14511    9.78917
216497.264228    0.03278   -0.03278   -0.03278   -0.01116    0.15627    9.76685
216497.274228    0.00000    0.00000    0.00000   -0.01116    0.14511    9.78917
216497.284227   -0.03278    0.06557    0.00000   -0.01116    0.14511    9.77801
216497.294227    0.00000    0.00000    0.03278   -0.01116    0.14511    9.77801
216497.304227    0.00000   -0.03278    0.00000    0.00000    0.15627    9.77801
216497.314227    0.00000    0.00000    0.00000    0.01116    0.14511    9.78917
216497.324227    0.00000    0.03278    0.00000    0.03349    0.15627    9.78917
216497.334227    0.00000    0.03278    0.00000   -0.01116    0.14511    9.77801
216497.344227   -0.03278   -0.03278    0.00000   -0.01116    0.14511    9.80033
216497.354227    0.00000   -0.03278    0.03278   -0.01116    0.16743    9.78917
216497.364226   -0.03278    0.03278   -0.03278    0.01116    0.15627    9.78917
216497.374226    0.00000    0.03278    0.00000    0.03349    0.15627    9.77801
216497.384226    0.00000    0.03278    0.00000    0.01116    0.14511    9.78917
216497.394226    0.00000   -0.06557    0.00000    0.02232    0.15627    9.77801
216497.404226    0.03278   -0.03278    0.00000    0.02232    0.15627    9.77801
216497.414226    0.00000    0.00000    0.00000    0.00000    0.14511    9.78917
216497.424226    0.00000    0.03278    0.00000    0.01116    0.15627    9.76685
216497.434225   -0.03278   -0.03278    0.00000    0.02232    0.16743    9.77801
216497.444225   -0.03278   -0.03278   -0.03278    0.02232    0.15627    9.78917
216497.454225   -0.03278   -0.03278    0.00000    0.00000    0.15627    9.80033
216497.464225    0.00000    0.03278    0.00000    0.01116    0.15627    9.77801
216497.474225    0.00000    0.00000   -0.03278    0.01116    0.14511    9.77801
216497.484225   -0.03278   -0.03278    0.00000   -0.02232    0.15627    9.77801
216497.494225    0.03278   -0.06557   -0.03278    0.00000    0.14511    9.77801
216497.504225    0.00000    0.03278    0.03278   -0.01116    0.14511    9.78917
216497.514224    0.00000    0.03278    0.00000    0.01116    0.14511    9.76685
216497.524224    0.00000    0.00000    0.03278    0.01116    0.14511    9.80033
216497.534224    0.00000   -0.06557    0.00000   -0.01116    0.13395    9.77801
216497.544224    0.00000    0.00000    0.00000   -0.01116    0.15627    9.78917
216497.554224    0.00000    0.03278    0.00000   -0.01116    0.15627    9.78917
216497.564224    0.00000    0.03278    0.03278    0.00000    0.15627    9.78917
216497.574223   -0.03278   -0.03278    0.03278   -0.01116    0.14511    9.78917
216497.584223    0.00000   -0.03278    0.00000    0.00000    0.13395    9.77801
216497.594223    0.00000    0.00000    0.03278    0.00000    0.15627    9.78917
216497.604223    0.03278    0.03278    0.03278    0.01116    0.15627    9.77801
216497.614223    0.00000    0.03278    0.00000    0.00000    0.13395    9.78917
216497.624223   -0.03278   -0.03278    0.00000    0.00000    0.14511    9.76685
216497.634223    0.00000   -0.03278   -0.03278    0.01116    0.14511    9.77801
216497.644223    0.00000    0.03278    0.03278    0.01116    0.14511    9.77801
216497.654222   -0.03278    0.03278   -0.03278    0.01116    0.14511    9.78917
216497.664222    0.00000    0.00000   -0.03278    0.02232    0.13395    9.80033
216497.674222    0.00000   -0.06557    0.00000    0.03349    0.16743    9.78917
216497.684222   -0.03278   -0.03278    0.00000    0.00000    0.15627    9.78917
216497.694222   -0.03278    0.06557    0.00000    0.00000    0.14511    9.77801
216497.704222    0.00000    0.03278    0.03278    0.01116    0.14511    9.80033
216497.714222    0.00000   -0.03278   -0.03278    0.01116    0.14511    9.78917
216497.724221    0.00000   -0.03278    0.00000    0.02232    0.15627    9.80033
216497.734221   -0.03278    0.00000    0.03278    0.00000    0.15627    9.80033
216497.744221    0.00000    0.06557    0.00000   -0.01116    0.15627    9.78917
216497.754221    0.03278    0.03278    0.00000   -0.01116    0.15627    9.78917
216497.764221    0.00000   -0.06557   -0.03278   -0.01116    0.14511    9.77801
216497.774221    0.00000   -0.06557    0.00000    0.01116    0.13395    9.78917
216497.784221    0.03278    0.03278    0.00000   -0.01116    0.15627    9.76685
216497.794221    0.00000    0.06557    0.00000    0.00000    0.14511    9.78917
216497.804220    0.00000   -0.03278   -0.03278    0.02232    0.15627    9.76685
216497.814220    0.00000   -0.06557   -0.03278   -0.01116    0.15627    9.80033
216497.824220    0.00000    0.00000    0.03278    0.00000    0.15627    9.77801
216497.834220    0.00000    0.06557    0.00000    0.01116    0.15627    9.77801
216497.844220    0.00000    0.03278    0.00000    0.01116    0.14511    9.77801
216497.854220    0.00000   -0.06557    0.00000    0.00000    0.15627    9.78917
216497.864220    0.03278    0.00000    0.00000    0.00000    0.15627    9.80033
216497.874219    0.00000    0.03278    0.00000    0.00000    0.15627    9.77801
216497.884219    0.00000    0.03278   -0.03278    0.00000    0.14511    9.78917
216497.894219    0.00000   -0.03278    0.00000   -0.01116    0.14511    9.77801
216497.904219    0.00000   -0.03278    0.00000   -0.01116    0.13395    9.78917
216497.914219    0.00000   -0.03278    0.00000    0.01116    0.14511    9.77801
216497.924219    0.00000    0.06557    0.00000    0.02232    0.14511    9.77801
216497.934219   -0.03278    0.06557    0.00000   -0.01116    0.15627    9.78917
216497.944218    0.00000   -0.03278    0.00000    0.01116    0.14511    9.76685
216497.954218    0.00000   -0.03278   -0.03278   -0.01116    0.14511    9.78917
216497.964218    0.00000    0.03278    0.00000   -0.01116    0.14511    9.77801
216497.974218    0.00000    0.06557    0.00000    0.01116    0.14511    9.77801
216497.984218   -0.03278    0.00000    0.00000    0.01116    0.15627    9.77801
216497.994218    0.00000   -0.03278    0.03278    0.00000    0.13395    9.76685
216498.004228    0.00000   -0.03278    0.00000    0.01116    0.14511    9.77801
216498.014227    0.00000    0.00000    0.00000    0.00000    0.14511    9.76685
216498.024227   -0.03278    0.06557    0.00000   -0.02232    0.13395    9.80033
216498.034227    0.00000    0.00000    0.00000    0.03349    0.14511    9.77801
216498.044227    0.00000   -0.03278    0.00000    0.01116    0.14511    9.80033
216498.054227    0.00000   -0.03278   -0.03278    0.01116    0.15627    9.76685
216498.064227    0.00000    0.03278    0.00000    0.01116    0.14511    9.80033
216498.074227    0.00000    0.03278    0.00000    0.01116    0.15627    9.77801
216498.084227    0.00000   -0.03278    0.00000    0.00000    0.15627    9.78917
216498.094226   -0.03278   -0.03278    0.00000    0.01116    0.14511    9.78917
216498.104226   -0.03278    0.00000    0.00000    0.02232    0.16743    9.77801
216498.114226   -0.03278    0.03278    0.00000    0.01116    0.14511    9.78917
216498.124226    0.00000    0.00000   -0.03278    0.01116    0.16743    9.77801
216498.134226    0.00000   -0.06557    0.00000    0.01116    0.15627    9.80033
216498.144226    0.00000   -0.03278    0.00000    0.01116    0.16743    9.78917
216498.154226    0.00000    0.03278    0.03278    0.01116    0.15627    9.80033
216498.164225   -0.03278    0.03278    0.00000   -0.01116    0.16743    9.80033
216498.174225    0.03278   -0.03278   -0.03278    0.00000    0.14511    9.78917
216498.184225    0.03278   -0.03278    0.00000    0.01116    0.15627    9.78917
216498.194225    0.03278    0.00000    0.00000   -0.01116    0.15627    9.77801
216498.204225    0.03278    0.06557    0.00000    0.01116    0.15627    9.78917
216498.214225    0.03278    0.03278    0.00000    0.00000    0.15627    9.78917
216498.224225    0.00000   -0.06557    0.00000   -0.01116    0.15627    9.78917
216498.234224    0.03278   -0.03278    0.03278   -0.01116    0.14511    9.76685
216498.244224    0.03278    0.00000    0.00000    0.00000    0.13395    9.78917
216498.254224   -0.03278    0.03278    0.03278    0.00000    0.14511    9.77801
216498.264224    0.00000    0.00000    0.00000    0.00000    0.14511    9.76685
216498.274224    0.00000   -0.06557    0.00000    0.00000    0.14511    9.77801
216498.284224    0.00000    0.00000    0.00000    0.00000    0.13395    9.78917
216498.294224    0.00000    0.03278    0.00000    0.01116    0.13395    9.78917
216498.304224    0.00000    0.03278    0.00000   -0.01116    0.14511    9.76685
216498.314223    0.03278   -0.06557    0.00000    0.00000    0.13395    9.80033
216498.324223    0.00000   -0.06557    0.00000    0.00000    0.14511    9.77801
216498.334223    0.00000    0.00000    0.00000    0.01116    0.14511    9.77801
216498.344223    0.00000    0.03278   -0.03278    0.02232    0.14511    9.80033
216498.354223    0.00000    0.00000    0.00000    0.01116    0.13395    9.78917
216498.364223    0.00000   -0.03278    0.00000    0.00000    0.14511    9.80033
216498.374222    0.00000    0.00000   -0.03278    0.01116    0.15627    9.77801
216498.384222    0.03278    0.03278    0.00000    0.01116    0.13395    9.78917
216498.394222    0.00000    0.03278    0.00000    0.01116    0.13395    9.76685
216498.404222    0.00000    0.00000    0.03278   -0.01116    0.14511    9.77801
216498.414222    0.00000   -0.03278    0.00000   -0.01116    0.14511    9.76685
216498.424222   -0.03278    0.00000    0.00000    0.00000    0.14511    9.77801
216498.434222    0.00000    0.03278   -0.03278    0.03349    0.16743    9.76685
216498.444222   -0.03278    0.03278   -0.03278   -0.01116    0.15627    9.77801
216498.454221    0.00000   -0.03278    0.00000    0.02232    0.15627    9.77801
216498.464221    0.00000   -0.03278    0.00000    0.02232    0.16743    9.76685
216498.474221    0.00000    0.00000    0.00000    0.00000    0.14511    9.80033
216498.484221    0.03278    0.06557    0.00000    0.01116    0.16743    9.77801
216498.494221    0.03278    0.00000    0.00000    0.01116    0.15627    9.78917
216498.504221   -0.03278   -0.03278    0.00000    0.00000    0.15627    9.78917
216498.514221    0.00000   -0.03278    0.00000    0.00000    0.14511    9.78917
216498.524220    0.00000    0.00000    0.03278    0.02232    0.14511    9.80033
216498.534220    0.03278    0.03278    0.00000   -0.02232    0.15627    9.76685
216498.544220    0.00000    0.00000    0.00000   -0.01116    0.16743    9.77801
216498.554220    0.00000   -0.03278   -0.03278    0.00000    0.15627    9.77801
216498.564220    0.00000    0.00000   -0.03278    0.00000    0.15627    9.80033
216498.574220    0.03278    0.03278    0.00000    0.00000    0.14511    9.78917
216498.584220    0.00000    0.03278    0.03278    0.00000    0.15627    9.80033
216498.594219   -0.03278   -0.03278    0.00000    0.00000    0.14511    9.78917
216498.604219    0.00000   -0.03278    0.00000   -0.01116    0.14511    9.77801
216498.614219    0.00000    0.00000    0.00000    0.00000    0.14511    9.80033
216498.624219    0.00000    0.06557    0.00000    0.01116    0.13395    9.78917
216498.634219    0.03278    0.00000    0.00000    0.01116    0.13395    9.78917
216498.644219   -0.03278   -0.06557   -0.03278   -0.01116    0.14511    9.78917
216498.654219    0.00000    0.00000    0.00000    0.01116    0.14511    9.78917
216498.664219    0.00000    0.06557    0.00000    0.00000    0.15627    9.77801
216498.674218    0.00000    0.03278    0.00000    0.00000    0.13395    9.78917
216498.684218    0.00000   -0.03278    0.00000    0.01116    0.14511    9.78917
216498.694218    0.00000   -0.03278    0.00000    0.01116    0.13395    9.78917
216498.704218   -0.03278    0.00000    0.00000    0.02232    0.15627    9.78917
216498.714218    0.00000    0.06557    0.03278    0.00000    0.14511    9.77801
216498.724218   -0.03278    0.03278   -0.03278   -0.01116    0.14511    9.77801
216498.734218   -0.03278   -0.06557   -0.03278    0.00000    0.15627    9.77801
216498.744217    0.03278    0.00000    0.03278    0.01116    0.15627    9.80033
216498.754217    0.00000    0.06557    0.03278    0.00000    0.14511    9.76685
216498.764217    0.00000    0.03278    0.03278    0.00000    0.15627    9.77801
216498.774217   -0.03278   -0.03278    0.00000    0.03349    0.13395    9.78917
216498.784217    0.03278   -0.09835    0.00000    0.01116    0.14511    9.76685
216498.794217   -0.03278    0.00000    0.00000    0.01116    0.15627    9.78917
216498.804217    0.00000    0.06557    0.00000    0.03349    0.14511    9.77801
216498.814216    0.00000    0.03278    0.00000   -0.01116    0.14511    9.81149
216498.824216    0.00000   -0.03278    0.03278    0.01116    0.16743    9.77801
216498.834216    0.03278   -0.03278    0.00000    0.00000    0.15627    9.77801
216498.844216    0.00000    0.00000    0.00000   -0.01116    0.15627    9.78917
216498.854216    0.03278    0.03278    0.00000    0.03349    0.16743    9.78917
216498.864216    0.00000    0.00000    0.00000    0.01116    0.15627    9.77801
216498.874216   -0.03278   -0.06557    0.00000    0.00000    0.16743    9.77801
216498.884215    0.00000   -0.06557    0.03278    0.00000    0.15627    9.80033
216498.894215    0.03278    0.03278    0.00000   -0.02232    0.15627    9.77801
216498.904215    0.03278    0.03278    0.00000    0.00000    0.13395    9.78917
216498.914215    0.03278   -0.03278    0.00000   -0.01116    0.17859    9.77801
216498.924215    0.00000   -0.06557    0.00000    0.00000    0.14511    9.78917
216498.934215    0.00000    0.03278    0.00000    0.00000    0.15627    9.77801
216498.944215    0.03278    0.00000    0.00000    0.01116    0.15627    9.78917
216498.954214   -0.03278    0.06557   -0.03278    0.00000    0.15627    9.80033
216498.964214    0.00000   -0.06557    0.03278    0.00000    0.14511    9.78917
216498.974214    0.03278   -0.03278   -0.03278    0.00000    0.14511    9.78917
216498.984214   -0.03278    0.00000    0.00000    0.01116    0.15627    9.77801
216498.994214    0.00000    0.06557    0.00000    0.01116    0.13395    9.77801
216499.017371    0.06557    0.00000    0.00000    0.00000    0.14511    9.78917
216499.027370    0.00000    0.03278    0.00000    0.01116    0.13395    9.77801
216499.037370   -0.03278    0.03278   -0.03278   -0.02232    0.15627    9.78917
216499.047370    0.03278    0.00000    0.00000    0.01116    0.13395    9.78917
216499.057370   -0.03278   -0.06557    0.00000    0.01116    0.14511    9.78917
216499.067370   -0.03278    0.00000    0.00000   -0.01116    0.15627    9.76685
216499.077370    0.03278    0.06557    0.00000    0.01116    0.14511    9.77801
216499.087370    0.00000    0.03278    0.00000   -0.01116    0.15627    9.78917
216499.097369   -0.03278   -0.06557    0.00000    0.02232    0.15627    9.77801
216499.107369   -0.03278    0.00000    0.00000    0.01116    0.15627    9.78917
216499.117369    0.00000    0.03278    0.03278   -0.01116    0.14511    9.78917
216499.127369   -0.03278    0.03278    0.00000    0.01116    0.15627    9.80033
216499.137369    0.00000    0.00000    0.00000    0.02232    0.14511    9.78917
216499.147369   -0.03278   -0.03278    0.00000    0.00000    0.15627    9.80033
216499.157369    0.00000    0.03278    0.00000    0.01116    0.15627    9.78917
216499.167368    0.00000    0.06557    0.00000    0.01116    0.14511    9.81149
216499.177368   -0.03278    0.03278    0.03278    0.02232    0.14511    9.77801
216499.187368    0.03278   -0.06557    0.00000    0.00000    0.15627    9.78917
216499.197368    0.00000   -0.03278    0.00000    0.01116    0.14511    9.77801
216499.207368    0.03278    0.03278    0.03278    0.01116    0.15627    9.77801
216499.217368    0.03278    0.03278    0.00000    0.01116    0.14511    9.80033
216499.227368    0.03278   -0.03278    0.00000    0.02232    0.14511    9.76685
216499.237368   -0.03278   -0.06557    0.00000   -0.01116    0.15627    9.78917
216499.247367    0.03278   -0.03278    0.00000    0.00000    0.14511    9.77801
216499.257367   -0.03278    0.03278    0.03278    0.00000    0.14511    9.78917
216499.267367    0.00000    0.06557   -0.03278    0.00000    0.15627    9.77801
216499.277367   -0.03278   -0.06557    0.00000    0.00000    0.15627    9.77801
216499.287367    0.00000   -0.06557    0.00000    0.01116    0.14511    9.77801
216499.297367    0.03278   -0.03278   -0.03278   -0.01116    0.14511    9.77801
216499.307367    0.00000    0.06557    0.00000   -0.01116    0.14511    9.78917
216499.317366    0.00000    0.03278    0.00000    0.00000    0.15627    9.75568
216499.327366    0.00000   -0.03278    0.00000    0.02232    0.14511    9.78917
216499.337366    0.00000    0.00000    0.00000   -0.01116    0.15627    9.76685
216499.347366    0.00000    0.03278    0.00000    0.00000    0.13395    9.77801
216499.357366    0.00000    0.03278    0.03278    0.00000    0.15627    9.77801
216499.367366   -0.03278    0.00000    0.00000    0.01116    0.15627    9.77801
216499.377366   -0.03278   -0.03278    0.00000   -0.01116    0.15627    9.80033
216499.387365    0.00000    0.00000    0.00000    0.01116    0.13395    9.77801
216499.397365    0.00000    0.03278    0.00000    0.00000    0.14511    9.77801
216499.407365   -0.03278    0.03278    0.00000    0.01116    0.15627    9.77801
216499.417365    0.00000   -0.03278    0.00000    0.00000    0.14511    9.81149
216499.427365    0.00000   -0.03278    0.00000    0.00000    0.14511    9.78917
216499.437365    0.00000    0.00000    0.00000    0.00000    0.13395    9.78917
216499.447365   -0.03278    0.06557    0.00000    0.00000    0.15627    9.78917
216499.457364    0.00000    0.00000   -0.03278    0.01116    0.13395    9.76685
216499.467364    0.00000   -0.06557    0.00000    0.01116    0.14511    9.78917
216499.477364    0.00000    0.00000    0.00000    0.02232    0.15627    9.78917
216499.487364   -0.03278    0.06557    0.03278    0.01116    0.14511    9.78917
216499.497364   -0.03278    0.06557    0.00000    0.01116    0.13395    9.77801
216499.507364    0.00000    0.00000    0.00000    0.01116    0.14511    9.80033
216499.517364    0.00000   -0.06557    0.00000    0.01116    0.14511    9.76685
216499.527363    0.00000    0.00000    0.03278   -0.01116    0.14511    9.80033
216499.537363    0.00000    0.06557    0.03278    0.00000    0.16743    9.77801
216499.547363    0.00000    0.03278    0.00000    0.02232    0.15627    9.77801
216499.557363    0.00000   -0.03278    0.00000    0.01116    0.14511    9.78917
216499.567363    0.00000   -0.06557    0.00000    0.01116    0.14511    9.76685
216499.577363   -0.03278    0.03278    0.00000   -0.01116    0.14511    9.80033
216499.587363    0.00000    0.03278    0.00000    0.02232    0.14511    9.78917
216499.597362    0.00000    0.00000   -0.03278    0.01116    0.14511    9.80033
216499.607362    0.00000   -0.03278    0.00000    0.01116    0.15627    9.78917
216499.617362    0.03278    0.00000    0.00000    0.00000    0.15627    9.78917
216499.627362   -0.03278    0.00000    0.00000    0.02232    0.14511    9.78917
216499.637362    0.00000    0.03278    0.03278    0.01116    0.13395    9.77801
216499.647362    0.00000   -0.03278   -0.03278    0.00000    0.14511    9.80033
216499.657362   -0.03278   -0.03278   -0.03278    0.01116    0.15627    9.76685
216499.667361    0.00000    0.00000    0.00000   -0.01116    0.14511    9.80033
216499.677361    0.00000    0.03278   -0.03278    0.00000    0.15627    9.77801
216499.687361    0.00000    0.03278    0.00000   -0.01116    0.14511    9.78917
216499.697361    0.00000    0.00000    0.00000   -0.02232    0.14511    9.78917
216499.707361    0.00000   -0.06557    0.00000    0.01116    0.13395    9.78917
216499.717361   -0.03278    0.03278    0.03278   -0.01116    0.14511    9.80033
216499.727361    0.00000    0.06557   -0.03278    0.00000    0.14511    9.78917
216499.737361   -0.03278    0.03278    0.03278    0.00000    0.14511    9.78917
216499.747360   -0.03278   -0.06557    0.00000    0.00000    0.15627    9.77801
216499.757360   -0.03278    0.03278    0.00000    0.01116    0.13395    9.80033
216499.767360   -0.03278    0.06557    0.00000    0.01116    0.15627    9.75568
216499.777360   -0.03278    0.06557   -0.03278    0.00000    0.13395    9.80033
216499.787360    0.03278    0.03278    0.00000    0.01116    0.16743    9.77801
216499.797360    0.00000    0.06557    0.00000    0.06697    0.14511    9.82266
216499.807360    0.00000    0.06557   -0.03278    0.07813    0.17859    9.73336
216499.817359    0.00000    0.00000    0.03278    0.08930    0.15627    9.69987
216499.827359    0.03278    0.00000    0.00000    0.08930    0.13395    9.90079
216499.837359   -0.03278    0.00000    0.03278    0.06697    0.13395    9.78917
216499.847359    0.03278   -0.22949    0.00000    0.06697    0.13395    9.82266
216499.857359   -0.09835   -0.26228    0.03278   -0.06697    0.14511    9.82266
216499.867359   -0.03278   -0.03278   -0.03278   -0.10046    0.16743    9.66639
216499.877359    0.00000    0.09835    0.00000   -0.10046    0.14511    9.72220
216499.887358    0.06557    0.09835    0.03278   -0.04465    0.17859    9.76685
216499.897358    0.06557    0.09835    0.00000    0.06697    0.16743    9.82266
216499.907358    0.06557    0.09835    0.00000    0.12278    0.11162    9.88963
216499.917358    0.00000   -0.13114    0.03278    0.11162    0.12278    9.81149
216499.927358   -0.09835   -0.42620    0.00000   -0.04465    0.14511    9.78917
216499.937358   -0.09835   -0.19671    0.03278   -0.17859    0.15627    9.69987
216499.947358   -0.03278    0.16392    0.00000   -0.21208    0.17859    9.64406
216499.957357    0.09835    0.39342   -0.06557   -0.02232    0.14511    9.77801
216499.967357    0.00000    0.26228    0.00000    0.13395    0.16743    9.84498
216499.977357    0.00000   -0.09835   -0.03278    0.15627    0.13395    9.87847
216499.987357   -0.03278   -0.26228    0.03278    0.07813    0.13395    9.85614
216499.997357   -0.06557   -0.26228    0.03278   -0.07813    0.18976    9.74452
216500.007367   -0.06557   -0.09835   -0.06557   -0.17859    0.13395    9.69987
216500.017367    0.03278    0.09835    0.06557   -0.21208    0.17859    9.65523
216500.027367    0.09835    0.29506   -0.03278   -0.07813    0.16743    9.77801
216500.037367    0.03278    0.42620   -0.03278    0.15627    0.13395    9.86731
216500.047366    0.00000    0.06557   -0.03278    0.22324    0.12278    9.90079
216500.057366   -0.13114   -0.36063    0.03278    0.06697    0.13395    9.86731
216500.067366   -0.16392   -0.36063    0.00000   -0.13395    0.17859    9.74452
216500.077366   -0.03278   -0.03278    0.00000   -0.18976    0.18976    9.67755
216500.087366    0.09835    0.32785   -0.03278   -0.18976    0.18976    9.67755
216500.097366    0.09835    0.42620   -0.03278    0.01116    0.17859    9.78917
216500.107366    0.09835    0.29506   -0.03278    0.16743    0.15627    9.84498
216500.117366    0.09835    0.00000    0.00000    0.20092    0.11162    9.88963
216500.127365    0.00000   -0.32785    0.00000    0.15627    0.10046    9.87847
216500.137365   -0.13114   -0.32785    0.03278   -0.10046    0.14511    9.75568
216500.147365   -0.09835   -0.03278   -0.03278   -0.21208    0.15627    9.66639
216500.157365    0.06557    0.32785    0.03278   -0.10046    0.16743    9.67755
216500.167365    0.06557    0.32785   -0.03278    0.04465    0.16743    9.80033
216500.177365   -0.06557    0.16392    0.00000    0.18976    0.15627    9.88963
216500.187364    0.00000   -0.13114    0.00000    0.16743    0.15627    9.84498
216500.197364    0.06557   -0.22949    0.03278    0.06697    0.14511    9.83382
216500.207364   -0.03278   -0.22949    0.03278   -0.05581    0.16743    9.73336
216500.217364    0.06557   -0.06557   -0.03278   -0.13395    0.14511    9.64406
216500.227364    0.09835    0.22949    0.00000   -0.08930    0.12278    9.75568
216500.237364    0.03278    0.45899    0.00000    0.03349    0.14511    9.82266
216500.247364    0.00000    0.16392    0.00000    0.16743    0.10046    9.87847
216500.257363   -0.13114   -0.19671    0.00000    0.15627    0.11162    9.87847
216500.267363   -0.13114   -0.32785    0.06557    0.07813    0.15627    9.76685
216500.277363   -0.06557   -0.16392    0.03278   -0.06697    0.18976    9.69987
216500.287363    0.00000    0.09835   -0.03278   -0.11162    0.20092    9.68871
216500.297363    0.09835    0.19671   -0.03278    0.00000    0.17859    9.74452
216500.307363    0.13114    0.13114    0.00000    0.10046    0.14511    9.84498
216500.317363    0.06557    0.03278    0.00000    0.13395    0.12278    9.86731
216500.327363    0.00000   -0.13114    0.03278    0.11162    0.11162    9.84498
216500.337362   -0.03278   -0.26228    0.00000    0.00000    0.11162    9.76685
216500.347362   -0.06557   -0.22949    0.03278   -0.08930    0.14511    9.71104
216500.357362   -0.03278    0.03278    0.00000   -0.11162    0.15627    9.68871
216500.367362   -0.03278    0.22949    0.00000   -0.04465    0.16743    9.78917
216500.377362    0.00000    0.22949    0.00000    0.04465    0.15627    9.83382
216500.387362    0.00000   -0.06557    0.03278    0.10046    0.15627    9.81149
216500.397362    0.03278   -0.22949    0.00000    0.04465    0.16743    9.81149
216500.407361    0.03278   -0.13114    0.03278   -0.04465    0.14511    9.73336
216500.417361    0.03278    0.00000    0.03278   -0.08930    0.16743    9.72220
216500.427361    0.00000    0.13114    0.00000   -0.10046    0.13395    9.76685
216500.437361    0.00000    0.16392   -0.03278    0.00000    0.12278    9.80033
216500.447361    0.00000    0.09835    0.00000    0.06697    0.12278    9.82266
216500.457361   -0.06557    0.00000    0.00000    0.08930    0.13395    9.84498
216500.467361   -0.09835   -0.16392    0.00000    0.03349    0.16743    9.78917
216500.477360    0.00000   -0.16392    0.03278   -0.06697    0.17859    9.74452
216500.487360    0.00000    0.00000    0.00000   -0.08930    0.20092    9.73336
216500.497360    0.06557    0.16392   -0.03278   -0.05581    0.16743    9.75568
216500.507360    0.09835    0.19671    0.00000    0.02232    0.13395    9.83382
216500.517360    0.03278    0.09835    0.00000    0.08930    0.15627    9.84498
216500.527360    0.06557   -0.09835    0.03278    0.04465    0.14511    9.82266
216500.537360   -0.03278   -0.16392    0.03278    0.02232    0.14511    9.80033
216500.547360   -0.09835   -0.03278    0.03278   -0.03349    0.14511    9.74452
216500.557359   -0.03278    0.09835   -0.03278   -0.03349    0.16743    9.73336
216500.567359    0.00000    0.16392   -0.03278    0.00000    0.16743    9.78917
216500.577359    0.03278    0.13114   -0.03278    0.08930    0.16743    9.81149
216500.587359    0.06557   -0.03278   -0.03278    0.07813    0.15627    9.80033
216500.597359    0.03278   -0.09835    0.00000    0.04465    0.14511    9.80033
216500.607359    0.06557   -0.03278    0.00000    0.00000    0.14511    9.74452
216500.617358    0.06557    0.03278    0.00000   -0.01116    0.13395    9.74452
216500.627358    0.00000    0.03278   -0.03278    0.02232    0.13395    9.75568
216500.637358   -0.03278    0.03278    0.03278    0.05581    0.11162    9.80033
216500.647358   -0.06557    0.03278    0.03278    0.06697    0.13395    9.80033
216500.657358   -0.06557   -0.03278    0.00000    0.02232    0.14511    9.81149
216500.667358   -0.03278   -0.13114    0.03278    0.01116    0.16743    9.74452
216500.677358    0.00000   -0.09835    0.00000   -0.03349    0.17859    9.74452
216500.687358    0.03278    0.06557    0.00000   -0.01116    0.15627    9.75568
216500.697357    0.09835    0.16392    0.00000    0.02232    0.14511    9.78917
216500.707357    0.03278    0.06557    0.00000    0.03349    0.13395    9.83382
216500.717357    0.00000   -0.13114    0.00000    0.03349    0.13395    9.81149
216500.727357    0.00000   -0.09835    0.00000    0.02232    0.13395    9.78917
216500.737357   -0.03278   -0.03278    0.00000   -0.01116    0.14511    9.76685
216500.747357   -0.03278    0.06557    0.00000    0.01116    0.15627    9.74452
216500.757357   -0.03278    0.00000    0.00000    0.02232    0.16743    9.77801
216500.767356    0.00000   -0.03278    0.03278    0.02232    0.15627    9.82266
216500.777356    0.00000    0.03278    0.00000    0.00000    0.17859    9.81149
216500.787356    0.03278    0.00000    0.00000    0.01116    0.15627    9.80033
216500.797356    0.03278   -0.06557    0.00000   -0.03349    0.14511    9.77801
216500.807356    0.06557   -0.09835    0.00000   -0.01116    0.14511    9.74452
216500.817356    0.03278   -0.06557    0.00000   -0.02232    0.13395    9.77801
216500.827356   -0.03278    0.09835    0.00000   -0.02232    0.14511    9.81149
216500.837355   -0.03278    0.09835    0.00000    0.00000    0.13395    9.81149
216500.847355   -0.06557   -0.03278    0.00000    0.00000    0.13395    9.82266
216500.857355   -0.03278   -0.06557    0.00000    0.01116    0.15627    9.75568
216500.867355    0.00000    0.00000    0.00000    0.00000    0.18976    9.75568
216500.877355    0.03278    0.06557   -0.03278   -0.03349    0.16743    9.76685
216500.887355    0.06557    0.13114   -0.03278   -0.01116    0.14511    9.77801
216500.897355    0.06557    0.00000    0.00000   -0.03349    0.14511    9.80033
216500.907354   -0.03278   -0.06557    0.03278   -0.04465    0.15627    9.82266
216500.917354   -0.06557    0.03278    0.03278   -0.03349    0.16743    9.77801
216500.927354    0.00000    0.13114    0.00000   -0.01116    0.15627    9.75568
216500.937354    0.00000    0.06557    0.03278    0.00000    0.16743    9.78917
216500.947354    0.00000    0.00000    0.00000    0.01116    0.17859    9.76685
216500.957354    0.03278    0.00000    0.03278   -0.02232    0.17859    9.78917
216500.967354    0.03278    0.06557    0.03278   -0.05581    0.17859    9.81149
216500.977353    0.03278    0.13114    0.03278   -0.01116    0.16743    9.78917
216500.987353    0.06557    0.09835    0.00000    0.02232    0.14511    9.76685
216500.997353    0.03278    0.03278    0.00000    0.05581    0.12278    9.78917
216501.007363    0.03278    0.00000    0.00000    0.06697    0.14511    9.80033
216501.017363   -0.03278    0.06557    0.03278    0.00000    0.14511    9.81149
216501.027363    0.00000    0.06557    0.00000    0.00000    0.13395    9.81149
216501.037363    0.03278    0.09835    0.00000    0.05581    0.15627    9.75568
216501.047363    0.03278    0.00000    0.00000    0.10046    0.14511    9.78917
216501.057363    0.03278    0.00000    0.03278    0.12278    0.15627    9.76685
216501.067362    0.06557   -0.03278    0.00000    0.07813    0.13395    9.80033
216501.077362    0.03278    0.00000    0.00000    0.00000    0.13395    9.78917
216501.087362    0.06557   -0.03278    0.00000   -0.01116    0.11162    9.77801
216501.097362    0.03278   -0.03278   -0.03278    0.05581    0.12278    9.76685
216501.107362   -0.03278    0.03278    0.00000    0.06697    0.13395    9.75568
216501.117362   -0.06557    0.03278    0.03278    0.05581    0.12278    9.78917
216501.127362   -0.03278   -0.09835    0.03278    0.03349    0.13395    9.76685
216501.137362   -0.06557   -0.09835    0.00000    0.01116    0.12278    9.78917
216501.147361    0.00000   -0.06557    0.00000   -0.01116    0.15627    9.75568
216501.157361    0.06557    0.03278    0.00000   -0.01116    0.14511    9.75568
216501.167361    0.03278    0.09835    0.00000    0.01116    0.13395    9.76685
216501.177361    0.00000   -0.06557    0.00000    0.05581    0.11162    9.78917
216501.187361   -0.03278   -0.13114    0.03278    0.00000    0.12278    9.81149
216501.197361   -0.09835   -0.06557    0.00000   -0.03349    0.13395    9.81149
216501.207361   -0.09835    0.00000    0.00000   -0.02232    0.13395    9.78917
216501.217360   -0.03278   -0.06557    0.00000   -0.02232    0.16743    9.76685
216501.227360   -0.09835   -0.03278   -0.03278   -0.02232    0.16743    9.77801
216501.237360   -0.03278   -0.03278    0.00000    0.00000    0.18976    9.78917
216501.247360    0.03278    0.00000    0.00000   -0.03349    0.17859    9.81149
216501.257360    0.00000    0.03278    0.03278   -0.01116    0.18976    9.81149
216501.267360    0.09835   -0.06557    0.00000    0.01116    0.15627    9.80033
216501.277360    0.00000   -0.09835    0.03278    0.01116    0.15627    9.82266
216501.287359    0.03278   -0.03278    0.00000    0.01116    0.15627    9.75568
216501.297359    0.00000    0.03278    0.03278    0.00000    0.15627    9.81149
216501.307359   -0.03278   -0.03278    0.03278   -0.02232    0.16743    9.83382
216501.317359   -0.06557   -0.09835    0.00000   -0.06697    0.16743    9.80033
216501.327359    0.03278    0.03278   -0.03278   -0.06697    0.17859    9.74452
216501.337359    0.06557    0.13114    0.00000    0.01116    0.16743    9.77801
216501.347359    0.03278    0.16392    0.00000    0.06697    0.16743    9.77801
216501.357358    0.06557   -0.03278    0.00000    0.06697    0.15627    9.77801
216501.367358    0.06557   -0.16392   -0.03278    0.01116    0.13395    9.83382
216501.377358    0.00000   -0.03278   -0.03278   -0.06697    0.14511    9.81149
216501.387358    0.00000    0.09835   -0.03278   -0.03349    0.13395    9.74452
216501.397358    0.03278    0.13114   -0.03278    0.02232    0.13395    9.76685
216501.407358    0.00000    0.03278    0.00000    0.08930    0.13395    9.78917
216501.417358   -0.06557   -0.06557   -0.03278    0.04465    0.14511    9.81149
216501.427358    0.00000   -0.09835    0.00000    0.00000    0.14511    9.82266
216501.437357    0.03278    0.00000    0.00000   -0.04465    0.16743    9.80033
216501.447357    0.00000    0.03278    0.03278   -0.05581    0.17859    9.74452
216501.457357    0.03278    0.06557   -0.03278    0.00000    0.13395    9.73336
216501.467357    0.13114    0.09835   -0.03278    0.05581    0.12278    9.74452
216501.477357    0.06557    0.06557    0.00000    0.06697    0.10046    9.83382
216501.487357   -0.03278   -0.03278    0.00000    0.03349    0.11162    9.82266
216501.497357   -0.03278   -0.16392    0.03278    0.00000    0.10046    9.80033
216501.507356   -0.06557   -0.06557    0.03278   -0.02232    0.13395    9.76685
216501.517356   -0.03278    0.09835    0.03278   -0.01116    0.15627    9.71104
216501.527356   -0.03278    0.09835    0.03278    0.05581    0.14511    9.75568
216501.537356    0.00000    0.03278    0.03278    0.03349    0.14511    9.81149
216501.547356    0.00000   -0.06557    0.00000    0.02232    0.14511    9.83382
216501.557356    0.03278   -0.16392    0.00000    0.00000    0.15627    9.80033
216501.567356    0.00000   -0.03278    0.00000    0.00000    0.13395    9.80033
216501.577355   -0.03278    0.03278    0.03278    0.02232    0.13395    9.74452
216501.587355    0.03278    0.03278    0.03278    0.03349    0.13395    9.75568
216501.597355    0.00000    0.03278    0.00000    0.04465    0.12278    9.80033
216501.607355   -0.06557   -0.09835    0.00000    0.05581    0.14511    9.82266
216501.617355   -0.09835   -0.09835    0.03278    0.01116    0.15627    9.80033
216501.627355   -0.06557   -0.03278   -0.03278   -0.02232    0.16743    9.77801
216501.637354   -0.03278    0.00000   -0.03278    0.00000    0.16743    9.74452
216501.647354    0.00000   -0.06557    0.00000    0.00000    0.17859    9.76685
216501.657354    0.00000    0.00000   -0.03278   -0.01116    0.16743    9.77801
216501.667354    0.00000    0.00000    0.00000   -0.02232    0.15627    9.84498
216501.677354    0.00000   -0.03278    0.00000   -0.04465    0.15627    9.83382
216501.687354    0.00000   -0.06557   -0.03278   -0.02232    0.16743    9.77801
216501.697354    0.03278   -0.09835    0.00000   -0.01116    0.16743    9.76685
216501.707354   -0.06557    0.00000    0.00000   -0.05581    0.15627    9.80033
216501.717353   -0.03278    0.06557    0.00000   -0.05581    0.17859    9.74452
216501.727353    0.03278    0.03278    0.00000   -0.06697    0.16743    9.80033
216501.737353    0.00000    0.03278   -0.03278   -0.05581    0.16743    9.81149
216501.747353    0.03278    0.06557   -0.03278   -0.02232    0.18976    9.76685
216501.757353    0.06557    0.06557    0.00000   -0.01116    0.16743    9.76685
216501.767353    0.06557    0.09835    0.00000    0.01116    0.15627    9.78917
216501.777353    0.03278    0.03278   -0.03278    0.00000    0.14511    9.77801
216501.787352    0.03278    0.03278    0.00000   -0.01116    0.14511    9.80033
216501.797352    0.00000    0.09835    0.00000    0.00000    0.13395    9.80033
216501.807352    0.00000    0.09835    0.00000    0.01116    0.14511    9.76685
216501.817352    0.03278    0.06557    0.00000    0.03349    0.13395    9.76685
216501.827352    0.00000    0.00000    0.00000    0.04465    0.14511    9.75568
216501.837352    0.03278   -0.03278    0.00000    0.01116    0.14511    9.78917
216501.847352    0.03278    0.03278    0.00000    0.02232    0.13395    9.78917
216501.857351    0.03278    0.06557    0.00000   -0.01116    0.14511    9.77801
216501.867351    0.00000    0.00000   -0.03278    0.03349    0.13395    9.78917
216501.877351   -0.06557   -0.03278    0.00000    0.06697    0.12278    9.78917
216501.887351    0.03278    0.03278    0.00000    0.05581    0.13395    9.75568
216501.897351    0.00000    0.06557    0.00000    0.04465    0.12278    9.77801
216501.907351   -0.06557    0.00000    0.00000    0.01116    0.12278    9.81149
216501.917351   -0.03278   -0.03278    0.00000    0.02232    0.14511    9.76685
216501.927350    0.00000   -0.03278    0.00000    0.03349    0.14511    9.77801
216501.937350    0.00000    0.03278    0.00000   -0.02232    0.15627    9.75568
216501.947350    0.00000    0.00000   -0.03278   -0.03349    0.15627    9.72220
216501.957350    0.03278    0.03278    0.00000   -0.07813    0.15627    9.73336
216501.967350    0.03278    0.09835    0.00000   -0.04465    0.15627    9.75568
216501.977350    0.03278    0.22949    0.00000    0.06697    0.14511    9.78917
216501.987350   -0.03278    0.16392    0.03278    0.16743    0.13395    9.83382
216501.997350   -0.09835   -0.03278    0.03278    0.15627    0.14511    9.87847
216502.007359   -0.09835   -0.26228    0.06557    0.08930    0.16743    9.82266
216502.017359   -0.06557   -0.29506    0.03278   -0.01116    0.16743    9.77801
216502.027359    0.03278   -0.13114    0.00000   -0.07813    0.18976    9.73336
216502.037359    0.09835    0.00000    0.03278   -0.03349    0.20092    9.72220
216502.047359    0.09835    0.06557   -0.03278   -0.02232    0.16743    9.78917
216502.057359    0.09835    0.00000   -0.03278    0.00000    0.14511    9.83382
216502.067359    0.00000   -0.06557    0.00000    0.03349    0.12278    9.88963
216502.077359   -0.09835   -0.09835    0.00000   -0.01116    0.13395    9.84498
216502.087358   -0.09835   -0.09835   -0.03278   -0.08930    0.15627    9.77801
216502.097358   -0.09835   -0.03278    0.00000   -0.12278    0.16743    9.73336
216502.107358   -0.03278    0.09835    0.00000   -0.15627    0.20092    9.72220
216502.117358    0.00000    0.26228   -0.03278   -0.07813    0.20092    9.74452
216502.127358    0.13114    0.29506    0.00000    0.01116    0.16743    9.80033
216502.137358    0.06557    0.16392   -0.03278    0.01116    0.16743    9.84498
216502.147358    0.03278   -0.03278    0.00000    0.01116    0.17859    9.77801
216502.157357    0.03278   -0.03278    0.00000   -0.06697    0.16743    9.76685
216502.167357    0.00000    0.13114    0.00000   -0.05581    0.16743    9.73336
216502.177357    0.03278    0.26228    0.03278   -0.02232    0.15627    9.74452
216502.187357    0.03278    0.19671    0.00000    0.04465    0.16743    9.78917
216502.197357    0.03278    0.13114    0.00000    0.10046    0.16743    9.83382
216502.207357    0.03278   -0.03278    0.06557    0.11162    0.16743    9.83382
216502.217357    0.06557   -0.09835    0.00000    0.05581    0.15627    9.78917
216502.227356    0.09835   -0.06557    0.03278    0.00000    0.14511    9.75568
216502.237356    0.13114   -0.03278    0.00000    0.00000    0.13395    9.73336
216502.247356    0.09835    0.03278    0.00000    0.00000    0.10046    9.78917
216502.257356    0.06557    0.09835    0.00000    0.03349    0.10046    9.82266
216502.267356    0.00000    0.09835    0.00000    0.07813    0.07813    9.85614
216502.277356   -0.03278    0.00000    0.00000    0.08930    0.08930    9.81149
216502.287356   -0.06557   -0.09835    0.00000    0.06697    0.10046    9.77801
216502.297355   -0.03278   -0.09835   -0.03278    0.03349    0.12278    9.75568
216502.307355   -0.03278    0.06557    0.00000    0.00000    0.13395    9.74452
216502.317355    0.03278    0.16392    0.00000    0.04465    0.11162    9.78917
216502.327355    0.03278    0.09835    0.00000    0.06697    0.10046    9.80033
216502.337355    0.00000   -0.03278   -0.03278    0.10046    0.10046    9.83382
216502.347355   -0.03278   -0.09835   -0.03278    0.10046    0.08930    9.77801
216502.357355   -0.09835   -0.09835    0.00000    0.03349    0.08930    9.78917
216502.367354   -0.09835   -0.06557    0.00000    0.00000    0.12278    9.76685
216502.377354   -0.13114   -0.09835    0.03278    0.00000    0.13395    9.75568
216502.387354   -0.13114   -0.09835   -0.03278   -0.01116    0.14511    9.78917
216502.397354   -0.06557   -0.03278    0.00000    0.01116    0.16743    9.77801
216502.407354   -0.03278   -0.06557    0.03278    0.00000    0.16743    9.80033
216502.417354   -0.03278   -0.09835    0.00000   -0.04465    0.16743    9.76685
216502.427354    0.03278   -0.09835    0.00000   -0.06697    0.16743    9.73336
216502.437353    0.03278   -0.06557    0.00000   -0.06697    0.15627    9.75568
216502.447353    0.03278    0.06557    0.03278   -0.04465    0.13395    9.77801
216502.457353   -0.03278    0.06557    0.00000   -0.01116    0.14511    9.77801
216502.467353   -0.03278   -0.03278    0.00000   -0.01116    0.13395    9.78917
216502.477353   -0.06557   -0.06557    0.00000    0.01116    0.16743    9.82266
216502.487353   -0.09835   -0.03278    0.00000    0.00000    0.17859    9.75568
216502.497353    0.00000    0.03278    0.00000   -0.04465    0.17859    9.78917
216502.507353    0.03278    0.06557    0.03278   -0.02232    0.18976    9.77801
216502.517352    0.06557    0.06557    0.00000    0.02232    0.20092    9.78917
216502.527352    0.06557    0.00000    0.00000    0.03349    0.17859    9.82266
216502.537352    0.06557   -0.03278    0.00000    0.02232    0.16743    9.82266
216502.547352    0.03278    0.00000    0.00000    0.01116    0.16743    9.78917
216502.557352    0.03278    0.06557    0.00000   -0.02232    0.14511    9.77801
216502.567352   -0.03278    0.00000   -0.03278    0.03349    0.14511    9.81149
216502.577352   -0.03278    0.00000    0.00000    0.03349    0.15627    9.80033
216502.587351   -0.06557    0.03278    0.00000    0.03349    0.16743    9.84498
216502.597351   -0.03278    0.00000    0.00000    0.01116    0.20092    9.80033
216502.607351    0.00000   -0.06557    0.03278   -0.02232    0.20092    9.78917
216502.617351   -0.03278   -0.03278    0.00000   -0.05581    0.20092    9.74452
216502.627351    0.03278    0.06557    0.00000   -0.05581    0.20092    9.74452
216502.637351    0.09835    0.16392    0.00000   -0.02232    0.16743    9.78917
216502.647351    0.09835    0.16392    0.00000    0.03349    0.14511    9.80033
216502.657350    0.09835    0.00000    0.00000    0.03349    0.13395    9.82266
216502.667350    0.03278   -0.13114    0.00000    0.00000    0.13395    9.77801
216502.677350   -0.06557    0.00000    0.06557   -0.04465    0.14511    9.76685
216502.687350    0.00000    0.13114    0.00000   -0.03349    0.17859    9.69987
216502.697350    0.06557    0.16392    0.00000    0.02232    0.15627    9.78917
216502.707350    0.03278    0.06557    0.03278    0.07813    0.16743    9.81149
216502.717350    0.00000   -0.06557    0.06557    0.07813    0.16743    9.78917
216502.727349    0.13114   -0.03278    0.03278    0.04465    0.12278    9.78917
216502.737349    0.09835    0.03278    0.03278   -0.01116    0.14511    9.80033
216502.747349    0.06557    0.00000    0.03278    0.02232    0.13395    9.77801
216502.757349    0.06557    0.00000    0.00000    0.03349    0.08930    9.75568
216502.767349    0.09835    0.03278    0.03278    0.03349    0.07813    9.84498
216502.777349   -0.06557    0.03278    0.00000    0.04465    0.10046    9.85614
216502.787349   -0.09835   -0.03278    0.00000    0.05581    0.08930    9.77801
216502.797348    0.00000   -0.09835    0.00000    0.03349    0.11162    9.75568
216502.807348   -0.03278   -0.09835    0.03278   -0.02232    0.13395    9.76685
216502.817348   -0.03278    0.06557   -0.03278   -0.04465    0.13395    9.71104
216502.827348    0.09835    0.16392   -0.03278   -0.04465    0.12278    9.76685
216502.837348    0.06557    0.06557    0.00000   -0.01116    0.08930    9.87847
216502.847348   -0.09835   -0.03278   -0.03278    0.05581    0.10046    9.78917
216502.857348   -0.03278   -0.06557    0.00000    0.07813    0.08930    9.76685
216502.867348   -0.09835   -0.03278   -0.03278    0.00000    0.11162    9.80033
216502.877347   -0.19671   -0.06557    0.00000   -0.04465    0.13395    9.74452
216502.887347   -0.06557    0.00000    0.03278   -0.05581    0.17859    9.71104
216502.897347    0.00000    0.09835   -0.03278   -0.06697    0.16743    9.76685
216502.907347   -0.03278    0.13114   -0.03278   -0.02232    0.15627    9.80033
216502.917347   -0.03278    0.09835    0.00000    0.00000    0.17859    9.73336
216502.927347    0.06557    0.03278    0.00000   -0.05581    0.15627    9.77801
216502.937347    0.00000    0.00000    0.00000   -0.05581    0.14511    9.77801
216502.947346   -0.06557    0.06557    0.00000   -0.05581    0.14511    9.74452
216502.957346    0.00000    0.13114    0.03278   -0.06697    0.17859    9.71104
216502.967346   -0.03278    0.19671   -0.03278   -0.06697    0.16743    9.80033
216502.977346   -0.06557    0.13114    0.03278   -0.01116    0.17859    9.80033
216502.987346   -0.03278    0.09835    0.03278    0.04465    0.18976    9.74452
216502.997346    0.03278    0.06557   -0.03278    0.04465    0.21208    9.80033
216503.007356    0.03278    0.03278    0.03278    0.02232    0.17859    9.78917
216503.017356    0.06557    0.06557    0.00000   -0.04465    0.15627    9.76685
216503.027356    0.19671    0.09835   -0.03278   -0.04465    0.14511    9.76685
216503.037355    0.09835    0.09835    0.00000    0.02232    0.10046    9.83382
216503.047355    0.00000    0.16392    0.00000    0.04465    0.10046    9.83382
216503.057355   -0.03278    0.13114    0.03278    0.03349    0.07813    9.84498
216503.067355   -0.09835    0.03278   -0.03278    0.04465    0.07813    9.85614
216503.077355   -0.13114   -0.03278    0.00000   -0.01116    0.10046    9.78917
216503.087355   -0.13114    0.09835    0.00000   -0.03349    0.13395    9.74452
216503.097355   -0.03278    0.22949   -0.03278   -0.01116    0.15627    9.72220
216503.107354   -0.03278    0.29506   -0.03278   -0.02232    0.12278    9.75568
216503.117354    0.00000    0.22949   -0.06557    0.01116    0.13395    9.74452
216503.127354    0.00000    0.16392   -0.06557    0.02232    0.11162    9.76685
216503.137354   -0.09835    0.19671    0.00000    0.04465    0.10046    9.78917
216503.147354   -0.16392    0.16392   -0.03278    0.04465    0.11162    9.73336
216503.157354   -0.16392    0.16392   -0.03278    0.02232    0.13395    9.72220
216503.167354   -0.19671    0.13114    0.03278    0.03349    0.16743    9.73336
216503.177353   -0.19671    0.09835    0.00000    0.03349    0.17859    9.77801
216503.187353   -0.13114    0.16392    0.06557    0.06697    0.22324    9.78917
216503.197353   -0.03278    0.13114    0.03278    0.08930    0.21208    9.83382
216503.207353   -0.06557   -0.03278    0.09835    0.07813    0.22324    9.85614
216503.217353    0.00000   -0.16392    0.06557    0.04465    0.22324    9.83382
216503.227353    0.03278   -0.13114    0.06557    0.00000    0.21208    9.83382
216503.237353    0.03278   -0.03278    0.06557    0.02232    0.17859    9.86731
216503.247352    0.03278    0.00000    0.03278    0.00000    0.16743    9.87847
216503.257352    0.03278   -0.06557    0.06557    0.02232    0.14511    9.85614
216503.267352    0.00000   -0.06557    0.03278    0.02232    0.15627    9.88963
216503.277352   -0.06557   -0.03278    0.00000   -0.01116    0.17859    9.84498
216503.287352    0.00000    0.03278    0.00000    0.00000    0.15627    9.81149
216503.297352   -0.03278    0.00000    0.00000   -0.03349    0.16743    9.78917
216503.307352    0.00000    0.00000    0.00000   -0.03349    0.16743    9.78917
216503.317352    0.06557    0.09835   -0.03278   -0.02232    0.17859    9.76685
216503.327351    0.06557    0.16392   -0.03278    0.00000    0.15627    9.75568
216503.337351    0.06557    0.16392   -0.03278    0.04465    0.13395    9.76685
216503.347351   -0.03278    0.06557   -0.03278    0.03349    0.14511    9.74452
216503.357351   -0.03278    0.03278   -0.06557    0.02232    0.14511    9.74452
216503.367351   -0.03278    0.09835   -0.03278    0.02232    0.14511    9.73336
216503.377351   -0.03278    0.09835   -0.03278    0.02232    0.15627    9.76685
216503.387351   -0.06557    0.06557   -0.03278    0.04465    0.16743    9.73336
216503.397350    0.03278    0.00000   -0.03278    0.05581    0.15627    9.73336
216503.407350   -0.03278   -0.06557    0.00000    0.05581    0.18976    9.76685
216503.417350    0.03278   -0.03278    0.03278    0.02232    0.18976    9.76685
216503.427350    0.09835    0.00000    0.03278    0.02232    0.17859    9.76685
216503.437350    0.06557    0.00000    0.00000   -0.01116    0.16743    9.77801
216503.447350    0.09835   -0.03278    0.00000    0.02232    0.13395    9.76685
216503.457350    0.06557    0.00000    0.03278    0.03349    0.15627    9.78917
216503.467349    0.03278    0.03278    0.00000    0.01116    0.12278    9.80033
216503.477349    0.00000    0.06557    0.06557    0.02232    0.13395    9.81149
216503.487349    0.06557    0.00000    0.00000    0.01116    0.12278    9.81149
216503.497349    0.00000    0.00000    0.00000    0.06697    0.12278    9.82266
216503.507349    0.00000    0.03278    0.03278    0.06697    0.12278    9.80033
216503.517349    0.03278    0.06557    0.03278    0.06697    0.14511    9.81149
216503.527349    0.03278    0.03278    0.00000    0.05581    0.13395    9.80033
216503.537348    0.03278   -0.06557    0.03278    0.07813    0.12278    9.81149
216503.547348    0.00000   -0.09835    0.03278    0.08930    0.10046    9.81149
216503.557348    0.00000   -0.06557    0.03278    0.08930    0.11162    9.81149
216503.567348    0.00000   -0.06557    0.00000    0.10046    0.11162    9.80033
216503.577348   -0.03278   -0.13114    0.00000    0.06697    0.10046    9.81149
216503.587348   -0.09835   -0.13114   -0.03278    0.05581    0.11162    9.78917
216503.597348   -0.13114   -0.13114    0.03278    0.04465    0.13395    9.75568
216503.607347   -0.06557   -0.09835    0.00000    0.02232    0.13395    9.78917
216503.617347   -0.09835   -0.09835   -0.03278    0.01116    0.14511    9.75568
216503.627347   -0.03278   -0.16392    0.00000   -0.02232    0.15627    9.75568
216503.637347   -0.06557   -0.16392    0.00000   -0.03349    0.16743    9.74452
216503.647347   -0.06557   -0.09835    0.03278   -0.05581    0.15627    9.74452
216503.657347   -0.03278    0.00000   -0.03278   -0.06697    0.15627    9.74452
216503.667347    0.00000   -0.03278   -0.03278   -0.06697    0.15627    9.74452
216503.677346   -0.06557   -0.03278   -0.03278   -0.06697    0.15627    9.74452
216503.687346   -0.03278    0.00000    0.00000   -0.04465    0.16743    9.74452
216503.697346   -0.06557    0.09835    0.00000   -0.03349    0.16743    9.81149
216503.707346   -0.06557    0.06557   -0.03278   -0.03349    0.20092    9.81149
216503.717346   -0.03278   -0.03278    0.03278   -0.02232    0.21208    9.77801
216503.727346    0.00000   -0.03278    0.00000   -0.03349    0.20092    9.74452
216503.737346    0.09835    0.03278   -0.03278   -0.02232    0.20092    9.77801
216503.747346    0.09835    0.13114    0.03278    0.00000    0.18976    9.82266
216503.757345    0.06557    0.09835    0.00000   -0.01116    0.18976    9.81149
216503.767345    0.06557   -0.03278    0.00000    0.00000    0.16743    9.84498
216503.777345    0.00000   -0.03278    0.00000    0.01116    0.16743    9.81149
216503.787345    0.03278    0.06557    0.00000    0.01116    0.14511    9.80033
216503.797345    0.06557    0.16392    0.03278    0.05581    0.15627    9.78917
216503.807345    0.06557    0.06557    0.00000    0.05581    0.14511    9.83382
216503.817344    0.00000   -0.03278    0.00000    0.08930    0.14511    9.85614
216503.827344    0.03278   -0.03278    0.00000    0.05581    0.14511    9.86731
216503.837344   -0.03278    0.00000    0.00000    0.05581    0.12278    9.85614
216503.847344    0.03278   -0.03278    0.00000    0.04465    0.13395    9.78917
216503.857344    0.03278   -0.03278   -0.03278    0.05581    0.12278    9.75568
216503.867344    0.09835   -0.06557   -0.03278    0.05581    0.11162    9.76685
216503.877344    0.00000    0.03278   -0.06557    0.05581    0.08930    9.80033
216503.887344    0.00000   -0.03278   -0.03278    0.02232    0.10046    9.80033
216503.897343   -0.06557   -0.06557   -0.03278   -0.01116    0.10046    9.77801
216503.907343   -0.13114   -0.06557   -0.06557    0.01116    0.12278    9.73336
216503.917343   -0.13114   -0.06557   -0.03278    0.01116    0.15627    9.69987
216503.927343   -0.09835    0.03278    0.00000    0.00000    0.16743    9.69987
216503.937343   -0.03278    0.06557    0.03278   -0.01116    0.16743    9.69987
216503.947343    0.00000    0.03278    0.03278   -0.02232    0.17859    9.72220
216503.957343    0.00000   -0.03278    0.00000   -0.02232    0.17859    9.72220
216503.967342    0.03278    0.00000    0.03278   -0.03349    0.18976    9.73336
216503.977342    0.00000    0.06557    0.03278   -0.02232    0.17859    9.74452
216503.987342   -0.03278    0.03278    0.03278   -0.03349    0.16743    9.74452
216503.997342   -0.06557   -0.06557    0.00000   -0.10046    0.22324    9.75568
216504.007352    0.00000   -0.03278    0.03278   -0.10046    0.25673    9.73336
216504.017352    0.03278    0.13114    0.06557   -0.16743    0.25673    9.78917
216504.027352    0.09835    0.26228    0.06557   -0.07813    0.24557    9.74452
216504.037352    0.22949    0.29506    0.00000   -0.01116    0.26789    9.80033
216504.047351    0.32785    0.29506   -0.03278    0.15627    0.18976    9.88963
216504.057351    0.22949    0.13114    0.06557    0.20092    0.15627   10.00125
216504.067351    0.06557   -0.09835    0.06557    0.21208    0.12278   10.02357
216504.077351   -0.03278   -0.22949    0.06557    0.10046    0.15627    9.94544
216504.087351   -0.03278   -0.29506    0.03278    0.01116    0.17859    9.85614
216504.097351   -0.06557   -0.19671    0.00000   -0.08930    0.20092    9.80033
216504.107351    0.03278    0.03278    0.00000   -0.07813    0.22324    9.74452
216504.117350    0.22949    0.19671    0.00000   -0.02232    0.17859    9.81149
216504.127350    0.22949    0.13114   -0.03278    0.00000    0.12278    9.86731
216504.137350    0.19671    0.00000   -0.03278    0.05581    0.08930    9.81149
216504.147350    0.19671   -0.03278    0.00000    0.04465    0.04465    9.78917
216504.157350    0.00000    0.06557   -0.03278    0.03349    0.01116    9.74452
216504.167350   -0.06557    0.16392   -0.03278    0.00000    0.01116    9.71104
216504.177350   -0.13114    0.16392   -0.03278    0.03349    0.02232    9.73336
216504.187349   -0.26228    0.19671    0.00000    0.11162    0.08930    9.78917
216504.197349   -0.29506    0.03278    0.00000    0.20092    0.13395    9.75568
216504.207349   -0.19671   -0.09835    0.00000    0.23440    0.16743    9.68871
216504.217349    0.03278   -0.16392    0.03278    0.18976    0.17859    9.69987
216504.227349    0.09835   -0.22949    0.03278    0.11162    0.16743    9.67755
216504.237349    0.16392   -0.22949    0.00000    0.03349    0.11162    9.69987
216504.247349    0.22949   -0.09835    0.00000    0.05581    0.06697    9.74452
216504.257349    0.13114   -0.09835    0.06557    0.04465    0.02232    9.81149
216504.267348   -0.06557   -0.09835    0.00000    0.08930    0.01116    9.78917
216504.277348   -0.13114   -0.29506    0.00000    0.05581    0.02232    9.74452
216504.287348   -0.19671   -0.29506    0.03278   -0.03349    0.07813    9.75568
216504.297348   -0.22949   -0.09835    0.00000   -0.10046    0.16743    9.69987
216504.307348   -0.09835    0.09835   -0.03278   -0.08930    0.16743    9.68871
216504.317348    0.06557    0.09835    0.00000   -0.06697    0.16743    9.73336
216504.327348    0.13114    0.03278    0.00000    0.00000    0.14511    9.78917
216504.337347    0.13114   -0.03278    0.00000    0.03349    0.12278    9.76685
216504.347347    0.13114   -0.03278    0.00000    0.00000    0.07813    9.77801
216504.357347    0.00000   -0.03278   -0.03278   -0.02232    0.06697    9.77801
216504.367347   -0.09835   -0.03278    0.03278   -0.03349    0.06697    9.72220
216504.377347   -0.19671    0.00000    0.00000   -0.03349    0.08930    9.76685
216504.387347   -0.22949    0.13114    0.00000    0.02232    0.15627    9.77801
216504.397347   -0.26228    0.06557    0.03278    0.07813    0.20092    9.82266
216504.407346   -0.22949   -0.06557    0.00000    0.08930    0.24557    9.81149
216504.417346   -0.06557   -0.26228   -0.03278    0.04465    0.23440    9.78917
216504.427346    0.03278   -0.26228    0.03278   -0.05581    0.23440    9.78917
216504.437346    0.13114   -0.06557    0.00000   -0.07813    0.21208    9.76685
216504.447346    0.13114    0.03278   -0.03278   -0.06697    0.17859    9.82266
216504.457346    0.03278   -0.03278    0.00000   -0.02232    0.11162    9.85614
216504.467346   -0.09835   -0.13114   -0.03278    0.02232    0.12278    9.87847
216504.477345   -0.16392   -0.19671    0.00000   -0.03349    0.14511    9.85614
216504.487345   -0.19671   -0.19671    0.03278   -0.10046    0.16743    9.83382
216504.497345   -0.22949   -0.13114    0.00000   -0.17859    0.20092    9.75568
216504.507345   -0.06557    0.03278   -0.03278   -0.23440    0.22324    9.75568
216504.517345    0.06557    0.16392   -0.09835   -0.21208    0.20092    9.81149
216504.527345    0.09835    0.29506   -0.06557   -0.13395    0.16743    9.84498
216504.537345    0.09835    0.26228   -0.09835   -0.06697    0.13395    9.88963
216504.547344    0.03278    0.16392   -0.09835   -0.05581    0.10046    9.85614
216504.557344   -0.03278    0.13114   -0.09835   -0.04465    0.10046    9.86731
216504.567344   -0.13114    0.16392   -0.06557   -0.04465    0.12278    9.82266
216504.577344   -0.16392    0.29506   -0.09835   -0.03349    0.16743    9.82266
216504.587344   -0.13114    0.29506   -0.03278    0.00000    0.21208    9.80033
216504.597344   -0.06557    0.22949   -0.06557    0.04465    0.21208    9.80033
216504.607344   -0.03278    0.16392   -0.03278    0.10046    0.22324    9.76685
216504.617343    0.13114    0.16392   -0.06557    0.11162    0.21208    9.72220
216504.627343    0.19671    0.09835   -0.03278    0.11162    0.16743    9.76685
216504.637343    0.13114    0.09835   -0.06557    0.12278    0.12278    9.72220
216504.647343    0.06557    0.09835    0.03278    0.07813    0.10046    9.76685
216504.657343   -0.06557    0.06557    0.00000    0.08930    0.11162    9.77801
216504.667343   -0.16392    0.13114    0.06557    0.11162    0.12278    9.76685
216504.677343   -0.19671    0.13114    0.03278    0.14511    0.16743    9.72220
216504.687342   -0.16392    0.06557    0.03278    0.15627    0.21208    9.72220
216504.697342   -0.09835    0.00000    0.06557    0.15627    0.23440    9.71104
216504.707342    0.03278    0.03278    0.06557    0.14511    0.23440    9.72220
216504.717342    0.16392    0.09835    0.03278    0.15627    0.22324    9.75568
216504.727342    0.22949    0.06557    0.03278    0.17859    0.18976    9.76685
216504.737342    0.16392   -0.06557    0.06557    0.17859    0.14511    9.81149
216504.747342    0.06557   -0.13114    0.06557    0.17859    0.11162    9.78917
216504.757341    0.00000   -0.13114    0.06557    0.16743    0.11162    9.78917
216504.767341   -0.13114   -0.09835    0.06557    0.10046    0.13395    9.78917
216504.777341   -0.13114   -0.13114    0.06557    0.11162    0.16743    9.77801
216504.787341   -0.09835   -0.26228    0.06557    0.10046    0.21208    9.77801
216504.797341   -0.03278   -0.26228    0.06557    0.07813    0.20092    9.80033
216504.807341    0.03278   -0.16392    0.03278    0.03349    0.20092    9.77801
216504.817341    0.19671   -0.19671    0.03278    0.02232    0.18976    9.77801
216504.827340    0.19671   -0.26228    0.03278   -0.02232    0.13395    9.83382
216504.837340    0.13114   -0.26228    0.00000   -0.07813    0.12278    9.81149
216504.847340    0.06557   -0.13114    0.00000   -0.11162    0.07813    9.83382
216504.857340   -0.03278   -0.06557    0.03278   -0.12278    0.08930    9.82266
216504.867340   -0.09835   -0.09835    0.00000   -0.12278    0.11162    9.82266
216504.877340   -0.13114   -0.16392   -0.03278   -0.11162    0.14511    9.81149
216504.887340   -0.09835   -0.16392    0.00000   -0.12278    0.15627    9.80033
216504.897340   -0.03278    0.00000   -0.03278   -0.12278    0.18976    9.78917
216504.907339    0.06557    0.00000    0.00000   -0.12278    0.17859    9.78917
216504.917339    0.13114    0.00000   -0.03278   -0.10046    0.14511    9.80033
216504.927339    0.13114   -0.03278   -0.03278   -0.07813    0.12278    9.80033
216504.937339    0.09835    0.00000    0.00000   -0.06697    0.08930    9.78917
216504.947339    0.00000    0.09835   -0.03278   -0.06697    0.07813    9.78917
216504.957339   -0.06557    0.06557   -0.03278   -0.06697    0.07813    9.77801
216504.967339   -0.09835    0.03278    0.00000   -0.05581    0.07813    9.76685
216504.977338   -0.13114    0.03278    0.00000   -0.06697    0.14511    9.73336
216504.987338   -0.09835    0.13114    0.00000   -0.02232    0.14511    9.72220
216504.997338    0.00000    0.16392   -0.03278   -0.02232    0.15627    9.71104
216505.007348    0.03278    0.13114   -0.03278    0.02232    0.15627    9.71104
216505.017348    0.06557    0.09835    0.00000    0.00000    0.14511    9.73336
216505.027348    0.09835    0.09835    0.00000    0.02232    0.11162    9.74452
216505.037348    0.03278    0.16392    0.03278    0.06697    0.11162    9.75568
216505.047348    0.00000    0.16392    0.03278    0.10046    0.08930    9.75568
216505.057348   -0.09835    0.09835    0.00000    0.10046    0.12278    9.81149
216505.067347   -0.13114    0.00000    0.03278    0.11162    0.14511    9.78917
216505.077347   -0.09835   -0.03278    0.03278    0.12278    0.16743    9.80033
216505.087347   -0.06557    0.03278    0.03278    0.12278    0.20092    9.78917
216505.097347    0.00000   -0.03278    0.03278    0.11162    0.18976    9.80033
216505.107347    0.06557   -0.09835    0.00000    0.08930    0.18976    9.81149
216505.117347    0.09835   -0.13114    0.03278    0.07813    0.16743    9.81149
216505.127347    0.06557   -0.06557    0.00000    0.06697    0.13395    9.83382
216505.137346    0.06557   -0.03278    0.00000    0.05581    0.12278    9.82266
216505.147346   -0.06557   -0.09835   -0.03278    0.04465    0.11162    9.82266
216505.157346   -0.13114   -0.16392    0.00000    0.02232    0.13395    9.80033
216505.167346   -0.13114   -0.09835    0.00000    0.02232    0.16743    9.80033
216505.177346   -0.13114    0.00000    0.00000    0.01116    0.20092    9.76685
216505.187346   -0.06557    0.00000    0.00000   -0.01116    0.20092    9.77801
216505.197346    0.00000   -0.06557    0.00000   -0.01116    0.21208    9.77801
216505.207346    0.03278   -0.06557    0.00000   -0.03349    0.20092    9.76685
216505.217345    0.09835   -0.03278    0.00000   -0.03349    0.16743    9.78917
216505.227345    0.06557    0.00000    0.00000   -0.03349    0.13395    9.80033
216505.237345    0.00000   -0.06557    0.03278   -0.02232    0.12278    9.81149
216505.247345   -0.03278   -0.13114    0.00000   -0.03349    0.14511    9.76685
216505.257345   -0.06557   -0.13114    0.03278   -0.03349    0.14511    9.81149
216505.267345   -0.09835   -0.03278    0.00000   -0.02232    0.18976    9.76685
216505.277345   -0.06557   -0.03278    0.03278   -0.03349    0.21208    9.75568
216505.287344    0.00000    0.00000    0.00000   -0.02232    0.22324    9.74452
216505.297344    0.06557   -0.03278   -0.03278   -0.03349    0.20092    9.74452
216505.307344    0.16392    0.03278    0.00000    0.01116    0.17859    9.77801
216505.317344    0.13114    0.19671    0.16392    0.16743    0.12278    9.77801
216505.327344   -0.09835    0.98355    0.29506    1.01575    0.03349    9.95660
216505.337344    0.45899    0.16392   -0.22949    1.40643    0.00000    9.32036
216505.347344   -0.03278   -1.96709    0.22949    0.83716    0.11162    9.66639
216505.357343   -0.42620   -2.52444   -0.22949   -1.13854    0.30138    9.97893
216505.367343   -0.49177    0.62291   -0.06557   -1.81942    0.18976   10.52587
216505.377343    0.85241    2.06545   -0.03278   -0.34603    0.24557    9.14177
216505.387343    0.39342   -1.27861    0.19671    0.53578    0.08930    9.35385
216505.397343   -0.85241   -1.63924    0.06557   -0.59159    0.04465   10.02357
216505.407343    0.09835    2.06545    0.00000    0.16743    0.22324    9.06363
216505.417343    1.67203    1.86874   -0.03278    0.53578    0.24557    9.94544
216505.427342   -0.91798   -1.83595    0.29506   -0.03349   -0.21208   11.13979
216505.437342   -1.67203   -2.39330    0.09835   -0.75902    0.03349    9.56593
216505.447342    0.98355   -0.22949    0.19671   -0.89297    0.21208    8.73993
216505.457342    0.68848    2.13102   -0.32785   -0.53578    0.15627   10.29147
216505.467342   -1.21304    1.37697   -0.16392    0.66973    0.14511    9.76685
216505.477342   -0.16392    0.09835   -0.13114    0.53578    0.06697    9.54360
216505.487342    0.49177   -0.03278   -0.06557    0.18976    0.05581   10.60400
216505.497341   -0.75405   -0.81962   -0.19671   -0.27905    0.27905   10.42541
216505.507341   -0.65570   -0.52456    0.06557   -0.32370    0.24557    9.37617
216505.517341    0.75405    1.18026    0.00000   -0.31254    0.39067    9.01898
216505.527341    0.85241    0.88519   -0.13114    0.29021    0.32370    9.58825
216505.537341   -0.36063   -0.26228    0.03278    0.25673   -0.07813   10.07939
216505.547341    0.29506    0.36063   -0.13114    0.31254   -0.08930    9.84498
216505.557341    0.98355    0.52456    0.13114    0.42416    0.07813   10.20217
216505.567340   -0.36063   -0.36063   -0.13114    0.27905   -0.13395   10.45890
216505.577340   -1.40975   -1.31140   -0.03278    0.16743   -0.02232    9.14177
216505.587340   -0.13114   -0.98355    0.09835   -0.37951    0.23440    9.16409
216505.597340   -0.13114    0.62291   -0.03278   -0.68089    0.30138   10.13520
216505.607340   -0.62291    1.60646    0.06557    0.10046    0.41300    9.40966
216505.617340    0.78684    0.52456   -0.16392    0.43532    0.32370    9.63290
216505.627340    0.65570   -0.39342    0.13114    0.36835    0.12278   10.31379
216505.637339   -0.03278   -0.75405    0.09835    0.24557    0.08930    9.78917
216505.647339    0.52456   -0.52456    0.06557    0.01116    0.01116    9.35385
216505.657339    0.42620    0.45899   -0.03278   -0.23440   -0.10046    9.80033
216505.667339   -0.29506    0.49177   -0.03278    0.12278   -0.08930    9.80033
216505.677339   -0.72127    0.06557    0.09835    0.02232    0.02232    9.93428
216505.687339   -0.78684    0.13114   -0.09835    0.13395    0.01116   10.11287
216505.697339   -0.68848   -0.09835    0.13114    0.41300    0.25673    9.91195
216505.707339   -0.62291   -0.49177    0.22949    0.15627    0.51346    9.72220
216505.717338   -0.13114   -0.49177   -0.13114    0.01116    0.58043    9.47663
216505.727338    0.42620   -0.32785    0.03278   -0.17859    0.40184    9.58825
216505.737338    0.75405    0.29506    0.06557   -0.27905    0.23440    9.99009
216505.747338    0.78684    0.65570   -0.03278    0.06697    0.21208    9.81149
216505.757338    0.81962   -0.09835   -0.13114    0.31254    0.01116    9.96776
216505.767338    0.06557   -0.72127    0.03278    0.17859   -0.16743   10.21333
216505.777337   -0.59013   -0.42620    0.09835   -0.01116   -0.02232    9.69987
216505.787337   -0.36063   -0.13114   -0.09835   -0.17859    0.11162    9.63290
216505.797337   -0.65570    0.16392   -0.03278   -0.29021    0.16743   10.01241
216505.807337   -0.68848    0.13114    0.06557   -0.10046    0.42416    9.63290
216505.817337    0.06557   -0.03278    0.03278    0.04465    0.51346    9.58825
216505.827337    0.32785    0.19671   -0.16392    0.02232    0.34603    9.92312
216505.837337    0.45899    0.03278   -0.06557    0.14511    0.22324    9.69987
216505.847337    0.88519   -0.36063    0.06557   -0.04465    0.22324    9.61058
216505.857336    0.75405   -0.22949   -0.09835   -0.20092    0.07813    9.85614
216505.867336    0.26228    0.09835   -0.09835   -0.08930   -0.11162    9.80033
216505.877336   -0.03278    0.22949    0.03278   -0.08930   -0.21208    9.75568
216505.887336   -0.22949    0.22949   -0.03278    0.01116   -0.07813    9.83382
216505.897336   -0.65570   -0.13114    0.00000    0.07813    0.08930    9.85614
216505.907336   -0.81962   -0.32785    0.06557   -0.14511    0.17859    9.82266
216505.917336   -0.42620    0.09835    0.00000   -0.16743    0.29021    9.61058
216505.927335    0.16392    0.22949    0.03278   -0.06697    0.36835    9.61058
216505.937335    0.26228    0.19671   -0.03278   -0.03349    0.26789    9.81149
216505.947335    0.39342    0.19671   -0.03278    0.05581    0.21208    9.66639
216505.957335    0.81962    0.13114   -0.03278    0.11162    0.12278    9.80033
216505.967335    0.36063    0.13114    0.00000    0.02232   -0.06697   10.11287
216505.977335   -0.19671    0.13114    0.00000    0.13395   -0.11162    9.82266
216505.987335   -0.13114   -0.19671    0.06557    0.11162   -0.06697    9.69987
216505.997334   -0.45899   -0.13114    0.03278   -0.01116    0.05581    9.92312
216506.007345   -0.72127    0.09835    0.03278    0.02232    0.20092    9.75568
216506.017344   -0.26228    0.19671    0.06557    0.07813    0.24557    9.65523
216506.027344    0.03278    0.09835    0.03278    0.07813    0.23440    9.87847
216506.037344    0.06557   -0.19671    0.06557    0.18976    0.30138    9.74452
216506.047344    0.32785   -0.32785    0.00000    0.05581    0.27905    9.69987
216506.057344    0.42620   -0.03278   -0.03278   -0.05581    0.13395    9.84498
216506.067344    0.29506    0.09835    0.00000    0.02232    0.04465    9.78917
216506.077344    0.00000    0.00000    0.00000    0.02232   -0.01116    9.81149
216506.087343   -0.19671   -0.03278   -0.09835    0.05581    0.00000    9.82266
216506.097343   -0.36063   -0.16392   -0.03278    0.07813    0.10046    9.84498
216506.107343   -0.49177   -0.13114    0.06557   -0.07813    0.18976    9.83382
216506.117343   -0.39342    0.16392   -0.06557   -0.03349    0.23440    9.67755
216506.127343   -0.03278    0.00000   -0.03278    0.06697    0.27905    9.61058
216506.137343    0.13114   -0.16392    0.00000    0.00000    0.26789    9.78917
216506.147343    0.19671    0.00000   -0.03278   -0.01116    0.27905    9.71104
216506.157342    0.39342    0.09835   -0.03278   -0.03349    0.15627    9.77801
216506.167342    0.22949    0.13114   -0.03278   -0.04465    0.03349    9.94544
216506.177342   -0.09835   -0.03278    0.00000    0.02232    0.05581    9.76685
216506.187342   -0.16392   -0.22949    0.00000    0.02232    0.12278    9.74452
216506.197342   -0.32785   -0.06557    0.00000   -0.11162    0.15627    9.88963
216506.207342   -0.36063    0.19671    0.03278   -0.05581    0.21208    9.75568
216506.217342   -0.06557    0.06557    0.03278   -0.02232    0.27905    9.71104
216506.227341    0.09835    0.00000   -0.03278   -0.04465    0.25673    9.84498
216506.237341    0.16392   -0.03278    0.03278    0.04465    0.27905    9.75568
216506.247341    0.36063    0.03278    0.00000   -0.03349    0.21208    9.77801
216506.257341    0.36063    0.22949   -0.03278   -0.02232    0.12278    9.85614
216506.267341    0.19671    0.06557    0.00000    0.06697    0.04465    9.81149
216506.277341    0.03278   -0.09835    0.06557    0.01116    0.03349    9.88963
216506.287341   -0.19671    0.06557    0.03278    0.02232    0.08930    9.85614
216506.297340   -0.22949    0.13114    0.03278    0.08930    0.14511    9.78917
216506.307340   -0.22949    0.03278    0.03278    0.06697    0.15627    9.81149
216506.317340   -0.13114   -0.06557    0.00000    0.08930    0.22324    9.68871
216506.327340    0.13114   -0.13114    0.00000    0.05581    0.25673    9.71104
216506.337340    0.26228    0.00000    0.00000   -0.05581    0.17859    9.82266
216506.347340    0.29506    0.13114   -0.03278    0.04465    0.14511    9.74452
216506.357340    0.32785    0.00000   -0.03278    0.06697    0.05581    9.75568
216506.367339    0.09835   -0.09835    0.00000    0.03349   -0.01116    9.85614
216506.377339   -0.19671   -0.06557    0.00000    0.05581    0.03349    9.74452
216506.387339   -0.16392   -0.03278    0.00000    0.00000    0.08930    9.78917
216506.397339   -0.36063    0.06557    0.00000   -0.04465    0.13395    9.83382
216506.407339   -0.36063   -0.03278    0.00000    0.02232    0.20092    9.67755
216506.417339   -0.09835   -0.06557    0.03278    0.02232    0.23440    9.71104
216506.427339    0.03278    0.06557    0.00000    0.00000    0.25673    9.76685
216506.437339    0.16392    0.06557   -0.03278    0.04465    0.23440    9.73336
216506.447338    0.29506   -0.03278    0.00000    0.00000    0.14511    9.78917
216506.457338    0.19671    0.00000   -0.03278    0.00000    0.06697    9.82266
216506.467338    0.06557   -0.03278   -0.03278    0.03349    0.05581    9.77801
216506.477338   -0.09835   -0.06557    0.00000    0.01116    0.02232    9.84498
216506.487338   -0.26228    0.03278    0.00000   -0.02232    0.10046    9.77801
216506.497338   -0.29506   -0.03278    0.03278    0.00000    0.15627    9.77801
216506.507338   -0.22949   -0.06557    0.00000   -0.02232    0.18976    9.81149
216506.517337   -0.13114    0.00000   -0.03278    0.01116    0.25673    9.73336
216506.527337    0.13114   -0.06557    0.03278   -0.01116    0.26789    9.76685
216506.537337    0.19671   -0.03278   -0.03278   -0.03349    0.23440    9.80033
216506.547337    0.26228    0.03278   -0.03278    0.01116    0.17859    9.76685
216506.557337    0.26228   -0.03278    0.00000   -0.01116    0.10046    9.82266
216506.567337    0.03278    0.06557   -0.03278    0.00000    0.04465    9.87847
216506.577336   -0.13114    0.00000    0.03278   -0.01116    0.08930    9.80033
216506.587336   -0.19671   -0.03278    0.03278   -0.02232    0.11162    9.82266
216506.597336   -0.29506    0.03278    0.00000   -0.03349    0.17859    9.81149
216506.607336   -0.16392    0.03278   -0.03278    0.02232    0.22324    9.71104
216506.617336   -0.03278    0.06557    0.00000    0.00000    0.23440    9.76685
216506.627336    0.09835    0.09835    0.00000    0.02232    0.25673    9.77801
216506.637336    0.19671    0.00000   -0.03278    0.04465    0.20092    9.76685
216506.647336    0.22949    0.00000    0.00000    0.02232    0.14511    9.82266
216506.657335    0.16392    0.03278   -0.03278    0.03349    0.10046    9.78917
216506.667335    0.06557    0.00000    0.00000    0.05581    0.07813    9.77801
216506.677335   -0.06557    0.03278    0.00000    0.01116    0.07813    9.82266
216506.687335   -0.16392    0.00000   -0.03278    0.05581    0.13395    9.78917
216506.697335   -0.13114    0.00000    0.00000    0.03349    0.14511    9.76685
216506.707335   -0.16392   -0.03278    0.00000    0.02232    0.17859    9.80033
216506.717335   -0.03278   -0.03278    0.00000    0.03349    0.22324    9.69987
216506.727334    0.13114   -0.06557   -0.03278    0.01116    0.21208    9.75568
216506.737334    0.16392    0.03278   -0.03278    0.00000    0.16743    9.75568
216506.747334    0.22949    0.06557   -0.03278    0.00000    0.13395    9.74452
216506.757334    0.16392    0.06557    0.00000    0.02232    0.06697    9.82266
216506.767334   -0.03278    0.03278   -0.03278    0.01116    0.08930    9.81149
216506.777334   -0.09835   -0.06557    0.03278    0.04465    0.08930    9.77801
216506.787334   -0.16392    0.00000    0.03278    0.00000    0.12278    9.76685
216506.797333   -0.22949    0.06557    0.00000    0.00000    0.13395    9.75568
216506.807333   -0.13114    0.06557    0.00000    0.01116    0.20092    9.73336
216506.817333    0.00000    0.00000    0.03278   -0.01116    0.21208    9.80033
216506.827333    0.03278   -0.03278    0.00000    0.01116    0.22324    9.81149
216506.837333    0.16392   -0.03278    0.03278    0.02232    0.17859    9.78917
216506.847333    0.16392    0.03278    0.00000    0.01116    0.13395    9.83382
216506.857333    0.06557    0.06557    0.00000    0.01116    0.12278    9.80033
216506.867332   -0.03278   -0.09835    0.03278    0.01116    0.10046    9.82266
216506.877332   -0.13114    0.00000    0.00000   -0.02232    0.11162    9.82266
216506.887332   -0.16392    0.03278    0.00000    0.00000    0.14511    9.80033
216506.897332   -0.13114    0.09835    0.00000    0.00000    0.16743    9.77801
216506.907332   -0.09835    0.00000    0.00000   -0.01116    0.18976    9.77801
216506.917332    0.06557   -0.09835    0.00000    0.01116    0.21208    9.74452
216506.927332    0.09835    0.00000    0.00000    0.01116    0.17859    9.76685
216506.937331    0.09835    0.13114    0.00000    0.00000    0.15627    9.77801
216506.947331    0.09835    0.03278   -0.03278    0.02232    0.13395    9.75568
216506.957331    0.03278   -0.06557   -0.03278    0.00000    0.12278    9.81149
216506.967331   -0.06557   -0.06557    0.00000    0.00000    0.12278    9.78917
216506.977331   -0.06557    0.00000    0.00000    0.01116    0.14511    9.76685
216506.987331   -0.09835    0.06557    0.00000    0.01116    0.15627    9.78917
216506.997331   -0.09835    0.03278    0.00000    0.02232    0.17859    9.74452
216507.007341   -0.03278   -0.09835    0.00000    0.01116    0.20092    9.76685
216507.017341    0.06557   -0.06557    0.00000    0.02232    0.21208    9.78917
216507.027341    0.09835    0.00000    0.00000   -0.01116    0.18976    9.80033
216507.037340    0.09835    0.03278    0.00000    0.02232    0.16743    9.76685
216507.047340    0.13114    0.00000   -0.03278   -0.02232    0.13395    9.82266
216507.057340    0.03278   -0.03278    0.03278    0.01116    0.13395    9.78917
216507.067340   -0.03278   -0.03278    0.03278    0.00000    0.13395    9.84498
216507.077340   -0.06557    0.03278    0.00000    0.01116    0.13395    9.80033
216507.087340   -0.06557    0.06557    0.00000    0.00000    0.14511    9.76685
216507.097340   -0.03278   -0.03278    0.00000    0.01116    0.16743    9.78917
216507.107339    0.00000   -0.03278    0.00000   -0.01116    0.17859    9.75568
216507.117339    0.06557    0.03278    0.00000    0.01116    0.15627    9.76685
216507.127339    0.09835    0.09835    0.00000    0.01116    0.15627    9.78917
216507.137339    0.06557    0.06557    0.00000    0.02232    0.10046    9.78917
216507.147339    0.03278   -0.03278    0.00000    0.02232    0.11162    9.77801
216507.157339    0.00000   -0.03278    0.00000    0.00000    0.11162    9.80033
216507.167339   -0.09835    0.06557    0.00000    0.01116    0.12278    9.75568
216507.177338   -0.09835    0.06557    0.00000   -0.01116    0.12278    9.78917
216507.187338   -0.09835    0.03278    0.00000    0.02232    0.12278    9.78917
216507.197338   -0.06557   -0.03278    0.00000    0.02232    0.15627    9.75568
216507.207338   -0.03278   -0.03278    0.00000    0.00000    0.17859    9.77801
216507.217338    0.00000    0.03278    0.00000   -0.01116    0.16743    9.76685
216507.227338    0.06557    0.03278   -0.03278   -0.01116    0.16743    9.76685
216507.237338    0.06557    0.00000    0.00000   -0.02232    0.15627    9.77801
216507.247337    0.06557    0.00000    0.00000    0.01116    0.12278    9.78917
216507.257337    0.00000    0.06557    0.03278    0.02232    0.13395    9.81149
216507.267337   -0.06557    0.06557    0.00000    0.03349    0.13395    9.83382
216507.277337   -0.09835    0.03278    0.00000    0.02232    0.15627    9.81149
216507.287337   -0.06557   -0.03278    0.00000    0.04465    0.17859    9.76685
216507.297337    0.00000   -0.03278    0.00000    0.00000    0.16743    9.80033
216507.307337    0.03278    0.00000    0.00000    0.02232    0.18976    9.77801
216507.317336    0.03278    0.00000    0.00000    0.02232    0.17859    9.80033
216507.327336    0.06557    0.03278   -0.03278    0.00000    0.16743    9.77801
216507.337336    0.06557   -0.03278    0.00000    0.03349    0.14511    9.80033
216507.347336    0.03278    0.00000    0.00000    0.02232    0.14511    9.80033
216507.357336   -0.03278    0.03278    0.00000    0.01116    0.14511    9.78917
216507.367336   -0.06557    0.03278    0.03278    0.03349    0.14511    9.78917
216507.377336   -0.09835   -0.03278    0.00000    0.03349    0.15627    9.77801
216507.387336   -0.06557   -0.03278   -0.03278    0.03349    0.14511    9.77801
216507.397335   -0.03278    0.03278    0.00000    0.02232    0.20092    9.76685
216507.407335    0.00000    0.03278    0.03278    0.01116    0.17859    9.75568
216507.417335    0.06557   -0.03278   -0.03278    0.01116    0.17859    9.76685
216507.427335    0.06557   -0.06557   -0.03278    0.01116    0.14511    9.77801
216507.437335    0.06557   -0.03278   -0.03278    0.00000    0.12278    9.80033
216507.447335    0.00000    0.03278    0.00000    0.00000    0.14511    9.80033
216507.457334    0.00000   -0.03278    0.03278   -0.01116    0.14511    9.80033
216507.467334   -0.06557   -0.03278    0.03278    0.00000    0.14511    9.77801
216507.477334   -0.03278   -0.06557    0.03278    0.01116    0.14511    9.77801
216507.487334   -0.03278    0.00000    0.00000   -0.01116    0.16743    9.76685
216507.497334    0.03278    0.00000    0.00000    0.00000    0.17859    9.77801
216507.507334    0.06557    0.00000    0.00000   -0.02232    0.16743    9.80033
216507.517334    0.09835    0.00000   -0.03278    0.00000    0.15627    9.78917
216507.527333    0.06557   -0.03278    0.03278   -0.02232    0.11162    9.81149
216507.537333    0.03278    0.00000    0.03278    0.03349    0.11162    9.78917
216507.547333   -0.03278    0.03278    0.00000    0.01116    0.11162    9.81149
216507.557333   -0.03278   -0.03278    0.03278   -0.01116    0.12278    9.80033
216507.567333   -0.09835   -0.06557    0.00000   -0.01116    0.13395    9.80033
216507.577333   -0.09835    0.00000    0.00000    0.01116    0.15627    9.76685
216507.587333   -0.03278    0.03278   -0.03278   -0.02232    0.16743    9.77801
216507.597333   -0.03278    0.00000    0.00000   -0.01116    0.17859    9.78917
216507.607332    0.03278    0.00000    0.00000    0.01116    0.16743    9.77801
216507.617332    0.03278   -0.03278    0.03278    0.02232    0.14511    9.78917
216507.627332    0.00000    0.00000    0.00000    0.00000    0.13395    9.81149
216507.637332   -0.03278    0.03278    0.00000    0.01116    0.13395    9.81149
216507.647332   -0.06557    0.00000    0.00000    0.00000    0.15627    9.76685
216507.657332   -0.06557   -0.06557    0.00000    0.03349    0.15627    9.78917
216507.667332   -0.06557    0.00000    0.00000   -0.01116    0.16743    9.76685
216507.677331   -0.03278    0.03278    0.00000   -0.01116    0.18976    9.75568
216507.687331    0.06557    0.06557    0.00000    0.00000    0.18976    9.76685
216507.697331    0.09835    0.00000    0.03278    0.00000    0.17859    9.75568
216507.707331    0.06557    0.03278    0.00000    0.01116    0.16743    9.75568
216507.717331    0.06557    0.03278    0.03278    0.02232    0.13395    9.76685
216507.727331    0.06557    0.06557   -0.03278    0.02232    0.12278    9.80033
216507.737331    0.00000    0.03278    0.00000    0.03349    0.13395    9.78917
216507.747330   -0.03278    0.00000    0.03278    0.03349    0.13395    9.80033
216507.757330   -0.03278    0.00000    0.00000    0.02232    0.14511    9.80033
216507.767330   -0.06557    0.03278    0.00000    0.04465    0.15627    9.77801
216507.777330    0.00000    0.03278    0.00000    0.01116    0.15627    9.80033
216507.787330    0.03278   -0.06557    0.00000    0.00000    0.17859    9.78917
216507.797330    0.03278   -0.09835    0.00000    0.01116    0.16743    9.80033
216507.807330    0.09835   -0.03278    0.00000   -0.01116    0.13395    9.80033
216507.817329    0.06557    0.06557    0.00000   -0.01116    0.12278    9.82266
216507.827329    0.00000    0.03278    0.03278    0.00000    0.11162    9.82266
216507.837329   -0.03278   -0.03278    0.00000    0.00000    0.11162    9.82266
216507.847329   -0.09835   -0.06557    0.00000    0.01116    0.13395    9.80033
216507.857329   -0.13114    0.03278    0.00000    0.03349    0.15627    9.80033
216507.867329   -0.06557    0.06557    0.03278    0.00000    0.15627    9.78917
216507.877329   -0.03278    0.03278    0.00000    0.01116    0.16743    9.76685
216507.887328    0.00000   -0.03278    0.00000    0.01116    0.16743    9.77801
216507.897328    0.03278   -0.03278    0.00000    0.03349    0.14511    9.75568
216507.907328    0.09835    0.03278    0.00000    0.02232    0.14511    9.77801
216507.917328    0.00000    0.06557    0.00000    0.01116    0.13395    9.78917
216507.927328    0.00000   -0.06557    0.00000    0.00000    0.13395    9.76685
216507.937328   -0.03278   -0.06557    0.00000    0.01116    0.13395    9.77801
216507.947328   -0.06557    0.00000    0.00000    0.00000    0.14511    9.75568
216507.957327   -0.09835    0.03278    0.00000    0.01116    0.15627    9.76685
216507.967327   -0.03278    0.06557    0.00000    0.02232    0.18976    9.74452
216507.977327    0.00000   -0.03278   -0.03278    0.00000    0.18976    9.77801
216507.987327    0.03278   -0.03278    0.00000    0.01116    0.18976    9.78917
216507.997327    0.06557    0.00000    0.00000    0.01116    0.16743    9.78917
216508.007337    0.06557    0.03278    0.00000    0.02232    0.16743    9.77801
216508.017337    0.06557   -0.03278    0.00000    0.00000    0.14511    9.78917
216508.027337   -0.03278   -0.06557    0.00000    0.02232    0.14511    9.80033
216508.037337    0.00000   -0.03278    0.03278    0.00000    0.14511    9.80033
216508.047336   -0.03278    0.06557    0.00000    0.00000    0.14511    9.80033
216508.057336   -0.03278    0.00000    0.00000    0.01116    0.15627    9.77801
216508.067336    0.00000   -0.03278    0.00000   -0.01116    0.16743    9.77801
216508.077336    0.00000   -0.06557   -0.03278   -0.01116    0.17859    9.78917
216508.087336    0.03278    0.00000    0.00000    0.00000    0.15627    9.78917
216508.097336    0.06557    0.06557    0.00000    0.01116    0.16743    9.78917
216508.107336    0.03278    0.06557    0.00000    0.02232    0.13395    9.81149
216508.117335    0.00000   -0.06557    0.03278    0.00000    0.13395    9.80033
216508.127335    0.00000   -0.03278    0.00000    0.01116    0.13395    9.78917
216508.137335    0.00000    0.00000    0.00000    0.01116    0.13395    9.80033
216508.147335   -0.06557    0.06557    0.00000   -0.02232    0.15627    9.76685
216508.157335    0.00000    0.00000   -0.03278    0.01116    0.15627    9.77801
216508.167335    0.00000   -0.06557    0.00000    0.00000    0.15627    9.77801
216508.177335    0.03278    0.00000    0.00000    0.00000    0.14511    9.77801
216508.187334    0.03278    0.03278    0.03278   -0.01116    0.16743    9.77801
216508.197334    0.03278    0.03278    0.00000    0.00000    0.13395    9.76685
216508.207334    0.03278   -0.03278    0.00000    0.00000    0.13395    9.77801
216508.217334    0.00000   -0.06557   -0.03278   -0.01116    0.12278    9.76685
216508.227334    0.00000    0.03278    0.00000    0.01116    0.13395    9.76685
216508.237334   -0.03278    0.06557    0.00000    0.02232    0.13395    9.77801
216508.247334   -0.03278    0.06557    0.03278    0.02232    0.13395    9.78917
216508.257333   -0.06557   -0.03278    0.00000    0.02232    0.15627    9.76685
216508.267333   -0.03278   -0.03278   -0.03278    0.02232    0.14511    9.77801
216508.277333    0.00000    0.03278    0.00000    0.03349    0.16743    9.78917
216508.287333    0.03278    0.03278   -0.03278    0.03349    0.14511    9.78917
216508.297333    0.03278    0.00000    0.00000    0.03349    0.15627    9.80033
216508.307333    0.03278   -0.06557   -0.03278    0.00000    0.14511    9.78917
216508.317333   -0.03278    0.00000    0.03278    0.02232    0.13395    9.81149
216508.327333   -0.03278    0.03278    0.00000    0.03349    0.14511    9.80033
216508.337332   -0.06557    0.00000   -0.03278    0.02232    0.15627    9.81149
216508.347332   -0.06557   -0.06557    0.00000    0.01116    0.15627    9.80033
216508.357332   -0.03278   -0.06557    0.03278    0.01116    0.14511    9.77801
216508.367332    0.00000    0.00000    0.00000    0.02232    0.17859    9.78917
216508.377332   -0.03278    0.03278    0.00000    0.00000    0.17859    9.77801
216508.387332    0.03278    0.00000    0.00000    0.00000    0.16743    9.77801
216508.397332    0.00000   -0.03278    0.00000    0.01116    0.15627    9.76685
216508.407331    0.03278   -0.06557    0.00000    0.00000    0.15627    9.80033
216508.417331   -0.03278    0.06557   -0.03278    0.01116    0.14511    9.77801
216508.427331   -0.03278    0.03278    0.00000    0.02232    0.15627    9.80033
216508.437331   -0.06557   -0.03278    0.00000    0.00000    0.16743    9.78917
216508.447331    0.00000   -0.03278    0.03278   -0.01116    0.17859    9.78917
216508.457331   -0.03278    0.00000    0.00000   -0.01116    0.17859    9.77801
216508.467331    0.03278    0.06557    0.00000    0.00000    0.16743    9.78917
216508.477330    0.03278    0.03278    0.00000    0.02232    0.17859    9.80033
216508.487330    0.00000   -0.06557   -0.03278    0.03349    0.16743    9.76685
216508.497330    0.03278   -0.06557    0.00000    0.01116    0.15627    9.80033
216508.507330    0.03278    0.03278    0.00000    0.00000    0.15627    9.77801
216508.517330    0.03278    0.03278    0.00000    0.02232    0.13395    9.77801
216508.527330    0.00000    0.00000   -0.03278    0.01116    0.16743    9.77801
216508.537330    0.00000   -0.03278    0.00000    0.00000    0.13395    9.78917
216508.547329   -0.03278   -0.03278    0.00000   -0.01116    0.14511    9.80033
216508.557329    0.03278    0.03278   -0.03278    0.01116    0.14511    9.77801
216508.567329    0.00000    0.03278    0.00000    0.00000    0.15627    9.81149
216508.577329    0.00000   -0.03278    0.03278    0.01116    0.14511    9.77801
216508.587329    0.00000   -0.03278   -0.03278   -0.01116    0.14511    9.77801
216508.597329    0.00000    0.03278    0.03278   -0.01116    0.13395    9.81149
216508.607329    0.03278    0.09835   -0.03278    0.00000    0.12278    9.80033
216508.617328    0.00000    0.00000    0.00000    0.01116    0.13395    9.77801
216508.627328   -0.03278   -0.06557   -0.03278    0.02232    0.13395    9.77801
216508.637328   -0.03278   -0.03278    0.00000    0.00000    0.14511    9.80033
216508.647328   -0.03278    0.03278    0.00000    0.01116    0.14511    9.76685
216508.657328    0.00000    0.03278    0.00000    0.02232    0.14511    9.76685
216508.667328    0.00000    0.00000   -0.03278    0.01116    0.14511    9.75568
216508.677328    0.00000   -0.03278   -0.03278    0.00000    0.14511    9.77801
216508.687327   -0.03278   -0.03278    0.00000    0.01116    0.14511    9.76685
216508.697327    0.00000    0.03278    0.03278   -0.01116    0.14511    9.76685
216508.707327   -0.03278    0.03278   -0.03278   -0.02232    0.14511    9.78917
216508.717327   -0.03278   -0.06557    0.00000    0.00000    0.14511    9.76685
216508.727327   -0.03278   -0.06557    0.00000    0.00000    0.15627    9.78917
216508.737327    0.00000    0.03278    0.03278    0.01116    0.15627    9.76685
216508.747327    0.00000    0.06557    0.03278    0.00000    0.17859    9.78917
216508.757326    0.00000    0.03278    0.00000    0.00000    0.16743    9.77801
216508.767326    0.00000   -0.03278    0.00000    0.00000    0.15627    9.78917
216508.777326    0.00000    0.00000    0.00000    0.02232    0.15627    9.78917
216508.787326    0.03278    0.06557    0.00000    0.01116    0.15627    9.77801
216508.797326    0.03278    0.06557    0.00000    0.03349    0.15627    9.78917
216508.807326    0.00000   -0.03278    0.00000    0.03349    0.15627    9.80033
216508.817326   -0.03278   -0.06557    0.00000    0.02232    0.16743    9.80033
216508.827325   -0.06557   -0.03278    0.03278    0.01116    0.17859    9.77801
216508.837325    0.00000    0.03278    0.00000    0.00000    0.14511    9.80033
216508.847325    0.00000    0.06557    0.03278    0.01116    0.17859    9.77801
216508.857325    0.06557   -0.03278   -0.06557    0.02232    0.15627    9.78917
216508.867325    0.06557    0.00000    0.03278    0.03349    0.15627    9.78917
216508.877325    0.06557    0.00000    0.00000    0.01116    0.14511    9.77801
216508.887325    0.03278    0.03278    0.03278    0.02232    0.13395    9.78917
216508.897324    0.03278    0.00000    0.00000    0.01116    0.14511    9.76685
216508.907324   -0.03278   -0.06557    0.03278    0.02232    0.12278    9.77801
216508.917324    0.00000   -0.03278    0.00000    0.00000    0.14511    9.76685
216508.927324   -0.03278    0.03278    0.00000   -0.02232    0.12278    9.80033
216508.937324   -0.03278    0.00000    0.00000    0.01116    0.15627    9.77801
216508.947324    0.00000   -0.03278    0.00000    0.00000    0.14511    9.78917
216508.957324    0.00000   -0.09835    0.00000    0.01116    0.16743    9.78917
216508.967323    0.00000    0.00000   -0.03278    0.00000    0.17859    9.77801
216508.977323    0.03278    0.06557    0.00000   -0.01116    0.14511    9.78917
216508.987323    0.03278    0.00000    0.00000   -0.01116    0.14511    9.77801
216508.997323    0.00000   -0.03278    0.00000    0.00000    0.13395    9.81149
216509.007333    0.00000    0.03278    0.00000    0.00000    0.14511    9.78917
216509.017333   -0.03278    0.03278    0.00000    0.01116    0.15627    9.81149
216509.027333   -0.03278    0.06557    0.00000    0.01116    0.15627    9.78917
216509.037333    0.00000   -0.03278    0.03278   -0.01116    0.15627    9.77801
216509.047333    0.00000   -0.06557    0.03278   -0.02232    0.16743    9.77801
216509.057333    0.06557    0.03278    0.00000    0.00000    0.14511    9.75568
216509.067333    0.03278    0.09835    0.00000    0.01116    0.14511    9.76685
216509.077332    0.06557    0.03278   -0.03278   -0.01116    0.14511    9.77801
216509.087332    0.03278    0.00000    0.03278   -0.01116    0.13395    9.78917
216509.097332    0.00000   -0.03278    0.03278   -0.02232    0.14511    9.77801
216509.107332   -0.03278    0.03278   -0.03278   -0.02232    0.13395    9.80033
216509.117332   -0.03278    0.06557    0.03278    0.00000    0.14511    9.76685
216509.127332   -0.03278    0.09835    0.00000    0.01116    0.14511    9.76685
216509.137332   -0.03278    0.00000    0.00000    0.03349    0.17859    9.80033
216509.147331    0.00000    0.06557   -0.03278    0.04465    0.17859    9.78917
216509.157331    0.03278    0.06557    0.00000    0.01116    0.17859    9.80033
216509.167331    0.03278    0.06557    0.00000    0.05581    0.15627    9.81149
216509.177331    0.00000    0.00000    0.00000    0.01116    0.14511    9.80033
216509.187331    0.00000   -0.03278    0.03278    0.02232    0.15627    9.78917
216509.197331    0.00000    0.00000    0.00000    0.05581    0.14511    9.81149
216509.207330   -0.03278    0.06557    0.00000    0.03349    0.15627    9.80033
216509.217330   -0.03278    0.03278   -0.03278    0.05581    0.15627    9.80033
216509.227330   -0.03278   -0.06557    0.00000    0.04465    0.16743    9.78917
216509.237330    0.00000   -0.09835    0.00000    0.04465    0.16743    9.77801
216509.247330    0.03278    0.00000    0.00000    0.01116    0.17859    9.77801
216509.257330    0.06557    0.03278    0.00000    0.00000    0.15627    9.75568
216509.267330    0.06557    0.00000    0.00000   -0.01116    0.13395    9.76685
216509.277330    0.03278   -0.03278    0.00000    0.02232    0.13395    9.76685
216509.287329    0.03278   -0.03278   -0.03278    0.03349    0.12278    9.78917
216509.297329   -0.06557    0.03278    0.00000    0.02232    0.12278    9.78917
216509.307329   -0.06557    0.00000    0.00000    0.01116    0.14511    9.77801
216509.317329   -0.06557   -0.03278    0.00000    0.02232    0.15627    9.77801
216509.327329   -0.06557   -0.09835    0.00000    0.02232    0.16743    9.76685
216509.337329    0.00000    0.03278    0.03278    0.00000    0.15627    9.78917
216509.347328    0.03278    0.03278    0.00000    0.03349    0.17859    9.75568
216509.357328    0.03278    0.00000    0.00000    0.01116    0.15627    9.80033
216509.367328    0.06557   -0.06557    0.00000    0.04465    0.14511    9.78917
216509.377328    0.03278   -0.09835    0.00000    0.01116    0.13395    9.80033
216509.387328    0.00000    0.00000    0.00000    0.01116    0.14511    9.78917
216509.397328   -0.03278    0.03278    0.03278    0.00000    0.15627    9.78917
216509.407328   -0.06557    0.00000    0.03278   -0.02232    0.14511    9.78917
216509.417328   -0.06557   -0.06557    0.00000    0.00000    0.15627    9.77801
216509.427327    0.00000    0.00000    0.00000    0.01116    0.16743    9.77801
216509.437327    0.00000    0.03278    0.00000    0.00000    0.17859    9.78917
216509.447327    0.00000    0.06557   -0.03278   -0.01116    0.15627    9.80033
216509.457327    0.03278   -0.03278    0.03278   -0.01116    0.15627    9.77801
216509.467327    0.06557   -0.03278    0.00000    0.00000    0.14511    9.78917
216509.477327    0.00000    0.00000    0.03278    0.01116    0.13395    9.80033
216509.487327    0.00000    0.06557   -0.03278    0.03349    0.12278    9.80033
216509.497326    0.00000   -0.03278    0.03278    0.01116    0.13395    9.81149
216509.507326   -0.03278   -0.06557    0.00000    0.02232    0.13395    9.78917
216509.517326   -0.03278   -0.03278    0.00000   -0.01116    0.15627    9.77801
216509.527326    0.00000    0.03278    0.00000   -0.02232    0.15627    9.76685
216509.537326   -0.03278    0.06557    0.00000    0.00000    0.15627    9.77801
216509.547326    0.00000    0.00000    0.03278   -0.02232    0.15627    9.76685
216509.557326    0.00000    0.00000    0.00000    0.00000    0.14511    9.78917
216509.567325    0.00000    0.00000    0.00000   -0.01116    0.13395    9.78917
216509.577325    0.00000    0.03278    0.00000    0.00000    0.14511    9.78917
216509.587325   -0.06557    0.06557    0.00000    0.01116    0.13395    9.80033
216509.597325   -0.03278   -0.03278    0.00000    0.02232    0.14511    9.75568
216509.607325   -0.06557   -0.03278    0.00000    0.02232    0.14511    9.78917
216509.617325   -0.06557    0.03278   -0.03278    0.02232    0.16743    9.76685
216509.627325   -0.03278    0.03278    0.00000    0.02232    0.16743    9.77801
216509.637324    0.00000    0.00000    0.00000    0.02232    0.17859    9.76685
216509.647324    0.00000   -0.03278    0.03278    0.04465    0.17859    9.80033
216509.657324    0.03278    0.00000    0.03278    0.01116    0.16743    9.77801
216509.667324    0.03278    0.00000    0.03278    0.02232    0.14511    9.78917
216509.677324    0.00000    0.03278    0.00000    0.03349    0.15627    9.81149
216509.687324   -0.03278   -0.06557    0.03278    0.03349    0.15627    9.78917
216509.697324   -0.03278   -0.09835    0.00000    0.00000    0.14511    9.80033
216509.707323   -0.03278   -0.03278    0.00000    0.02232    0.15627    9.78917
216509.717323    0.00000    0.03278   -0.03278    0.00000    0.16743    9.76685
216509.727323    0.03278    0.00000    0.00000    0.00000    0.16743    9.76685
216509.737323    0.06557   -0.03278    0.00000    0.01116    0.15627    9.77801
216509.747323    0.06557   -0.06557   -0.03278    0.02232    0.15627    9.80033
216509.757323    0.03278    0.00000   -0.03278    0.01116    0.15627    9.77801
216509.767323    0.03278    0.03278    0.00000    0.00000    0.13395    9.78917
216509.777322    0.00000    0.03278    0.00000    0.00000    0.14511    9.77801
216509.787322    0.00000   -0.06557   -0.03278    0.00000    0.14511    9.80033
216509.797322   -0.03278   -0.03278    0.00000    0.01116    0.13395    9.78917
216509.807322    0.00000    0.00000   -0.03278   -0.01116    0.15627    9.77801
216509.817322    0.00000    0.00000    0.03278   -0.02232    0.16743    9.81149
216509.827322    0.03278    0.00000    0.00000   -0.01116    0.15627    9.76685
216509.837322    0.03278   -0.06557    0.00000    0.00000    0.14511    9.78917
216509.847321    0.03278    0.00000    0.03278    0.00000    0.13395    9.78917
216509.857321    0.00000    0.06557    0.00000    0.01116    0.13395    9.77801
216509.867321    0.03278    0.03278    0.00000    0.04465    0.13395    9.77801
216509.877321    0.00000   -0.03278    0.00000    0.02232    0.13395    9.80033
216509.887321   -0.03278   -0.03278    0.00000    0.01116    0.14511    9.77801
216509.897321   -0.03278    0.03278    0.00000    0.01116    0.15627    9.76685
216509.907321   -0.06557    0.06557    0.00000    0.03349    0.14511    9.77801
216509.917320    0.00000    0.00000    0.03278    0.00000    0.15627    9.77801
216509.927320    0.00000   -0.03278    0.00000    0.02232    0.15627    9.78917
216509.937320    0.03278    0.00000    0.00000    0.01116    0.15627    9.77801
216509.947320    0.00000    0.03278    0.00000    0.02232    0.15627    9.77801
216509.957320    0.00000    0.03278    0.00000    0.04465    0.15627    9.77801
216509.967320    0.00000   -0.06557    0.03278    0.02232    0.15627    9.78917
216509.977320    0.00000   -0.06557    0.00000    0.00000    0.14511    9.76685
216509.987319   -0.03278    0.00000    0.00000    0.01116    0.15627    9.78917
216509.997319    0.00000    0.06557    0.00000   -0.01116    0.15627    9.78917
216510.007329    0.03278    0.00000    0.00000   -0.01116    0.16743    9.77801
216510.017329    0.00000   -0.03278    0.03278    0.00000    0.15627    9.80033
216510.027329    0.03278   -0.03278    0.00000   -0.01116    0.15627    9.78917
216510.037329    0.03278    0.03278    0.03278    0.00000    0.13395    9.77801
216510.047329    0.00000    0.03278    0.00000    0.01116    0.14511    9.78917
216510.057329    0.03278    0.03278    0.03278    0.00000    0.14511    9.77801
216510.067329    0.00000   -0.06557    0.03278    0.01116    0.13395    9.80033
216510.077329    0.03278    0.00000    0.00000    0.00000    0.14511    9.80033
216510.087328   -0.03278    0.06557    0.00000    0.00000    0.15627    9.81149
216510.097328   -0.06557    0.03278    0.00000    0.01116    0.16743    9.78917
216510.107328    0.00000   -0.03278    0.00000    0.03349    0.15627    9.78917
216510.117328    0.03278   -0.06557    0.00000    0.01116    0.15627    9.78917
216510.127328    0.00000    0.00000    0.00000    0.02232    0.14511    9.78917
216510.137328    0.00000    0.03278    0.03278    0.01116    0.15627    9.78917
216510.147327    0.00000    0.03278    0.00000    0.01116    0.13395    9.80033
216510.157327   -0.03278   -0.03278    0.00000    0.01116    0.14511    9.80033
216510.167327   -0.03278    0.00000   -0.03278    0.01116    0.13395    9.78917
216510.177327   -0.06557    0.06557    0.00000    0.01116    0.15627    9.80033
216510.187327   -0.06557    0.06557    0.00000    0.01116    0.16743    9.78917
216510.197327    0.00000    0.00000   -0.03278    0.00000    0.16743    9.80033
216510.207327    0.03278    0.00000   -0.03278    0.01116    0.18976    9.80033
216510.217326    0.03278    0.03278    0.00000    0.00000    0.17859    9.81149
216510.227326    0.06557    0.06557    0.00000    0.00000    0.16743    9.77801
216510.237326    0.06557    0.03278   -0.03278   -0.01116    0.16743    9.77801
216510.247326    0.03278   -0.03278   -0.03278   -0.01116    0.14511    9.77801
216510.257326    0.06557    0.00000    0.00000    0.00000    0.14511    9.77801
216510.267326    0.00000    0.06557    0.00000    0.02232    0.13395    9.77801
216510.277326    0.03278    0.06557    0.00000    0.01116    0.14511    9.74452
216510.287325    0.00000    0.00000    0.03278    0.01116    0.13395    9.78917
216510.297325    0.00000   -0.03278    0.03278    0.00000    0.15627    9.75568
216510.307325    0.03278    0.03278    0.00000    0.02232    0.12278    9.76685
216510.317325    0.03278    0.06557    0.03278    0.00000    0.13395    9.74452
216510.327325    0.03278    0.09835    0.00000    0.01116    0.12278    9.76685
216510.337325    0.03278    0.03278    0.00000    0.03349    0.11162    9.77801
216510.347325    0.00000   -0.03278    0.00000    0.03349    0.13395    9.77801
216510.357324   -0.03278    0.03278    0.00000    0.01116    0.12278    9.80033
216510.367324   -0.06557    0.06557    0.00000    0.02232    0.12278    9.77801
216510.377324   -0.06557    0.06557    0.00000    0.03349    0.13395    9.78917
216510.387324   -0.03278   -0.03278    0.00000    0.03349    0.15627    9.80033
216510.397324   -0.03278   -0.03278    0.00000    0.04465    0.14511    9.81149
216510.407324   -0.03278    0.03278    0.00000    0.04465    0.15627    9.81149
216510.417324    0.00000    0.03278   -0.03278    0.02232    0.15627    9.83382
216510.427323    0.00000   -0.03278    0.00000    0.02232    0.14511    9.82266
216510.437323    0.00000   -0.09835    0.03278    0.01116    0.14511    9.81149
216510.447323    0.00000   -0.06557    0.03278    0.03349    0.14511    9.80033
216510.457323    0.03278   -0.03278    0.00000    0.03349    0.14511    9.76685
216510.467323    0.00000    0.00000   -0.03278    0.04465    0.13395    9.76685
216510.477323    0.00000   -0.06557    0.00000    0.02232    0.14511    9.78917
216510.487323   -0.03278   -0.09835    0.00000   -0.02232    0.14511    9.80033
216510.497322   -0.06557   -0.03278    0.03278   -0.02232    0.15627    9.82266
216510.507322   -0.09835    0.00000   -0.03278   -0.01116    0.15627    9.80033
216510.517322   -0.09835    0.00000    0.00000   -0.02232    0.16743    9.78917
216510.527322   -0.03278   -0.03278    0.00000   -0.04465    0.18976    9.74452
216510.537322    0.00000    0.03278    0.00000   -0.03349    0.20092    9.80033
216510.547322    0.00000    0.13114    0.00000   -0.03349    0.18976    9.77801
216510.557322    0.06557    0.13114    0.00000    0.01116    0.17859    9.78917
216510.567322    0.06557    0.00000   -0.03278    0.03349    0.17859    9.78917
216510.577321    0.03278   -0.09835    0.00000    0.05581    0.16743    9.77801
216510.587321    0.00000    0.00000    0.00000    0.04465    0.16743    9.77801
216510.597321    0.00000    0.06557   -0.03278    0.04465    0.17859    9.75568
216510.607321   -0.03278    0.00000   -0.03278    0.05581    0.16743    9.77801
216510.617321    0.00000   -0.13114    0.00000    0.05581    0.17859    9.75568
216510.627321    0.03278   -0.09835    0.00000    0.04465    0.17859    9.77801
216510.637321    0.03278   -0.09835   -0.03278    0.02232    0.17859    9.76685
216510.647320    0.03278   -0.03278   -0.03278    0.01116    0.17859    9.76685
216510.657320    0.06557   -0.06557   -0.03278   -0.01116    0.16743    9.76685
216510.667320    0.06557   -0.09835    0.00000   -0.01116    0.15627    9.78917
216510.677320    0.03278   -0.03278   -0.03278   -0.03349    0.13395    9.81149
216510.687320    0.00000    0.03278    0.00000   -0.05581    0.14511    9.81149
216510.697320   -0.03278    0.03278    0.00000   -0.08930    0.14511    9.83382
216510.707320    0.00000    0.00000   -0.03278   -0.05581    0.15627    9.81149
216510.717319   -0.03278    0.03278    0.00000   -0.06697    0.14511    9.80033
216510.727319    0.03278    0.09835    0.00000   -0.05581    0.15627    9.77801
216510.737319    0.09835    0.09835    0.03278   -0.03349    0.13395    9.82266
216510.747319    0.09835    0.09835    0.03278   -0.03349    0.13395    9.80033
216510.757319    0.13114    0.03278    0.00000   -0.01116    0.12278    9.78917
216510.767319    0.06557    0.03278    0.03278    0.02232    0.08930    9.77801
216510.777319    0.06557    0.06557    0.03278    0.01116    0.08930    9.76685
216510.787318    0.00000    0.03278    0.06557    0.03349    0.07813    9.76685
216510.797318   -0.03278    0.00000    0.06557    0.03349    0.10046    9.74452
216510.807318   -0.03278    0.00000    0.06557    0.02232    0.10046    9.76685
216510.817318   -0.09835    0.00000    0.03278    0.04465    0.13395    9.72220
216510.827318   -0.06557    0.03278    0.00000    0.06697    0.12278    9.74452
216510.837318   -0.06557    0.00000    0.03278    0.04465    0.14511    9.75568
216510.847318   -0.06557   -0.03278    0.03278    0.02232    0.14511    9.75568
216510.857317   -0.03278    0.00000    0.00000    0.04465    0.14511    9.77801
216510.867317   -0.06557    0.03278    0.00000    0.04465    0.14511    9.77801
216510.877317   -0.09835    0.06557    0.00000    0.05581    0.14511    9.81149
216510.887317   -0.06557    0.03278   -0.03278    0.03349    0.16743    9.78917
216510.897317   -0.09835    0.00000   -0.03278    0.03349    0.17859    9.80033
216510.907317   -0.09835    0.00000   -0.03278    0.03349    0.20092    9.80033
216510.917317   -0.06557    0.03278   -0.03278    0.04465    0.20092    9.77801
216510.927316    0.00000    0.06557   -0.06557    0.03349    0.20092    9.78917
216510.937316    0.03278    0.00000   -0.03278    0.03349    0.20092    9.78917
216510.947316    0.06557   -0.03278   -0.06557    0.02232    0.20092    9.80033
216510.957316    0.06557   -0.03278    0.00000    0.03349    0.16743    9.78917
216510.967316    0.06557    0.00000   -0.03278    0.01116    0.16743    9.82266
216510.977316    0.03278   -0.03278    0.00000    0.00000    0.16743    9.80033
216510.987316    0.03278   -0.09835    0.00000    0.00000    0.15627    9.78917
216510.997315    0.00000   -0.13114    0.00000    0.00000    0.15627    9.77801
216511.007326    0.00000   -0.03278    0.00000   -0.01116    0.16743    9.80033
216511.017326    0.00000   -0.03278    0.03278   -0.03349    0.16743    9.77801
216511.027325    0.06557   -0.03278    0.00000   -0.02232    0.17859    9.76685
216511.037325    0.06557   -0.06557    0.06557   -0.01116    0.15627    9.76685
216511.047325    0.09835   -0.03278    0.03278   -0.02232    0.14511    9.74452
216511.057325    0.06557    0.06557    0.00000    0.00000    0.12278    9.78917
216511.067325    0.00000    0.13114    0.03278    0.00000    0.12278    9.78917
216511.077325    0.00000    0.00000    0.03278    0.00000    0.13395    9.82266
216511.087325   -0.09835   -0.03278    0.00000    0.00000    0.14511    9.80033
216511.097324   -0.09835    0.00000    0.03278    0.01116    0.15627    9.78917
216511.107324   -0.06557    0.06557    0.03278    0.01116    0.16743    9.78917
216511.117324   -0.03278    0.06557    0.00000    0.02232    0.17859    9.78917
216511.127324    0.00000   -0.03278    0.03278    0.01116    0.16743    9.78917
216511.137324    0.06557   -0.03278   -0.03278    0.01116    0.17859    9.78917
216511.147324    0.06557    0.00000    0.00000    0.04465    0.14511    9.81149
216511.157324    0.09835    0.03278    0.00000    0.03349    0.14511    9.76685
216511.167323    0.06557   -0.03278    0.03278    0.01116    0.11162    9.78917
216511.177323    0.00000   -0.06557    0.00000   -0.01116    0.10046    9.77801
216511.187323   -0.03278   -0.03278    0.03278   -0.01116    0.12278    9.75568
216511.197323   -0.06557    0.03278   -0.03278    0.00000    0.13395    9.76685
216511.207323   -0.03278    0.03278    0.00000   -0.02232    0.14511    9.75568
216511.217323   -0.06557    0.00000   -0.03278    0.00000    0.14511    9.76685
216511.227323    0.00000   -0.03278    0.00000   -0.02232    0.14511    9.73336
216511.237323    0.00000    0.03278    0.00000   -0.02232    0.14511    9.76685
216511.247322    0.03278    0.09835    0.00000   -0.01116    0.13395    9.77801
216511.257322    0.06557    0.06557    0.00000    0.00000    0.11162    9.78917
216511.267322   -0.03278    0.00000    0.00000    0.01116    0.11162    9.78917
216511.277322   -0.03278    0.03278    0.00000    0.03349    0.11162    9.78917
216511.287322   -0.06557    0.03278    0.00000    0.00000    0.14511    9.78917
216511.297322   -0.06557    0.06557    0.00000    0.02232    0.14511    9.75568
216511.307321   -0.06557    0.03278    0.03278    0.02232    0.16743    9.78917
216511.317321   -0.03278    0.00000    0.00000    0.04465    0.16743    9.78917
216511.327321   -0.03278    0.00000    0.00000    0.03349    0.16743    9.81149
216511.337321    0.00000    0.03278    0.03278    0.04465    0.16743    9.80033
216511.347321    0.03278    0.00000    0.03278    0.04465    0.14511    9.78917
216511.357321    0.03278   -0.09835    0.00000    0.04465    0.14511    9.78917
216511.367321    0.00000   -0.09835    0.00000    0.03349    0.14511    9.76685
216511.377321   -0.03278   -0.03278    0.03278    0.02232    0.13395    9.80033
216511.387320   -0.06557    0.00000    0.00000    0.02232    0.15627    9.78917
216511.397320   -0.06557    0.00000    0.00000   -0.01116    0.15627    9.80033
216511.407320   -0.06557   -0.06557   -0.03278    0.02232    0.17859    9.76685
216511.417320   -0.03278   -0.03278    0.00000    0.01116    0.17859    9.80033
216511.427320    0.00000    0.00000    0.03278   -0.02232    0.18976    9.78917
216511.437320    0.03278    0.03278   -0.03278   -0.02232    0.18976    9.77801
216511.447319    0.06557    0.03278   -0.06557   -0.02232    0.17859    9.82266
216511.457319    0.03278   -0.03278   -0.03278   -0.01116    0.17859    9.81149
216511.467319    0.03278    0.03278   -0.03278    0.00000    0.16743    9.81149
216511.477319    0.03278    0.06557   -0.03278    0.04465    0.15627    9.81149
216511.487319    0.00000    0.03278   -0.03278    0.01116    0.14511    9.81149
216511.497319    0.00000   -0.03278   -0.03278    0.02232    0.16743    9.80033
216511.507319    0.03278   -0.06557   -0.03278    0.01116    0.15627    9.76685
216511.517319    0.06557    0.03278   -0.03278    0.00000    0.15627    9.76685
216511.527318    0.06557    0.03278    0.00000    0.02232    0.14511    9.76685
216511.537318    0.06557   -0.03278    0.00000    0.02232    0.13395    9.74452
216511.547318    0.06557   -0.13114    0.00000    0.01116    0.13395    9.74452
216511.557318    0.03278   -0.06557    0.00000   -0.01116    0.11162    9.75568
216511.567318   -0.03278    0.00000    0.03278    0.00000    0.11162    9.73336
216511.577318    0.00000    0.03278    0.06557    0.00000    0.11162    9.75568
216511.587317   -0.03278   -0.03278    0.00000   -0.02232    0.11162    9.74452
216511.597317   -0.09835   -0.03278    0.03278   -0.01116    0.12278    9.77801
216511.607317   -0.06557    0.00000    0.00000   -0.01116    0.14511    9.76685
216511.617317   -0.06557    0.06557    0.03278   -0.01116    0.16743    9.78917
216511.627317   -0.03278    0.03278    0.03278   -0.01116    0.14511    9.81149
216511.637317   -0.03278    0.03278    0.00000    0.01116    0.16743    9.77801
216511.647317    0.03278    0.03278    0.03278    0.02232    0.14511    9.80033
216511.657316    0.00000    0.06557    0.00000    0.02232    0.15627    9.80033
216511.667316    0.00000    0.06557    0.00000    0.03349    0.15627    9.82266
216511.677316    0.00000    0.03278    0.00000    0.02232    0.14511    9.82266
216511.687316    0.00000    0.00000   -0.03278    0.02232    0.15627    9.82266
216511.697316   -0.03278    0.00000   -0.03278    0.05581    0.15627    9.81149
216511.707316    0.00000    0.03278    0.00000    0.05581    0.16743    9.77801
216511.717316    0.03278    0.03278   -0.06557    0.01116    0.15627    9.80033
216511.727315    0.00000   -0.06557    0.00000    0.02232    0.17859    9.77801
216511.737315    0.03278   -0.06557    0.00000   -0.01116    0.15627    9.78917
216511.747315    0.03278   -0.03278    0.00000    0.01116    0.14511    9.78917
216511.757315    0.03278    0.00000    0.00000    0.00000    0.13395    9.77801
216511.767315    0.00000    0.03278    0.00000    0.01116    0.14511    9.75568
216511.777315   -0.03278   -0.06557   -0.03278   -0.01116    0.13395    9.76685
216511.787315   -0.03278    0.00000    0.00000   -0.03349    0.14511    9.77801
216511.797314   -0.06557    0.06557    0.00000   -0.02232    0.15627    9.76685
216511.807314   -0.03278    0.09835   -0.03278   -0.01116    0.15627    9.77801
216511.817314   -0.03278    0.06557    0.03278    0.01116    0.14511    9.76685
216511.827314   -0.03278   -0.03278    0.00000    0.03349    0.16743    9.77801
216511.837314   -0.03278    0.03278    0.00000    0.00000    0.16743    9.77801
216511.847314    0.00000    0.09835    0.00000    0.02232    0.16743    9.78917
216511.857314    0.00000    0.03278    0.00000    0.04465    0.16743    9.78917
216511.867314    0.00000   -0.03278    0.03278    0.06697    0.14511    9.80033
216511.877313    0.03278   -0.06557    0.00000    0.03349    0.15627    9.81149
216511.887313    0.00000    0.00000    0.00000    0.06697    0.16743    9.77801
216511.897313    0.00000    0.03278    0.03278    0.04465    0.15627    9.80033
216511.907313    0.00000   -0.06557    0.00000    0.02232    0.16743    9.77801
216511.917313    0.03278   -0.13114    0.00000    0.03349    0.15627    9.80033
216511.927313    0.03278   -0.06557    0.00000    0.02232    0.14511    9.78917
216511.937313    0.03278    0.03278    0.00000    0.02232    0.15627    9.77801
216511.947312    0.03278    0.03278    0.00000    0.02232    0.14511    9.77801
216511.957312    0.03278   -0.09835    0.03278    0.01116    0.13395    9.77801
216511.967312    0.03278   -0.09835    0.00000    0.00000    0.14511    9.78917
216511.977312    0.03278   -0.03278    0.00000   -0.01116    0.13395    9.77801
216511.987312   -0.03278    0.00000    0.03278   -0.01116    0.12278    9.78917
216511.997312    0.00000    0.00000    0.00000   -0.01116    0.14511    9.75568
216512.007322   -0.03278   -0.06557    0.00000    0.00000    0.12278    9.78917
216512.017322    0.00000   -0.03278    0.00000    0.00000    0.14511    9.77801
216512.027322    0.03278    0.03278    0.03278   -0.01116    0.13395    9.77801
216512.037321    0.00000    0.06557    0.00000   -0.03349    0.13395    9.78917
216512.047321    0.00000   -0.03278    0.00000    0.00000    0.13395    9.77801
216512.057321   -0.03278   -0.06557    0.00000   -0.01116    0.12278    9.80033
216512.067321   -0.03278    0.00000    0.00000   -0.02232    0.15627    9.77801
216512.077321   -0.03278    0.06557   -0.03278   -0.01116    0.14511    9.78917
216512.087321   -0.03278    0.03278    0.00000   -0.01116    0.16743    9.80033
216512.097321   -0.03278   -0.03278   -0.03278   -0.01116    0.16743    9.77801
216512.107320   -0.03278   -0.03278   -0.03278    0.00000    0.16743    9.80033
216512.117320    0.03278    0.06557    0.00000    0.00000    0.15627    9.77801
216512.127320    0.03278    0.09835    0.00000    0.00000    0.14511    9.80033
216512.137320    0.03278    0.03278    0.00000    0.01116    0.16743    9.77801
216512.147320    0.00000    0.00000    0.00000   -0.01116    0.14511    9.78917
216512.157320    0.00000   -0.03278    0.00000   -0.02232    0.14511    9.77801
216512.167320    0.03278    0.06557   -0.03278    0.01116    0.14511    9.77801
216512.177319   -0.03278    0.09835    0.00000    0.01116    0.14511    9.77801
216512.187319    0.00000    0.06557    0.03278    0.00000    0.15627    9.77801
216512.197319    0.00000    0.00000   -0.03278    0.04465    0.13395    9.76685
216512.207319    0.00000    0.06557    0.00000    0.00000    0.16743    9.77801
216512.217319   -0.03278    0.06557    0.00000    0.03349    0.15627    9.78917
216512.227319    0.00000    0.06557    0.00000    0.03349    0.15627    9.77801
216512.237319    0.00000   -0.03278    0.00000    0.02232    0.14511    9.80033
216512.247318    0.00000   -0.03278    0.00000    0.04465    0.15627    9.78917
216512.257318   -0.03278    0.03278    0.03278    0.05581    0.15627    9.81149
216512.267318   -0.03278    0.03278   -0.03278    0.04465    0.14511    9.80033
216512.277318    0.00000   -0.03278    0.03278    0.04465    0.16743    9.81149
216512.287318    0.00000   -0.06557   -0.03278    0.04465    0.16743    9.80033
216512.297318   -0.03278   -0.06557    0.00000    0.02232    0.17859    9.80033
216512.307318    0.00000    0.00000    0.00000    0.02232    0.16743    9.78917
216512.317317    0.03278    0.03278    0.00000    0.01116    0.15627    9.78917
216512.327317    0.03278   -0.06557    0.00000    0.01116    0.13395    9.81149
216512.337317    0.03278   -0.06557    0.00000    0.02232    0.14511    9.78917
216512.347317    0.00000    0.00000    0.00000    0.04465    0.13395    9.80033
216512.357317    0.00000    0.03278    0.00000    0.02232    0.14511    9.77801
216512.367317   -0.03278    0.00000    0.00000    0.02232    0.14511    9.77801
216512.377317   -0.03278   -0.03278    0.03278    0.00000    0.15627    9.78917
216512.387316   -0.03278   -0.03278    0.03278    0.03349    0.15627    9.75568
216512.397316    0.00000    0.00000    0.00000    0.02232    0.15627    9.75568
216512.407316    0.00000    0.00000    0.00000    0.00000    0.15627    9.75568
216512.417316    0.03278    0.00000    0.00000    0.00000    0.14511    9.76685
216512.427316    0.03278   -0.06557    0.03278    0.01116    0.14511    9.76685
216512.437316    0.00000   -0.03278    0.03278    0.02232    0.12278    9.77801
216512.447316    0.00000    0.00000    0.00000    0.01116    0.15627    9.78917
216512.457315    0.00000    0.03278    0.00000   -0.01116    0.14511    9.78917
216512.467315   -0.03278   -0.06557   -0.03278   -0.01116    0.14511    9.78917
216512.477315   -0.03278   -0.06557    0.00000   -0.01116    0.16743    9.80033
216512.487315   -0.03278   -0.03278   -0.03278   -0.02232    0.16743    9.78917
216512.497315    0.00000    0.00000    0.00000   -0.03349    0.17859    9.77801
216512.507315    0.03278   -0.03278    0.00000   -0.03349    0.15627    9.80033
216512.517315    0.00000   -0.03278    0.00000   -0.02232    0.15627    9.78917
216512.527314    0.03278   -0.03278    0.00000   -0.03349    0.13395    9.80033
216512.537314    0.03278    0.06557    0.00000   -0.03349    0.13395    9.78917
216512.547314    0.00000    0.09835    0.00000   -0.02232    0.12278    9.78917
216512.557314   -0.03278    0.03278    0.00000   -0.02232    0.13395    9.81149
216512.567314    0.00000   -0.03278   -0.03278   -0.01116    0.12278    9.80033
216512.577314   -0.03278    0.06557    0.00000    0.00000    0.14511    9.80033
216512.587314   -0.03278    0.09835    0.00000    0.02232    0.16743    9.80033
216512.597313    0.00000    0.06557    0.00000    0.03349    0.15627    9.80033
216512.607313    0.00000    0.00000    0.00000    0.03349    0.15627    9.77801
216512.617313    0.00000    0.00000    0.00000    0.04465    0.15627    9.78917
216512.627313    0.00000    0.03278    0.00000    0.05581    0.16743    9.78917
216512.637313    0.00000    0.06557   -0.03278    0.05581    0.14511    9.78917
216512.647313    0.00000    0.03278    0.00000    0.02232    0.14511    9.78917
216512.657313    0.00000   -0.06557    0.00000    0.03349    0.14511    9.77801
216512.667312   -0.03278   -0.03278    0.03278    0.02232    0.15627    9.77801
216512.677312   -0.03278    0.03278    0.00000    0.01116    0.15627    9.74452
216512.687312    0.00000    0.03278    0.00000    0.02232    0.14511    9.75568
216512.697312    0.00000    0.00000    0.00000    0.02232    0.14511    9.75568
216512.707312    0.03278   -0.03278    0.00000    0.00000    0.15627    9.75568
216512.717312    0.03278    0.03278   -0.03278    0.02232    0.14511    9.77801
216512.727312    0.03278    0.06557    0.00000    0.04465    0.13395    9.76685
216512.737311    0.00000    0.03278    0.00000    0.03349    0.15627    9.78917
216512.747311   -0.03278   -0.03278    0.03278    0.04465    0.16743    9.77801
216512.757311    0.00000   -0.06557    0.03278    0.02232    0.14511    9.78917
216512.767311   -0.03278    0.00000   -0.03278    0.01116    0.16743    9.77801
216512.777311    0.00000    0.03278    0.00000    0.03349    0.15627    9.81149
216512.787311    0.03278   -0.06557    0.03278    0.03349    0.14511    9.80033
216512.797311    0.03278   -0.13114    0.00000    0.01116    0.14511    9.77801
216512.807310    0.03278   -0.06557    0.00000    0.00000    0.15627    9.78917
216512.817310    0.06557    0.00000    0.03278    0.01116    0.14511    9.80033
216512.827310    0.03278    0.00000    0.00000    0.00000    0.15627    9.81149
216512.837310    0.00000   -0.06557    0.00000    0.00000    0.13395    9.78917
216512.847310    0.00000   -0.06557    0.00000    0.00000    0.13395    9.80033
216512.857310   -0.03278   -0.03278    0.03278    0.00000    0.14511    9.80033
216512.867310    0.00000    0.06557    0.00000    0.02232    0.14511    9.80033
216512.877310    0.00000    0.03278    0.00000    0.00000    0.15627    9.77801
216512.887309    0.00000   -0.03278    0.00000    0.01116    0.15627    9.78917
216512.897309    0.00000   -0.06557    0.00000    0.00000    0.15627    9.77801
216512.907309    0.03278    0.06557   -0.03278    0.01116    0.16743    9.77801
216512.917309    0.03278    0.09835    0.00000    0.00000    0.15627    9.78917
216512.927309    0.00000    0.00000    0.00000   -0.01116    0.15627    9.76685
216512.937309    0.00000   -0.06557   -0.03278    0.00000    0.14511    9.77801
216512.947308   -0.03278   -0.03278   -0.03278    0.00000    0.14511    9.77801
216512.957308    0.00000    0.06557    0.00000    0.00000    0.15627    9.76685
216512.967308   -0.03278    0.06557    0.00000   -0.01116    0.15627    9.75568
216512.977308   -0.03278   -0.03278    0.00000    0.00000    0.15627    9.76685
216512.987308    0.00000   -0.03278    0.00000    0.02232    0.15627    9.76685
216512.997308    0.00000    0.03278    0.00000    0.00000    0.14511    9.75568
216513.007318    0.03278    0.03278    0.00000    0.02232    0.15627    9.77801
216513.017318    0.00000    0.00000    0.00000    0.02232    0.14511    9.76685
216513.027318    0.03278   -0.03278   -0.03278    0.01116    0.13395    9.78917
216513.037318    0.00000    0.03278    0.00000   -0.02232    0.14511    9.77801
216513.047318    0.03278    0.06557    0.00000    0.03349    0.12278    9.78917
216513.057317   -0.03278    0.06557    0.00000    0.03349    0.12278    9.80033
216513.067317   -0.03278    0.00000    0.00000    0.03349    0.13395    9.81149
216513.077317   -0.03278   -0.06557    0.00000    0.02232    0.14511    9.80033
216513.087317   -0.03278   -0.03278    0.03278    0.02232    0.15627    9.78917
216513.097317    0.00000    0.06557    0.00000    0.02232    0.16743    9.80033
216513.107317    0.00000    0.00000    0.00000    0.01116    0.16743    9.80033
216513.117317    0.03278    0.00000    0.00000    0.02232    0.14511    9.80033
216513.127316    0.03278   -0.06557    0.00000    0.02232    0.15627    9.80033
216513.137316   -0.03278    0.00000    0.03278    0.02232    0.14511    9.78917
216513.147316    0.00000    0.03278   -0.03278    0.03349    0.14511    9.77801
216513.157316    0.00000    0.00000    0.03278    0.02232    0.15627    9.76685
216513.167316   -0.03278   -0.06557    0.03278    0.02232    0.14511    9.78917
216513.177316   -0.03278   -0.03278    0.00000    0.02232    0.15627    9.77801
216513.187316   -0.03278    0.03278   -0.03278    0.03349    0.14511    9.80033
216513.197315    0.00000    0.00000    0.00000    0.03349    0.16743    9.78917
216513.207315   -0.03278   -0.06557    0.00000    0.03349    0.16743    9.78917
216513.217315    0.00000   -0.09835    0.03278    0.02232    0.18976    9.76685
216513.227315    0.03278   -0.03278    0.00000   -0.01116    0.15627    9.77801
216513.237315    0.03278    0.03278    0.00000    0.00000    0.15627    9.78917
216513.247315    0.06557    0.00000    0.00000    0.00000    0.13395    9.75568
216513.257315    0.00000   -0.06557    0.00000    0.00000    0.15627    9.80033
216513.267314    0.03278   -0.06557   -0.03278   -0.01116    0.15627    9.76685
216513.277314   -0.03278    0.03278   -0.03278    0.00000    0.14511    9.77801
216513.287314   -0.03278    0.06557    0.00000    0.01116    0.15627    9.76685
216513.297314    0.00000    0.00000    0.00000   -0.02232    0.15627    9.77801
216513.307314    0.00000   -0.03278   -0.03278   -0.01116    0.16743    9.76685
216513.317314    0.03278    0.03278    0.00000    0.00000    0.15627    9.77801
216513.327314    0.00000    0.09835    0.00000    0.03349    0.14511    9.78917
216513.337313    0.03278    0.03278    0.00000    0.01116    0.14511    9.77801
216513.347313    0.00000   -0.03278    0.00000   -0.01116    0.15627    9.78917
216513.357313    0.03278   -0.03278    0.03278   -0.02232    0.15627    9.76685
216513.367313    0.00000    0.03278    0.00000   -0.01116    0.13395    9.80033
216513.377313   -0.03278    0.06557    0.00000    0.01116    0.13395    9.76685
216513.387313   -0.03278    0.03278    0.03278    0.01116    0.14511    9.77801
216513.397313   -0.03278   -0.03278    0.00000    0.00000    0.15627    9.77801
216513.407312    0.00000    0.00000    0.00000    0.01116    0.13395    9.78917
216513.417312   -0.03278    0.06557    0.00000    0.02232    0.15627    9.81149
216513.427312    0.00000    0.06557    0.00000    0.01116    0.15627    9.81149
216513.437312    0.00000    0.00000    0.00000    0.01116    0.14511    9.81149
216513.447312   -0.03278   -0.09835    0.00000    0.00000    0.15627    9.81149
216513.457312   -0.03278    0.00000    0.00000    0.01116    0.14511    9.81149
216513.467312    0.00000    0.06557    0.00000    0.03349    0.16743    9.80033
216513.477311    0.00000    0.00000   -0.03278    0.03349    0.14511    9.78917
216513.487311    0.03278   -0.06557    0.00000    0.01116    0.15627    9.78917
216513.497311    0.03278   -0.06557   -0.03278    0.01116    0.15627    9.77801
216513.507311    0.00000    0.00000    0.00000   -0.01116    0.13395    9.77801
216513.517311    0.00000    0.03278   -0.03278   -0.01116    0.12278    9.75568
216513.527311    0.03278    0.03278    0.00000    0.00000    0.13395    9.76685
216513.537311    0.03278   -0.06557    0.00000    0.00000    0.12278    9.73336
216513.547310   -0.03278    0.03278    0.00000    0.00000    0.11162    9.77801
216513.557310   -0.06557    0.09835   -0.03278    0.00000    0.12278    9.77801
216513.567310   -0.06557    0.06557   -0.03278    0.01116    0.13395    9.77801
216513.577310   -0.06557    0.00000    0.00000    0.00000    0.14511    9.77801
216513.587310   -0.03278   -0.03278    0.00000    0.03349    0.15627    9.76685
216513.597310   -0.06557    0.00000   -0.03278    0.02232    0.16743    9.78917
216513.607310   -0.03278    0.06557    0.00000    0.02232    0.18976    9.77801
216513.617309    0.03278    0.03278    0.03278    0.03349    0.17859    9.83382
216513.627309    0.00000   -0.03278    0.06557    0.04465    0.15627    9.82266
216513.637309    0.00000   -0.06557    0.00000    0.05581    0.16743    9.82266
216513.647309    0.00000   -0.03278    0.00000    0.02232    0.17859    9.81149
216513.657309    0.00000    0.00000    0.00000    0.02232    0.17859    9.80033
216513.667309   -0.03278    0.00000    0.03278    0.00000    0.18976    9.77801
216513.677309    0.03278   -0.06557    0.00000   -0.01116    0.17859    9.76685
216513.687308    0.03278   -0.03278    0.00000    0.02232    0.17859    9.81149
216513.697308    0.03278    0.03278    0.00000    0.04465    0.16743    9.76685
216513.707308    0.06557    0.06557    0.00000    0.03349    0.14511    9.80033
216513.717308    0.03278   -0.06557    0.00000    0.05581    0.15627    9.78917
216513.727308    0.00000   -0.09835    0.00000    0.02232    0.15627    9.77801
216513.737308    0.00000    0.00000   -0.03278    0.03349    0.15627    9.77801
216513.747308   -0.03278    0.03278    0.00000    0.02232    0.15627    9.77801
216513.757307    0.00000    0.00000    0.00000    0.05581    0.15627    9.81149
216513.767307   -0.03278   -0.09835    0.00000    0.02232    0.16743    9.77801
216513.777307    0.00000   -0.06557    0.00000    0.01116    0.14511    9.77801
216513.787307    0.06557   -0.03278    0.00000    0.01116    0.15627    9.77801
216513.797307    0.03278    0.00000    0.03278   -0.02232    0.13395    9.77801
216513.807307    0.03278   -0.06557    0.00000   -0.02232    0.15627    9.75568
216513.817307    0.03278   -0.06557    0.00000   -0.03349    0.11162    9.78917
216513.827306    0.00000    0.00000    0.00000   -0.03349    0.13395    9.77801
216513.837306    0.03278    0.06557    0.00000   -0.02232    0.12278    9.76685
216513.847306    0.00000    0.03278    0.00000   -0.01116    0.12278    9.77801
216513.857306    0.00000   -0.06557    0.00000   -0.02232    0.13395    9.75568
216513.867306    0.00000   -0.03278    0.03278   -0.01116    0.14511    9.76685
216513.877306   -0.03278    0.06557    0.00000   -0.01116    0.14511    9.76685
216513.887306    0.00000    0.09835    0.00000    0.01116    0.14511    9.78917
216513.897305    0.00000    0.03278    0.03278    0.03349    0.15627    9.78917
216513.907305    0.00000   -0.06557    0.00000    0.02232    0.11162    9.80033
216513.917305    0.00000    0.00000    0.00000   -0.01116    0.14511    9.78917
216513.927305    0.00000    0.03278    0.03278    0.03349    0.13395    9.81149
216513.937305   -0.03278    0.06557   -0.03278    0.00000    0.14511    9.78917
216513.947305   -0.03278    0.00000    0.00000    0.00000    0.14511    9.77801
216513.957305   -0.03278   -0.03278   -0.03278    0.01116    0.14511    9.80033
216513.967304   -0.03278    0.03278    0.00000   -0.01116    0.15627    9.80033
216513.977304    0.00000    0.06557   -0.03278    0.01116    0.15627    9.80033
216513.987304    0.00000    0.00000   -0.03278    0.01116    0.17859    9.81149
216513.997304    0.03278    0.00000    0.00000    0.00000    0.16743    9.80033
216514.007314    0.00000   -0.03278   -0.03278    0.01116    0.15627    9.77801
216514.017314    0.03278    0.06557   -0.03278    0.03349    0.16743    9.77801
216514.027314   -0.03278    0.03278    0.00000    0.03349    0.14511    9.80033
216514.037314    0.00000    0.03278   -0.03278    0.04465    0.14511    9.76685
216514.047314   -0.03278   -0.03278   -0.03278    0.01116    0.14511    9.78917
216514.057314   -0.06557    0.00000    0.00000    0.02232    0.14511    9.76685
216514.067313   -0.06557    0.03278    0.03278    0.01116    0.14511    9.77801
216514.077313   -0.03278    0.06557    0.00000    0.01116    0.15627    9.76685
216514.087313    0.00000    0.00000    0.00000    0.04465    0.15627    9.77801
216514.097313   -0.03278   -0.06557    0.00000    0.03349    0.16743    9.77801
216514.107313    0.00000    0.00000    0.00000    0.04465    0.16743    9.80033
216514.117313   -0.03278    0.03278    0.00000    0.01116    0.17859    9.80033
216514.127313    0.03278    0.00000    0.00000    0.02232    0.17859    9.77801
216514.137312    0.03278   -0.06557    0.00000    0.01116    0.16743    9.78917
216514.147312    0.03278   -0.03278    0.00000    0.04465    0.16743    9.76685
216514.157312    0.03278    0.03278    0.00000    0.05581    0.15627    9.77801
216514.167312    0.03278    0.00000    0.00000    0.02232    0.14511    9.77801
216514.177312    0.00000   -0.06557    0.03278    0.02232    0.15627    9.77801
216514.187312    0.06557   -0.06557    0.00000    0.03349    0.13395    9.77801
216514.197312    0.00000   -0.06557    0.00000    0.02232    0.12278    9.78917
216514.207311    0.00000    0.03278    0.00000    0.01116    0.13395    9.78917
216514.217311    0.00000    0.00000    0.00000    0.00000    0.14511    9.77801
216514.227311    0.00000   -0.06557    0.00000    0.00000    0.13395    9.81149
216514.237311   -0.03278   -0.06557   -0.03278    0.01116    0.13395    9.77801
216514.247311   -0.03278   -0.03278    0.00000   -0.01116    0.13395    9.80033
216514.257311   -0.03278    0.03278    0.00000    0.00000    0.14511    9.77801
216514.267311   -0.03278    0.00000    0.00000   -0.03349    0.12278    9.78917
216514.277310   -0.03278   -0.03278    0.00000   -0.01116    0.13395    9.80033
216514.287310   -0.03278   -0.06557   -0.03278   -0.02232    0.14511    9.78917
216514.297310   -0.03278    0.00000    0.00000   -0.02232    0.13395    9.81149
216514.307310   -0.03278    0.03278    0.03278   -0.01116    0.14511    9.77801
216514.317310   -0.03278    0.00000   -0.03278   -0.01116    0.13395    9.78917
216514.327310   -0.03278   -0.06557    0.00000   -0.01116    0.15627    9.77801
216514.337310   -0.03278    0.00000    0.00000   -0.01116    0.15627    9.77801
216514.347309   -0.03278    0.03278   -0.03278   -0.03349    0.15627    9.77801
216514.357309    0.00000    0.03278    0.00000   -0.01116    0.15627    9.77801
216514.367309    0.00000   -0.03278    0.00000   -0.01116    0.15627    9.77801
216514.377309   -0.03278   -0.03278    0.00000   -0.01116    0.16743    9.76685
216514.387309    0.00000    0.03278    0.03278   -0.02232    0.16743    9.78917
216514.397309   -0.03278    0.09835    0.00000    0.00000    0.16743    9.77801
216514.407309    0.00000    0.06557    0.03278    0.01116    0.16743    9.80033
216514.417308    0.03278   -0.03278    0.00000    0.00000    0.17859    9.78917
216514.427308    0.00000    0.03278    0.03278    0.01116    0.18976    9.78917
216514.437308    0.03278    0.06557    0.00000    0.04465    0.17859    9.80033
216514.447308    0.03278    0.06557    0.00000    0.04465    0.16743    9.80033
216514.457308    0.03278   -0.03278    0.00000    0.04465    0.16743    9.78917
216514.467308    0.06557   -0.03278    0.00000    0.03349    0.15627    9.77801
216514.477308    0.03278    0.00000    0.00000    0.03349    0.15627    9.80033
216514.487307    0.03278    0.09835   -0.03278    0.04465    0.15627    9.76685
216514.497307    0.03278    0.03278    0.00000    0.05581    0.13395    9.78917
216514.507307    0.00000   -0.06557    0.00000    0.05581    0.15627    9.77801
216514.517307    0.00000   -0.06557   -0.03278    0.02232    0.13395    9.77801
216514.527307    0.00000    0.03278    0.00000    0.04465    0.15627    9.77801
216514.537307    0.06557    0.00000    0.00000    0.02232    0.12278    9.76685
216514.547307    0.00000    0.00000    0.00000    0.00000    0.13395    9.78917
216514.557306    0.03278   -0.06557   -0.03278    0.02232    0.12278    9.77801
216514.567306    0.00000   -0.03278   -0.03278    0.01116    0.12278    9.78917
216514.577306   -0.06557    0.00000    0.00000    0.02232    0.14511    9.78917
216514.587306   -0.03278    0.03278   -0.03278    0.01116    0.14511    9.80033
216514.597306   -0.03278   -0.09835    0.00000   -0.01116    0.13395    9.76685
216514.607306    0.00000   -0.06557    0.00000   -0.01116    0.14511    9.77801
216514.617306    0.00000    0.00000    0.00000   -0.02232    0.15627    9.78917
216514.627305    0.00000    0.03278    0.00000    0.00000    0.14511    9.76685
216514.637305    0.00000    0.00000   -0.03278    0.00000    0.16743    9.78917
216514.647305    0.00000   -0.03278    0.00000   -0.02232    0.14511    9.78917
216514.657305    0.00000   -0.06557    0.00000    0.00000    0.14511    9.78917
216514.667305    0.00000    0.00000    0.00000   -0.02232    0.14511    9.76685
216514.677305   -0.03278    0.03278    0.03278   -0.01116    0.13395    9.76685
216514.687305    0.00000    0.00000   -0.03278   -0.01116    0.15627    9.77801
216514.697304    0.00000   -0.03278    0.00000   -0.01116    0.14511    9.76685
216514.707304   -0.03278    0.03278    0.03278    0.00000    0.15627    9.78917
216514.717304    0.00000    0.06557    0.00000    0.02232    0.14511    9.77801
216514.727304   -0.03278    0.03278    0.00000    0.00000    0.15627    9.77801
216514.737304    0.00000    0.00000    0.03278    0.02232    0.15627    9.77801
216514.747304   -0.03278   -0.03278    0.00000    0.03349    0.15627    9.77801
216514.757304   -0.03278    0.03278    0.00000    0.05581    0.16743    9.77801
216514.767303   -0.03278    0.03278    0.00000    0.04465    0.14511    9.78917
216514.777303    0.00000    0.00000   -0.03278    0.03349    0.17859    9.80033
216514.787303    0.00000   -0.03278    0.00000    0.04465    0.17859    9.80033
216514.797303    0.00000   -0.03278    0.00000    0.03349    0.17859    9.80033
216514.807303    0.00000    0.03278   -0.03278    0.04465    0.18976    9.77801
216514.817303    0.00000    0.03278    0.00000    0.02232    0.17859    9.81149
216514.827303    0.03278   -0.03278    0.00000    0.03349    0.18976    9.78917
216514.837302    0.03278   -0.13114    0.00000    0.04465    0.17859    9.80033
216514.847302    0.03278   -0.06557    0.00000    0.03349    0.17859    9.80033
216514.857302    0.00000    0.00000   -0.03278    0.02232    0.16743    9.80033
216514.867302    0.03278   -0.03278   -0.03278    0.04465    0.14511    9.78917
216514.877302    0.03278   -0.06557   -0.03278    0.02232    0.14511    9.77801
216514.887302    0.03278   -0.13114   -0.03278    0.01116    0.13395    9.80033
216514.897302    0.03278   -0.03278   -0.03278    0.01116    0.15627    9.77801
216514.907301    0.00000   -0.03278    0.00000    0.02232    0.13395    9.78917
216514.917301    0.00000   -0.06557    0.00000    0.01116    0.14511    9.76685
216514.927301   -0.03278   -0.13114   -0.03278   -0.01116    0.12278    9.77801
216514.937301    0.00000   -0.06557    0.00000   -0.01116    0.13395    9.77801
216514.947301    0.00000    0.00000    0.00000   -0.03349    0.13395    9.76685
216514.957301    0.03278    0.00000    0.00000   -0.03349    0.13395    9.78917
216514.967300    0.00000   -0.06557    0.00000   -0.03349    0.14511    9.77801
216514.977300    0.00000   -0.06557    0.03278   -0.01116    0.13395    9.78917
216514.987300   -0.06557   -0.03278    0.03278   -0.04465    0.14511    9.76685
216514.997300   -0.03278    0.03278    0.00000   -0.03349    0.13395    9.78917
216515.007310   -0.03278    0.03278    0.06557   -0.02232    0.15627    9.76685
216515.017310    0.00000   -0.03278    0.03278   -0.02232    0.15627    9.77801
216515.027310    0.00000   -0.03278    0.06557   -0.02232    0.16743    9.78917
216515.037310    0.00000    0.03278    0.00000   -0.01116    0.16743    9.77801
216515.047310   -0.03278    0.03278    0.03278   -0.02232    0.15627    9.80033
216515.057310    0.00000    0.03278    0.00000   -0.03349    0.15627    9.77801
216515.067310    0.00000   -0.03278    0.06557   -0.03349    0.16743    9.80033
216515.077310    0.00000    0.03278    0.00000    0.00000    0.15627    9.78917
216515.087309    0.00000    0.09835    0.03278    0.00000    0.15627    9.81149
216515.097309    0.00000    0.09835    0.00000   -0.01116    0.15627    9.78917
216515.107309    0.00000   -0.03278    0.03278   -0.01116    0.16743    9.78917
216515.117309    0.03278    0.03278    0.00000   -0.01116    0.16743    9.80033
216515.127309    0.03278    0.06557    0.00000   -0.01116    0.16743    9.80033
216515.137309    0.03278    0.13114   -0.03278    0.00000    0.16743    9.78917
216515.147308    0.06557    0.06557   -0.03278    0.02232    0.14511    9.76685
216515.157308    0.03278    0.06557   -0.03278    0.02232    0.13395    9.78917
216515.167308    0.03278    0.06557   -0.03278    0.03349    0.14511    9.77801
216515.177308   -0.03278    0.13114   -0.06557    0.03349    0.13395    9.78917
216515.187308    0.00000    0.13114    0.03278    0.04465    0.15627    9.76685
216515.197308   -0.03278    0.03278    0.00000    0.01116    0.13395    9.77801
216515.207308    0.00000    0.00000    0.00000    0.02232    0.13395    9.75568
216515.217307    0.00000    0.03278    0.00000    0.03349    0.13395    9.76685
216515.227307    0.03278    0.09835    0.00000    0.04465    0.13395    9.77801
216515.237307    0.03278    0.06557    0.03278    0.03349    0.11162    9.75568
216515.247307    0.00000    0.00000   -0.03278    0.04465    0.10046    9.76685
216515.257307   -0.03278    0.00000   -0.03278    0.05581    0.11162    9.77801
216515.267307   -0.03278    0.03278    0.03278    0.03349    0.11162    9.77801
216515.277307   -0.09835    0.06557   -0.03278    0.06697    0.12278    9.76685
216515.287306   -0.03278    0.03278    0.00000    0.04465    0.11162    9.78917
216515.297306   -0.06557   -0.03278    0.00000    0.04465    0.15627    9.78917
216515.307306   -0.06557    0.00000    0.00000    0.01116    0.14511    9.78917
216515.317306   -0.03278    0.06557    0.00000    0.03349    0.15627    9.82266
216515.327306   -0.03278    0.00000    0.00000    0.03349    0.16743    9.80033
216515.337306   -0.03278   -0.06557    0.00000    0.01116    0.16743    9.82266
216515.347306    0.00000   -0.09835    0.00000   -0.01116    0.16743    9.82266
216515.357306    0.00000   -0.06557    0.00000   -0.02232    0.16743    9.83382
216515.367305   -0.03278    0.03278    0.00000   -0.01116    0.17859    9.81149
216515.377305   -0.03278    0.00000    0.00000    0.02232    0.17859    9.81149
216515.387305   -0.03278   -0.09835    0.00000   -0.01116    0.17859    9.82266
216515.397305   -0.03278   -0.09835    0.00000    0.01116    0.21208    9.80033
216515.407305    0.03278    0.00000    0.00000   -0.04465    0.21208    9.80033
216515.417305    0.03278    0.06557    0.00000   -0.03349    0.20092    9.76685
216515.427304    0.03278    0.00000    0.00000    0.00000    0.18976    9.77801
216515.437304    0.03278   -0.03278   -0.03278   -0.03349    0.18976    9.77801
216515.447304    0.00000    0.00000    0.00000   -0.02232    0.16743    9.77801
216515.457304    0.00000    0.06557    0.00000   -0.01116    0.17859    9.78917
216515.467304    0.03278    0.09835    0.00000   -0.02232    0.17859    9.76685
216515.477304   -0.03278    0.00000    0.00000   -0.02232    0.17859    9.77801
216515.487304   -0.03278    0.00000    0.00000    0.00000    0.17859    9.75568
216515.497304    0.00000    0.06557    0.00000    0.00000    0.17859    9.77801
216515.507303    0.06557    0.13114   -0.03278    0.00000    0.17859    9.76685
216515.517303    0.06557    0.06557    0.00000    0.01116    0.16743    9.77801
216515.527303    0.06557    0.03278    0.00000    0.00000    0.14511    9.77801
216515.537303    0.03278    0.00000   -0.03278    0.01116    0.13395    9.77801
216515.547303    0.03278    0.06557   -0.03278    0.00000    0.13395    9.77801
216515.557303    0.06557    0.06557   -0.03278   -0.01116    0.12278    9.76685
216515.567303    0.03278    0.06557    0.03278   -0.03349    0.12278    9.77801
216515.577302    0.03278    0.00000    0.03278   -0.02232    0.11162    9.77801
216515.587302    0.03278    0.03278    0.00000    0.00000    0.10046    9.78917
216515.597302    0.03278    0.09835    0.03278    0.01116    0.10046    9.76685
216515.607302    0.03278    0.06557    0.06557    0.00000    0.10046    9.77801
216515.617302    0.03278    0.03278    0.00000   -0.02232    0.11162    9.76685
216515.627302    0.03278    0.09835    0.03278    0.01116    0.10046    9.77801
216515.637301    0.03278    0.13114    0.06557    0.01116    0.08930    9.80033
216515.647301   -0.03278    0.13114    0.06557    0.03349    0.08930    9.80033
216515.657301   -0.06557    0.03278    0.00000    0.01116    0.08930    9.80033
216515.667301   -0.06557    0.03278    0.03278    0.02232    0.11162    9.77801
216515.677301   -0.09835    0.09835    0.03278    0.04465    0.11162    9.80033
216515.687301   -0.06557    0.09835    0.03278    0.06697    0.13395    9.78917
216515.697301   -0.06557    0.06557    0.06557    0.05581    0.15627    9.78917
216515.707301   -0.06557    0.00000    0.03278    0.06697    0.14511    9.80033
216515.717300    0.00000    0.00000    0.03278    0.07813    0.14511    9.81149
216515.727300   -0.06557    0.00000    0.00000    0.08930    0.13395    9.82266
216515.737300   -0.03278    0.03278    0.00000    0.08930    0.15627    9.78917
216515.747300   -0.03278    0.00000    0.00000    0.05581    0.14511    9.78917
216515.757300   -0.06557   -0.06557   -0.06557    0.06697    0.17859    9.77801
216515.767300   -0.06557   -0.06557    0.00000    0.06697    0.16743    9.81149
216515.777300   -0.03278    0.03278   -0.06557    0.08930    0.18976    9.77801
216515.787299   -0.03278   -0.03278   -0.03278    0.06697    0.17859    9.77801
216515.797299    0.00000   -0.09835   -0.06557    0.07813    0.18976    9.77801
216515.807299    0.03278   -0.16392   -0.03278    0.04465    0.17859    9.75568
216515.817299    0.03278   -0.09835   -0.06557    0.02232    0.16743    9.76685
216515.827299    0.03278    0.00000   -0.03278    0.02232    0.16743    9.75568
216515.837299    0.03278   -0.06557   -0.06557    0.00000    0.15627    9.77801
216515.847298   -0.03278   -0.09835   -0.03278   -0.01116    0.16743    9.75568
216515.857298    0.00000   -0.13114    0.00000   -0.02232    0.15627    9.75568
216515.867298   -0.03278   -0.06557   -0.03278   -0.02232    0.17859    9.75568
216515.877608   -0.03278    0.00000    0.00000   -0.03349    0.16743    9.77801
216515.887298    0.00000   -0.03278    0.00000   -0.04465    0.17859    9.76685
216515.897298    0.00000   -0.06557    0.00000   -0.04465    0.16743    9.76685
216515.907298    0.06557    0.00000   -0.03278   -0.04465    0.16743    9.81149
216515.917298    0.06557    0.03278    0.00000   -0.04465    0.15627    9.81149
216515.927297    0.03278    0.03278    0.03278   -0.02232    0.12278    9.83382
216515.937297    0.00000   -0.09835    0.00000   -0.03349    0.14511    9.81149
216515.947297   -0.03278   -0.13114    0.03278   -0.05581    0.15627    9.83382
216515.957297   -0.03278   -0.03278    0.03278   -0.06697    0.17859    9.82266
216515.967297    0.00000    0.09835    0.03278   -0.03349    0.17859    9.80033
216515.977297    0.00000    0.03278    0.00000   -0.01116    0.17859    9.82266
216515.987297    0.00000   -0.03278    0.03278    0.00000    0.18976    9.81149
216515.997296    0.03278   -0.06557    0.06557    0.00000    0.18976    9.81149
216516.007307    0.09835    0.03278    0.03278    0.01116    0.16743    9.78917
216516.017306    0.09835    0.03278    0.00000    0.00000    0.16743    9.81149
216516.027306    0.06557    0.03278    0.00000   -0.03349    0.14511    9.77801
216516.037306    0.06557   -0.03278    0.00000    0.01116    0.13395    9.78917
216516.047306    0.03278    0.06557    0.00000    0.03349    0.11162    9.78917
216516.057306    0.03278    0.06557    0.00000    0.02232    0.11162    9.75568
216516.067306    0.00000    0.06557    0.00000    0.01116    0.12278    9.73336
216516.077306   -0.03278   -0.03278   -0.03278    0.00000    0.14511    9.72220
216516.087306   -0.06557   -0.03278   -0.03278   -0.02232    0.14511    9.68871
216516.097305    0.00000    0.13114   -0.03278   -0.01116    0.15627    9.72220
216516.107305    0.00000    0.22949    0.03278    0.01116    0.14511    9.78917
216516.117305    0.00000    0.13114   -0.06557    0.05581    0.14511    9.78917
216516.127305    0.06557   -0.06557   -0.03278    0.06697    0.13395    9.80033
216516.137305    0.00000   -0.09835    0.00000    0.03349    0.15627    9.81149
216516.147305   -0.03278    0.00000    0.00000    0.02232    0.15627    9.78917
216516.157305   -0.03278    0.06557    0.03278    0.02232    0.14511    9.77801
216516.167304   -0.06557    0.00000    0.03278    0.03349    0.15627    9.82266
216516.177304   -0.03278   -0.03278    0.03278    0.04465    0.17859    9.86731
216516.187304    0.00000   -0.06557    0.03278    0.06697    0.20092    9.86731
216516.197304    0.03278   -0.06557    0.00000    0.08930    0.17859    9.85614
216516.207304    0.06557   -0.13114    0.03278    0.05581    0.18976    9.82266
216516.217304    0.09835   -0.16392    0.03278    0.03349    0.15627    9.77801
216516.227303    0.16392   -0.13114    0.03278    0.00000    0.13395    9.77801
216516.237303    0.16392    0.00000    0.00000   -0.01116    0.11162    9.78917
216516.247303    0.06557    0.06557    0.00000    0.00000    0.06697    9.78917
216516.257303   -0.03278    0.00000    0.03278    0.00000    0.07813    9.76685
216516.267303   -0.06557   -0.06557    0.00000    0.01116    0.08930    9.76685
216516.277303   -0.13114   -0.06557    0.00000   -0.02232    0.10046    9.71104
216516.287303   -0.09835    0.03278    0.00000   -0.01116    0.13395    9.69987
216516.297302   -0.09835    0.13114   -0.03278   -0.03349    0.15627    9.71104
216516.307302   -0.06557    0.09835   -0.03278    0.01116    0.14511    9.72220
216516.317302    0.00000    0.00000    0.00000    0.03349    0.14511    9.75568
216516.327302    0.03278    0.00000    0.00000    0.01116    0.15627    9.76685
216516.337302    0.00000    0.00000    0.00000    0.00000    0.14511    9.78917
216516.347302   -0.03278    0.03278    0.00000   -0.03349    0.13395    9.78917
216516.357302   -0.13114    0.00000    0.00000   -0.02232    0.14511    9.81149
216516.367301   -0.13114   -0.03278   -0.03278    0.01116    0.15627    9.83382
216516.377301   -0.09835    0.00000    0.00000    0.02232    0.17859    9.82266
216516.387301   -0.06557    0.00000    0.03278    0.00000    0.21208    9.83382
216516.397301    0.03278   -0.03278    0.00000   -0.01116    0.21208    9.82266
216516.407301    0.06557   -0.06557    0.00000   -0.01116    0.21208    9.82266
216516.417301    0.16392   -0.03278   -0.03278   -0.01116    0.20092    9.77801
216516.427301    0.19671    0.03278   -0.03278   -0.03349    0.15627    9.81149
216516.437300    0.16392    0.09835   -0.03278   -0.01116    0.13395    9.82266
216516.447300    0.09835    0.06557   -0.03278    0.02232    0.11162    9.81149
216516.457300    0.03278   -0.06557   -0.03278    0.03349    0.11162    9.78917
216516.467300    0.00000   -0.03278    0.00000    0.00000    0.10046    9.76685
216516.477300   -0.06557    0.09835    0.00000    0.03349    0.12278    9.72220
216516.487300   -0.06557    0.13114    0.00000    0.00000    0.12278    9.72220
216516.497300   -0.03278    0.09835   -0.03278    0.03349    0.13395    9.73336
216516.507299   -0.03278    0.06557    0.00000    0.05581    0.14511    9.74452
216516.517299    0.00000    0.09835    0.00000    0.08930    0.13395    9.77801
216516.527299    0.00000    0.09835    0.00000    0.07813    0.13395    9.76685
216516.537299   -0.09835   -0.03278    0.00000    0.07813    0.12278    9.80033
216516.547299   -0.13114   -0.06557    0.00000    0.06697    0.13395    9.80033
216516.557299   -0.09835   -0.06557    0.00000    0.02232    0.14511    9.81149
216516.567299   -0.13114    0.00000    0.03278    0.05581    0.17859    9.82266
216516.577298   -0.16392   -0.06557    0.03278    0.03349    0.18976    9.81149
216516.587298   -0.06557   -0.13114    0.00000    0.02232    0.21208    9.81149
216516.597298   -0.03278   -0.19671    0.00000   -0.01116    0.22324    9.81149
216516.607298    0.03278   -0.09835    0.03278   -0.02232    0.22324    9.80033
216516.617298    0.03278   -0.03278    0.00000   -0.01116    0.21208    9.78917
216516.627298    0.13114    0.00000    0.00000    0.00000    0.17859    9.80033
216516.637298    0.06557   -0.03278    0.03278    0.01116    0.17859    9.81149
216516.647297    0.03278   -0.03278    0.00000    0.03349    0.15627    9.78917
216516.657297    0.06557   -0.03278    0.00000    0.00000    0.14511    9.80033
216516.667297    0.03278   -0.03278    0.00000    0.00000    0.15627    9.74452
216516.677297    0.06557    0.00000    0.00000    0.00000    0.15627    9.73336
216516.687297    0.09835   -0.03278   -0.03278    0.00000    0.14511    9.71104
216516.697297    0.09835    0.00000   -0.03278    0.00000    0.15627    9.73336
216516.707297    0.03278    0.03278   -0.03278   -0.02232    0.12278    9.74452
216516.717296    0.06557    0.03278    0.00000   -0.05581    0.10046    9.75568
216516.727296    0.03278   -0.03278   -0.03278   -0.01116    0.11162    9.75568
216516.737296   -0.03278   -0.06557   -0.03278   -0.02232    0.10046    9.74452
216516.747296   -0.06557   -0.03278    0.00000   -0.06697    0.11162    9.75568
216516.757296   -0.09835    0.06557    0.00000   -0.07813    0.14511    9.74452
216516.767296   -0.13114    0.00000    0.00000   -0.07813    0.15627    9.77801
216516.777296   -0.09835    0.00000    0.00000   -0.10046    0.16743    9.75568
216516.787295   -0.06557    0.09835    0.00000   -0.06697    0.16743    9.82266
216516.797295   -0.03278    0.16392    0.03278   -0.08930    0.16743    9.84498
216516.807295   -0.03278    0.19671    0.00000   -0.05581    0.16743    9.86731
216516.817295    0.06557    0.13114    0.03278    0.00000    0.16743    9.92312
216516.827295    0.06557    0.09835    0.03278    0.03349    0.16743    9.91195
216516.837295    0.00000    0.06557    0.00000    0.07813    0.15627    9.88963
216516.847295    0.03278    0.09835    0.03278    0.06697    0.15627    9.86731
216516.857294    0.03278    0.06557    0.03278    0.04465    0.15627    9.82266
216516.867294    0.03278   -0.03278    0.00000    0.06697    0.15627    9.77801
216516.877294    0.06557    0.03278    0.00000    0.04465    0.13395    9.76685
216516.887294    0.09835    0.06557    0.00000    0.05581    0.12278    9.72220
216516.897294    0.13114    0.06557    0.00000    0.07813    0.08930    9.72220
216516.907294    0.06557   -0.03278    0.00000    0.04465    0.07813    9.72220
216516.917294    0.00000   -0.03278   -0.03278    0.04465    0.06697    9.69987
216516.927293   -0.03278    0.09835    0.00000    0.08930    0.05581    9.66639
216516.937293   -0.13114    0.13114    0.00000    0.08930    0.07813    9.68871
216516.947293   -0.16392    0.03278   -0.03278    0.11162    0.10046    9.69987
216516.957293   -0.19671   -0.03278    0.00000    0.05581    0.14511    9.71104
216516.967293   -0.16392    0.00000    0.00000    0.04465    0.17859    9.76685
216516.977293   -0.16392    0.03278    0.00000    0.10046    0.21208    9.76685
216516.987293   -0.09835    0.03278   -0.03278    0.11162    0.21208    9.77801
216516.997292   -0.06557   -0.06557    0.00000    0.07813    0.22324    9.81149
216517.007303    0.00000   -0.16392    0.00000    0.07813    0.23440    9.83382
216517.017303    0.00000   -0.16392    0.00000    0.02232    0.21208    9.87847
216517.027303   -0.03278   -0.09835    0.00000    0.03349    0.20092    9.86731
216517.037302    0.00000   -0.06557    0.03278    0.02232    0.22324    9.87847
216517.047302    0.00000   -0.19671    0.03278    0.01116    0.21208    9.85614
216517.057302    0.00000   -0.19671    0.03278   -0.03349    0.22324    9.83382
216517.067302    0.06557   -0.09835    0.03278   -0.04465    0.22324    9.82266
216517.077302    0.09835    0.00000    0.00000   -0.05581    0.21208    9.81149
216517.087302    0.16392   -0.03278    0.00000   -0.05581    0.17859    9.80033
216517.097302    0.13114   -0.13114    0.00000   -0.06697    0.15627    9.77801
216517.107301    0.16392   -0.06557    0.00000   -0.08930    0.13395    9.80033
216517.117301    0.13114    0.03278    0.03278   -0.08930    0.12278    9.75568
216517.127301    0.06557    0.09835    0.00000   -0.07813    0.08930    9.75568
216517.137301    0.00000    0.06557    0.00000   -0.05581    0.06697    9.75568
216517.147301   -0.03278    0.00000    0.03278   -0.06697    0.11162    9.74452
216517.157301   -0.06557    0.06557    0.00000   -0.04465    0.11162    9.77801
216517.167301   -0.06557    0.09835    0.00000   -0.03349    0.11162    9.75568
216517.177300   -0.06557    0.13114    0.00000    0.00000    0.12278    9.75568
216517.187300   -0.03278    0.00000    0.00000    0.01116    0.13395    9.75568
216517.197300    0.00000    0.03278    0.00000    0.00000    0.12278    9.78917
216517.207300    0.03278    0.06557   -0.03278    0.02232    0.11162    9.76685
216517.217300    0.00000    0.13114   -0.03278    0.06697    0.12278    9.78917
216517.227300   -0.06557    0.09835   -0.03278    0.05581    0.12278    9.78917
216517.237300   -0.06557    0.03278   -0.03278    0.05581    0.11162    9.80033
216517.247299   -0.06557    0.00000   -0.03278    0.03349    0.12278    9.77801
216517.257299   -0.06557    0.06557    0.00000    0.04465    0.14511    9.77801
216517.267299   -0.06557    0.06557   -0.06557    0.03349    0.16743    9.76685
216517.277299    0.00000    0.06557   -0.03278    0.02232    0.17859    9.74452
216517.287299    0.03278    0.03278   -0.03278    0.06697    0.15627    9.78917
216517.297299    0.03278    0.03278   -0.06557    0.08930    0.16743    9.76685
216517.307299    0.03278    0.03278   -0.03278    0.06697    0.13395    9.80033
216517.317298    0.03278    0.06557    0.00000    0.07813    0.13395    9.78917
216517.327298    0.03278   -0.03278    0.00000    0.06697    0.14511    9.82266
216517.337298   -0.03278   -0.09835    0.00000    0.05581    0.14511    9.80033
216517.347298   -0.03278   -0.03278    0.03278    0.04465    0.14511    9.80033
216517.357298   -0.06557    0.00000    0.03278    0.06697    0.17859    9.77801
216517.367298   -0.03278   -0.03278    0.00000    0.04465    0.17859    9.81149
216517.377298    0.00000   -0.09835    0.00000    0.03349    0.17859    9.80033
216517.387297    0.03278   -0.13114    0.03278    0.01116    0.17859    9.77801
216517.397297    0.06557   -0.09835    0.00000    0.00000    0.16743    9.80033
216517.407297    0.03278    0.00000    0.03278   -0.02232    0.16743    9.80033
216517.417297    0.00000   -0.03278    0.00000    0.01116    0.16743    9.77801
216517.427297   -0.06557   -0.03278    0.03278   -0.03349    0.14511    9.81149
216517.437297   -0.06557   -0.06557    0.03278   -0.01116    0.15627    9.78917
216517.447297   -0.09835   -0.03278    0.03278    0.00000    0.17859    9.80033
216517.457296   -0.06557   -0.03278    0.03278   -0.02232    0.20092    9.78917
216517.467296    0.00000   -0.06557    0.00000   -0.03349    0.18976    9.78917
216517.477296    0.00000   -0.03278    0.03278   -0.01116    0.20092    9.76685
216517.487296    0.06557    0.00000   -0.03278   -0.04465    0.17859    9.77801
216517.497296    0.06557    0.09835    0.00000    0.00000    0.17859    9.78917
216517.507296    0.03278    0.06557    0.00000    0.02232    0.16743    9.77801
216517.517296    0.06557    0.03278    0.00000   -0.01116    0.15627    9.80033
216517.527295    0.03278    0.00000    0.00000    0.00000    0.15627    9.77801
216517.537295    0.00000   -0.03278    0.00000   -0.02232    0.14511    9.80033
216517.547295    0.00000    0.09835    0.00000    0.00000    0.15627    9.76685
216517.557295    0.00000    0.06557    0.00000   -0.01116    0.16743    9.77801
216517.567295    0.03278    0.00000   -0.03278    0.01116    0.15627    9.77801
216517.577295    0.09835    0.00000   -0.03278    0.02232    0.15627    9.77801
216517.587295    0.09835    0.03278   -0.03278    0.00000    0.13395    9.77801
216517.597294    0.13114    0.03278    0.00000    0.00000    0.13395    9.77801
216517.607294    0.06557    0.00000   -0.03278    0.00000    0.12278    9.78917
216517.617294    0.03278   -0.03278    0.00000    0.00000    0.10046    9.76685
216517.627294    0.03278    0.06557   -0.03278   -0.02232    0.07813    9.77801
216517.637294    0.00000    0.09835    0.00000    0.02232    0.10046    9.76685
216517.647294   -0.03278    0.03278    0.00000    0.00000    0.11162    9.77801
216517.657294   -0.03278    0.00000   -0.03278    0.04465    0.11162    9.77801
216517.667293   -0.06557    0.00000    0.03278    0.02232    0.12278    9.77801
216517.677293   -0.06557    0.09835   -0.03278    0.04465    0.13395    9.78917
216517.687293   -0.06557    0.06557    0.03278    0.02232    0.12278    9.80033
216517.697293   -0.03278    0.03278    0.00000    0.04465    0.13395    9.81149
216517.707293   -0.06557   -0.06557    0.00000    0.05581    0.14511    9.80033
216517.717293   -0.03278   -0.03278    0.03278    0.06697    0.13395    9.82266
216517.727293   -0.06557    0.03278    0.00000    0.04465    0.13395    9.80033
216517.737292   -0.09835   -0.03278    0.03278    0.04465    0.15627    9.82266
216517.747292   -0.06557   -0.06557    0.00000    0.03349    0.16743    9.78917
216517.757292    0.00000   -0.09835    0.03278    0.03349    0.18976    9.80033
216517.767292   -0.03278   -0.03278    0.03278    0.05581    0.18976    9.77801
216517.777292    0.00000   -0.03278    0.03278    0.02232    0.18976    9.75568
216517.787292    0.03278   -0.03278   -0.03278    0.00000    0.16743    9.77801
216517.797292    0.03278   -0.13114    0.00000   -0.01116    0.17859    9.76685
216517.807291    0.03278   -0.09835   -0.03278   -0.02232    0.15627    9.77801
216517.817291    0.00000   -0.03278    0.03278   -0.01116    0.16743    9.76685
216517.827291    0.00000    0.03278   -0.03278    0.00000    0.15627    9.76685
216517.837291   -0.03278    0.00000    0.03278   -0.01116    0.16743    9.77801
216517.847291   -0.03278   -0.06557    0.03278   -0.01116    0.18976    9.77801
216517.857291   -0.03278   -0.03278   -0.03278   -0.01116    0.18976    9.78917
216517.867291    0.00000    0.00000    0.03278   -0.01116    0.18976    9.77801
216517.877290    0.00000    0.03278    0.00000   -0.02232    0.18976    9.78917
216517.887290    0.06557   -0.03278    0.00000   -0.03349    0.17859    9.78917
216517.897290    0.06557    0.00000    0.00000   -0.01116    0.15627    9.80033
216517.907290    0.06557    0.06557   -0.03278   -0.01116    0.14511    9.82266
216517.917290    0.03278    0.06557    0.00000    0.00000    0.12278    9.82266
216517.927290   -0.03278    0.00000    0.00000   -0.01116    0.14511    9.82266
216517.937290   -0.03278   -0.03278   -0.03278   -0.01116    0.15627    9.81149
216517.947289   -0.03278   -0.03278    0.00000   -0.01116    0.15627    9.78917
216517.957289    0.00000    0.06557    0.00000   -0.01116    0.15627    9.78917
216517.967289    0.00000    0.09835    0.00000    0.02232    0.15627    9.77801
216517.977289    0.03278    0.00000   -0.03278    0.01116    0.15627    9.77801
216517.987289    0.03278   -0.03278    0.00000    0.01116    0.14511    9.80033
216517.997289    0.03278    0.03278    0.00000    0.01116    0.13395    9.78917
216518.007299    0.06557    0.09835    0.00000    0.01116    0.13395    9.80033
216518.017299   -0.03278    0.09835    0.03278    0.03349    0.12278    9.77801
216518.027299    0.00000    0.00000    0.00000    0.05581    0.12278    9.76685
216518.037299   -0.03278    0.00000    0.00000    0.03349    0.12278    9.78917
216518.047298   -0.03278    0.03278    0.00000    0.05581    0.14511    9.75568
216518.057298   -0.03278    0.00000    0.00000    0.05581    0.14511    9.77801
216518.067298    0.00000    0.00000    0.00000    0.05581    0.14511    9.75568
216518.077298   -0.03278   -0.06557    0.03278    0.05581    0.14511    9.77801
216518.087298    0.00000   -0.06557    0.00000    0.02232    0.14511    9.76685
216518.097298    0.00000    0.00000    0.00000    0.02232    0.13395    9.77801
216518.107298    0.00000    0.00000    0.03278    0.02232    0.13395    9.77801
216518.117297    0.00000   -0.06557   -0.03278    0.03349    0.14511    9.77801
216518.127297   -0.06557   -0.09835    0.00000    0.02232    0.13395    9.77801
216518.137297   -0.06557   -0.03278    0.03278    0.01116    0.15627    9.75568
216518.147297   -0.03278    0.03278    0.00000    0.00000    0.16743    9.77801
216518.157297   -0.03278    0.00000    0.03278    0.00000    0.16743    9.76685
216518.167297   -0.03278   -0.03278    0.00000    0.00000    0.17859    9.77801
216518.177297    0.00000   -0.06557    0.00000    0.00000    0.18976    9.78917
216518.187296    0.00000    0.03278    0.03278    0.02232    0.17859    9.80033
216518.197296    0.03278    0.03278    0.00000    0.00000    0.17859    9.81149
216518.207296    0.03278    0.00000    0.03278    0.00000    0.16743    9.82266
216518.217296   -0.03278   -0.03278    0.00000    0.01116    0.15627    9.82266
216518.227296   -0.03278   -0.03278    0.03278    0.00000    0.17859    9.81149
216518.237296    0.00000    0.03278    0.00000    0.01116    0.18976    9.82266
216518.247296   -0.03278    0.00000    0.00000    0.01116    0.17859    9.80033
216518.257295    0.00000   -0.03278    0.00000    0.02232    0.16743    9.78917
216518.267295    0.06557   -0.06557    0.00000    0.01116    0.18976    9.77801
216518.277295    0.06557    0.00000    0.00000    0.00000    0.15627    9.80033
216518.287295    0.06557    0.06557   -0.03278    0.00000    0.15627    9.78917
216518.297295    0.03278    0.03278   -0.03278   -0.02232    0.15627    9.76685
216518.307295    0.00000   -0.06557    0.03278   -0.01116    0.14511    9.78917
216518.317294    0.03278    0.00000    0.00000    0.00000    0.14511    9.76685
216518.327294    0.00000    0.03278    0.03278    0.00000    0.14511    9.76685
216518.337294   -0.03278    0.06557    0.00000   -0.02232    0.15627    9.75568
216518.347294    0.03278    0.03278    0.00000    0.00000    0.13395    9.76685
216518.357294    0.00000   -0.03278    0.03278    0.01116    0.13395    9.76685
216518.367294    0.06557    0.03278    0.00000    0.01116    0.12278    9.77801
216518.377294    0.06557    0.09835   -0.03278    0.00000    0.14511    9.78917
216518.387294    0.03278    0.03278    0.03278    0.01116    0.14511    9.78917
216518.397293    0.00000    0.03278    0.03278    0.02232    0.13395    9.78917
216518.407293    0.00000    0.03278    0.03278    0.02232    0.12278    9.77801
216518.417293    0.00000    0.03278    0.00000    0.02232    0.14511    9.80033
216518.427293   -0.03278    0.06557    0.00000    0.02232    0.14511    9.78917
216518.437293   -0.03278    0.00000   -0.03278    0.03349    0.15627    9.78917
216518.447293    0.00000   -0.03278    0.03278    0.04465    0.15627    9.78917
216518.457292    0.03278   -0.06557    0.00000    0.03349    0.15627    9.78917
216518.467292    0.00000    0.03278    0.00000    0.02232    0.14511    9.78917
216518.477292    0.00000    0.00000    0.00000    0.04465    0.14511    9.77801
216518.487292    0.00000   -0.03278    0.03278    0.01116    0.12278    9.81149
216518.497292   -0.03278   -0.06557    0.03278    0.04465    0.14511    9.77801
216518.507292   -0.03278    0.00000    0.00000    0.06697    0.13395    9.80033
216518.517292   -0.06557    0.03278    0.00000    0.04465    0.14511    9.77801
216518.527292    0.00000    0.00000    0.00000    0.02232    0.15627    9.78917
216518.537291   -0.03278   -0.06557    0.00000    0.01116    0.15627    9.77801
216518.547291    0.00000   -0.06557    0.00000    0.02232    0.15627    9.77801
216518.557291   -0.03278    0.03278   -0.03278    0.02232    0.16743    9.77801
216518.567291    0.00000    0.03278   -0.03278    0.02232    0.17859    9.76685
216518.577291    0.00000   -0.03278    0.03278    0.01116    0.15627    9.80033
216518.587291    0.00000   -0.06557    0.00000    0.00000    0.16743    9.76685
216518.597290    0.00000   -0.03278   -0.03278    0.00000    0.15627    9.78917
216518.607290    0.00000    0.00000    0.03278    0.00000    0.16743    9.77801
216518.617290    0.00000    0.03278    0.00000   -0.01116    0.15627    9.77801
216518.627290   -0.03278   -0.06557    0.00000    0.00000    0.16743    9.78917
216518.637290    0.00000   -0.09835    0.00000   -0.01116    0.15627    9.80033
216518.647290    0.00000    0.00000    0.00000   -0.01116    0.15627    9.77801
216518.657290    0.03278    0.03278   -0.03278   -0.01116    0.16743    9.77801
216518.667289    0.06557    0.03278    0.00000   -0.01116    0.16743    9.80033
216518.677289    0.03278   -0.06557    0.00000   -0.01116    0.15627    9.77801
216518.687289    0.00000    0.00000   -0.03278    0.00000    0.15627    9.78917
216518.697289    0.00000    0.06557    0.03278   -0.02232    0.15627    9.78917
216518.707289    0.03278    0.06557   -0.03278    0.02232    0.13395    9.77801
216518.717289    0.00000    0.00000    0.00000   -0.01116    0.15627    9.78917
216518.727289    0.00000    0.00000   -0.03278    0.00000    0.15627    9.78917
216518.737288    0.03278    0.03278    0.03278    0.02232    0.14511    9.80033
216518.747288   -0.03278    0.06557   -0.03278    0.02232    0.14511    9.78917
216518.757288    0.00000    0.06557    0.03278    0.01116    0.14511    9.80033
216518.767288    0.03278    0.00000    0.00000    0.03349    0.15627    9.78917
216518.777288    0.00000   -0.03278   -0.03278    0.01116    0.14511    9.78917
216518.787288   -0.03278    0.06557    0.00000    0.02232    0.15627    9.78917
216518.797288    0.00000    0.06557    0.00000    0.03349    0.13395    9.78917
216518.807288    0.00000    0.00000    0.00000    0.03349    0.13395    9.78917
216518.817287   -0.03278   -0.03278   -0.03278    0.03349    0.14511    9.75568
216518.827287    0.00000    0.00000    0.00000    0.02232    0.14511    9.80033
216518.837287    0.00000    0.03278    0.00000    0.02232    0.15627    9.75568
216518.847287   -0.03278    0.00000    0.00000    0.03349    0.14511    9.77801
216518.857287    0.00000    0.00000    0.00000    0.02232    0.13395    9.78917
216518.867287    0.00000   -0.03278   -0.03278    0.00000    0.14511    9.77801
216518.877287    0.00000    0.00000    0.00000    0.02232    0.14511    9.76685
216518.887286    0.00000    0.03278    0.00000    0.02232    0.15627    9.77801
216518.897286   -0.03278    0.03278    0.00000    0.01116    0.12278    9.80033
216518.907286   -0.03278   -0.03278    0.03278    0.02232    0.15627    9.76685
216518.917286   -0.03278   -0.03278    0.00000    0.00000    0.15627    9.78917
216518.927286    0.00000    0.03278    0.00000    0.03349    0.15627    9.78917
216518.937286    0.03278    0.03278    0.00000    0.01116    0.16743    9.77801
216518.947285    0.00000    0.00000    0.00000    0.00000    0.17859    9.76685
216518.957285    0.00000   -0.03278    0.03278    0.02232    0.15627    9.78917
216518.967285    0.00000   -0.06557    0.00000    0.02232    0.16743    9.80033
216518.977285    0.00000    0.03278    0.00000    0.01116    0.15627    9.78917
216518.987285    0.00000    0.00000    0.03278    0.01116    0.14511    9.80033
216518.997285   -0.03278   -0.06557   -0.03278    0.01116    0.16743    9.77801
216519.007295   -0.03278   -0.03278    0.00000   -0.01116    0.15627    9.81149
216519.017295   -0.03278   -0.03278    0.00000    0.01116    0.15627    9.78917
216519.027295    0.00000    0.06557    0.00000    0.00000    0.16743    9.77801
216519.037295    0.00000    0.00000    0.00000    0.00000    0.17859    9.78917
216519.047295    0.00000   -0.06557   -0.03278   -0.01116    0.16743    9.78917
216519.057295    0.00000    0.00000    0.00000    0.00000    0.16743    9.78917
216519.067294    0.03278    0.03278    0.00000    0.01116    0.15627    9.78917
216519.077294   -0.03278    0.06557    0.00000    0.00000    0.14511    9.78917
216519.087294    0.03278    0.00000    0.00000    0.00000    0.13395    9.78917
216519.097294   -0.03278   -0.03278   -0.03278    0.00000    0.14511    9.80033
216519.107294    0.00000   -0.03278    0.00000    0.01116    0.15627    9.77801
216519.117294    0.00000    0.06557    0.00000    0.00000    0.14511    9.77801
216519.127294    0.00000    0.03278    0.00000    0.01116    0.15627    9.77801
216519.137293    0.00000   -0.03278   -0.03278    0.02232    0.15627    9.78917
216519.147293    0.03278   -0.03278    0.00000    0.00000    0.14511    9.77801
216519.157293    0.03278    0.03278    0.00000    0.03349    0.13395    9.77801
216519.167293    0.00000    0.06557    0.00000    0.01116    0.14511    9.77801
216519.177293    0.00000    0.00000   -0.03278    0.01116    0.13395    9.77801
216519.187293   -0.03278   -0.03278    0.00000    0.00000    0.14511    9.78917
216519.197293    0.00000    0.00000    0.00000    0.00000    0.14511    9.78917
216519.207292   -0.03278    0.03278    0.03278    0.00000    0.15627    9.77801
216519.217292   -0.03278    0.03278   -0.03278    0.01116    0.15627    9.78917
216519.227292   -0.03278    0.00000    0.00000    0.04465    0.14511    9.78917
216519.237292   -0.03278   -0.03278    0.00000    0.03349    0.14511    9.78917
216519.247292   -0.03278    0.00000   -0.03278    0.03349    0.16743    9.77801
216519.257292    0.03278    0.03278    0.00000    0.03349    0.15627    9.78917
216519.267292   -0.03278    0.03278    0.00000    0.00000    0.13395    9.78917
216519.277291    0.00000    0.00000    0.03278    0.03349    0.15627    9.81149
216519.287291    0.00000   -0.06557    0.00000    0.02232    0.15627    9.78917
216519.297291    0.00000    0.00000    0.00000    0.03349    0.15627    9.78917
216519.307291   -0.03278    0.03278    0.03278    0.02232    0.15627    9.80033
216519.317291    0.00000    0.00000   -0.03278    0.02232    0.16743    9.78917
216519.327291   -0.03278   -0.06557    0.03278    0.02232    0.14511    9.80033
216519.337290    0.03278   -0.03278    0.00000    0.02232    0.15627    9.77801
216519.347290    0.03278    0.00000    0.00000    0.02232    0.14511    9.80033
216519.357290    0.00000    0.00000    0.00000    0.01116    0.15627    9.77801
216519.367290    0.03278   -0.03278    0.00000    0.01116    0.14511    9.80033
216519.377290    0.03278   -0.06557    0.00000    0.00000    0.14511    9.78917
216519.387290    0.00000    0.00000   -0.03278    0.01116    0.14511    9.78917
216519.397290    0.03278    0.06557   -0.03278   -0.01116    0.14511    9.78917
216519.407289    0.03278    0.00000    0.00000   -0.02232    0.15627    9.78917
216519.417289   -0.03278   -0.06557    0.00000   -0.02232    0.16743    9.78917
216519.427289    0.00000   -0.06557    0.00000   -0.01116    0.17859    9.76685
216519.437289    0.00000    0.03278    0.03278    0.00000    0.14511    9.77801
216519.447289    0.03278    0.06557    0.00000    0.00000    0.16743    9.77801
216519.457289    0.00000    0.00000    0.00000    0.00000    0.14511    9.78917
216519.467289    0.00000   -0.06557    0.00000   -0.01116    0.15627    9.78917
216519.477288    0.00000    0.00000    0.00000   -0.01116    0.15627    9.78917
216519.487288    0.00000    0.06557    0.00000    0.01116    0.14511    9.78917
216519.497288    0.00000    0.03278    0.00000    0.00000    0.15627    9.77801
216519.507288   -0.03278    0.00000    0.03278    0.01116    0.15627    9.80033
216519.517288   -0.06557   -0.03278   -0.03278    0.01116    0.15627    9.77801
216519.527288    0.00000    0.03278    0.00000    0.01116    0.15627    9.80033
216519.537288    0.03278    0.06557   -0.03278    0.02232    0.16743    9.80033
216519.547287    0.00000    0.03278    0.03278    0.01116    0.13395    9.77801
216519.557287    0.00000   -0.03278    0.00000    0.00000    0.14511    9.78917
216519.567287    0.03278   -0.03278    0.00000    0.02232    0.13395    9.80033
216519.577287    0.00000    0.03278    0.00000    0.01116    0.13395    9.78917
216519.587287   -0.03278    0.03278    0.00000    0.04465    0.15627    9.77801
216519.597287    0.00000    0.00000    0.00000    0.02232    0.15627    9.80033
216519.607287   -0.03278   -0.09835   -0.03278    0.01116    0.15627    9.76685
216519.617286    0.00000   -0.03278   -0.03278    0.02232    0.15627    9.78917
216519.627286    0.03278    0.06557    0.03278    0.02232    0.15627    9.76685
216519.637286    0.00000    0.00000    0.00000    0.01116    0.14511    9.77801
216519.647286    0.00000   -0.03278    0.00000    0.02232    0.15627    9.78917
216519.657286    0.00000   -0.03278    0.00000    0.02232    0.15627    9.78917
216519.667286    0.00000   -0.03278    0.03278    0.00000    0.14511    9.77801
216519.677286    0.00000    0.06557    0.00000    0.02232    0.14511    9.77801
216519.687285    0.00000    0.03278    0.00000    0.00000    0.14511    9.78917
216519.697285   -0.06557   -0.03278    0.00000   -0.01116    0.15627    9.77801
216519.707285    0.00000   -0.03278    0.00000   -0.01116    0.15627    9.78917
216519.717285   -0.03278    0.03278    0.00000    0.02232    0.16743    9.77801
216519.727285    0.00000    0.03278    0.00000    0.01116    0.15627    9.77801
216519.737285   -0.03278    0.00000    0.00000    0.01116    0.15627    9.78917
216519.747285    0.00000   -0.03278    0.00000    0.01116    0.16743    9.77801
216519.757284    0.03278    0.00000    0.00000    0.00000    0.16743    9.81149
216519.767284    0.00000    0.03278    0.00000    0.02232    0.14511    9.77801
216519.777284    0.00000    0.00000    0.03278    0.00000    0.14511    9.80033
216519.787284    0.00000   -0.03278    0.00000    0.02232    0.15627    9.78917
216519.797284    0.00000   -0.06557    0.00000    0.01116    0.15627    9.80033
216519.807284    0.00000    0.03278    0.03278    0.01116    0.14511    9.77801
216519.817284   -0.03278    0.06557    0.03278   -0.02232    0.15627    9.78917
216519.827283    0.00000    0.00000    0.00000    0.00000    0.15627    9.77801
216519.837283    0.00000   -0.06557    0.00000    0.00000    0.15627    9.77801
216519.847283    0.03278    0.00000    0.00000    0.02232    0.15627    9.78917
216519.857283    0.00000    0.06557    0.00000   -0.01116    0.14511    9.77801
216519.867283    0.03278    0.06557    0.00000    0.00000    0.14511    9.77801
216519.877283    0.00000   -0.03278    0.00000    0.01116    0.14511    9.77801
216519.887283    0.03278   -0.03278    0.00000    0.03349    0.14511    9.77801
216519.897282   -0.03278    0.03278    0.00000    0.01116    0.15627    9.78917
216519.907282    0.00000    0.06557    0.00000    0.00000    0.14511    9.77801
216519.917282    0.00000    0.03278    0.00000    0.01116    0.14511    9.78917
216519.927282    0.00000    0.00000   -0.03278    0.00000    0.14511    9.78917
216519.937282    0.00000   -0.03278    0.00000    0.02232    0.15627    9.78917
216519.947282    0.00000    0.03278    0.00000    0.01116    0.15627    9.78917
216519.957282    0.00000    0.03278    0.00000    0.01116    0.14511    9.78917
216519.967281    0.00000   -0.03278    0.03278    0.03349    0.14511    9.77801
216519.977281    0.00000   -0.06557    0.00000    0.03349    0.14511    9.77801
216519.987281    0.00000    0.00000    0.03278    0.00000    0.14511    9.78917
216519.997281    0.00000    0.03278    0.00000    0.04465    0.14511    9.77801
216520.007291    0.00000    0.00000    0.00000    0.02232    0.14511    9.80033
216520.017291    0.00000   -0.06557    0.03278    0.01116    0.15627    9.76685
216520.027291    0.00000   -0.03278    0.03278    0.02232    0.15627    9.77801
216520.037291    0.00000    0.00000    0.00000    0.01116    0.14511    9.77801
216520.047291    0.03278    0.06557    0.00000    0.00000    0.14511    9.78917
216520.057291    0.00000    0.00000    0.00000    0.01116    0.14511    9.78917
216520.067290    0.00000   -0.03278    0.03278    0.01116    0.15627    9.78917
216520.077290    0.00000   -0.06557    0.00000    0.01116    0.14511    9.78917
216520.087290    0.00000    0.00000    0.00000    0.02232    0.14511    9.77801
216520.097290    0.00000    0.00000    0.00000    0.01116    0.16743    9.78917
216520.107290   -0.03278   -0.03278    0.00000    0.02232    0.15627    9.77801
216520.117290   -0.03278   -0.03278    0.00000    0.01116    0.15627    9.78917
216520.127290    0.00000    0.00000    0.03278   -0.01116    0.15627    9.77801
216520.137290    0.03278    0.06557    0.00000    0.00000    0.14511    9.80033
216520.147289    0.00000    0.03278    0.00000    0.00000    0.15627    9.77801
216520.157289    0.03278   -0.03278    0.00000    0.01116    0.14511    9.78917
216520.167289    0.00000   -0.03278    0.00000    0.02232    0.16743    9.78917
216520.177289    0.00000    0.03278    0.00000    0.02232    0.15627    9.77801
216520.187289    0.00000    0.03278    0.00000    0.00000    0.14511    9.78917
216520.197289   -0.03278    0.00000    0.00000    0.02232    0.15627    9.77801
216520.207289    0.00000   -0.03278    0.00000    0.00000    0.14511    9.77801
216520.217288    0.00000    0.00000   -0.03278    0.01116    0.16743    9.76685
216520.227288    0.03278    0.03278    0.00000    0.00000    0.15627    9.78917
216520.237288    0.00000    0.03278    0.00000    0.02232    0.16743    9.77801
216520.247288    0.03278    0.00000    0.03278    0.02232    0.14511    9.78917
216520.257288    0.00000    0.00000    0.00000    0.03349    0.15627    9.78917
216520.267288    0.00000    0.00000    0.00000    0.02232    0.14511    9.80033
216520.277287    0.00000    0.06557    0.00000    0.02232    0.15627    9.78917
216520.287287    0.00000    0.03278    0.00000    0.01116    0.15627    9.76685
216520.297287    0.00000   -0.03278    0.00000    0.02232    0.14511    9.80033
216520.307287    0.00000   -0.03278    0.00000    0.01116    0.15627    9.77801
216520.317287    0.00000    0.00000   -0.03278    0.02232    0.13395    9.78917
216520.327287    0.00000    0.06557    0.00000    0.03349    0.14511    9.77801
216520.337287    0.03278    0.00000    0.00000    0.01116    0.15627    9.78917
216520.347286    0.00000   -0.03278    0.03278    0.01116    0.14511    9.78917
216520.357286    0.00000   -0.03278    0.00000    0.01116    0.13395    9.78917
216520.367286    0.00000    0.00000    0.00000    0.03349    0.13395    9.78917
216520.377286    0.00000    0.03278    0.00000    0.01116    0.15627    9.77801
216520.387286    0.00000   -0.06557    0.00000    0.01116    0.14511    9.78917
216520.397286    0.00000   -0.03278   -0.03278    0.01116    0.15627    9.77801
216520.407286   -0.06557    0.00000   -0.03278    0.00000    0.14511    9.77801
216520.417285   -0.03278    0.03278    0.00000    0.01116    0.16743    9.80033
216520.427285   -0.03278    0.03278    0.03278    0.02232    0.15627    9.78917
216520.437285   -0.03278   -0.03278    0.00000    0.02232    0.14511    9.78917
216520.447285   -0.03278   -0.06557    0.00000   -0.01116    0.15627    9.77801
216520.457285    0.00000    0.00000    0.00000    0.00000    0.15627    9.78917
216520.467285   -0.03278    0.03278   -0.03278   -0.01116    0.15627    9.78917
216520.477285    0.00000    0.03278    0.00000    0.01116    0.14511    9.81149
216520.487284   -0.03278   -0.06557    0.03278    0.01116    0.15627    9.78917
216520.497284    0.00000   -0.03278    0.00000    0.00000    0.14511    9.77801
216520.507284   -0.03278    0.03278    0.00000    0.00000    0.15627    9.80033
216520.517284    0.00000    0.03278   -0.03278   -0.01116    0.15627    9.77801
216520.527284    0.03278   -0.06557   -0.03278    0.01116    0.15627    9.77801
216520.537284    0.03278   -0.06557    0.00000    0.00000    0.15627    9.77801
216520.547284    0.03278    0.03278    0.03278    0.01116    0.15627    9.78917
216520.557283    0.03278    0.06557   -0.03278    0.01116    0.13395    9.78917
216520.567283    0.00000    0.00000   -0.03278    0.01116    0.15627    9.78917
216520.577283    0.00000    0.00000    0.00000   -0.02232    0.15627    9.77801
216520.587283    0.00000    0.00000    0.00000    0.01116    0.14511    9.77801
216520.597283    0.00000    0.03278    0.00000    0.01116    0.15627    9.78917
216520.607283    0.00000    0.06557    0.03278    0.03349    0.16743    9.77801
216520.617283    0.00000   -0.03278    0.00000   -0.01116    0.15627    9.78917
216520.627282    0.03278    0.00000   -0.03278    0.04465    0.15627    9.77801
216520.637282    0.00000    0.00000    0.00000    0.01116    0.15627    9.77801
216520.647282    0.00000    0.03278    0.00000    0.02232    0.14511    9.78917
216520.657282    0.00000    0.03278   -0.03278    0.02232    0.14511    9.80033
216520.667282   -0.03278   -0.03278    0.03278    0.01116    0.14511    9.77801
216520.677282   -0.03278   -0.06557    0.00000    0.02232    0.16743    9.77801
216520.687282   -0.03278    0.03278    0.03278    0.00000    0.15627    9.78917
216520.697281    0.00000    0.06557    0.00000    0.02232    0.14511    9.78917
216520.707281    0.00000   -0.03278    0.00000    0.02232    0.13395    9.78917
216520.717281    0.00000   -0.06557    0.03278    0.01116    0.15627    9.77801
216520.727281    0.00000   -0.03278    0.03278    0.01116    0.14511    9.80033
216520.737281    0.03278    0.03278    0.00000    0.02232    0.14511    9.77801
216520.747281    0.03278    0.03278    0.00000    0.01116    0.13395    9.78917
216520.757281    0.00000    0.00000    0.03278   -0.01116    0.14511    9.77801
216520.767280    0.00000   -0.03278    0.00000    0.01116    0.13395    9.77801
216520.777280   -0.03278    0.03278    0.00000    0.02232    0.14511    9.78917
216520.787280    0.00000    0.03278    0.00000    0.03349    0.14511    9.77801
216520.797280   -0.03278    0.03278   -0.03278    0.02232    0.15627    9.78917
216520.807280   -0.03278   -0.03278    0.00000    0.01116    0.14511    9.75568
216520.817280    0.00000   -0.03278    0.00000    0.02232    0.14511    9.78917
216520.827280   -0.03278    0.06557    0.03278    0.02232    0.14511    9.77801
216520.837279    0.00000    0.03278    0.00000    0.02232    0.15627    9.78917
216520.847279    0.00000    0.00000    0.00000    0.01116    0.14511    9.77801
216520.857279   -0.03278   -0.03278    0.00000    0.02232    0.15627    9.78917
216520.867279   -0.03278   -0.03278    0.03278    0.01116    0.14511    9.78917
216520.877279    0.00000    0.03278    0.03278    0.01116    0.14511    9.77801
216520.887279   -0.03278    0.03278    0.00000    0.00000    0.15627    9.78917
216520.897278    0.00000    0.00000    0.00000    0.00000    0.15627    9.77801
216520.907278    0.00000   -0.06557   -0.03278    0.00000    0.15627    9.81149
216520.917278    0.00000    0.00000    0.00000    0.00000    0.15627    9.78917
216520.927278    0.00000    0.06557    0.03278    0.02232    0.15627    9.80033
216520.937278    0.03278    0.03278    0.00000    0.00000    0.16743    9.77801
216520.947278    0.03278   -0.03278    0.03278   -0.01116    0.14511    9.77801
216520.957278    0.00000   -0.03278   -0.03278    0.01116    0.16743    9.80033
216520.967277    0.00000    0.03278    0.03278    0.00000    0.15627    9.77801
216520.977277   -0.03278    0.06557    0.00000    0.01116    0.14511    9.80033
216520.987277    0.03278   -0.03278    0.00000    0.02232    0.15627    9.76685
216520.997277    0.00000   -0.09835    0.00000    0.00000    0.14511    9.78917
216521.007288    0.00000   -0.03278    0.00000   -0.01116    0.16743    9.76685
216521.017287    0.00000    0.06557    0.00000   -0.01116    0.15627    9.78917
216521.027287    0.00000    0.03278    0.00000    0.03349    0.15627    9.77801
216521.037287    0.00000    0.00000    0.00000    0.00000    0.15627    9.76685
216521.047287    0.00000   -0.06557    0.00000    0.01116    0.14511    9.78917
216521.057287    0.03278    0.00000    0.00000    0.00000    0.13395    9.77801
216521.067287   -0.03278    0.06557    0.00000    0.02232    0.13395    9.78917
216521.077287   -0.03278    0.00000    0.03278    0.02232    0.14511    9.76685
216521.087286    0.00000   -0.06557    0.03278    0.01116    0.14511    9.80033
216521.097286    0.00000   -0.03278    0.00000    0.01116    0.15627    9.76685
216521.107286    0.00000    0.06557    0.00000    0.01116    0.14511    9.77801
216521.117286   -0.03278    0.06557   -0.03278    0.03349    0.16743    9.77801
216521.127286    0.00000    0.00000    0.00000    0.02232    0.15627    9.78917
216521.137286   -0.03278   -0.03278    0.03278    0.01116    0.15627    9.77801
216521.147286    0.00000   -0.03278    0.03278    0.00000    0.15627    9.80033
216521.157285   -0.03278    0.03278    0.03278    0.02232    0.14511    9.78917
216521.167285    0.00000    0.00000   -0.03278    0.02232    0.14511    9.77801
216521.177285    0.00000   -0.03278    0.00000    0.00000    0.15627    9.80033
216521.187285    0.00000   -0.03278    0.06557    0.00000    0.15627    9.78917
216521.197285   -0.03278    0.03278   -0.03278    0.00000    0.14511    9.78917
216521.207285    0.00000    0.06557    0.00000    0.01116    0.16743    9.78917
216521.217285    0.03278    0.00000    0.00000    0.00000    0.14511    9.78917
216521.227284    0.00000   -0.03278    0.00000    0.03349    0.14511    9.77801
216521.237284    0.00000    0.00000    0.00000    0.00000    0.15627    9.77801
216521.247284    0.00000    0.06557    0.00000    0.01116    0.14511    9.78917
216521.257284   -0.03278    0.03278    0.00000    0.01116    0.15627    9.77801
216521.267284   -0.03278   -0.03278    0.00000   -0.01116    0.13395    9.77801
216521.277284   -0.03278   -0.06557    0.00000    0.01116    0.15627    9.76685
216521.287284    0.00000   -0.03278    0.00000    0.03349    0.13395    9.78917
216521.297283    0.00000    0.03278    0.00000    0.02232    0.14511    9.77801
216521.307283    0.00000    0.00000    0.03278    0.02232    0.14511    9.76685
216521.317283    0.00000   -0.03278    0.00000    0.02232    0.14511    9.78917
216521.327283    0.00000   -0.03278    0.00000    0.01116    0.14511    9.77801
216521.337283    0.00000    0.00000    0.03278    0.00000    0.14511    9.80033
216521.347283   -0.03278    0.06557    0.00000    0.02232    0.15627    9.77801
216521.357283    0.00000    0.00000   -0.03278    0.02232    0.14511    9.80033
216521.367282    0.00000   -0.06557    0.00000    0.02232    0.16743    9.78917
216521.377282    0.03278    0.00000   -0.03278    0.01116    0.15627    9.78917
216521.387282    0.00000    0.03278    0.00000    0.02232    0.16743    9.78917
216521.397282    0.03278    0.06557   -0.03278    0.03349    0.15627    9.77801
216521.407282    0.03278   -0.03278    0.00000    0.01116    0.15627    9.78917
216521.417282    0.03278   -0.03278    0.00000    0.00000    0.15627    9.78917
216521.427281    0.00000    0.00000    0.00000    0.00000    0.15627    9.78917
216521.437281    0.03278    0.06557    0.00000    0.02232    0.14511    9.77801
216521.447281    0.03278    0.00000    0.00000    0.00000    0.15627    9.80033
216521.457281    0.00000   -0.06557    0.03278    0.01116    0.14511    9.77801
216521.467281    0.00000   -0.06557   -0.03278    0.01116    0.14511    9.77801
216521.477281    0.00000    0.03278    0.00000    0.00000    0.14511    9.78917
216521.487281    0.00000    0.03278   -0.03278    0.01116    0.16743    9.76685
216521.497281    0.00000    0.00000    0.00000    0.01116    0.14511    9.78917
216521.507280    0.03278   -0.06557    0.00000    0.01116    0.14511    9.77801
216521.517280   -0.03278   -0.03278    0.00000    0.01116    0.14511    9.78917
216521.527280    0.00000    0.06557    0.00000    0.01116    0.14511    9.76685
216521.537280    0.03278    0.06557   -0.03278    0.01116    0.16743    9.77801
216521.547280    0.00000   -0.03278    0.03278    0.00000    0.14511    9.80033
216521.557280    0.00000   -0.03278    0.03278    0.02232    0.14511    9.77801
216521.567279    0.00000    0.00000    0.00000    0.01116    0.14511    9.77801
216521.577279    0.00000    0.03278    0.03278    0.02232    0.13395    9.77801
216521.587279    0.00000    0.00000    0.00000    0.02232    0.15627    9.77801
216521.597279    0.00000   -0.03278    0.00000    0.01116    0.15627    9.78917
216521.607279    0.00000    0.00000    0.00000    0.00000    0.14511    9.81149
216521.617279    0.03278    0.03278    0.00000    0.01116    0.14511    9.78917
216521.627279    0.00000    0.06557    0.00000    0.02232    0.15627    9.80033
216521.637279   -0.03278   -0.03278    0.00000    0.01116    0.16743    9.77801
216521.647278    0.00000   -0.03278    0.00000    0.00000    0.15627    9.78917
216521.657278    0.00000    0.00000   -0.03278    0.02232    0.15627    9.80033
216521.667278    0.00000    0.09835    0.00000    0.03349    0.15627    9.77801
216521.677278    0.00000    0.03278    0.00000    0.02232    0.15627    9.80033
216521.687278    0.00000   -0.03278    0.03278    0.02232    0.15627    9.78917
216521.697278    0.00000   -0.03278    0.00000    0.00000    0.15627    9.78917
216521.707278    0.00000    0.03278    0.00000    0.02232    0.15627    9.77801
216521.717277    0.00000    0.03278    0.00000    0.01116    0.14511    9.80033
216521.727277    0.00000    0.00000    0.03278    0.01116    0.14511    9.77801
216521.737277    0.00000   -0.03278    0.00000    0.01116    0.15627    9.76685
216521.747277    0.00000   -0.03278    0.03278    0.01116    0.14511    9.78917
216521.757277    0.00000    0.03278   -0.03278    0.02232    0.15627    9.78917
216521.767277   -0.03278    0.00000    0.00000    0.01116    0.15627    9.78917
216521.777276    0.00000    0.00000    0.00000    0.01116    0.15627    9.76685
216521.787276    0.00000   -0.03278    0.00000    0.00000    0.14511    9.78917
216521.797276   -0.03278    0.00000    0.03278    0.01116    0.15627    9.77801
216521.807276    0.00000    0.03278    0.00000    0.01116    0.14511    9.78917
216521.817276    0.00000    0.00000    0.00000    0.02232    0.15627    9.78917
216521.827276    0.00000   -0.03278    0.00000    0.02232    0.14511    9.78917
216521.837276   -0.03278    0.00000    0.00000    0.02232    0.14511    9.78917
216521.847275    0.03278    0.03278    0.00000    0.01116    0.15627    9.78917
216521.857275   -0.03278    0.06557    0.00000    0.02232    0.13395    9.78917
216521.867275   -0.03278   -0.03278    0.00000    0.03349    0.14511    9.76685
216521.877275    0.03278   -0.06557    0.00000    0.02232    0.15627    9.80033
216521.887275   -0.03278    0.00000    0.00000    0.02232    0.14511    9.78917
216521.897275    0.00000    0.06557    0.00000    0.01116    0.15627    9.78917
216521.907275    0.00000    0.03278    0.00000    0.00000    0.14511    9.76685
216521.917274    0.00000    0.00000    0.03278    0.00000    0.15627    9.78917
216521.927274    0.03278   -0.06557    0.00000    0.00000    0.16743    9.78917
216521.937274    0.03278    0.03278    0.00000   -0.01116    0.14511    9.77801
216521.947274    0.00000    0.06557    0.00000    0.00000    0.14511    9.80033
216521.957274    0.00000    0.00000    0.03278    0.01116    0.15627    9.77801
216521.967274   -0.03278   -0.06557    0.00000    0.01116    0.13395    9.80033
216521.977274    0.00000   -0.03278    0.03278    0.01116    0.16743    9.77801
216521.987273    0.00000    0.03278    0.00000    0.00000    0.14511    9.80033
216521.997273    0.00000    0.06557    0.00000    0.02232    0.16743    9.77801
216522.007284    0.03278    0.00000    0.03278    0.02232    0.15627    9.77801
216522.017283    0.00000   -0.06557    0.00000    0.02232    0.14511    9.77801
216522.027283    0.00000   -0.03278    0.00000    0.01116    0.15627    9.77801
216522.037283    0.00000    0.00000    0.00000    0.04465    0.14511    9.78917
216522.047283    0.00000    0.03278   -0.06557    0.01116    0.15627    9.76685
216522.057283   -0.03278   -0.06557    0.00000    0.03349    0.15627    9.78917
216522.067283    0.00000   -0.06557    0.00000   -0.01116    0.15627    9.77801
216522.077283    0.00000    0.00000   -0.03278    0.02232    0.15627    9.77801
216522.087282    0.00000    0.03278   -0.03278    0.01116    0.16743    9.76685
216522.097282    0.03278    0.00000   -0.03278   -0.01116    0.14511    9.80033
216522.107282    0.03278   -0.03278    0.00000    0.00000    0.13395    9.78917
216522.117282    0.00000   -0.03278    0.00000   -0.03349    0.15627    9.80033
216522.127282    0.03278    0.06557    0.00000    0.00000    0.14511    9.80033
216522.137282   -0.03278    0.06557    0.00000   -0.01116    0.16743    9.78917
216522.147282    0.00000   -0.03278    0.00000    0.01116    0.14511    9.80033
216522.157281    0.03278   -0.03278    0.03278   -0.01116    0.18976    9.77801
216522.167281    0.00000    0.00000    0.00000   -0.02232    0.15627    9.78917
216522.177281    0.00000    0.06557    0.03278    0.01116    0.17859    9.75568
216522.187281    0.03278    0.06557    0.00000    0.01116    0.15627    9.77801
216522.197281    0.03278    0.03278    0.03278    0.00000    0.14511    9.78917
216522.207281    0.00000   -0.03278    0.00000    0.00000    0.15627    9.76685
216522.217281    0.00000    0.00000    0.00000    0.03349    0.13395    9.77801
216522.227281   -0.03278    0.06557    0.00000   -0.01116    0.14511    9.78917
216522.237280   -0.03278    0.03278    0.03278    0.03349    0.14511    9.77801
216522.247280   -0.03278   -0.03278    0.03278    0.02232    0.16743    9.76685
216522.257280   -0.03278   -0.03278    0.00000    0.03349    0.15627    9.77801
216522.267280    0.00000    0.03278    0.03278    0.03349    0.17859    9.77801
216522.277280    0.00000    0.03278    0.00000    0.03349    0.16743    9.78917
216522.287280    0.00000    0.00000    0.00000    0.03349    0.16743    9.78917
216522.297279    0.03278   -0.03278    0.00000    0.03349    0.15627    9.78917
216522.307279    0.03278    0.00000    0.00000    0.02232    0.15627    9.78917
216522.317279    0.03278    0.03278   -0.03278    0.02232    0.15627    9.78917
216522.327279    0.03278    0.03278    0.03278    0.04465    0.15627    9.78917
216522.337279   -0.03278   -0.03278   -0.03278    0.01116    0.14511    9.78917
216522.347279    0.00000   -0.06557    0.00000    0.03349    0.15627    9.81149
216522.357279   -0.03278    0.03278   -0.06557    0.03349    0.15627    9.80033
216522.367278   -0.03278    0.03278    0.00000    0.03349    0.16743    9.78917
216522.377278    0.03278   -0.03278    0.00000    0.00000    0.14511    9.80033
216522.387278    0.03278   -0.06557    0.00000    0.01116    0.15627    9.78917
216522.397278    0.03278    0.00000    0.00000    0.01116    0.14511    9.80033
216522.407278    0.06557    0.00000   -0.03278    0.02232    0.14511    9.76685
216522.417278    0.06557    0.00000    0.00000    0.03349    0.13395    9.77801
216522.427278    0.03278   -0.09835    0.03278    0.02232    0.12278    9.76685
216522.437277    0.00000   -0.06557   -0.03278    0.00000    0.12278    9.76685
216522.447277    0.00000    0.00000    0.03278    0.01116    0.13395    9.76685
216522.457277   -0.03278    0.03278    0.03278    0.02232    0.12278    9.77801
216522.467277   -0.03278   -0.03278    0.00000    0.00000    0.14511    9.78917
216522.477277   -0.06557   -0.06557    0.00000    0.01116    0.15627    9.76685
216522.487277   -0.03278   -0.06557    0.03278   -0.03349    0.16743    9.77801
216522.497277   -0.03278    0.00000    0.06557    0.00000    0.16743    9.76685
216522.507276    0.00000    0.03278    0.03278    0.01116    0.16743    9.80033
216522.517276   -0.03278    0.00000    0.00000    0.00000    0.15627    9.78917
216522.527276    0.03278   -0.03278    0.03278   -0.02232    0.15627    9.78917
216522.537276    0.00000    0.00000    0.00000    0.01116    0.15627    9.81149
216522.547276   -0.03278    0.06557    0.03278    0.00000    0.15627    9.78917
216522.557276    0.00000    0.03278   -0.03278   -0.01116    0.16743    9.80033
216522.567276   -0.03278   -0.03278    0.00000    0.00000    0.16743    9.77801
216522.577275    0.00000   -0.03278    0.00000   -0.01116    0.16743    9.80033
216522.587275    0.00000    0.03278   -0.03278    0.00000    0.17859    9.78917
216522.597275    0.00000    0.09835   -0.03278    0.00000    0.15627    9.80033
216522.607275    0.00000    0.03278    0.00000    0.00000    0.18976    9.77801
216522.617275    0.03278    0.00000    0.00000    0.00000    0.15627    9.81149
216522.627275    0.03278    0.00000   -0.03278    0.01116    0.15627    9.78917
216522.637275    0.03278    0.09835   -0.03278    0.01116    0.15627    9.78917
216522.647274    0.03278    0.06557   -0.03278    0.01116    0.15627    9.78917
216522.657274   -0.03278    0.03278   -0.03278    0.01116    0.14511    9.78917
216522.667274   -0.03278    0.00000    0.00000   -0.01116    0.16743    9.77801
216522.677274    0.00000    0.00000    0.00000    0.02232    0.17859    9.78917
216522.687274    0.03278    0.06557    0.00000    0.01116    0.15627    9.78917
216522.697274    0.03278    0.06557    0.00000    0.01116    0.16743    9.77801
216522.707273    0.03278   -0.03278    0.00000    0.02232    0.14511    9.78917
216522.717273    0.03278    0.00000    0.03278    0.02232    0.14511    9.78917
216522.727273    0.06557    0.03278    0.00000    0.02232    0.14511    9.77801
216522.737273    0.03278    0.09835    0.00000    0.03349    0.14511    9.77801
216522.747273    0.00000    0.00000    0.03278    0.02232    0.14511    9.77801
216522.757273    0.00000   -0.03278    0.00000    0.03349    0.13395    9.77801
216522.767273   -0.03278    0.00000    0.03278    0.02232    0.14511    9.77801
216522.777273    0.00000    0.06557   -0.03278    0.03349    0.13395    9.77801
216522.787272    0.00000    0.03278    0.03278    0.01116    0.14511    9.77801
216522.797272   -0.03278   -0.03278   -0.03278    0.03349    0.14511    9.77801
216522.807272    0.00000   -0.06557    0.03278    0.02232    0.14511    9.80033
216522.817272    0.03278   -0.03278    0.00000    0.04465    0.14511    9.77801
216522.827272    0.00000    0.03278    0.00000    0.02232    0.13395    9.80033
216522.837272   -0.03278    0.03278   -0.03278    0.02232    0.14511    9.77801
216522.847272    0.00000   -0.06557    0.00000    0.01116    0.13395    9.80033
216522.857271   -0.03278   -0.06557    0.03278    0.01116    0.15627    9.77801
216522.867271    0.00000    0.03278    0.03278    0.02232    0.14511    9.78917
216522.877271    0.00000    0.00000   -0.03278    0.03349    0.14511    9.80033
216522.887271    0.00000   -0.03278    0.00000    0.01116    0.13395    9.78917
216522.897271    0.00000   -0.06557    0.00000    0.00000    0.14511    9.80033
216522.907271    0.00000   -0.03278   -0.03278    0.00000    0.15627    9.76685
216522.917270   -0.03278    0.00000   -0.03278   -0.01116    0.13395    9.78917
216522.927270    0.00000    0.00000    0.00000    0.00000    0.15627    9.77801
216522.937270    0.00000   -0.06557    0.03278   -0.01116    0.14511    9.80033
216522.947270   -0.03278   -0.06557    0.00000   -0.01116    0.14511    9.77801
216522.957270    0.00000    0.00000   -0.03278   -0.01116    0.16743    9.77801
216522.967270   -0.03278    0.03278    0.00000   -0.02232    0.16743    9.80033
216522.977270   -0.03278    0.00000    0.00000   -0.02232    0.17859    9.77801
216522.987269    0.03278   -0.03278    0.03278   -0.02232    0.16743    9.78917
216522.997269    0.00000   -0.03278    0.00000   -0.01116    0.16743    9.77801
216523.007280    0.00000    0.03278    0.00000   -0.01116    0.15627    9.78917
216523.017280    0.03278    0.03278    0.00000    0.01116    0.16743    9.80033
216523.027280    0.00000    0.00000   -0.03278    0.00000    0.15627    9.80033
216523.037279    0.03278   -0.03278    0.03278    0.00000    0.15627    9.78917
216523.047279   -0.03278    0.00000    0.03278    0.00000    0.15627    9.77801
216523.057279    0.00000    0.09835    0.00000    0.02232    0.14511    9.80033
216523.067279    0.00000    0.06557    0.03278    0.02232    0.15627    9.80033
216523.077279    0.03278    0.00000    0.00000    0.01116    0.15627    9.80033
216523.087279    0.03278   -0.03278    0.00000    0.01116    0.16743    9.76685
216523.097279    0.03278    0.03278    0.00000    0.03349    0.13395    9.76685
216523.107279    0.03278    0.03278   -0.03278    0.00000    0.14511    9.77801
216523.117278    0.00000    0.00000    0.00000    0.01116    0.13395    9.77801
216523.127278    0.00000    0.00000    0.00000    0.01116    0.13395    9.77801
216523.137278    0.00000    0.03278    0.03278    0.03349    0.13395    9.77801
216523.138925    0.00000    0.03278    0.03278    0.03349    0.13395    9.77801
216523.147278   -0.03278    0.06557    0.00000    0.03349    0.13395    9.77801
216523.157278   -0.03278    0.03278    0.00000    0.03349    0.13395    9.78917
216523.167278    0.00000   -0.03278   -0.03278    0.00000    0.14511    9.77801
216523.177278    0.00000   -0.03278    0.00000    0.01116    0.15627    9.77801
216523.187277    0.00000    0.03278   -0.03278    0.03349    0.14511    9.77801
216523.197277    0.03278    0.03278   -0.03278    0.02232    0.15627    9.80033
216523.207277    0.00000    0.03278    0.00000    0.02232    0.14511    9.80033
216523.217277    0.00000   -0.03278   -0.03278    0.02232    0.14511    9.77801
216523.227277    0.00000    0.00000    0.00000    0.02232    0.13395    9.77801
216523.237277    0.00000    0.03278    0.00000    0.02232    0.14511    9.81149
216523.247276   -0.06557    0.03278   -0.03278    0.01116    0.15627    9.76685
216523.257276   -0.03278    0.00000    0.03278    0.01116    0.15627    9.80033
216523.267276    0.00000   -0.06557   -0.03278    0.00000    0.16743    9.78917
216523.277276    0.00000   -0.03278    0.03278    0.02232    0.17859    9.78917
216523.287276   -0.03278    0.03278    0.00000    0.03349    0.15627    9.76685
216523.297276   -0.03278    0.00000    0.00000   -0.01116    0.15627    9.77801
216523.307276    0.00000   -0.03278    0.00000    0.00000    0.16743    9.78917
216523.317275    0.00000   -0.06557    0.00000    0.01116    0.14511    9.78917
216523.327275    0.00000    0.00000    0.00000    0.01116    0.14511    9.81149
216523.337275    0.00000    0.03278    0.00000    0.01116    0.17859    9.76685
216523.347275   -0.03278    0.00000    0.00000    0.01116    0.15627    9.78917
216523.357275   -0.03278   -0.03278    0.00000    0.01116    0.16743    9.77801
216523.367275   -0.03278   -0.03278    0.00000    0.00000    0.16743    9.78917
216523.377275    0.00000    0.00000    0.00000    0.01116    0.17859    9.78917
216523.387274    0.00000    0.03278    0.00000    0.00000    0.16743    9.78917
216523.397274    0.03278    0.00000    0.00000    0.02232    0.15627    9.78917
216523.407274    0.03278   -0.03278    0.00000    0.00000    0.15627    9.80033
216523.417274    0.00000    0.00000    0.00000    0.00000    0.16743    9.80033
216523.427274    0.00000    0.03278    0.00000    0.00000    0.14511    9.76685
216523.437274    0.00000    0.03278    0.00000    0.01116    0.14511    9.78917
216523.447274    0.00000    0.00000    0.03278    0.01116    0.15627    9.77801
216523.457273   -0.03278   -0.03278    0.00000    0.00000    0.13395    9.77801
216523.467273    0.03278    0.03278    0.00000    0.01116    0.14511    9.77801
216523.477273    0.03278    0.06557    0.00000    0.02232    0.14511    9.78917
216523.487273    0.03278    0.03278    0.00000    0.02232    0.15627    9.77801
216523.497273    0.00000    0.00000    0.00000   -0.02232    0.14511    9.78917
216523.507273    0.00000   -0.03278    0.00000    0.01116    0.14511    9.78917
216523.517272    0.03278    0.06557    0.00000   -0.01116    0.14511    9.76685
216523.527272    0.00000    0.06557    0.00000    0.02232    0.13395    9.78917
216523.537272   -0.03278    0.00000    0.03278    0.01116    0.14511    9.78917
216523.547272    0.00000   -0.03278    0.00000    0.00000    0.14511    9.78917
216523.557272    0.00000   -0.03278    0.00000    0.00000    0.14511    9.77801
216523.567272   -0.03278    0.00000    0.00000    0.01116    0.14511    9.76685
216523.577272    0.03278    0.00000    0.00000    0.01116    0.14511    9.78917
216523.587272    0.00000   -0.03278    0.03278   -0.01116    0.15627    9.75568
216523.597271   -0.03278   -0.06557    0.00000    0.01116    0.14511    9.78917
216523.607271    0.00000    0.00000    0.03278    0.02232    0.15627    9.77801
216523.617271   -0.03278    0.03278    0.00000    0.02232    0.14511    9.80033
216523.627271    0.00000    0.00000    0.03278    0.03349    0.15627    9.80033
216523.637271    0.00000   -0.06557   -0.03278    0.02232    0.15627    9.77801
216523.647271    0.00000    0.00000    0.00000    0.01116    0.16743    9.78917
216523.657270   -0.03278    0.00000    0.00000    0.02232    0.14511    9.78917
216523.667270   -0.03278    0.03278    0.00000    0.01116    0.14511    9.78917
216523.677270    0.00000   -0.03278    0.00000    0.03349    0.15627    9.77801
216523.687270    0.03278   -0.06557    0.00000    0.00000    0.14511    9.81149
216523.697270    0.00000   -0.03278    0.03278    0.02232    0.16743    9.77801
216523.707270    0.00000    0.03278   -0.03278    0.01116    0.15627    9.78917
216523.717270   -0.03278    0.03278    0.00000   -0.01116    0.15627    9.77801
216523.727269    0.03278   -0.03278    0.00000    0.01116    0.14511    9.78917
216523.737269   -0.03278   -0.03278    0.00000    0.02232    0.15627    9.78917
216523.747269    0.00000    0.00000    0.00000    0.00000    0.14511    9.77801
216523.757269   -0.03278    0.03278    0.00000    0.02232    0.15627    9.78917
216523.767269    0.00000    0.00000    0.00000    0.01116    0.15627    9.77801
216523.777269    0.00000    0.00000    0.00000    0.01116    0.15627    9.81149
216523.787269    0.00000   -0.03278    0.00000    0.02232    0.15627    9.77801
216523.797268    0.00000    0.00000    0.03278    0.01116    0.14511    9.78917
216523.807268    0.00000    0.03278   -0.03278    0.00000    0.15627    9.78917
216523.817268    0.00000   -0.03278   -0.03278    0.01116    0.15627    9.76685
216523.827268    0.00000   -0.06557    0.00000   -0.01116    0.17859    9.78917
216523.837268    0.00000    0.00000    0.00000    0.01116    0.14511    9.76685
216523.847268   -0.03278    0.06557    0.00000   -0.01116    0.14511    9.78917
216523.857268    0.00000    0.03278   -0.03278    0.00000    0.15627    9.76685
216523.867267    0.00000   -0.03278    0.00000    0.00000    0.14511    9.78917
216523.877267    0.03278   -0.06557    0.00000    0.02232    0.15627    9.77801
216523.887267    0.00000    0.03278    0.03278    0.01116    0.14511    9.77801
216523.897267    0.00000    0.03278    0.00000    0.01116    0.15627    9.77801
216523.907267    0.00000   -0.03278    0.00000    0.01116    0.13395    9.77801
216523.917267    0.00000   -0.03278    0.00000    0.02232    0.15627    9.78917
216523.927267    0.00000    0.00000    0.00000    0.01116    0.14511    9.77801
216523.937266    0.00000    0.00000    0.00000    0.01116    0.14511    9.80033
216523.947266    0.00000    0.03278   -0.03278    0.01116    0.15627    9.78917
216523.957266    0.03278    0.00000    0.03278    0.02232    0.14511    9.78917
216523.967266    0.00000    0.00000    0.00000    0.01116    0.14511    9.78917
216523.977266    0.03278    0.03278   -0.03278    0.02232    0.13395    9.77801
216523.987266    0.03278    0.03278    0.03278    0.01116    0.15627    9.80033
216523.997266   -0.03278    0.03278    0.00000    0.02232    0.14511    9.76685
216524.007276   -0.03278   -0.03278   -0.03278    0.03349    0.14511    9.80033
216524.017276    0.00000   -0.03278    0.00000    0.05581    0.14511    9.76685
216524.027276   -0.03278    0.03278    0.00000    0.03349    0.13395    9.80033
216524.037276    0.00000    0.03278    0.00000    0.01116    0.16743    9.77801
216524.047275   -0.03278   -0.03278    0.00000    0.02232    0.15627    9.78917
216524.057275   -0.03278   -0.06557    0.00000    0.02232    0.16743    9.78917
216524.067275    0.00000   -0.03278    0.00000    0.00000    0.16743    9.78917
216524.077275    0.00000    0.06557    0.00000    0.03349    0.14511    9.77801
216524.087275    0.00000    0.00000    0.00000    0.03349    0.16743    9.77801
216524.097275    0.00000   -0.06557    0.00000    0.00000    0.16743    9.78917
216524.107274    0.00000   -0.06557    0.00000    0.01116    0.16743    9.77801
216524.117274    0.00000   -0.03278    0.03278    0.04465    0.14511    9.78917
216524.127274    0.03278    0.00000    0.00000   -0.01116    0.16743    9.77801
216524.137274    0.00000    0.00000    0.00000    0.00000    0.14511    9.78917
216524.147274    0.00000   -0.06557    0.00000    0.00000    0.16743    9.77801
216524.157274    0.00000   -0.03278    0.00000    0.00000    0.15627    9.78917
216524.167274    0.00000    0.03278   -0.03278   -0.01116    0.14511    9.80033
216524.177273    0.00000    0.03278    0.00000    0.00000    0.13395    9.78917
216524.187273    0.00000   -0.03278    0.03278    0.00000    0.13395    9.80033
216524.197273    0.00000   -0.03278    0.03278   -0.01116    0.15627    9.78917
216524.207273    0.03278    0.03278    0.00000    0.00000    0.14511    9.78917
216524.217273    0.00000    0.03278    0.00000    0.00000    0.14511    9.80033
216524.227273    0.00000    0.03278    0.03278    0.00000    0.13395    9.78917
216524.237273    0.00000   -0.03278    0.00000    0.02232    0.15627    9.77801
216524.247272    0.00000    0.00000    0.00000    0.00000    0.13395    9.77801
216524.257272    0.00000    0.03278   -0.03278    0.01116    0.14511    9.80033
216524.267272    0.00000    0.06557    0.00000    0.01116    0.14511    9.77801
216524.277272    0.00000    0.03278    0.00000    0.00000    0.15627    9.80033
216524.287272   -0.03278   -0.03278    0.00000    0.00000    0.15627    9.78917
216524.297272    0.00000    0.00000   -0.03278    0.01116    0.14511    9.80033
216524.307272   -0.06557    0.06557    0.03278    0.02232    0.15627    9.77801
216524.317271    0.00000    0.03278    0.03278    0.01116    0.14511    9.78917
216524.327271    0.00000   -0.03278    0.00000    0.02232    0.14511    9.77801
216524.337271    0.00000   -0.03278    0.00000    0.01116    0.15627    9.77801
216524.347271    0.00000    0.03278    0.00000    0.00000    0.13395    9.78917
216524.357271   -0.03278    0.03278    0.00000    0.02232    0.15627    9.76685
216524.367271    0.00000    0.03278   -0.03278    0.00000    0.14511    9.78917
216524.377271    0.00000    0.00000    0.00000    0.02232    0.16743    9.76685
216524.387271    0.00000    0.00000    0.00000    0.02232    0.14511    9.77801
216524.397270   -0.03278    0.03278    0.03278    0.03349    0.16743    9.76685
216524.407270    0.00000    0.06557    0.00000    0.02232    0.15627    9.78917
216524.417270    0.00000    0.00000   -0.03278    0.02232    0.15627    9.78917
216524.427270    0.00000   -0.03278    0.03278    0.02232    0.15627    9.77801
216524.437270    0.00000    0.03278   -0.03278    0.02232    0.15627    9.80033
216524.447270    0.03278    0.03278    0.03278    0.02232    0.15627    9.77801
216524.457269    0.00000    0.03278    0.00000    0.02232    0.14511    9.78917
216524.467269    0.00000   -0.03278    0.03278    0.02232    0.14511    9.77801
216524.477269    0.03278   -0.03278    0.00000    0.03349    0.14511    9.80033
216524.487269    0.00000   -0.03278    0.00000    0.02232    0.15627    9.78917
216524.497269    0.03278    0.00000    0.00000    0.02232    0.14511    9.77801
216524.507269    0.00000    0.00000    0.00000    0.00000    0.15627    9.78917
216524.517269    0.00000   -0.06557    0.00000    0.01116    0.14511    9.77801
216524.527268    0.00000   -0.03278    0.00000    0.01116    0.15627    9.78917
216524.537268    0.00000    0.03278    0.00000    0.00000    0.14511    9.78917
216524.547268    0.00000    0.06557    0.00000    0.01116    0.15627    9.77801
216524.557268    0.00000   -0.03278    0.00000    0.01116    0.14511    9.77801
216524.567268    0.00000   -0.03278    0.03278    0.01116    0.14511    9.77801
216524.577268    0.00000    0.00000    0.00000    0.00000    0.14511    9.80033
216524.587268   -0.03278    0.03278    0.00000    0.00000    0.13395    9.78917
216524.597267   -0.03278    0.00000    0.00000   -0.01116    0.14511    9.78917
216524.607267   -0.03278   -0.03278   -0.03278    0.00000    0.14511    9.78917
216524.617267   -0.03278   -0.03278    0.00000    0.00000    0.15627    9.78917
216524.627267   -0.03278    0.00000   -0.03278    0.00000    0.14511    9.76685
216524.637267    0.00000    0.03278   -0.03278    0.01116    0.16743    9.78917
216524.647267    0.00000    0.00000    0.03278    0.00000    0.16743    9.77801
216524.657267    0.00000   -0.06557    0.00000    0.01116    0.14511    9.77801
216524.667266    0.00000   -0.03278   -0.03278    0.01116    0.15627    9.77801
216524.677266    0.00000    0.03278    0.00000    0.00000    0.14511    9.77801
216524.687266    0.00000    0.06557    0.00000    0.01116    0.16743    9.78917
216524.697266    0.00000   -0.03278    0.03278    0.01116    0.16743    9.78917
216524.707266    0.00000   -0.03278    0.00000    0.01116    0.15627    9.77801
216524.717266   -0.03278    0.03278    0.03278    0.01116    0.17859    9.76685
216524.727265   -0.03278    0.09835   -0.03278    0.00000    0.16743    9.77801
216524.737265    0.00000    0.06557    0.00000    0.00000    0.15627    9.77801
216524.747265    0.00000    0.00000    0.00000    0.01116    0.16743    9.78917
216524.757265    0.00000   -0.03278    0.00000    0.01116    0.14511    9.80033
216524.767265    0.00000    0.03278    0.00000    0.01116    0.15627    9.77801
216524.777265    0.00000    0.03278    0.00000    0.01116    0.14511    9.80033
216524.787265   -0.03278    0.00000    0.03278    0.03349    0.14511    9.77801
216524.797265    0.00000   -0.06557    0.00000    0.01116    0.15627    9.80033
216524.807264    0.00000    0.00000   -0.03278    0.01116    0.15627    9.77801
216524.817264    0.03278    0.06557    0.00000    0.02232    0.15627    9.78917
216524.827264    0.00000    0.03278    0.00000    0.01116    0.15627    9.78917
216524.837264    0.03278   -0.03278    0.03278    0.00000    0.15627    9.80033
216524.847264    0.00000   -0.03278    0.00000    0.01116    0.15627    9.78917
216524.857264    0.00000    0.00000    0.00000    0.01116    0.13395    9.78917
216524.867264    0.00000    0.03278   -0.03278    0.01116    0.13395    9.78917
216524.877263   -0.03278    0.00000    0.00000    0.00000    0.14511    9.77801
216524.887263   -0.03278   -0.03278    0.00000    0.01116    0.14511    9.80033
216524.897263   -0.03278   -0.03278    0.00000    0.02232    0.13395    9.77801
216524.907263    0.00000    0.00000    0.00000    0.02232    0.13395    9.78917
216524.917263    0.00000    0.06557    0.00000    0.00000    0.15627    9.77801
216524.927263    0.00000    0.00000    0.00000    0.00000    0.15627    9.77801
216524.937262   -0.03278   -0.03278    0.03278    0.00000    0.14511    9.77801
216524.947262    0.00000   -0.03278    0.00000   -0.01116    0.14511    9.78917
216524.957262    0.00000    0.06557    0.00000    0.01116    0.13395    9.80033
216524.967262   -0.03278    0.03278    0.03278    0.00000    0.16743    9.77801
216524.977262    0.00000   -0.06557    0.00000    0.01116    0.14511    9.78917
216524.987262    0.00000   -0.03278    0.03278    0.00000    0.15627    9.77801
216524.997262   -0.03278    0.03278    0.00000    0.01116    0.14511    9.77801
216525.007272    0.03278    0.03278    0.03278    0.00000    0.15627    9.77801
216525.017272    0.00000    0.03278    0.00000    0.01116    0.16743    9.80033
216525.027272    0.03278   -0.03278    0.00000   -0.01116    0.15627    9.78917
216525.037272    0.00000   -0.06557    0.03278   -0.02232    0.15627    9.78917
216525.047272   -0.03278    0.03278    0.00000    0.01116    0.15627    9.80033
216525.057271    0.00000    0.03278   -0.03278    0.00000    0.14511    9.77801
216525.067271    0.00000    0.03278    0.00000    0.01116    0.15627    9.78917
216525.077271    0.00000   -0.06557    0.00000    0.00000    0.16743    9.78917
216525.087271    0.03278   -0.03278   -0.03278    0.02232    0.15627    9.78917
216525.097271    0.00000    0.03278    0.03278    0.00000    0.14511    9.78917
216525.107271    0.00000    0.03278    0.00000    0.02232    0.15627    9.78917
216525.117271    0.00000   -0.03278    0.03278   -0.01116    0.14511    9.78917
216525.127271    0.00000   -0.03278    0.00000    0.00000    0.15627    9.77801
216525.137270    0.00000    0.06557    0.00000    0.00000    0.14511    9.78917
216525.147270    0.00000    0.03278    0.03278    0.01116    0.14511    9.80033
216525.157270    0.00000    0.00000    0.00000    0.01116    0.15627    9.78917
216525.167270    0.00000   -0.03278   -0.03278    0.02232    0.15627    9.78917
216525.177270   -0.03278   -0.03278    0.00000    0.02232    0.14511    9.77801
216525.187270   -0.03278    0.06557    0.03278    0.00000    0.15627    9.78917
216525.197269   -0.03278    0.03278    0.00000    0.02232    0.15627    9.78917
216525.207269    0.03278   -0.03278    0.00000    0.00000    0.15627    9.78917
216525.217269    0.03278   -0.06557    0.00000    0.02232    0.17859    9.78917
216525.227269    0.00000    0.00000    0.00000    0.02232    0.14511    9.80033
216525.237269    0.00000    0.06557    0.00000    0.01116    0.14511    9.78917
216525.247269    0.00000    0.03278    0.00000    0.02232    0.14511    9.77801
216525.257269    0.00000   -0.06557    0.03278    0.00000    0.16743    9.77801
216525.267268    0.00000   -0.03278   -0.03278    0.01116    0.15627    9.78917
216525.277268   -0.03278    0.03278    0.00000    0.01116    0.15627    9.80033
216525.287268    0.00000    0.06557   -0.03278    0.01116    0.15627    9.78917
216525.297268    0.00000    0.00000    0.00000   -0.01116    0.14511    9.78917
216525.307268    0.03278   -0.03278    0.03278    0.01116    0.14511    9.75568
216525.317268    0.00000   -0.03278    0.00000    0.00000    0.13395    9.78917
216525.327268    0.00000    0.06557    0.03278    0.03349    0.14511    9.77801
216525.337267   -0.03278    0.06557    0.03278    0.03349    0.13395    9.77801
216525.347267   -0.03278   -0.03278    0.00000    0.03349    0.14511    9.78917
216525.357267   -0.03278   -0.03278    0.00000    0.01116    0.14511    9.78917
216525.367267   -0.03278    0.00000    0.00000    0.02232    0.14511    9.78917
216525.377267    0.03278    0.03278    0.03278    0.00000    0.15627    9.77801
216525.387267    0.00000    0.00000    0.00000    0.01116    0.14511    9.77801
216525.397267    0.00000   -0.03278    0.03278    0.01116    0.15627    9.77801
216525.407266   -0.03278   -0.03278    0.00000    0.00000    0.15627    9.80033
216525.417266    0.00000    0.03278   -0.03278    0.04465    0.14511    9.78917
216525.427266    0.00000    0.03278   -0.03278    0.02232    0.14511    9.78917
216525.437266   -0.03278    0.00000   -0.03278    0.01116    0.15627    9.78917
216525.447266    0.00000   -0.03278    0.00000    0.01116    0.14511    9.80033
216525.457266    0.03278    0.00000    0.00000    0.02232    0.16743    9.80033
216525.467266    0.03278    0.06557    0.00000    0.01116    0.16743    9.80033
216525.477265    0.00000    0.03278    0.00000    0.02232    0.16743    9.78917
216525.487265    0.03278   -0.03278    0.00000    0.00000    0.15627    9.76685
216525.497265    0.00000   -0.03278    0.00000    0.00000    0.15627    9.78917
216525.507265    0.03278    0.03278    0.00000    0.02232    0.16743    9.77801
216525.517265    0.00000    0.06557    0.00000    0.01116    0.15627    9.78917
216525.527265    0.03278    0.00000    0.00000    0.01116    0.16743    9.77801
216525.537264    0.00000   -0.03278    0.00000    0.03349    0.15627    9.77801
216525.547264    0.00000   -0.03278   -0.03278    0.00000    0.14511    9.80033
216525.557264   -0.03278    0.00000    0.00000    0.01116    0.15627    9.77801
216525.567264    0.03278    0.03278    0.00000    0.02232    0.15627    9.80033
216525.577264    0.00000    0.00000    0.00000    0.01116    0.14511    9.77801
216525.587264    0.00000   -0.06557    0.00000    0.01116    0.14511    9.80033
216525.597264    0.00000   -0.03278    0.03278    0.01116    0.15627    9.78917
216525.607264    0.03278    0.06557   -0.03278    0.00000    0.14511    9.78917
216525.617263    0.03278    0.03278    0.00000    0.00000    0.14511    9.78917
216525.627263    0.03278   -0.03278   -0.03278    0.00000    0.14511    9.77801
216525.637263    0.00000   -0.03278    0.03278   -0.01116    0.13395    9.78917
216525.647263    0.00000    0.03278   -0.03278    0.01116    0.15627    9.77801
216525.657263    0.03278    0.06557    0.00000    0.02232    0.14511    9.78917
216525.667263    0.00000    0.00000    0.03278    0.01116    0.14511    9.76685
216525.677263    0.00000   -0.03278    0.00000   -0.01116    0.13395    9.78917
216525.687262    0.00000   -0.06557    0.00000    0.00000    0.14511    9.77801
216525.697262    0.00000    0.00000    0.03278    0.01116    0.13395    9.78917
216525.707262   -0.03278    0.06557   -0.03278    0.00000    0.15627    9.78917
216525.717262   -0.03278    0.00000    0.03278   -0.01116    0.15627    9.77801
216525.727262   -0.03278   -0.03278    0.00000    0.03349    0.14511    9.78917
216525.737262   -0.03278    0.00000    0.03278    0.01116    0.16743    9.77801
216525.747261   -0.03278    0.06557    0.00000   -0.01116    0.15627    9.78917
216525.757261   -0.03278    0.03278    0.03278    0.02232    0.16743    9.78917
216525.767261    0.00000   -0.03278    0.00000    0.01116    0.14511    9.80033
216525.777261    0.00000   -0.03278    0.00000    0.00000    0.16743    9.81149
216525.787261    0.00000    0.03278   -0.03278    0.01116    0.16743    9.78917
216525.797261    0.00000    0.06557   -0.03278    0.00000    0.15627    9.80033
216525.807261    0.00000    0.00000    0.00000    0.00000    0.15627    9.78917
216525.817260    0.00000   -0.06557    0.03278    0.02232    0.14511    9.80033
216525.827260    0.00000   -0.06557    0.00000   -0.01116    0.14511    9.77801
216525.837260    0.00000    0.03278   -0.03278   -0.01116    0.15627    9.78917
216525.847260    0.00000    0.03278    0.00000    0.01116    0.15627    9.78917
216525.857260    0.03278    0.00000    0.00000    0.03349    0.14511    9.76685
216525.867260    0.00000   -0.06557    0.00000    0.01116    0.15627    9.77801
216525.877260    0.00000    0.00000    0.00000    0.00000    0.14511    9.80033
216525.887259    0.00000    0.09835   -0.03278    0.00000    0.15627    9.78917
216525.897259    0.03278    0.00000    0.00000    0.01116    0.14511    9.75568
216525.907259    0.00000   -0.03278    0.03278    0.03349    0.14511    9.80033
216525.917259   -0.03278   -0.03278    0.03278    0.02232    0.15627    9.77801
216525.927259    0.00000    0.00000    0.00000    0.01116    0.14511    9.78917
216525.937259    0.00000    0.06557    0.00000    0.03349    0.15627    9.78917
216525.947258    0.00000    0.00000    0.00000    0.02232    0.16743    9.80033
216525.957258    0.00000   -0.03278   -0.03278    0.01116    0.14511    9.78917
216525.967258    0.00000   -0.06557   -0.03278    0.01116    0.13395    9.78917
216525.977258    0.03278    0.06557    0.00000    0.01116    0.14511    9.78917
216525.987258    0.00000    0.03278    0.03278    0.00000    0.16743    9.77801
216525.997258    0.00000   -0.03278    0.00000   -0.01116    0.14511    9.78917
216526.007268    0.03278   -0.03278    0.00000    0.01116    0.15627    9.78917
216526.017268   -0.03278    0.00000    0.00000    0.02232    0.14511    9.80033
216526.027268    0.00000    0.03278    0.00000    0.00000    0.15627    9.77801
216526.037268    0.00000   -0.03278   -0.03278    0.02232    0.14511    9.77801
216526.047268   -0.03278   -0.03278    0.00000    0.02232    0.15627    9.78917
216526.057268    0.00000   -0.03278    0.00000    0.00000    0.16743    9.80033
216526.067267    0.00000    0.03278   -0.03278    0.00000    0.13395    9.78917
216526.077267    0.00000    0.03278    0.03278    0.00000    0.15627    9.78917
216526.087267    0.00000    0.00000    0.00000    0.00000    0.14511    9.78917
216526.097267    0.00000   -0.06557    0.00000    0.01116    0.14511    9.77801
216526.107267    0.00000    0.00000    0.00000    0.02232    0.13395    9.78917
216526.117267    0.00000    0.06557    0.03278    0.00000    0.15627    9.77801
216526.127267   -0.03278    0.03278    0.00000    0.02232    0.14511    9.76685
216526.137266    0.00000   -0.03278    0.00000    0.02232    0.14511    9.77801
216526.147266    0.00000   -0.03278    0.03278    0.01116    0.14511    9.76685
216526.157266    0.00000    0.03278    0.00000    0.02232    0.14511    9.78917
216526.167266    0.00000    0.06557    0.00000    0.03349    0.14511    9.77801
216526.177266    0.00000    0.03278    0.00000    0.04465    0.13395    9.78917
216526.187266   -0.03278   -0.06557    0.00000    0.01116    0.14511    9.78917
216526.197265    0.00000   -0.03278    0.00000    0.01116    0.14511    9.80033
216526.207265    0.00000    0.03278    0.00000    0.00000    0.15627    9.80033
216526.217265    0.00000    0.03278   -0.03278    0.01116    0.15627    9.78917
216526.227265    0.00000   -0.03278    0.03278    0.01116    0.16743    9.81149
216526.237265    0.00000   -0.03278    0.00000    0.02232    0.16743    9.77801
216526.247265    0.03278    0.00000    0.03278    0.00000    0.15627    9.80033
216526.257265    0.00000    0.03278   -0.03278    0.01116    0.15627    9.78917
216526.267264    0.00000    0.03278   -0.03278    0.01116    0.15627    9.78917
216526.277264    0.03278   -0.03278    0.03278    0.00000    0.15627    9.80033
216526.287264    0.00000   -0.06557    0.00000    0.01116    0.15627    9.78917
216526.297264   -0.03278    0.00000    0.00000    0.00000    0.15627    9.76685
216526.307264   -0.03278    0.06557    0.00000    0.00000    0.14511    9.78917
216526.317264    0.00000   -0.03278   -0.03278    0.00000    0.14511    9.77801
216526.327264    0.00000   -0.06557    0.03278    0.02232    0.15627    9.75568
216526.337264    0.00000   -0.03278    0.00000   -0.01116    0.15627    9.80033
216526.347263    0.00000    0.06557    0.00000    0.01116    0.15627    9.76685
216526.357263    0.00000    0.06557    0.00000    0.01116    0.14511    9.78917
216526.367263   -0.03278    0.00000    0.03278    0.02232    0.14511    9.78917
216526.377263    0.00000   -0.03278    0.03278   -0.01116    0.15627    9.77801
216526.387263    0.00000    0.03278    0.00000    0.01116    0.16743    9.78917
216526.397263    0.00000    0.06557    0.00000    0.02232    0.15627    9.78917
216526.407262    0.00000    0.03278    0.03278    0.02232    0.15627    9.78917
216526.417262    0.00000   -0.03278    0.00000    0.01116    0.15627    9.78917
216526.427262    0.00000   -0.03278    0.00000    0.01116    0.13395    9.78917
216526.437262   -0.03278    0.03278   -0.03278    0.02232    0.15627    9.78917
216526.447262    0.03278    0.06557    0.03278    0.03349    0.14511    9.77801
216526.457262    0.03278   -0.03278   -0.03278    0.03349    0.14511    9.77801
216526.467262    0.00000   -0.09835    0.00000    0.02232    0.14511    9.77801
216526.477261    0.00000    0.00000   -0.03278    0.01116    0.15627    9.77801
216526.487261    0.00000    0.03278    0.03278    0.00000    0.14511    9.78917
216526.497261    0.00000    0.03278    0.00000    0.02232    0.14511    9.78917
216526.507261    0.03278   -0.06557    0.00000    0.00000    0.15627    9.77801
216526.517261    0.03278   -0.06557    0.00000    0.01116    0.15627    9.78917
216526.527261    0.00000    0.00000    0.00000    0.00000    0.15627    9.78917
216526.537261    0.00000    0.06557    0.00000    0.01116    0.14511    9.77801
216526.547260    0.00000    0.00000   -0.03278    0.02232    0.14511    9.77801
216526.557260    0.00000   -0.03278    0.00000    0.00000    0.14511    9.78917
216526.567260   -0.03278    0.00000    0.00000    0.01116    0.15627    9.78917
216526.577260    0.00000    0.03278    0.03278    0.00000    0.15627    9.76685
216526.587260   -0.03278    0.03278   -0.03278    0.01116    0.14511    9.78917
216526.597260   -0.03278   -0.03278    0.03278    0.00000    0.16743    9.77801
216526.607260    0.00000   -0.06557    0.00000    0.00000    0.14511    9.80033
216526.617259    0.00000    0.00000    0.03278    0.00000    0.16743    9.77801
216526.627259    0.00000    0.03278    0.00000    0.00000    0.16743    9.78917
216526.637259    0.00000    0.03278    0.03278    0.02232    0.14511    9.78917
216526.647259    0.03278   -0.03278    0.00000    0.00000    0.15627    9.77801
216526.657259    0.00000   -0.03278    0.00000    0.00000    0.14511    9.80033
216526.667259   -0.03278    0.00000    0.03278    0.00000    0.15627    9.78917
216526.677258    0.00000    0.03278    0.00000    0.00000    0.14511    9.80033
216526.687258    0.00000    0.00000    0.00000    0.00000    0.15627    9.77801
216526.697258    0.03278   -0.06557    0.00000    0.00000    0.13395    9.80033
216526.707258    0.00000   -0.03278    0.03278    0.01116    0.15627    9.77801
216526.717258    0.03278    0.03278    0.03278    0.01116    0.15627    9.77801
216526.727258    0.03278    0.06557   -0.03278    0.02232    0.15627    9.77801
216526.737258    0.00000    0.00000    0.03278    0.00000    0.13395    9.77801
216526.747257    0.03278   -0.03278    0.00000    0.01116    0.15627    9.77801
216526.757257    0.00000    0.00000    0.00000    0.00000    0.14511    9.76685
216526.767257   -0.03278    0.03278   -0.03278    0.01116    0.12278    9.77801
216526.777257    0.00000    0.03278   -0.03278    0.02232    0.15627    9.78917
216526.787257   -0.03278    0.00000    0.03278    0.01116    0.13395    9.78917
216526.797257   -0.03278   -0.03278    0.00000    0.02232    0.16743    9.78917
216526.807257    0.00000    0.03278    0.00000    0.00000    0.15627    9.77801
216526.817256    0.00000    0.06557    0.00000    0.00000    0.17859    9.78917
216526.827256    0.03278    0.00000   -0.03278    0.01116    0.15627    9.78917
216526.837256    0.03278   -0.03278    0.00000    0.00000    0.15627    9.78917
216526.847256    0.00000    0.00000   -0.03278    0.01116    0.15627    9.78917
216526.857256    0.03278    0.06557    0.03278    0.00000    0.15627    9.80033
216526.867256   -0.03278    0.03278   -0.03278    0.01116    0.15627    9.78917
216526.877256    0.00000   -0.03278    0.03278    0.01116    0.14511    9.78917
216526.887255    0.00000   -0.03278    0.00000    0.01116    0.16743    9.78917
216526.897255    0.00000    0.00000   -0.03278    0.02232    0.16743    9.77801
216526.907255   -0.03278    0.06557    0.00000    0.02232    0.15627    9.80033
216526.917255    0.00000    0.00000    0.00000    0.04465    0.15627    9.77801
216526.927255    0.00000   -0.06557    0.00000    0.02232    0.14511    9.80033
216526.937255    0.03278   -0.03278    0.00000    0.02232    0.15627    9.77801
216526.947255    0.03278    0.03278    0.00000    0.02232    0.16743    9.80033
216526.957254   -0.03278    0.03278    0.00000    0.03349    0.14511    9.77801
216526.967254    0.00000   -0.03278   -0.03278    0.02232    0.14511    9.77801
216526.977254   -0.03278   -0.03278   -0.03278    0.03349    0.13395    9.78917
216526.987254    0.00000    0.00000    0.03278    0.04465    0.15627    9.76685
216526.997254    0.00000    0.03278   -0.03278    0.01116    0.13395    9.80033
216527.007264   -0.03278    0.00000    0.00000    0.02232    0.14511    9.75568
216527.017264   -0.03278   -0.06557    0.00000    0.00000    0.13395    9.77801
216527.027264    0.00000   -0.09835    0.00000    0.00000    0.14511    9.76685
216527.037264    0.00000    0.00000    0.00000    0.01116    0.14511    9.78917
216527.047264    0.00000    0.03278    0.00000    0.00000    0.13395    9.77801
216527.057264    0.00000    0.00000    0.00000   -0.01116    0.15627    9.80033
216527.067264   -0.06557   -0.06557    0.00000   -0.01116    0.14511    9.78917
216527.077263    0.00000   -0.03278    0.03278    0.01116    0.14511    9.77801
216527.087263   -0.03278    0.03278    0.03278   -0.01116    0.15627    9.80033
216527.097263   -0.03278    0.03278    0.00000    0.01116    0.15627    9.77801
216527.107263    0.00000    0.00000    0.00000   -0.03349    0.14511    9.80033
216527.117263    0.00000   -0.03278    0.00000   -0.01116    0.15627    9.77801
216527.127263    0.00000    0.00000    0.03278    0.00000    0.16743    9.77801
216527.137263    0.00000    0.06557    0.00000   -0.01116    0.14511    9.77801
216527.147262    0.00000    0.03278    0.00000   -0.01116    0.16743    9.78917
216527.157262    0.00000    0.00000    0.03278    0.00000    0.15627    9.77801
216527.167262    0.00000   -0.03278    0.00000    0.01116    0.15627    9.78917
216527.177262    0.00000    0.06557    0.03278    0.01116    0.15627    9.78917
216527.187262    0.00000    0.03278    0.03278    0.02232    0.15627    9.77801
216527.197262    0.00000    0.00000    0.00000    0.03349    0.14511    9.78917
216527.207262    0.00000   -0.03278    0.00000    0.02232    0.15627    9.77801
216527.217261    0.00000    0.00000    0.00000    0.02232    0.16743    9.77801
216527.227261    0.00000    0.06557   -0.03278    0.01116    0.16743    9.78917
216527.237261    0.03278    0.09835    0.00000    0.02232    0.16743    9.78917
216527.247261   -0.03278    0.00000   -0.03278    0.03349    0.15627    9.78917
216527.257261    0.03278   -0.03278    0.00000    0.01116    0.14511    9.78917
216527.267261   -0.03278    0.00000    0.00000    0.02232    0.14511    9.80033
216527.277261    0.00000    0.06557    0.00000    0.02232    0.15627    9.77801
216527.287260    0.00000    0.06557   -0.03278    0.03349    0.15627    9.78917
216527.297260    0.00000   -0.03278    0.00000    0.03349    0.16743    9.77801
216527.307260    0.00000   -0.03278    0.00000    0.01116    0.14511    9.78917
216527.317260    0.03278    0.03278    0.00000    0.01116    0.15627    9.77801
216527.327260    0.00000    0.06557    0.00000    0.02232    0.15627    9.77801
216527.337260   -0.03278    0.00000   -0.03278    0.03349    0.14511    9.77801
216527.347260    0.03278   -0.06557   -0.03278    0.01116    0.14511    9.77801
216527.357259    0.00000   -0.03278    0.03278    0.00000    0.14511    9.77801
216527.367259    0.00000    0.03278    0.00000    0.01116    0.14511    9.77801
216527.377259    0.00000    0.00000    0.03278    0.02232    0.15627    9.80033
216527.387259    0.00000   -0.06557   -0.03278    0.01116    0.15627    9.77801
216527.397259    0.03278   -0.06557    0.00000    0.00000    0.14511    9.78917
216527.407259   -0.03278    0.00000    0.03278    0.00000    0.15627    9.78917
216527.417258    0.00000    0.03278    0.03278    0.02232    0.15627    9.78917
216527.427258    0.00000   -0.03278   -0.03278    0.00000    0.15627    9.78917
216527.437258    0.00000   -0.03278    0.03278    0.00000    0.14511    9.77801
216527.447258    0.00000    0.00000    0.00000    0.00000    0.14511    9.78917
216527.457258    0.03278    0.03278    0.00000   -0.01116    0.15627    9.78917
216527.467258    0.00000    0.03278    0.03278    0.01116    0.14511    9.78917
216527.477258    0.00000   -0.03278    0.00000    0.00000    0.15627    9.78917
216527.487258    0.00000   -0.03278    0.00000    0.00000    0.14511    9.78917
216527.497257   -0.03278    0.00000    0.00000    0.00000    0.15627    9.77801
216527.507257    0.00000    0.06557   -0.03278   -0.01116    0.13395    9.78917
216527.517257    0.00000    0.06557    0.00000   -0.01116    0.14511    9.81149
216527.527257    0.00000    0.00000    0.03278    0.01116    0.15627    9.76685
216527.537257   -0.03278   -0.03278    0.03278    0.00000    0.15627    9.78917
216527.547257   -0.03278    0.00000    0.00000    0.00000    0.15627    9.77801
216527.557257   -0.03278    0.09835    0.03278    0.00000    0.15627    9.78917
216527.567256    0.00000    0.06557    0.00000    0.02232    0.15627    9.77801
216527.577256   -0.03278   -0.03278   -0.03278   -0.01116    0.16743    9.78917
216527.587256   -0.03278   -0.03278    0.00000   -0.01116    0.16743    9.77801
216527.597256    0.00000    0.03278    0.03278    0.00000    0.15627    9.78917
216527.607256    0.00000    0.09835   -0.03278    0.01116    0.14511    9.78917
216527.617256    0.00000    0.00000    0.00000    0.01116    0.16743    9.77801
216527.627255    0.00000   -0.03278   -0.03278    0.01116    0.15627    9.80033
216527.637255    0.03278    0.03278    0.00000    0.01116    0.16743    9.78917
216527.647255    0.00000    0.09835    0.00000    0.03349    0.15627    9.78917
216527.657255    0.03278    0.06557    0.00000    0.02232    0.15627    9.77801
216527.667255    0.00000    0.00000    0.00000    0.02232    0.15627    9.78917
216527.677255    0.00000   -0.03278   -0.03278    0.02232    0.16743    9.78917
216527.687255    0.00000    0.00000    0.00000    0.02232    0.16743    9.77801
216527.697254    0.03278    0.06557    0.00000    0.02232    0.14511    9.78917
216527.707254    0.00000    0.00000    0.00000    0.03349    0.15627    9.76685
216527.717254    0.00000   -0.06557    0.03278    0.01116    0.14511    9.78917
216527.727254    0.03278   -0.03278    0.00000    0.03349    0.15627    9.77801
216527.737254    0.03278    0.03278   -0.03278    0.01116    0.14511    9.78917
216527.747254    0.00000    0.00000    0.00000    0.05581    0.15627    9.76685
216527.757254    0.00000   -0.06557    0.00000    0.02232    0.14511    9.77801
216527.767253   -0.03278   -0.06557    0.00000    0.04465    0.14511    9.80033
216527.777253    0.00000   -0.03278    0.00000    0.01116    0.15627    9.78917
216527.787253   -0.03278    0.03278    0.03278    0.01116    0.14511    9.80033
216527.797253   -0.03278    0.00000    0.03278    0.02232    0.15627    9.77801
216527.807253    0.03278   -0.06557    0.00000    0.01116    0.14511    9.78917
216527.817253    0.00000   -0.06557    0.00000    0.01116    0.15627    9.78917
216527.827253    0.00000    0.03278    0.00000    0.02232    0.15627    9.77801
216527.837252    0.00000    0.03278    0.00000    0.01116    0.16743    9.77801
216527.847252    0.00000    0.00000    0.00000    0.01116    0.14511    9.80033
216527.857252   -0.03278   -0.06557    0.00000   -0.01116    0.13395    9.77801
216527.867252    0.00000   -0.03278    0.03278    0.02232    0.14511    9.76685
216527.877252    0.00000    0.06557    0.03278   -0.02232    0.14511    9.77801
216527.887252    0.00000    0.03278    0.00000   -0.01116    0.14511    9.77801
216527.897252    0.00000   -0.03278    0.00000    0.00000    0.14511    9.78917
216527.907251    0.00000   -0.06557    0.00000    0.00000    0.15627    9.78917
216527.917251    0.00000    0.00000    0.00000    0.00000    0.16743    9.78917
216527.927251   -0.03278    0.03278    0.00000    0.02232    0.16743    9.78917
216527.937251    0.00000    0.03278    0.03278   -0.01116    0.15627    9.77801
216527.947251    0.00000   -0.03278   -0.03278    0.01116    0.15627    9.78917
216527.957251    0.00000   -0.03278    0.00000   -0.01116    0.16743    9.76685
216527.967250    0.00000    0.06557   -0.03278   -0.01116    0.14511    9.78917
216527.977250    0.00000    0.09835    0.00000    0.02232    0.15627    9.77801
216527.987250    0.00000    0.00000    0.00000    0.01116    0.14511    9.80033
216527.997250    0.00000   -0.03278   -0.03278   -0.01116    0.16743    9.78917
216528.007261    0.00000    0.00000    0.00000    0.00000    0.14511    9.78917
216528.017261    0.00000    0.06557   -0.03278    0.02232    0.15627    9.80033
216528.027260    0.00000    0.03278    0.03278    0.01116    0.15627    9.78917
216528.037260    0.00000    0.00000    0.03278    0.01116    0.15627    9.80033
216528.047260    0.00000   -0.03278    0.00000    0.04465    0.14511    9.78917
216528.057260    0.03278    0.03278   -0.03278    0.00000    0.16743    9.80033
216528.067260    0.03278    0.03278    0.00000    0.02232    0.14511    9.78917
216528.077260    0.03278    0.03278    0.00000    0.02232    0.16743    9.80033
216528.087260    0.00000   -0.03278    0.00000    0.02232    0.14511    9.78917
216528.097259    0.00000   -0.03278   -0.03278    0.01116    0.14511    9.78917
216528.107259    0.00000    0.03278    0.03278    0.02232    0.15627    9.78917
216528.117259    0.03278    0.06557   -0.03278    0.02232    0.15627    9.76685
216528.127259    0.00000   -0.03278    0.03278    0.02232    0.14511    9.78917
216528.137259    0.00000   -0.06557    0.00000    0.00000    0.14511    9.77801
216528.147259    0.03278    0.00000   -0.03278    0.02232    0.13395    9.80033
216528.157258   -0.03278    0.03278    0.03278    0.02232    0.14511    9.78917
216528.167258    0.00000    0.03278    0.00000    0.03349    0.13395    9.78917
216528.177258   -0.03278   -0.03278    0.00000    0.02232    0.14511    9.77801
216528.187258   -0.03278   -0.03278    0.00000    0.01116    0.15627    9.78917
216528.197258   -0.03278    0.00000    0.00000    0.01116    0.15627    9.78917
216528.207258    0.00000    0.03278    0.00000    0.00000    0.16743    9.78917
216528.217258    0.00000    0.00000    0.00000    0.02232    0.14511    9.80033
216528.227257    0.00000   -0.06557    0.00000   -0.01116    0.15627    9.77801
216528.237257    0.00000   -0.03278    0.03278   -0.01116    0.13395    9.80033
216528.247257    0.00000    0.03278    0.00000    0.01116    0.14511    9.77801
216528.257257    0.00000    0.00000   -0.03278    0.01116    0.14511    9.78917
216528.267257   -0.03278   -0.03278    0.00000   -0.01116    0.14511    9.78917
216528.277257   -0.03278   -0.06557    0.03278   -0.01116    0.15627    9.78917
216528.287257    0.00000    0.00000    0.00000    0.00000    0.16743    9.77801
216528.297256   -0.03278    0.03278    0.00000    0.00000    0.14511    9.78917
216528.307256   -0.03278    0.00000    0.03278    0.01116    0.15627    9.77801
216528.317256   -0.03278   -0.03278    0.03278    0.01116    0.16743    9.77801
216528.327256    0.00000   -0.03278    0.00000    0.01116    0.14511    9.80033
216528.337256    0.00000    0.03278   -0.03278   -0.01116    0.14511    9.78917
216528.347256    0.00000    0.03278    0.03278    0.02232    0.13395    9.80033
216528.357256   -0.03278   -0.03278    0.00000    0.01116    0.16743    9.78917
216528.367255    0.00000   -0.03278    0.00000   -0.01116    0.15627    9.78917
216528.377255    0.00000    0.03278    0.00000    0.02232    0.15627    9.78917
216528.387255    0.00000    0.03278   -0.03278    0.02232    0.15627    9.80033
216528.397255    0.03278    0.06557    0.03278    0.01116    0.16743    9.78917
216528.407255    0.00000   -0.06557    0.00000   -0.01116    0.16743    9.75568
216528.417255    0.03278   -0.03278   -0.03278    0.00000    0.15627    9.78917
216528.427255    0.00000    0.06557    0.00000    0.03349    0.16743    9.76685
216528.437254    0.00000    0.09835    0.00000    0.03349    0.14511    9.78917
216528.447254    0.00000    0.03278    0.00000    0.02232    0.15627    9.78917
216528.457254    0.00000   -0.03278    0.00000    0.05581    0.13395    9.78917
216528.467254   -0.03278    0.03278    0.00000    0.02232    0.14511    9.78917
216528.477254   -0.03278    0.03278   -0.03278    0.04465    0.14511    9.78917
216528.487254    0.00000    0.03278    0.03278    0.04465    0.14511    9.78917
216528.497254    0.00000   -0.03278    0.00000    0.01116    0.14511    9.77801
216528.507253    0.03278   -0.06557    0.00000    0.03349    0.14511    9.78917
216528.517253    0.00000   -0.03278    0.00000    0.01116    0.15627    9.77801
216528.527253    0.00000    0.03278    0.00000    0.02232    0.14511    9.78917
216528.537253    0.00000    0.03278    0.00000    0.00000    0.14511    9.77801
216528.547253    0.00000   -0.03278    0.03278    0.01116    0.14511    9.76685
216528.557253   -0.03278    0.00000   -0.03278    0.01116    0.15627    9.78917
216528.567252   -0.03278    0.00000    0.00000   -0.01116    0.14511    9.76685
216528.577252   -0.03278    0.06557    0.03278    0.00000    0.15627    9.77801
216528.587252   -0.03278    0.00000   -0.03278    0.00000    0.15627    9.77801
216528.597252    0.00000   -0.03278    0.00000   -0.01116    0.15627    9.80033
216528.607252   -0.03278   -0.03278    0.00000    0.00000    0.16743    9.78917
216528.617252    0.00000    0.03278    0.00000    0.01116    0.15627    9.77801
216528.627252    0.00000    0.06557    0.00000    0.00000    0.14511    9.80033
216528.637251    0.00000   -0.03278    0.00000    0.02232    0.15627    9.77801
216528.647251    0.00000   -0.03278    0.00000    0.02232    0.15627    9.80033
216528.657251    0.03278    0.03278    0.00000    0.02232    0.15627    9.77801
216528.667251    0.00000    0.06557    0.03278    0.02232    0.15627    9.78917
216528.677251    0.00000    0.03278    0.00000    0.01116    0.16743    9.77801
216528.687251    0.00000   -0.03278    0.00000    0.01116    0.15627    9.78917
216528.697251   -0.03278   -0.03278    0.03278    0.01116    0.15627    9.78917
216528.707251    0.00000    0.06557    0.03278    0.02232    0.15627    9.78917
216528.717250    0.00000    0.06557    0.03278    0.02232    0.14511    9.80033
216528.727250    0.00000    0.00000    0.00000    0.02232    0.16743    9.78917
216528.737250    0.00000   -0.03278    0.00000    0.01116    0.15627    9.81149
216528.747250    0.00000    0.03278   -0.03278    0.03349    0.16743    9.80033
216528.757250    0.00000    0.03278   -0.03278    0.00000    0.15627    9.81149
216528.767250   -0.03278    0.03278    0.00000    0.01116    0.14511    9.77801
216528.777249    0.00000    0.00000   -0.03278    0.02232    0.14511    9.77801
216528.787249    0.03278   -0.03278    0.03278    0.01116    0.14511    9.75568
216528.797249    0.03278    0.00000    0.00000    0.01116    0.15627    9.75568
216528.807249    0.00000    0.06557   -0.03278    0.03349    0.15627    9.76685
216528.817249    0.00000    0.00000    0.00000    0.01116    0.14511    9.77801
216528.827249    0.00000   -0.03278    0.00000    0.03349    0.13395    9.77801
216528.837249   -0.03278   -0.03278    0.03278    0.02232    0.15627    9.75568
216528.847248   -0.03278   -0.03278    0.00000    0.02232    0.14511    9.76685
216528.857248    0.00000    0.00000    0.00000    0.00000    0.15627    9.76685
216528.867248    0.00000    0.00000    0.00000    0.01116    0.14511    9.77801
216528.877248    0.00000   -0.06557    0.03278   -0.02232    0.16743    9.77801
216528.887248    0.03278   -0.03278    0.00000    0.01116    0.14511    9.78917
216528.897248    0.03278    0.03278   -0.03278    0.02232    0.14511    9.77801
216528.907248    0.03278    0.03278    0.03278    0.01116    0.15627    9.78917
216528.917247    0.00000   -0.03278    0.00000    0.01116    0.14511    9.81149
216528.927247    0.00000   -0.03278    0.03278    0.03349    0.15627    9.80033
216528.937247    0.00000    0.00000    0.00000    0.01116    0.15627    9.81149
216528.947247    0.00000    0.03278    0.00000    0.03349    0.14511    9.80033
216528.957247    0.03278    0.00000    0.00000   -0.01116    0.14511    9.80033
216528.967247    0.03278   -0.03278    0.00000    0.02232    0.15627    9.80033
216528.977247    0.03278   -0.03278    0.00000    0.01116    0.15627    9.78917
216528.987246    0.00000    0.00000    0.00000    0.00000    0.13395    9.77801
216528.997246    0.00000    0.00000    0.03278    0.00000    0.13395    9.75568
216529.007257   -0.03278   -0.03278    0.00000    0.00000    0.14511    9.78917
216529.017257    0.00000   -0.03278    0.00000    0.00000    0.14511    9.76685
216529.027256    0.00000    0.03278    0.00000    0.02232    0.14511    9.78917
216529.037256   -0.03278    0.06557    0.00000    0.01116    0.14511    9.78917
216529.047256   -0.06557    0.03278    0.00000    0.03349    0.15627    9.80033
216529.057256   -0.06557   -0.03278    0.00000    0.01116    0.16743    9.80033
216529.067256   -0.06557   -0.03278    0.00000    0.01116    0.17859    9.77801
216529.077256    0.00000    0.00000    0.00000    0.01116    0.15627    9.77801
216529.087256    0.03278    0.06557    0.00000    0.03349    0.17859    9.76685
216529.097255    0.03278    0.00000    0.00000    0.00000    0.16743    9.78917
216529.107255    0.00000   -0.06557    0.00000    0.00000    0.17859    9.80033
216529.117255    0.03278    0.00000    0.00000    0.00000    0.15627    9.80033
216529.127255    0.00000    0.03278   -0.03278    0.02232    0.16743    9.80033
216529.137255    0.03278    0.06557    0.00000    0.04465    0.15627    9.80033
216529.147255    0.00000   -0.03278   -0.03278    0.02232    0.16743    9.78917
216529.157255    0.00000   -0.06557    0.03278    0.02232    0.15627    9.78917
216529.167254    0.00000    0.00000    0.00000    0.01116    0.15627    9.78917
216529.177254    0.06557    0.06557    0.00000    0.02232    0.16743    9.77801
216529.187254    0.00000    0.00000   -0.03278    0.02232    0.15627    9.78917
216529.197254    0.03278   -0.06557    0.00000    0.00000    0.15627    9.80033
216529.207254    0.03278    0.00000    0.00000   -0.02232    0.15627    9.78917
216529.217254    0.00000    0.00000   -0.03278    0.01116    0.15627    9.77801
216529.227254    0.03278    0.09835   -0.03278    0.01116    0.15627    9.77801
216529.237253    0.00000    0.00000    0.00000    0.00000    0.14511    9.78917
216529.247253   -0.03278   -0.03278    0.00000   -0.02232    0.14511    9.77801
216529.257253    0.00000    0.03278   -0.03278   -0.01116    0.16743    9.80033
216529.267253    0.00000    0.03278    0.03278    0.00000    0.16743    9.76685
216529.277253    0.03278    0.06557   -0.03278    0.01116    0.15627    9.78917
216529.287253   -0.03278    0.00000    0.03278    0.00000    0.15627    9.77801
216529.297252    0.03278    0.00000    0.00000    0.00000    0.15627    9.77801
216529.307252    0.03278    0.03278    0.03278    0.00000    0.15627    9.77801
216529.317252    0.00000    0.06557   -0.03278    0.01116    0.15627    9.77801
216529.327252    0.00000    0.06557    0.00000    0.01116    0.14511    9.76685
216529.337252    0.03278   -0.03278   -0.03278    0.00000    0.14511    9.76685
216529.347252    0.00000    0.00000    0.00000    0.01116    0.14511    9.78917
216529.357252    0.00000    0.06557    0.03278    0.02232    0.13395    9.76685
216529.367252    0.03278    0.09835    0.00000    0.02232    0.13395    9.78917
216529.377251    0.03278    0.00000    0.03278    0.04465    0.15627    9.78917
216529.387251    0.03278   -0.06557   -0.03278    0.03349    0.12278    9.78917
216529.397251    0.03278    0.00000    0.00000    0.02232    0.14511    9.77801
216529.407251    0.00000    0.03278    0.00000    0.02232    0.13395    9.80033
216529.417251    0.00000    0.00000    0.00000    0.03349    0.13395    9.78917
216529.427251    0.03278   -0.06557    0.03278   -0.01116    0.13395    9.77801
216529.437250    0.03278   -0.03278    0.00000    0.02232    0.13395    9.77801
216529.447250    0.03278    0.00000    0.03278    0.01116    0.13395    9.76685
216529.457250    0.00000    0.06557   -0.03278    0.01116    0.10046    9.77801
216529.467250    0.00000    0.00000    0.00000    0.00000    0.12278    9.77801
216529.477250   -0.03278    0.00000    0.00000    0.00000    0.11162    9.77801
216529.487250   -0.03278    0.00000   -0.03278    0.02232    0.12278    9.78917
216529.497250   -0.09835    0.06557    0.00000    0.02232    0.13395    9.77801
216529.507249   -0.09835    0.03278    0.00000    0.03349    0.14511    9.81149
216529.517249   -0.06557    0.00000    0.00000    0.02232    0.16743    9.77801
216529.527249   -0.06557   -0.09835    0.00000    0.03349    0.15627    9.77801
216529.537249    0.00000   -0.06557    0.00000    0.01116    0.17859    9.77801
216529.547249   -0.03278    0.03278    0.00000    0.01116    0.17859    9.78917
216529.557249   -0.03278    0.03278    0.00000    0.02232    0.17859    9.80033
216529.567249   -0.03278   -0.06557    0.00000    0.01116    0.16743    9.81149
216529.577248   -0.06557   -0.06557    0.03278    0.01116    0.16743    9.83382
216529.587248   -0.03278    0.00000    0.03278    0.01116    0.18976    9.80033
216529.597248    0.00000    0.00000    0.00000    0.01116    0.18976    9.77801
216529.607248    0.00000   -0.03278    0.03278    0.00000    0.20092    9.77801
216529.617248    0.00000   -0.06557   -0.03278   -0.01116    0.18976    9.77801
216529.627248    0.03278   -0.03278    0.00000    0.00000    0.18976    9.77801
216529.637248    0.06557    0.03278    0.00000   -0.01116    0.17859    9.77801
216529.647247    0.09835    0.06557   -0.03278    0.02232    0.16743    9.78917
216529.657247    0.09835   -0.03278   -0.03278   -0.01116    0.15627    9.77801
216529.667247    0.03278   -0.03278    0.00000    0.01116    0.13395    9.77801
216529.677247    0.06557    0.00000    0.00000    0.01116    0.13395    9.77801
216529.687247    0.03278    0.09835   -0.03278    0.01116    0.13395    9.77801
216529.697247    0.00000    0.06557   -0.03278    0.03349    0.13395    9.77801
216529.707246    0.00000   -0.03278   -0.03278    0.03349    0.12278    9.78917
216529.717246   -0.03278   -0.06557    0.00000    0.03349    0.14511    9.78917
216529.727246    0.03278   -0.03278    0.00000    0.03349    0.13395    9.78917
216529.737246    0.03278    0.03278    0.00000    0.03349    0.13395    9.78917
216529.747246    0.00000    0.00000    0.00000    0.02232    0.12278    9.77801
216529.757246    0.00000   -0.09835    0.00000    0.01116    0.11162    9.78917
216529.767246    0.00000   -0.06557    0.00000    0.00000    0.12278    9.80033
216529.777245   -0.06557    0.00000   -0.03278    0.00000    0.12278    9.81149
216529.787245   -0.09835    0.00000   -0.03278    0.00000    0.12278    9.78917
216529.797245   -0.03278   -0.03278    0.00000   -0.01116    0.14511    9.77801
216529.807245   -0.06557   -0.06557    0.00000   -0.01116    0.14511    9.78917
216529.817245   -0.03278    0.03278    0.00000    0.01116    0.15627    9.76685
216529.827245    0.00000    0.13114   -0.03278    0.00000    0.13395    9.80033
216529.837245   -0.06557    0.03278    0.03278    0.03349    0.16743    9.77801
216529.847244   -0.06557   -0.06557    0.00000    0.00000    0.14511    9.80033
216529.857244   -0.03278   -0.06557    0.03278    0.01116    0.14511    9.76685
216529.867244   -0.03278    0.00000    0.00000    0.00000    0.15627    9.78917
216529.877244   -0.06557    0.03278    0.03278   -0.01116    0.16743    9.76685
216529.887244   -0.03278    0.00000    0.00000   -0.01116    0.16743    9.76685
216529.897244   -0.06557   -0.03278    0.03278    0.01116    0.17859    9.76685
216529.907244    0.00000   -0.03278    0.00000    0.01116    0.17859    9.78917
216529.917243   -0.03278    0.03278    0.00000    0.02232    0.18976    9.78917
216529.927243    0.03278    0.06557    0.03278    0.00000    0.17859    9.77801
216529.937243    0.03278   -0.03278    0.00000    0.00000    0.18976    9.77801
216529.947243    0.03278   -0.03278   -0.03278    0.01116    0.17859    9.77801
216529.957243    0.03278    0.03278    0.03278    0.00000    0.16743    9.78917
216529.967243    0.03278    0.06557   -0.03278   -0.01116    0.17859    9.80033
216529.977243    0.00000    0.00000    0.03278    0.01116    0.16743    9.77801
216529.987242    0.00000   -0.03278    0.00000    0.00000    0.17859    9.77801
216529.997242    0.03278    0.00000    0.00000   -0.01116    0.17859    9.77801
216530.007253    0.03278    0.06557   -0.03278    0.01116    0.16743    9.77801
216530.017253    0.03278    0.09835   -0.03278    0.00000    0.16743    9.78917
216530.027252    0.03278    0.03278   -0.03278    0.00000    0.16743    9.81149
216530.037252    0.03278    0.00000    0.00000    0.01116    0.13395    9.81149
216530.047252    0.00000   -0.03278   -0.03278    0.00000    0.13395    9.81149
216530.057252    0.00000    0.06557    0.00000    0.00000    0.14511    9.78917
216530.067252    0.00000    0.06557   -0.03278    0.00000    0.16743    9.76685
216530.077252    0.03278    0.03278    0.00000    0.02232    0.13395    9.80033
216530.087252    0.00000    0.00000   -0.03278    0.01116    0.15627    9.77801
216530.097252    0.03278    0.03278    0.00000    0.02232    0.14511    9.80033
216530.107251    0.03278    0.09835    0.03278    0.04465    0.13395    9.78917
216530.117251    0.03278    0.00000   -0.03278    0.02232    0.13395    9.80033
216530.127251    0.00000   -0.06557    0.00000    0.04465    0.13395    9.77801
216530.137251    0.03278   -0.06557    0.00000    0.02232    0.12278    9.77801
216530.147251   -0.03278    0.00000    0.00000    0.02232    0.12278    9.77801
216530.157251    0.00000    0.06557    0.03278    0.02232    0.12278    9.75568
216530.167250    0.00000   -0.03278    0.03278    0.03349    0.13395    9.77801
216530.177250    0.00000   -0.06557    0.03278    0.02232    0.13395    9.76685
216530.187250    0.03278    0.00000    0.00000    0.01116    0.13395    9.77801
216530.197250    0.00000    0.03278    0.00000    0.02232    0.12278    9.75568
216530.207250   -0.03278    0.03278    0.00000    0.01116    0.13395    9.77801
216530.217250   -0.03278   -0.03278   -0.03278    0.03349    0.13395    9.76685
216530.227250   -0.03278   -0.03278    0.00000    0.03349    0.13395    9.77801
216530.237249   -0.09835    0.00000    0.00000    0.04465    0.14511    9.78917
216530.247249   -0.06557    0.00000    0.00000    0.02232    0.14511    9.77801
216530.257249   -0.03278   -0.03278    0.03278    0.02232    0.16743    9.78917
216530.267249   -0.03278   -0.06557    0.03278    0.02232    0.16743    9.76685
216530.277249    0.00000   -0.03278    0.00000    0.01116    0.18976    9.80033
216530.287249    0.00000    0.00000    0.00000    0.03349    0.17859    9.77801
216530.297249    0.00000    0.03278    0.03278    0.00000    0.16743    9.80033
216530.307248    0.00000   -0.06557    0.03278    0.00000    0.16743    9.81149
216530.317248    0.00000   -0.09835   -0.03278    0.02232    0.15627    9.80033
216530.327248   -0.03278   -0.03278    0.00000   -0.01116    0.16743    9.80033
216530.337248   -0.03278    0.03278    0.00000   -0.01116    0.16743    9.78917
216530.347248   -0.03278    0.00000   -0.03278   -0.02232    0.18976    9.78917
216530.357248   -0.03278   -0.03278    0.00000   -0.02232    0.18976    9.77801
216530.367248    0.03278    0.00000    0.00000   -0.02232    0.18976    9.78917
216530.377247    0.00000    0.03278   -0.03278   -0.02232    0.17859    9.78917
216530.387247    0.03278    0.06557    0.00000    0.01116    0.15627    9.78917
216530.397247    0.06557    0.06557   -0.03278    0.01116    0.16743    9.77801
216530.407247    0.06557   -0.03278    0.00000    0.02232    0.16743    9.77801
216530.417247    0.06557    0.00000    0.03278    0.01116    0.14511    9.78917
216530.427247    0.00000    0.03278   -0.03278    0.03349    0.14511    9.78917
216530.437247   -0.03278    0.03278   -0.03278    0.02232    0.14511    9.80033
216530.447246    0.03278    0.00000    0.00000    0.01116    0.15627    9.77801
216530.457246    0.00000   -0.06557    0.00000    0.00000    0.14511    9.77801
216530.467246    0.00000    0.00000    0.00000    0.02232    0.15627    9.76685
216530.477246    0.03278    0.03278    0.03278    0.00000    0.15627    9.77801
216530.487246    0.06557    0.03278    0.03278   -0.01116    0.14511    9.77801
216530.497246    0.03278    0.00000    0.03278    0.02232    0.12278    9.77801
216530.507245    0.03278   -0.06557   -0.03278    0.01116    0.12278    9.78917
216530.517245    0.03278    0.03278    0.03278    0.01116    0.12278    9.78917
216530.527245   -0.03278    0.06557    0.00000    0.00000    0.12278    9.78917
216530.537245   -0.03278    0.03278    0.00000   -0.01116    0.13395    9.77801
216530.547245   -0.06557   -0.03278    0.00000    0.02232    0.13395    9.78917
216530.557245   -0.03278    0.03278    0.03278    0.01116    0.14511    9.76685
216530.567245    0.00000    0.06557    0.00000    0.03349    0.15627    9.77801
216530.577244   -0.03278    0.09835    0.00000    0.04465    0.15627    9.80033
216530.587244    0.00000    0.00000    0.00000    0.03349    0.15627    9.77801
216530.597244    0.00000   -0.03278    0.03278    0.02232    0.13395    9.80033
216530.607244    0.00000    0.00000    0.00000    0.03349    0.14511    9.78917
216530.617244   -0.03278    0.06557    0.03278    0.02232    0.12278    9.80033
216530.627244    0.00000    0.00000   -0.03278    0.02232    0.13395    9.77801
216530.637243   -0.06557   -0.06557    0.00000    0.02232    0.13395    9.78917
216530.647243   -0.03278   -0.03278    0.03278    0.01116    0.15627    9.77801
216530.657243   -0.03278    0.00000    0.03278    0.02232    0.16743    9.77801
216530.667243   -0.06557    0.03278    0.03278    0.02232    0.16743    9.77801
216530.677243    0.03278    0.00000    0.00000    0.00000    0.17859    9.77801
216530.687243    0.00000   -0.06557    0.00000    0.01116    0.15627    9.77801
216530.697243    0.03278   -0.03278    0.00000    0.01116    0.16743    9.80033
216530.707242    0.03278    0.06557    0.00000    0.01116    0.14511    9.78917
216530.717242    0.00000    0.03278    0.03278    0.00000    0.16743    9.78917
216530.727242   -0.03278   -0.03278    0.00000    0.00000    0.15627    9.78917
216530.737242    0.00000   -0.06557   -0.03278    0.00000    0.16743    9.78917
216530.747242   -0.03278    0.00000   -0.03278    0.01116    0.16743    9.78917
216530.757242    0.00000    0.03278    0.00000    0.02232    0.16743    9.78917
216530.767242    0.03278    0.00000    0.00000    0.00000    0.16743    9.78917
216530.777242    0.03278   -0.03278   -0.03278    0.02232    0.15627    9.78917
216530.787241    0.06557   -0.03278    0.03278   -0.01116    0.17859    9.77801
216530.797241    0.03278    0.06557    0.00000   -0.01116    0.15627    9.78917
216530.807241    0.03278    0.06557    0.00000   -0.01116    0.15627    9.78917
216530.817241    0.00000   -0.03278    0.00000    0.00000    0.13395    9.77801
216530.827241    0.00000   -0.03278   -0.03278    0.00000    0.13395    9.80033
216530.837241    0.00000    0.00000    0.00000    0.03349    0.13395    9.78917
216530.847240   -0.03278    0.03278   -0.03278    0.01116    0.14511    9.78917
216530.857240   -0.03278    0.06557    0.00000    0.01116    0.16743    9.78917
216530.867240    0.00000   -0.03278    0.00000    0.02232    0.15627    9.80033
216530.877240    0.03278   -0.03278   -0.03278    0.02232    0.16743    9.76685
216530.887240    0.03278    0.03278   -0.03278    0.00000    0.16743    9.77801
216530.897240    0.03278    0.06557    0.00000    0.01116    0.14511    9.78917
216530.907240    0.03278    0.00000   -0.03278    0.01116    0.14511    9.78917
216530.917239    0.00000   -0.03278    0.00000    0.02232    0.14511    9.78917
216530.927239    0.00000    0.00000    0.00000    0.00000    0.13395    9.78917
216530.937239    0.00000    0.06557    0.00000    0.03349    0.13395    9.77801
216530.947239   -0.03278    0.03278    0.00000    0.02232    0.14511    9.77801
216530.957239   -0.03278   -0.03278    0.00000    0.02232    0.15627    9.78917
216530.967239    0.03278   -0.06557    0.00000    0.03349    0.15627    9.76685
216530.977239    0.00000    0.00000    0.03278    0.02232    0.14511    9.78917
216530.987238    0.00000    0.06557    0.00000    0.02232    0.16743    9.77801
216530.997238    0.00000    0.00000   -0.03278    0.01116    0.14511    9.77801
216531.007249    0.00000   -0.03278    0.03278    0.01116    0.15627    9.80033
216531.017249    0.00000   -0.03278    0.00000    0.01116    0.14511    9.78917
216531.027249   -0.03278    0.03278    0.03278    0.02232    0.14511    9.80033
216531.037249   -0.06557    0.06557   -0.03278    0.01116    0.14511    9.78917
216531.047248   -0.03278    0.00000    0.00000    0.00000    0.15627    9.80033
216531.057248   -0.03278   -0.06557    0.00000    0.01116    0.15627    9.78917
216531.067248    0.00000   -0.03278    0.00000    0.02232    0.16743    9.77801
216531.077248    0.00000    0.03278    0.03278    0.01116    0.15627    9.78917
216531.087248    0.00000    0.03278    0.00000    0.02232    0.15627    9.78917
216531.097248    0.03278    0.00000   -0.03278    0.01116    0.15627    9.77801
216531.107247    0.00000   -0.03278    0.00000    0.01116    0.14511    9.77801
216531.117247   -0.03278    0.00000   -0.03278    0.01116    0.14511    9.78917
216531.127247    0.00000    0.06557    0.00000   -0.01116    0.15627    9.80033
216531.137247    0.00000    0.03278    0.00000    0.00000    0.16743    9.78917
216531.147247    0.00000   -0.03278    0.00000    0.01116    0.15627    9.77801
216531.157247    0.00000   -0.03278    0.00000    0.01116    0.15627    9.78917
216531.167247    0.00000    0.00000   -0.03278    0.00000    0.15627    9.77801
216531.177246    0.00000    0.06557    0.00000    0.01116    0.15627    9.78917
216531.187246    0.03278   -0.03278   -0.03278    0.01116    0.14511    9.80033
216531.197246    0.03278   -0.03278    0.03278    0.01116    0.15627    9.76685
216531.207246    0.00000    0.00000   -0.03278    0.00000    0.14511    9.78917
216531.217246    0.00000    0.06557    0.00000    0.03349    0.15627    9.78917
216531.227246   -0.03278    0.00000    0.00000    0.02232    0.14511    9.80033
216531.237246   -0.03278   -0.03278   -0.03278    0.01116    0.16743    9.78917
216531.247245    0.00000   -0.06557    0.03278   -0.01116    0.14511    9.78917
216531.257245    0.00000    0.03278   -0.03278    0.03349    0.15627    9.78917
216531.267245    0.03278    0.06557   -0.03278    0.03349    0.15627    9.78917
216531.277245    0.03278    0.03278    0.00000    0.02232    0.14511    9.78917
216531.287245    0.03278   -0.09835    0.00000    0.02232    0.15627    9.77801
216531.297245    0.00000   -0.03278    0.00000    0.02232    0.13395    9.80033
216531.307245    0.03278    0.06557    0.00000    0.02232    0.14511    9.78917
216531.317244    0.00000    0.03278    0.03278    0.03349    0.13395    9.77801
216531.327244    0.00000   -0.03278    0.00000    0.01116    0.14511    9.76685
216531.337244    0.00000   -0.06557    0.00000    0.02232    0.14511    9.77801
216531.347244   -0.03278    0.00000    0.00000    0.01116    0.14511    9.76685
216531.357244    0.00000    0.06557    0.03278    0.00000    0.15627    9.76685
216531.367244    0.00000    0.06557    0.03278    0.00000    0.14511    9.78917
216531.377244    0.00000   -0.06557    0.03278    0.01116    0.14511    9.77801
216531.387243    0.00000   -0.03278    0.00000    0.01116    0.14511    9.78917
216531.397243    0.03278    0.03278    0.03278    0.00000    0.14511    9.78917
216531.407243   -0.03278    0.06557    0.00000    0.02232    0.13395    9.78917
216531.417243    0.00000    0.03278    0.03278    0.00000    0.15627    9.80033
216531.427243    0.00000   -0.09835   -0.03278    0.01116    0.16743    9.78917
216531.437243    0.00000   -0.06557    0.00000    0.00000    0.15627    9.80033
216531.447243   -0.03278    0.03278    0.00000    0.02232    0.16743    9.77801
216531.457242    0.00000    0.03278    0.00000   -0.01116    0.16743    9.80033
216531.467242    0.00000    0.00000    0.03278    0.01116    0.15627    9.78917
216531.477242    0.03278   -0.03278    0.00000    0.01116    0.15627    9.80033
216531.487242   -0.03278   -0.03278    0.03278    0.01116    0.15627    9.78917
216531.497242    0.00000    0.03278    0.00000   -0.01116    0.14511    9.78917
216531.507242    0.00000    0.03278    0.00000    0.02232    0.14511    9.77801
216531.517241    0.00000    0.00000    0.00000    0.00000    0.16743    9.77801
216531.527241   -0.03278   -0.03278    0.00000   -0.02232    0.14511    9.77801
216531.537241   -0.03278    0.06557    0.00000    0.02232    0.14511    9.76685
216531.547241    0.00000    0.03278    0.00000    0.01116    0.14511    9.78917
216531.557241    0.00000    0.00000    0.00000    0.03349    0.15627    9.77801
216531.567241    0.03278   -0.06557    0.00000    0.02232    0.15627    9.78917
216531.577241    0.00000    0.00000    0.00000    0.03349    0.15627    9.78917
216531.587240    0.03278    0.03278    0.03278    0.02232    0.15627    9.78917
216531.597240    0.00000    0.03278    0.00000    0.03349    0.14511    9.78917
216531.607240    0.00000    0.00000    0.00000    0.01116    0.14511    9.77801
216531.617240    0.03278   -0.03278    0.00000    0.02232    0.14511    9.78917
216531.627240    0.00000    0.00000   -0.03278   -0.01116    0.13395    9.76685
216531.637240    0.00000    0.06557    0.03278    0.02232    0.13395    9.80033
216531.647240    0.00000    0.00000    0.03278    0.02232    0.15627    9.77801
216531.657239    0.00000   -0.03278    0.03278    0.00000    0.14511    9.77801
216531.667239   -0.03278   -0.06557    0.00000   -0.01116    0.14511    9.77801
216531.677239   -0.03278    0.00000   -0.03278    0.03349    0.15627    9.77801
216531.687239    0.00000    0.06557   -0.03278    0.01116    0.14511    9.78917
216531.697239    0.00000    0.03278    0.00000    0.02232    0.14511    9.77801
216531.707239    0.00000   -0.06557    0.00000    0.01116    0.15627    9.78917
216531.717238   -0.03278    0.00000    0.00000    0.01116    0.15627    9.78917
216531.727238    0.00000    0.06557    0.03278    0.01116    0.16743    9.81149
216531.737238    0.00000    0.03278    0.00000    0.02232    0.15627    9.78917
216531.747238    0.00000   -0.06557    0.00000    0.00000    0.15627    9.78917
216531.757238    0.00000   -0.06557    0.00000    0.02232    0.15627    9.80033
216531.767238    0.00000    0.03278    0.00000    0.01116    0.15627    9.78917
216531.777238    0.03278    0.06557    0.00000   -0.01116    0.15627    9.78917
216531.787237    0.03278    0.00000    0.03278    0.01116    0.15627    9.76685
216531.797237    0.03278   -0.06557    0.00000    0.01116    0.14511    9.78917
216531.807237    0.03278   -0.03278    0.00000    0.01116    0.16743    9.77801
216531.817237    0.00000    0.03278    0.03278    0.02232    0.14511    9.78917
216531.827237    0.00000    0.03278    0.00000    0.02232    0.14511    9.77801
216531.837237    0.00000    0.03278    0.03278    0.01116    0.14511    9.77801
216531.847237    0.00000    0.00000   -0.03278    0.01116    0.15627    9.78917
216531.857236    0.03278    0.00000    0.00000    0.02232    0.15627    9.78917
216531.867236    0.00000    0.03278    0.00000    0.01116    0.13395    9.80033
216531.877236   -0.03278    0.03278    0.00000    0.02232    0.14511    9.76685
216531.887236    0.00000   -0.03278    0.00000    0.02232    0.14511    9.77801
216531.897236   -0.03278    0.00000    0.00000    0.03349    0.15627    9.77801
216531.907236    0.00000    0.03278   -0.03278    0.01116    0.13395    9.80033
216531.917236    0.00000    0.06557    0.03278    0.01116    0.15627    9.77801
216531.927235    0.03278    0.03278   -0.03278    0.02232    0.15627    9.77801
216531.937235   -0.03278   -0.03278   -0.03278    0.01116    0.15627    9.78917
216531.947235    0.03278   -0.06557    0.00000    0.01116    0.15627    9.78917
216531.957235    0.00000    0.03278    0.00000    0.02232    0.13395    9.78917
216531.967235    0.00000    0.00000   -0.03278    0.01116    0.15627    9.77801
216531.977235    0.00000   -0.03278    0.00000    0.00000    0.14511    9.78917
216531.987235    0.00000   -0.06557    0.03278    0.00000    0.16743    9.78917
216531.997234    0.00000    0.00000    0.00000   -0.01116    0.14511    9.80033
216532.007245    0.00000    0.03278   -0.03278    0.01116    0.16743    9.77801
216532.017245    0.00000    0.03278    0.00000    0.02232    0.14511    9.77801
216532.027245    0.00000   -0.03278   -0.03278    0.00000    0.14511    9.78917
216532.037245    0.00000   -0.06557    0.00000    0.01116    0.14511    9.78917
216532.047245    0.00000    0.00000    0.00000    0.00000    0.14511    9.77801
216532.057244    0.03278    0.03278    0.03278    0.00000    0.13395    9.76685
216532.067244    0.00000    0.00000    0.00000    0.00000    0.15627    9.78917
216532.077244   -0.03278   -0.03278    0.03278    0.00000    0.14511    9.78917
216532.087244   -0.03278   -0.03278   -0.03278    0.01116    0.15627    9.78917
216532.097244   -0.03278    0.03278    0.00000    0.01116    0.15627    9.80033
216532.107244    0.00000    0.03278    0.00000    0.02232    0.15627    9.77801
216532.117244    0.00000   -0.03278    0.00000    0.01116    0.14511    9.78917
216532.127243    0.00000   -0.03278   -0.03278    0.02232    0.15627    9.76685
216532.137243    0.00000    0.00000    0.00000    0.00000    0.14511    9.77801
216532.147243    0.00000    0.06557    0.00000    0.01116    0.15627    9.77801
216532.157243    0.00000    0.03278    0.00000   -0.01116    0.14511    9.78917
216532.167243    0.00000   -0.06557    0.00000    0.00000    0.14511    9.77801
216532.177243   -0.03278   -0.03278    0.03278   -0.01116    0.14511    9.78917
216532.187243   -0.03278    0.03278    0.00000    0.01116    0.15627    9.80033
216532.197242    0.00000    0.06557   -0.03278    0.02232    0.15627    9.80033
216532.207242    0.00000   -0.03278    0.00000    0.01116    0.14511    9.80033
216532.217242    0.03278   -0.06557    0.00000    0.02232    0.16743    9.77801
216532.227242    0.00000    0.00000    0.00000    0.01116    0.15627    9.78917
216532.237242    0.00000    0.03278    0.00000    0.03349    0.15627    9.77801
216532.247242    0.00000    0.03278    0.00000    0.03349    0.14511    9.80033
216532.257241    0.00000   -0.03278    0.03278    0.00000    0.15627    9.78917
216532.267241    0.00000   -0.03278    0.03278    0.01116    0.15627    9.80033
216532.277241    0.00000    0.00000    0.00000    0.02232    0.16743    9.81149
216532.287241    0.03278    0.03278    0.00000   -0.01116    0.16743    9.76685
216532.297241    0.00000    0.03278    0.00000    0.02232    0.15627    9.78917
216532.307241    0.00000   -0.06557   -0.03278    0.00000    0.15627    9.78917
216532.317241   -0.03278   -0.06557    0.00000    0.01116    0.14511    9.80033
216532.327240    0.03278    0.03278    0.00000    0.02232    0.16743    9.78917
216532.337240    0.03278    0.06557    0.00000    0.02232    0.15627    9.80033
216532.347240    0.00000    0.03278    0.00000    0.03349    0.14511    9.78917
216532.357240    0.00000   -0.03278   -0.03278    0.02232    0.15627    9.76685
216532.367240   -0.03278   -0.03278    0.03278    0.00000    0.14511    9.77801
216532.377240    0.00000    0.03278    0.00000    0.00000    0.14511    9.76685
216532.387240    0.00000    0.03278    0.00000    0.00000    0.13395    9.77801
216532.397239    0.00000   -0.06557    0.00000    0.00000    0.16743    9.76685
216532.407239    0.00000   -0.03278   -0.03278   -0.01116    0.15627    9.76685
216532.417239    0.00000    0.00000    0.00000    0.00000    0.15627    9.76685
216532.427239    0.00000    0.09835    0.00000   -0.01116    0.13395    9.76685
216532.437239    0.03278    0.03278    0.00000    0.01116    0.14511    9.78917
216532.447239    0.00000   -0.03278   -0.03278    0.03349    0.13395    9.78917
216532.457239   -0.03278   -0.06557    0.03278    0.02232    0.14511    9.81149
216532.467238    0.00000    0.00000    0.00000    0.01116    0.15627    9.80033
216532.477238    0.00000    0.03278   -0.03278    0.02232    0.15627    9.82266
216532.487238    0.00000   -0.03278    0.00000    0.01116    0.15627    9.81149
216532.497238    0.00000   -0.09835    0.00000    0.01116    0.15627    9.81149
216532.507238    0.00000   -0.03278    0.00000   -0.01116    0.14511    9.80033
216532.517238    0.03278    0.03278    0.03278   -0.01116    0.15627    9.78917
216532.527238    0.03278    0.03278    0.03278    0.00000    0.13395    9.77801
216532.537237    0.00000   -0.03278    0.00000    0.01116    0.14511    9.77801
216532.547237   -0.03278   -0.03278    0.00000   -0.01116    0.12278    9.78917
216532.557237   -0.03278    0.03278    0.00000    0.00000    0.13395    9.76685
216532.567237   -0.03278    0.09835    0.00000   -0.01116    0.14511    9.77801
216532.577237   -0.03278    0.03278    0.00000    0.00000    0.14511    9.78917
216532.587237   -0.06557   -0.06557    0.00000    0.02232    0.14511    9.76685
216532.597236   -0.03278    0.00000    0.00000    0.00000    0.16743    9.75568
216532.607236    0.00000    0.03278    0.00000    0.00000    0.16743    9.76685
216532.617236   -0.03278    0.09835    0.00000    0.01116    0.17859    9.77801
216532.627236    0.03278    0.00000   -0.03278    0.02232    0.17859    9.75568
216532.637236    0.00000   -0.03278    0.00000    0.01116    0.16743    9.78917
216532.647236    0.00000    0.00000    0.00000    0.01116    0.15627    9.77801
216532.657236    0.00000    0.00000   -0.03278    0.01116    0.14511    9.81149
216532.667236    0.00000    0.03278    0.00000    0.01116    0.15627    9.78917
216532.677235   -0.03278   -0.06557    0.00000    0.00000    0.14511    9.78917
216532.687235   -0.03278   -0.03278    0.00000    0.01116    0.16743    9.77801
216532.697235    0.03278    0.00000    0.00000   -0.01116    0.16743    9.78917
216532.707235    0.00000    0.06557    0.00000   -0.01116    0.17859    9.78917
216532.717235    0.03278    0.03278    0.00000    0.00000    0.16743    9.78917
216532.727235    0.03278    0.00000   -0.03278    0.01116    0.15627    9.77801
216532.737234    0.03278    0.00000    0.00000    0.01116    0.14511    9.78917
216532.747234    0.00000    0.06557    0.00000    0.01116    0.12278    9.81149
216532.757234    0.03278    0.09835    0.00000    0.02232    0.15627    9.80033
216532.767234    0.00000    0.03278    0.00000    0.02232    0.14511    9.80033
216532.777234   -0.03278   -0.03278    0.00000    0.05581    0.16743    9.78917
216532.787234   -0.03278    0.00000    0.03278    0.03349    0.15627    9.78917
216532.797234   -0.03278    0.03278    0.03278    0.03349    0.16743    9.78917
216532.807233    0.03278    0.03278    0.00000    0.05581    0.16743    9.77801
216532.817233    0.03278   -0.06557    0.00000    0.05581    0.16743    9.78917
216532.827233    0.03278   -0.09835    0.00000    0.01116    0.16743    9.75568
216532.837233    0.03278    0.00000    0.00000    0.03349    0.15627    9.77801
216532.847233    0.03278    0.00000    0.00000    0.01116    0.13395    9.80033
216532.857233   -0.03278    0.00000   -0.03278    0.02232    0.13395    9.77801
216532.867233   -0.03278   -0.09835    0.00000    0.01116    0.15627    9.77801
216532.877232   -0.03278   -0.06557   -0.03278    0.02232    0.14511    9.76685
216532.887232   -0.03278    0.03278   -0.03278    0.00000    0.15627    9.77801
216532.897232   -0.03278    0.03278   -0.03278    0.01116    0.16743    9.73336
216532.907232    0.00000   -0.03278    0.00000    0.00000    0.16743    9.75568
216532.917232    0.03278   -0.06557    0.00000    0.00000    0.15627    9.76685
216532.927232    0.03278    0.00000    0.00000   -0.01116    0.14511    9.77801
216532.937232    0.06557    0.06557    0.00000    0.02232    0.13395    9.77801
216532.947231    0.03278    0.03278    0.00000    0.00000    0.12278    9.78917
216532.957231    0.00000   -0.06557   -0.03278    0.01116    0.13395    9.80033
216532.967231    0.00000   -0.06557    0.00000    0.00000    0.14511    9.78917
216532.977231   -0.09835    0.00000    0.00000    0.00000    0.14511    9.78917
216532.987231    0.00000    0.00000    0.00000   -0.01116    0.15627    9.77801
216532.997231    0.00000   -0.03278    0.00000   -0.01116    0.16743    9.81149
216533.007241    0.03278   -0.06557    0.00000    0.01116    0.15627    9.78917
216533.017241    0.06557   -0.03278    0.00000   -0.01116    0.14511    9.81149
216533.027241    0.03278    0.03278    0.03278   -0.02232    0.14511    9.81149
216533.037241    0.00000    0.06557    0.00000   -0.02232    0.14511    9.80033
216533.047241   -0.03278    0.00000    0.00000   -0.02232    0.13395    9.78917
216533.057240   -0.03278    0.00000   -0.03278   -0.04465    0.14511    9.76685
216533.067240   -0.03278    0.09835    0.00000    0.02232    0.13395    9.80033
216533.077240   -0.03278    0.09835    0.00000    0.04465    0.14511    9.77801
216533.087240   -0.06557    0.03278    0.00000    0.04465    0.15627    9.80033
216533.097240    0.00000   -0.03278   -0.03278    0.05581    0.16743    9.78917
216533.107240    0.00000   -0.06557    0.00000    0.03349    0.14511    9.77801
216533.117240    0.00000    0.03278   -0.03278    0.00000    0.15627    9.75568
216533.127239    0.00000    0.06557    0.03278    0.00000    0.17859    9.77801
216533.137239    0.00000    0.00000   -0.03278    0.02232    0.15627    9.77801
216533.147239    0.00000    0.00000    0.00000    0.02232    0.16743    9.78917
216533.157239    0.00000    0.00000    0.00000    0.03349    0.14511    9.80033
216533.167239    0.00000    0.03278   -0.03278    0.03349    0.15627    9.77801
216533.177239    0.00000    0.00000    0.03278    0.01116    0.14511    9.80033
216533.187239    0.00000   -0.03278    0.00000    0.03349    0.15627    9.76685
216533.197238    0.00000   -0.03278    0.00000    0.02232    0.14511    9.78917
216533.207238    0.00000    0.06557   -0.03278    0.02232    0.14511    9.77801
216533.217238    0.00000    0.06557   -0.03278    0.02232    0.14511    9.78917
216533.227238    0.00000    0.00000    0.00000    0.03349    0.14511    9.80033
216533.237238    0.03278   -0.06557    0.00000    0.04465    0.15627    9.78917
216533.247238    0.00000   -0.06557    0.00000    0.03349    0.15627    9.77801
216533.257238    0.03278    0.03278    0.00000    0.02232    0.16743    9.76685
216533.267237    0.03278    0.03278    0.00000    0.02232    0.15627    9.80033
216533.277237    0.03278   -0.03278    0.00000    0.01116    0.14511    9.78917
216533.287237    0.00000   -0.09835    0.03278    0.02232    0.14511    9.80033
216533.297237    0.00000   -0.06557    0.00000    0.00000    0.14511    9.80033
216533.307237   -0.03278    0.00000    0.00000   -0.01116    0.14511    9.80033
216533.317237   -0.03278    0.00000    0.00000    0.00000    0.14511    9.78917
216533.327237    0.00000   -0.03278    0.03278   -0.02232    0.14511    9.77801
216533.337236    0.00000   -0.03278   -0.03278   -0.02232    0.15627    9.78917
216533.347236    0.03278    0.00000    0.00000   -0.02232    0.16743    9.80033
216533.357236    0.00000    0.06557    0.00000    0.00000    0.14511    9.80033
216533.367236    0.03278   -0.03278   -0.03278    0.02232    0.14511    9.80033
216533.377236    0.00000   -0.06557    0.00000    0.01116    0.14511    9.78917
216533.387236    0.03278   -0.03278    0.00000   -0.01116    0.14511    9.76685
216533.397235   -0.03278    0.06557   -0.03278    0.01116    0.14511    9.76685
216533.407235   -0.03278    0.06557    0.00000   -0.01116    0.12278    9.77801
216533.417235    0.00000   -0.03278    0.03278   -0.01116    0.14511    9.77801
216533.427235   -0.03278   -0.03278   -0.03278    0.00000    0.16743    9.77801
216533.437235    0.00000    0.03278   -0.03278   -0.01116    0.15627    9.77801
216533.447235    0.00000    0.06557    0.00000    0.00000    0.15627    9.76685
216533.457235    0.03278    0.03278    0.00000   -0.01116    0.15627    9.76685
216533.467234    0.00000    0.00000    0.00000    0.01116    0.15627    9.77801
216533.477234    0.03278    0.00000    0.00000    0.00000    0.15627    9.77801
216533.487234   -0.03278    0.06557   -0.03278    0.02232    0.15627    9.77801
216533.497234    0.00000    0.06557    0.00000    0.02232    0.13395    9.80033
216533.507234    0.00000    0.00000    0.00000    0.02232    0.14511    9.76685
216533.517234   -0.03278    0.00000    0.03278    0.02232    0.14511    9.78917
216533.527234    0.00000    0.00000   -0.03278    0.01116    0.16743    9.77801
216533.537233    0.00000    0.06557    0.00000    0.02232    0.15627    9.80033
216533.547233    0.00000    0.03278    0.00000    0.04465    0.16743    9.78917
216533.557233    0.00000   -0.03278    0.03278    0.02232    0.15627    9.80033
216533.567233    0.03278   -0.06557    0.00000    0.04465    0.14511    9.80033
216533.577233    0.00000   -0.03278    0.03278    0.03349    0.14511    9.78917
216533.587233    0.00000    0.00000    0.03278    0.02232    0.14511    9.80033
216533.597232    0.00000    0.00000    0.03278    0.02232    0.14511    9.77801
216533.607232    0.00000   -0.06557    0.03278    0.03349    0.13395    9.80033
216533.617232    0.00000    0.00000    0.00000    0.03349    0.14511    9.77801
216533.627232    0.00000    0.00000    0.03278    0.04465    0.14511    9.80033
216533.637232    0.00000    0.03278    0.03278    0.01116    0.15627    9.78917
216533.647232    0.03278    0.00000   -0.03278    0.00000    0.14511    9.78917
216533.657232    0.00000   -0.03278    0.03278    0.01116    0.15627    9.77801
216533.667231    0.03278   -0.03278    0.03278    0.01116    0.15627    9.76685
216533.677231    0.00000    0.03278   -0.03278    0.02232    0.14511    9.80033
216533.687231    0.00000    0.03278   -0.03278    0.02232    0.16743    9.77801
216533.697231    0.03278   -0.06557    0.00000   -0.01116    0.13395    9.78917
216533.707231   -0.03278   -0.06557    0.00000    0.01116    0.14511    9.77801
216533.717231    0.00000    0.00000   -0.03278    0.01116    0.15627    9.78917
216533.727231    0.00000    0.06557    0.00000   -0.01116    0.16743    9.77801
216533.737230    0.00000    0.00000    0.00000    0.00000    0.14511    9.78917
216533.747230    0.00000   -0.03278   -0.03278   -0.01116    0.14511    9.77801
216533.757230    0.03278    0.00000   -0.03278   -0.01116    0.14511    9.78917
216533.767230    0.00000    0.03278    0.00000   -0.04465    0.14511    9.78917
216533.777230   -0.03278    0.06557    0.03278   -0.02232    0.15627    9.77801
216533.787230    0.03278    0.00000    0.03278   -0.02232    0.15627    9.80033
216533.797230   -0.03278    0.00000    0.03278   -0.02232    0.15627    9.77801
216533.807229    0.00000    0.03278    0.00000   -0.01116    0.14511    9.78917
216533.817229    0.00000    0.06557    0.00000    0.01116    0.15627    9.78917
216533.827229    0.00000    0.06557    0.00000    0.02232    0.15627    9.78917
216533.837229    0.00000   -0.03278    0.03278    0.00000    0.14511    9.77801
216533.847229    0.00000   -0.03278    0.00000    0.00000    0.14511    9.78917
216533.857229    0.03278    0.03278    0.00000    0.02232    0.14511    9.78917
216533.867229    0.00000    0.06557    0.00000    0.03349    0.15627    9.78917
216533.877228   -0.03278    0.00000    0.00000    0.03349    0.16743    9.78917
216533.887228    0.00000   -0.03278    0.00000    0.03349    0.15627    9.78917
216533.897228    0.00000    0.00000    0.00000    0.02232    0.15627    9.78917
216533.907228   -0.03278    0.03278    0.03278    0.02232    0.15627    9.77801
216533.917228    0.00000    0.00000    0.00000    0.01116    0.16743    9.78917
216533.927228    0.00000   -0.03278    0.03278    0.02232    0.15627    9.78917
216533.937228    0.00000    0.00000    0.03278    0.02232    0.14511    9.77801
216533.947227    0.00000    0.03278    0.00000    0.01116    0.15627    9.78917
216533.957227    0.00000    0.03278    0.00000    0.02232    0.15627    9.77801
216533.967227    0.00000    0.00000    0.00000    0.04465    0.15627    9.78917
216533.977227   -0.03278   -0.06557    0.03278    0.02232    0.15627    9.80033
216533.987227    0.00000   -0.03278    0.00000    0.03349    0.14511    9.78917
216533.997227    0.00000    0.00000    0.00000    0.02232    0.15627    9.77801
216534.007237    0.00000    0.03278   -0.03278    0.02232    0.14511    9.77801
216534.017237    0.00000   -0.03278    0.00000    0.02232    0.15627    9.78917
216534.027237    0.03278   -0.06557    0.00000    0.02232    0.15627    9.76685
216534.037237    0.00000    0.00000    0.03278    0.04465    0.14511    9.78917
216534.047237    0.00000    0.03278    0.00000    0.02232    0.15627    9.77801
216534.057236    0.00000    0.00000    0.00000    0.02232    0.15627    9.77801
216534.067236    0.00000   -0.06557    0.03278    0.01116    0.15627    9.77801
216534.077236   -0.03278   -0.03278    0.00000    0.01116    0.14511    9.80033
216534.087236    0.00000    0.00000    0.00000   -0.01116    0.14511    9.77801
216534.097236    0.03278    0.03278   -0.03278    0.00000    0.14511    9.77801
216534.107236   -0.03278   -0.03278   -0.03278    0.01116    0.13395    9.78917
216534.117236    0.00000   -0.06557    0.00000    0.00000    0.15627    9.77801
216534.127235    0.00000    0.00000    0.03278    0.00000    0.14511    9.80033
216534.137235    0.00000    0.03278   -0.03278    0.02232    0.15627    9.77801
216534.147235    0.00000    0.03278    0.00000    0.00000    0.13395    9.80033
216534.157235    0.00000    0.00000    0.00000    0.01116    0.15627    9.78917
216534.167235   -0.03278   -0.06557    0.00000   -0.01116    0.14511    9.80033
216534.177235   -0.03278    0.00000    0.03278    0.00000    0.14511    9.80033
216534.187235    0.00000    0.03278    0.00000    0.00000    0.14511    9.78917
216534.197234    0.00000    0.00000    0.03278   -0.01116    0.13395    9.78917
216534.207234    0.00000   -0.03278    0.00000    0.00000    0.15627    9.77801
216534.217234    0.00000   -0.03278    0.00000   -0.01116    0.15627    9.80033
216534.227234    0.00000    0.00000    0.00000    0.02232    0.15627    9.77801
216534.237234   -0.03278    0.06557    0.00000    0.02232    0.15627    9.80033
216534.247234    0.00000    0.03278    0.00000    0.01116    0.15627    9.77801
216534.257234    0.00000   -0.03278    0.00000    0.00000    0.15627    9.77801
216534.267233    0.03278    0.00000    0.00000    0.00000    0.15627    9.78917
216534.277233    0.00000    0.06557    0.00000    0.02232    0.15627    9.77801
216534.287233   -0.03278    0.06557   -0.03278    0.02232    0.15627    9.78917
216534.297233   -0.03278    0.00000    0.00000    0.01116    0.14511    9.77801
216534.307233   -0.03278   -0.03278   -0.03278    0.03349    0.15627    9.81149
216534.317233    0.00000    0.03278    0.00000    0.01116    0.16743    9.77801
216534.327233    0.00000    0.06557    0.00000    0.01116    0.15627    9.78917
216534.337232   -0.03278    0.03278    0.00000    0.03349    0.15627    9.78917
216534.347232    0.00000   -0.03278    0.00000    0.00000    0.14511    9.77801
216534.357232    0.00000   -0.06557    0.00000    0.02232    0.16743    9.78917
216534.367232    0.03278    0.03278    0.00000    0.02232    0.15627    9.78917
216534.377232    0.06557    0.06557    0.00000    0.01116    0.14511    9.78917
216534.387232    0.03278    0.00000    0.00000    0.00000    0.14511    9.78917
216534.397232    0.00000   -0.06557    0.00000    0.02232    0.14511    9.78917
216534.407231    0.00000    0.00000    0.00000    0.02232    0.14511    9.77801
216534.417231    0.03278    0.03278    0.00000   -0.01116    0.15627    9.77801
216534.427231    0.00000    0.03278    0.00000    0.01116    0.13395    9.77801
216534.437231   -0.03278   -0.03278    0.00000    0.04465    0.15627    9.77801
216534.447231    0.00000   -0.03278    0.00000   -0.01116    0.14511    9.80033
216534.457231    0.00000    0.00000    0.03278    0.01116    0.14511    9.76685
216534.467230    0.00000    0.03278    0.00000    0.01116    0.13395    9.81149
216534.477230    0.00000    0.00000    0.00000    0.00000    0.15627    9.80033
216534.487230    0.00000   -0.03278    0.00000    0.01116    0.14511    9.78917
216534.497230    0.00000   -0.03278   -0.03278    0.00000    0.16743    9.76685
216534.507230    0.00000    0.00000    0.00000    0.00000    0.15627    9.78917
216534.517230   -0.03278    0.03278   -0.03278    0.00000    0.14511    9.78917
216534.527230    0.00000    0.00000   -0.03278   -0.01116    0.15627    9.76685
216534.537229    0.00000   -0.06557    0.00000    0.00000    0.14511    9.78917
216534.547229    0.00000   -0.03278    0.03278    0.00000    0.14511    9.76685
216534.557229    0.03278    0.03278    0.00000    0.01116    0.16743    9.77801
216534.567229    0.00000    0.00000    0.00000    0.00000    0.14511    9.77801
216534.577229    0.03278   -0.03278    0.00000    0.00000    0.15627    9.78917
216534.587229    0.00000   -0.06557    0.03278    0.02232    0.16743    9.78917
216534.597229    0.00000    0.00000    0.00000    0.00000    0.16743    9.78917
216534.607228    0.00000    0.06557    0.00000    0.01116    0.14511    9.78917
216534.617228    0.00000    0.00000    0.00000    0.00000    0.15627    9.78917
216534.627228    0.03278   -0.06557    0.00000   -0.01116    0.16743    9.78917
216534.637228    0.03278    0.00000    0.00000    0.00000    0.15627    9.77801
216534.647228    0.00000    0.06557   -0.03278    0.00000    0.15627    9.78917
216534.657228    0.00000    0.06557    0.00000    0.01116    0.15627    9.78917
216534.667227    0.03278    0.03278    0.00000    0.00000    0.15627    9.77801
216534.677227    0.00000   -0.03278   -0.03278   -0.01116    0.15627    9.78917
216534.687227    0.00000    0.00000    0.00000    0.01116    0.14511    9.77801
216534.697227    0.03278    0.03278    0.00000    0.02232    0.16743    9.78917
216534.707227    0.03278    0.06557    0.00000    0.02232    0.14511    9.78917
216534.717227    0.00000   -0.03278    0.00000    0.01116    0.15627    9.80033
216534.727227    0.00000   -0.03278   -0.03278    0.01116    0.15627    9.75568
216534.737226    0.03278    0.03278    0.00000    0.03349    0.13395    9.78917
216534.747226    0.00000    0.03278    0.00000    0.02232    0.15627    9.80033
216534.757226    0.03278    0.00000    0.03278    0.01116    0.14511    9.78917
216534.767226   -0.03278   -0.06557    0.00000    0.01116    0.16743    9.77801
216534.777226    0.03278   -0.03278    0.00000    0.02232    0.14511    9.78917
216534.787226    0.00000    0.03278    0.00000    0.02232    0.15627    9.78917
216534.797226    0.00000    0.06557    0.00000    0.01116    0.15627    9.76685
216534.807225    0.00000    0.00000   -0.03278   -0.01116    0.15627    9.78917
216534.817225    0.03278   -0.06557   -0.03278    0.00000    0.14511    9.77801
216534.827225    0.03278    0.00000    0.00000   -0.02232    0.14511    9.78917
216534.837225    0.00000    0.03278    0.03278    0.00000    0.14511    9.77801
216534.847225    0.00000    0.03278    0.00000    0.01116    0.14511    9.78917
216534.857225    0.00000    0.00000    0.03278    0.00000    0.15627    9.78917
216534.867225    0.00000   -0.03278    0.00000    0.01116    0.13395    9.78917
216534.877224   -0.06557    0.03278    0.00000    0.02232    0.14511    9.80033
216534.887224   -0.03278    0.03278    0.03278    0.00000    0.17859    9.78917
216534.897224    0.00000    0.00000    0.00000    0.01116    0.15627    9.80033
216534.907224    0.00000   -0.03278    0.00000    0.03349    0.17859    9.76685
216534.917224    0.00000    0.00000    0.00000    0.02232    0.13395    9.80033
216534.927224    0.03278    0.03278    0.03278    0.02232    0.15627    9.77801
216534.937224   -0.03278    0.06557    0.00000    0.01116    0.15627    9.77801
216534.947223   -0.03278    0.00000    0.00000    0.01116    0.15627    9.78917
216534.957223    0.03278   -0.06557    0.00000    0.00000    0.14511    9.77801
216534.967223   -0.03278    0.03278    0.00000    0.00000    0.15627    9.78917
216534.977223    0.00000    0.06557    0.00000    0.02232    0.15627    9.76685
216534.987223    0.00000    0.00000    0.03278    0.01116    0.16743    9.78917
216534.997223   -0.03278   -0.03278    0.00000    0.04465    0.16743    9.78917
216535.007233    0.00000    0.00000    0.00000    0.01116    0.14511    9.78917
216535.017233   -0.03278    0.03278    0.00000    0.00000    0.16743    9.78917
216535.027233    0.03278    0.06557    0.03278    0.00000    0.15627    9.77801
216535.037233    0.00000    0.00000    0.00000    0.02232    0.15627    9.80033
216535.047233    0.03278   -0.06557    0.00000    0.01116    0.15627    9.77801
216535.057233   -0.03278   -0.03278    0.03278    0.01116    0.14511    9.78917
216535.067233    0.00000    0.03278    0.00000    0.03349    0.14511    9.76685
216535.077232    0.00000    0.03278    0.00000    0.03349    0.14511    9.78917
216535.087232    0.00000   -0.03278    0.00000    0.00000    0.15627    9.77801
216535.097232    0.03278   -0.06557    0.00000    0.01116    0.15627    9.78917
216535.107232    0.00000    0.03278    0.00000    0.00000    0.15627    9.78917
216535.117232    0.00000    0.03278    0.00000    0.02232    0.15627    9.77801
216535.127232    0.03278    0.00000    0.00000    0.03349    0.15627    9.78917
216535.137232    0.03278   -0.03278    0.00000    0.02232    0.14511    9.77801
216535.147231    0.00000   -0.03278    0.00000    0.02232    0.15627    9.78917
216535.157231    0.00000    0.00000    0.00000    0.00000    0.14511    9.77801
216535.167231    0.00000    0.06557    0.00000    0.03349    0.14511    9.78917
216535.177231    0.00000    0.00000    0.00000    0.01116    0.14511    9.78917
216535.187231    0.00000   -0.03278    0.00000    0.00000    0.14511    9.76685
216535.197231    0.00000    0.00000    0.00000    0.00000    0.16743    9.77801
216535.207230    0.00000    0.06557   -0.03278    0.01116    0.13395    9.76685
216535.217230    0.03278    0.03278    0.00000   -0.01116    0.13395    9.78917
216535.227230    0.00000   -0.06557    0.00000    0.00000    0.14511    9.76685
216535.237230    0.00000   -0.03278    0.00000    0.01116    0.13395    9.77801
216535.247230   -0.03278    0.06557    0.00000   -0.01116    0.14511    9.77801
216535.257230   -0.03278    0.03278   -0.03278    0.00000    0.14511    9.78917
216535.267230    0.00000    0.03278    0.03278    0.02232    0.15627    9.78917
216535.277229    0.00000   -0.03278    0.03278   -0.01116    0.15627    9.78917
216535.287229    0.00000   -0.03278    0.00000    0.03349    0.15627    9.80033
216535.297229   -0.03278    0.03278    0.03278    0.01116    0.15627    9.77801
216535.307229    0.00000    0.06557    0.00000    0.02232    0.14511    9.78917
216535.317229   -0.03278   -0.03278    0.00000    0.03349    0.17859    9.77801
216535.327229    0.03278   -0.06557    0.00000    0.02232    0.14511    9.80033
216535.337229    0.00000   -0.03278   -0.03278    0.03349    0.15627    9.78917
216535.347228    0.00000    0.06557    0.00000    0.00000    0.15627    9.78917
216535.357228    0.03278    0.03278   -0.03278    0.00000    0.15627    9.78917
216535.367228   -0.03278   -0.03278    0.00000    0.00000    0.15627    9.78917
216535.377228    0.03278    0.00000    0.00000    0.01116    0.16743    9.78917
216535.387228    0.03278    0.03278    0.00000    0.00000    0.14511    9.78917
216535.397228    0.00000    0.03278    0.00000    0.01116    0.15627    9.80033
216535.407228    0.03278    0.00000    0.00000    0.00000    0.15627    9.77801
216535.417227    0.00000   -0.03278    0.00000    0.00000    0.15627    9.78917
216535.427227    0.03278   -0.03278    0.00000    0.01116    0.16743    9.77801
216535.437227    0.00000    0.03278    0.00000    0.04465    0.13395    9.78917
216535.447227    0.00000    0.06557    0.00000    0.02232    0.16743    9.77801
216535.457227    0.03278   -0.03278    0.03278    0.01116    0.15627    9.78917
216535.467227   -0.03278   -0.03278    0.00000    0.00000    0.14511    9.77801
216535.477226    0.03278    0.00000    0.00000    0.02232    0.15627    9.78917
216535.487226    0.00000    0.03278    0.03278    0.00000    0.14511    9.78917
216535.497226    0.00000   -0.03278    0.00000    0.01116    0.15627    9.76685
216535.507226    0.00000   -0.03278    0.03278    0.00000    0.14511    9.78917
216535.517226    0.00000   -0.06557    0.03278   -0.01116    0.15627    9.77801
216535.527226    0.00000    0.03278    0.00000    0.01116    0.14511    9.80033
216535.537226   -0.03278    0.06557    0.00000    0.00000    0.15627    9.78917
216535.547225    0.00000   -0.03278    0.00000    0.00000    0.14511    9.78917
216535.557225    0.00000   -0.06557    0.00000    0.01116    0.16743    9.78917
216535.567225   -0.03278    0.00000    0.00000    0.00000    0.15627    9.78917
216535.577225    0.03278    0.06557    0.00000    0.01116    0.15627    9.80033
216535.587225    0.00000    0.03278    0.06557    0.00000    0.15627    9.77801
216535.597225    0.03278   -0.03278    0.00000    0.02232    0.14511    9.80033
216535.607225    0.00000   -0.06557    0.03278    0.03349    0.16743    9.77801
216535.617225    0.00000    0.03278    0.00000    0.01116    0.16743    9.77801
216535.627224   -0.03278    0.03278   -0.03278    0.03349    0.15627    9.77801
216535.637224    0.00000   -0.03278    0.03278    0.03349    0.14511    9.77801
216535.647224    0.00000   -0.06557    0.00000    0.01116    0.15627    9.78917
216535.657224    0.00000   -0.06557    0.00000    0.00000    0.15627    9.78917
216535.667224   -0.03278    0.03278    0.00000    0.01116    0.14511    9.78917
216535.677224    0.00000    0.03278    0.00000    0.01116    0.14511    9.77801
216535.687223    0.00000    0.00000   -0.03278    0.01116    0.14511    9.78917
216535.697223   -0.03278   -0.06557   -0.03278    0.01116    0.16743    9.78917
216535.707223   -0.03278    0.00000    0.00000    0.00000    0.13395    9.78917
216535.717223   -0.03278    0.03278    0.00000    0.00000    0.14511    9.78917
216535.727223   -0.03278    0.03278    0.00000    0.01116    0.15627    9.77801
216535.737223    0.00000   -0.03278    0.00000    0.01116    0.15627    9.80033
216535.747223    0.00000   -0.03278    0.00000    0.00000    0.16743    9.78917
216535.757222    0.00000    0.00000    0.00000    0.00000    0.15627    9.80033
216535.767222    0.00000    0.06557    0.00000    0.02232    0.15627    9.77801
216535.777222    0.00000    0.03278    0.00000    0.02232    0.14511    9.78917
216535.787222    0.00000   -0.03278    0.00000    0.01116    0.14511    9.80033
216535.797222   -0.03278   -0.03278   -0.03278    0.00000    0.16743    9.78917
216535.807222   -0.03278    0.03278   -0.03278    0.01116    0.15627    9.78917
216535.817221   -0.03278    0.06557    0.00000    0.02232    0.16743    9.77801
216535.827221   -0.03278    0.00000    0.00000    0.00000    0.14511    9.78917
216535.837221    0.03278   -0.06557    0.00000    0.00000    0.17859    9.76685
216535.847221    0.00000    0.00000    0.00000    0.02232    0.15627    9.78917
216535.857221    0.00000    0.06557    0.00000    0.02232    0.16743    9.77801
216535.867221    0.03278    0.03278    0.00000    0.02232    0.14511    9.78917
216535.877221    0.03278    0.00000    0.00000    0.03349    0.15627    9.77801
216535.887220   -0.03278   -0.06557    0.00000    0.01116    0.13395    9.78917
216535.897220    0.00000    0.03278    0.03278   -0.01116    0.15627    9.78917
216535.907220    0.00000    0.06557    0.03278    0.01116    0.14511    9.77801
216535.917220    0.00000    0.03278    0.00000    0.03349    0.14511    9.78917
216535.927220    0.00000   -0.06557   -0.03278   -0.02232    0.14511    9.78917
216535.937220    0.00000   -0.03278    0.00000    0.03349    0.14511    9.76685
216535.947220    0.00000    0.06557    0.00000    0.03349    0.14511    9.77801
216535.957219    0.00000    0.03278    0.03278    0.02232    0.14511    9.77801
216535.967219    0.00000   -0.03278    0.03278    0.01116    0.13395    9.77801
216535.977219    0.03278   -0.03278    0.00000    0.01116    0.14511    9.76685
216535.987219    0.00000    0.03278    0.00000    0.01116    0.13395    9.78917
216535.997219   -0.03278    0.06557   -0.03278    0.03349    0.13395    9.76685
216536.007230   -0.03278    0.00000    0.00000    0.02232    0.13395    9.78917
216536.017230    0.00000   -0.06557    0.00000    0.01116    0.15627    9.77801
216536.027229   -0.03278   -0.03278    0.00000    0.02232    0.13395    9.80033
216536.037229   -0.03278    0.00000    0.00000    0.02232    0.16743    9.77801
216536.047229    0.00000    0.06557   -0.03278    0.00000    0.15627    9.78917
216536.057229    0.00000    0.00000   -0.03278    0.01116    0.15627    9.80033
216536.067229    0.00000   -0.06557    0.00000    0.00000    0.15627    9.78917
216536.077229    0.00000   -0.03278    0.03278    0.00000    0.15627    9.80033
216536.087228    0.00000    0.03278    0.00000    0.01116    0.15627    9.78917
216536.097228    0.00000    0.03278    0.00000    0.02232    0.15627    9.80033
216536.107228   -0.03278    0.00000    0.00000    0.01116    0.14511    9.78917
216536.117228    0.00000   -0.06557    0.00000   -0.01116    0.15627    9.78917
216536.127228   -0.03278    0.03278    0.00000    0.02232    0.14511    9.80033
216536.137228    0.00000    0.03278    0.00000    0.03349    0.15627    9.76685
216536.147228    0.00000    0.03278    0.00000    0.00000    0.15627    9.78917
216536.157227    0.03278   -0.03278    0.00000    0.02232    0.14511    9.76685
216536.167227    0.03278   -0.06557    0.00000    0.00000    0.15627    9.77801
216536.177227    0.00000    0.03278    0.00000    0.00000    0.15627    9.78917
216536.187227    0.00000    0.06557   -0.03278    0.02232    0.14511    9.80033
216536.197227    0.00000    0.00000    0.00000    0.03349    0.14511    9.78917
216536.207227    0.00000   -0.03278    0.00000    0.01116    0.15627    9.77801
216536.217227    0.00000   -0.03278    0.00000    0.00000    0.15627    9.78917
216536.227226    0.00000    0.03278    0.00000    0.01116    0.14511    9.77801
216536.237226    0.00000    0.03278    0.00000    0.01116    0.14511    9.77801
216536.247226    0.00000   -0.03278    0.00000    0.02232    0.15627    9.75568
216536.257226    0.00000   -0.06557    0.00000    0.00000    0.14511    9.80033
216536.267226    0.03278    0.00000   -0.03278   -0.01116    0.15627    9.78917
216536.277226    0.03278    0.03278    0.00000    0.01116    0.14511    9.80033
216536.287226    0.00000    0.03278    0.00000    0.01116    0.16743    9.78917
216536.297225    0.00000   -0.06557   -0.03278    0.02232    0.15627    9.78917
216536.307225    0.00000    0.00000   -0.03278    0.03349    0.15627    9.78917
216536.317225   -0.03278    0.03278    0.00000    0.02232    0.14511    9.78917
216536.327225   -0.03278    0.03278    0.00000    0.01116    0.15627    9.80033
216536.337225    0.00000    0.00000    0.00000    0.00000    0.15627    9.76685
216536.347225    0.03278   -0.03278    0.00000    0.02232    0.14511    9.80033
216536.357224    0.03278   -0.03278   -0.03278    0.01116    0.15627    9.77801
216536.367224   -0.03278    0.06557    0.03278    0.01116    0.12278    9.77801
216536.377224    0.00000    0.06557    0.00000    0.00000    0.14511    9.78917
216536.387224    0.00000   -0.03278    0.03278    0.00000    0.14511    9.77801
216536.397224   -0.03278   -0.06557    0.03278    0.00000    0.15627    9.78917
216536.407224    0.00000    0.03278    0.00000    0.01116    0.14511    9.76685
216536.417224    0.00000    0.06557    0.00000   -0.01116    0.14511    9.80033
216536.427223   -0.03278    0.00000   -0.03278    0.01116    0.16743    9.78917
216536.437223    0.03278   -0.03278    0.00000    0.00000    0.14511    9.78917
216536.447223   -0.03278   -0.03278    0.03278    0.00000    0.14511    9.77801
216536.457223    0.03278    0.03278   -0.03278    0.01116    0.15627    9.77801
216536.467223    0.03278    0.06557   -0.03278    0.03349    0.15627    9.78917
216536.477223    0.00000    0.00000    0.00000    0.03349    0.16743    9.78917
216536.487223    0.00000   -0.03278    0.00000    0.00000    0.14511    9.81149
216536.497222    0.00000   -0.03278   -0.03278    0.02232    0.15627    9.77801
216536.507222    0.00000    0.03278    0.00000    0.00000    0.16743    9.78917
216536.517222   -0.03278    0.03278    0.00000    0.01116    0.16743    9.77801
216536.527222    0.00000   -0.03278    0.00000    0.00000    0.15627    9.80033
216536.537222    0.00000   -0.03278    0.00000    0.02232    0.16743    9.77801
216536.547222    0.00000    0.00000   -0.03278    0.02232    0.15627    9.80033
216536.557221    0.00000    0.00000    0.03278    0.00000    0.15627    9.77801
216536.567221    0.00000   -0.03278    0.00000    0.02232    0.14511    9.78917
216536.577221    0.00000   -0.03278    0.00000    0.01116    0.14511    9.78917
216536.587221    0.00000   -0.03278    0.03278    0.02232    0.15627    9.78917
216536.597221    0.00000    0.03278   -0.03278    0.00000    0.14511    9.80033
216536.607221    0.03278    0.06557    0.00000    0.01116    0.16743    9.76685
216536.617221    0.00000    0.00000    0.00000    0.02232    0.14511    9.80033
216536.627221    0.00000   -0.06557    0.00000    0.02232    0.16743    9.77801
216536.637220    0.03278   -0.03278    0.03278    0.01116    0.15627    9.76685
216536.647220    0.03278    0.06557    0.00000    0.00000    0.13395    9.78917
216536.657220    0.03278    0.06557    0.00000    0.00000    0.14511    9.78917
216536.667220    0.03278   -0.03278    0.03278    0.02232    0.15627    9.77801
216536.677220    0.00000   -0.06557   -0.03278    0.01116    0.14511    9.77801
216536.687220    0.03278    0.03278    0.00000    0.01116    0.13395    9.78917
216536.697220    0.00000    0.03278    0.00000    0.03349    0.15627    9.77801
216536.707219    0.00000    0.00000    0.03278    0.02232    0.14511    9.77801
216536.717219    0.00000   -0.03278    0.00000    0.03349    0.15627    9.77801
216536.727219    0.00000    0.00000    0.00000    0.03349    0.15627    9.77801
216536.737219   -0.03278    0.03278    0.03278    0.02232    0.15627    9.78917
216536.747219    0.00000    0.06557    0.00000    0.01116    0.14511    9.78917
216536.757219    0.03278    0.00000    0.00000    0.02232    0.14511    9.80033
216536.767218   -0.03278   -0.03278    0.00000    0.02232    0.14511    9.77801
216536.777218    0.03278    0.00000    0.00000    0.01116    0.15627    9.78917
216536.787218    0.00000    0.03278    0.03278    0.02232    0.15627    9.78917
216536.797218   -0.03278    0.00000    0.03278    0.02232    0.15627    9.77801
216536.807218    0.00000   -0.03278    0.00000    0.03349    0.15627    9.77801
216536.817218    0.00000   -0.03278    0.00000    0.02232    0.15627    9.78917
216536.827218    0.00000    0.03278    0.00000    0.00000    0.15627    9.80033
216536.837217    0.00000    0.03278    0.03278    0.03349    0.15627    9.76685
216536.847217    0.00000    0.00000    0.00000    0.00000    0.14511    9.81149
216536.857217    0.03278   -0.03278   -0.03278    0.02232    0.15627    9.76685
216536.867217    0.03278   -0.03278    0.03278    0.03349    0.15627    9.77801
216536.877217    0.00000    0.03278    0.00000    0.00000    0.14511    9.78917
216536.887217   -0.03278    0.06557    0.00000    0.00000    0.15627    9.77801
216536.897217    0.00000   -0.03278    0.03278    0.03349    0.15627    9.77801
216536.907216    0.03278    0.00000    0.06557    0.03349    0.14511    9.77801
216536.917216   -0.03278    0.00000    0.00000    0.01116    0.14511    9.78917
216536.927216    0.00000    0.03278   -0.03278    0.01116    0.16743    9.78917
216536.937216   -0.03278    0.00000    0.03278    0.02232    0.14511    9.78917
216536.947216    0.03278   -0.06557    0.03278    0.01116    0.15627    9.77801
216536.957216    0.00000   -0.03278    0.00000    0.00000    0.15627    9.80033
216536.967215    0.00000    0.03278   -0.03278   -0.01116    0.15627    9.78917
216536.977215    0.00000    0.06557    0.00000    0.00000    0.14511    9.78917
216536.987215   -0.03278    0.03278   -0.03278    0.03349    0.16743    9.77801
216536.997215   -0.03278   -0.06557    0.03278    0.01116    0.15627    9.77801
216537.007226    0.03278    0.00000   -0.03278   -0.01116    0.16743    9.78917
216537.017226    0.00000    0.03278    0.00000    0.02232    0.15627    9.80033
216537.027225    0.03278    0.06557    0.00000    0.01116    0.14511    9.80033
216537.037225    0.03278    0.00000   -0.03278    0.02232    0.16743    9.78917
216537.047225    0.00000   -0.03278    0.03278    0.02232    0.14511    9.80033
216537.057225    0.00000    0.00000    0.00000    0.02232    0.15627    9.78917
216537.067225    0.00000    0.00000    0.00000    0.00000    0.14511    9.77801
216537.077225    0.00000    0.00000    0.00000   -0.01116    0.14511    9.78917
216537.087225   -0.03278   -0.03278    0.00000    0.03349    0.15627    9.78917
216537.097224    0.00000   -0.03278    0.03278    0.03349    0.15627    9.78917
216537.107224    0.03278    0.00000    0.00000    0.01116    0.14511    9.78917
216537.117224   -0.03278    0.03278    0.00000    0.00000    0.14511    9.78917
216537.127224    0.00000   -0.03278    0.00000    0.02232    0.15627    9.77801
216537.137224    0.00000   -0.06557    0.00000    0.00000    0.14511    9.77801
216537.147224    0.00000    0.00000    0.03278    0.01116    0.14511    9.77801
216537.157224   -0.03278    0.03278    0.00000    0.01116    0.14511    9.78917
216537.167223   -0.03278    0.06557    0.00000    0.01116    0.14511    9.78917
216537.177223    0.00000    0.00000    0.00000    0.02232    0.14511    9.78917
216537.187223    0.00000    0.00000    0.00000    0.03349    0.14511    9.78917
216537.197223    0.00000    0.00000    0.00000    0.01116    0.15627    9.77801
216537.207223    0.00000    0.06557    0.00000    0.01116    0.14511    9.78917
216537.217223    0.00000    0.03278   -0.03278    0.02232    0.16743    9.77801
216537.227222    0.00000   -0.03278    0.00000    0.02232    0.14511    9.78917
216537.237222    0.00000   -0.03278    0.00000    0.01116    0.15627    9.77801
216537.247222   -0.03278    0.03278    0.03278    0.01116    0.15627    9.77801
216537.257222    0.00000    0.03278    0.00000    0.01116    0.15627    9.80033
216537.267222    0.03278    0.00000    0.03278    0.01116    0.15627    9.76685
216537.277222    0.00000   -0.06557    0.00000    0.03349    0.16743    9.78917
216537.287222    0.00000   -0.03278    0.00000    0.01116    0.15627    9.77801
216537.297221    0.03278    0.06557    0.00000    0.00000    0.15627    9.78917
216537.307221   -0.03278    0.03278    0.00000    0.01116    0.15627    9.77801
216537.317221    0.03278   -0.03278    0.00000    0.01116    0.14511    9.78917
216537.327221    0.00000   -0.06557    0.00000    0.00000    0.15627    9.78917
216537.337221    0.03278    0.00000    0.00000    0.00000    0.15627    9.78917
216537.347221    0.03278    0.03278    0.00000    0.01116    0.14511    9.78917
216537.357221    0.00000    0.00000    0.00000    0.00000    0.15627    9.77801
216537.367220    0.00000   -0.03278   -0.03278   -0.01116    0.15627    9.78917
216537.377220    0.06557    0.03278   -0.03278    0.01116    0.15627    9.77801
216537.387220   -0.03278    0.03278    0.00000    0.02232    0.14511    9.77801
216537.397220    0.00000    0.03278    0.00000   -0.01116    0.14511    9.78917
216537.407220    0.03278    0.00000   -0.03278    0.00000    0.14511    9.78917
216537.417220    0.00000   -0.03278    0.00000    0.00000    0.15627    9.78917
216537.427220    0.00000    0.03278    0.00000    0.02232    0.14511    9.78917
216537.437219   -0.03278    0.06557    0.00000    0.02232    0.12278    9.78917
216537.447219   -0.03278    0.03278    0.00000    0.01116    0.15627    9.78917
216537.457219   -0.03278   -0.06557    0.00000    0.01116    0.15627    9.81149
216537.467219    0.00000   -0.03278    0.03278    0.04465    0.17859    9.77801
216537.477219    0.00000    0.03278    0.03278    0.03349    0.15627    9.80033
216537.487219    0.00000    0.03278    0.00000    0.03349    0.14511    9.78917
216537.497218    0.00000    0.00000   -0.03278    0.02232    0.15627    9.76685
216537.507218   -0.03278   -0.06557   -0.03278    0.02232    0.16743    9.78917
216537.517218    0.00000    0.00000    0.00000    0.02232    0.14511    9.78917
216537.527218    0.00000    0.03278    0.00000    0.01116    0.14511    9.77801
216537.537218    0.00000    0.03278    0.00000    0.00000    0.15627    9.75568
216537.547218    0.00000   -0.03278    0.00000    0.01116    0.14511    9.77801
216537.557218   -0.03278   -0.06557    0.00000    0.02232    0.15627    9.77801
216537.567217    0.00000    0.00000    0.00000    0.02232    0.16743    9.78917
216537.577217   -0.03278    0.03278    0.00000    0.01116    0.15627    9.77801
216537.587217    0.00000    0.00000    0.03278    0.01116    0.14511    9.78917
216537.597217    0.00000   -0.06557    0.00000    0.01116    0.13395    9.77801
216537.607217    0.00000   -0.03278    0.00000    0.02232    0.15627    9.78917
216537.617217   -0.03278    0.03278   -0.03278    0.01116    0.16743    9.80033
216537.627217    0.00000    0.00000    0.00000    0.01116    0.14511    9.78917
216537.637216    0.03278   -0.03278    0.00000    0.00000    0.14511    9.80033
216537.647216   -0.03278   -0.09835    0.00000    0.00000    0.14511    9.78917
216537.657216    0.00000    0.00000    0.00000   -0.01116    0.15627    9.78917
216537.667216    0.00000    0.03278   -0.03278   -0.01116    0.16743    9.76685
216537.677216    0.00000    0.03278    0.00000    0.01116    0.14511    9.78917
216537.687216   -0.03278   -0.03278   -0.03278    0.00000    0.13395    9.78917
216537.697216    0.00000   -0.03278    0.00000    0.00000    0.15627    9.76685
216537.707215    0.00000    0.06557    0.00000   -0.01116    0.14511    9.78917
216537.717215    0.00000    0.06557   -0.03278    0.00000    0.16743    9.77801
216537.727215   -0.03278    0.03278    0.03278    0.01116    0.15627    9.80033
216537.737215    0.00000    0.00000    0.00000    0.02232    0.15627    9.78917
216537.747215    0.03278   -0.03278    0.00000    0.00000    0.14511    9.77801
216537.757215   -0.03278    0.03278    0.00000    0.01116    0.15627    9.78917
216537.767215   -0.03278    0.09835    0.00000    0.03349    0.14511    9.77801
216537.777214    0.00000   -0.03278    0.00000    0.00000    0.14511    9.80033
216537.787214   -0.03278   -0.03278    0.00000    0.01116    0.15627    9.77801
216537.797214    0.00000    0.00000    0.00000    0.02232    0.15627    9.78917
216537.807214    0.03278    0.03278    0.00000    0.03349    0.15627    9.78917
216537.817214    0.00000    0.03278    0.00000    0.02232    0.15627    9.80033
216537.827214   -0.03278   -0.06557    0.00000    0.02232    0.16743    9.78917
216537.837213    0.00000   -0.06557    0.03278    0.03349    0.15627    9.80033
216537.847213    0.00000    0.03278    0.00000    0.01116    0.15627    9.77801
216537.857213    0.00000    0.03278    0.00000    0.02232    0.15627    9.78917
216537.867213    0.03278    0.00000    0.00000    0.04465    0.15627    9.77801
216537.877213    0.03278   -0.03278    0.03278    0.02232    0.16743    9.78917
216537.887213    0.00000    0.00000    0.03278    0.02232    0.15627    9.80033
216537.897213    0.03278    0.03278    0.00000    0.03349    0.15627    9.76685
216537.907212    0.00000    0.03278    0.03278    0.04465    0.14511    9.78917
216537.917212   -0.03278    0.00000    0.03278    0.02232    0.15627    9.77801
216537.927212    0.00000   -0.06557    0.03278    0.01116    0.14511    9.77801
216537.937212   -0.03278   -0.03278    0.03278    0.03349    0.15627    9.78917
216537.947212    0.00000    0.00000   -0.03278   -0.01116    0.16743    9.78917
216537.957212    0.00000    0.03278   -0.03278    0.02232    0.14511    9.78917
216537.967211    0.00000   -0.03278    0.00000    0.01116    0.16743    9.76685
216537.977211    0.00000   -0.06557    0.03278   -0.01116    0.14511    9.80033
216537.987211    0.00000    0.00000    0.00000    0.00000    0.15627    9.78917
216537.997211    0.03278    0.06557    0.00000    0.01116    0.14511    9.77801
216538.007222    0.00000    0.03278    0.00000    0.02232    0.15627    9.78917
216538.017222   -0.03278   -0.06557    0.00000   -0.01116    0.13395    9.77801
216538.027221   -0.03278   -0.03278    0.00000    0.00000    0.16743    9.77801
216538.037221    0.00000    0.03278   -0.03278    0.00000    0.16743    9.78917
216538.047221    0.00000    0.06557    0.03278    0.00000    0.16743    9.80033
216538.057221    0.03278    0.00000    0.00000    0.00000    0.16743    9.77801
216538.067221    0.03278   -0.06557    0.00000    0.01116    0.13395    9.78917
216538.077221    0.03278   -0.03278    0.03278    0.02232    0.15627    9.77801
216538.087221    0.03278    0.06557    0.00000    0.00000    0.14511    9.78917
216538.097220   -0.03278    0.03278    0.03278    0.02232    0.15627    9.77801
216538.107220    0.00000    0.00000    0.00000    0.00000    0.16743    9.77801
216538.117220   -0.03278   -0.03278    0.00000    0.00000    0.15627    9.80033
216538.127220    0.00000    0.03278    0.00000    0.00000    0.14511    9.78917
216538.137220    0.00000    0.06557    0.00000    0.01116    0.15627    9.78917
216538.147220    0.03278    0.03278   -0.03278    0.01116    0.15627    9.78917
216538.157220    0.00000   -0.06557   -0.03278    0.03349    0.14511    9.80033
216538.167219    0.00000    0.00000    0.00000    0.01116    0.16743    9.80033
216538.177219   -0.03278    0.06557    0.00000    0.02232    0.14511    9.80033
216538.187219    0.00000    0.03278    0.03278    0.01116    0.15627    9.78917
216538.197219    0.00000    0.00000    0.00000    0.03349    0.15627    9.80033
216538.207219    0.00000   -0.06557    0.03278    0.03349    0.15627    9.80033
216538.217219   -0.03278   -0.03278    0.00000    0.00000    0.15627    9.78917
216538.227218    0.00000    0.03278   -0.03278    0.01116    0.15627    9.78917
216538.237218    0.00000    0.03278    0.03278    0.00000    0.15627    9.78917
216538.247218    0.00000   -0.03278    0.03278    0.03349    0.15627    9.77801
216538.257218    0.00000   -0.06557   -0.03278    0.00000    0.14511    9.77801
216538.267218    0.03278    0.03278   -0.03278    0.00000    0.13395    9.76685
216538.277218    0.00000    0.06557    0.00000    0.02232    0.15627    9.77801
216538.287218    0.00000    0.00000    0.03278    0.01116    0.14511    9.75568
216538.297217    0.00000   -0.06557    0.00000    0.01116    0.13395    9.77801
216538.307217   -0.03278    0.00000    0.03278    0.02232    0.15627    9.77801
216538.317217    0.00000    0.03278    0.03278    0.00000    0.14511    9.78917
216538.327217    0.00000    0.06557    0.00000    0.02232    0.14511    9.77801
216538.337217    0.00000   -0.03278    0.00000    0.03349    0.14511    9.78917
216538.347217    0.00000   -0.03278    0.00000    0.01116    0.15627    9.78917
216538.357217    0.00000    0.00000    0.03278    0.01116    0.15627    9.78917
216538.367216    0.00000    0.06557    0.03278    0.00000    0.15627    9.77801
216538.377216    0.03278    0.00000    0.03278   -0.02232    0.15627    9.77801
216538.387216   -0.03278   -0.06557    0.00000    0.01116    0.14511    9.78917
216538.397216   -0.03278   -0.03278    0.00000   -0.02232    0.16743    9.77801
216538.407216    0.00000    0.03278    0.00000    0.00000    0.14511    9.80033
216538.417216   -0.03278    0.03278    0.00000    0.01116    0.16743    9.78917
216538.427215    0.00000    0.00000    0.00000    0.00000    0.14511    9.78917
216538.437215   -0.03278   -0.03278    0.00000    0.00000    0.15627    9.78917
216538.447215   -0.03278    0.00000    0.00000   -0.01116    0.15627    9.77801
216538.457215    0.00000    0.06557    0.00000    0.02232    0.15627    9.77801
216538.467215    0.03278    0.06557   -0.03278   -0.01116    0.15627    9.78917
216538.477215    0.00000   -0.03278    0.00000    0.02232    0.14511    9.78917
216538.487215    0.00000    0.00000    0.03278    0.00000    0.16743    9.78917
216538.497214    0.00000    0.03278    0.00000    0.00000    0.15627    9.78917
216538.507214    0.00000    0.06557    0.00000    0.01116    0.15627    9.78917
216538.517214   -0.03278    0.03278   -0.03278    0.01116    0.14511    9.80033
216538.527214    0.00000   -0.03278    0.00000    0.02232    0.16743    9.77801
216538.537214    0.00000    0.00000   -0.03278    0.03349    0.14511    9.77801
216538.547214    0.03278    0.06557    0.00000    0.02232    0.14511    9.80033
216538.557214    0.00000    0.06557    0.03278    0.02232    0.14511    9.76685
216538.567214    0.00000    0.00000    0.00000    0.04465    0.14511    9.78917
216538.577213    0.00000   -0.06557   -0.03278    0.02232    0.14511    9.77801
216538.587213    0.03278    0.00000    0.00000    0.03349    0.14511    9.78917
216538.597213    0.03278    0.06557   -0.03278    0.01116    0.14511    9.76685
216538.607213    0.00000    0.00000    0.03278    0.02232    0.14511    9.77801
216538.617213   -0.06557   -0.06557    0.00000    0.02232    0.13395    9.80033
216538.627213   -0.03278   -0.03278    0.03278    0.00000    0.14511    9.77801
216538.637212    0.00000    0.00000   -0.03278    0.00000    0.13395    9.78917
216538.647212   -0.03278    0.03278   -0.03278    0.01116    0.15627    9.77801
216538.657212    0.00000    0.00000    0.00000    0.01116    0.14511    9.78917
216538.667212   -0.03278   -0.06557    0.00000    0.02232    0.16743    9.77801
216538.677212   -0.03278   -0.06557    0.03278    0.01116    0.13395    9.80033
216538.687212    0.00000    0.03278    0.00000    0.00000    0.16743    9.80033
216538.697211    0.00000    0.00000    0.00000    0.01116    0.15627    9.77801
216538.707211    0.00000   -0.06557    0.03278    0.01116    0.15627    9.78917
216538.717211   -0.03278   -0.03278    0.03278    0.00000    0.16743    9.77801
216538.727211    0.00000    0.03278   -0.03278    0.01116    0.15627    9.77801
216538.737211   -0.03278    0.06557    0.03278    0.01116    0.15627    9.78917
216538.747211    0.03278    0.00000    0.00000    0.01116    0.14511    9.78917
216538.757211   -0.03278   -0.06557    0.00000    0.02232    0.15627    9.78917
216538.767210    0.00000   -0.03278    0.00000    0.02232    0.14511    9.78917
216538.777210    0.00000    0.03278    0.00000    0.02232    0.16743    9.78917
216538.787210    0.00000    0.03278    0.00000    0.02232    0.14511    9.78917
216538.797210    0.00000   -0.03278    0.00000    0.00000    0.16743    9.78917
216538.807210    0.00000   -0.06557    0.00000    0.01116    0.15627    9.78917
216538.817210    0.00000   -0.03278    0.00000    0.01116    0.15627    9.81149
216538.827210    0.00000    0.03278    0.00000    0.01116    0.15627    9.76685
216538.837209    0.03278    0.03278    0.00000    0.01116    0.15627    9.77801
216538.847209   -0.03278   -0.03278    0.00000    0.00000    0.15627    9.78917
216538.857209    0.03278   -0.03278    0.00000    0.01116    0.15627    9.80033
216538.867209    0.00000    0.00000    0.00000    0.02232    0.15627    9.78917
216538.877209    0.00000    0.03278    0.00000    0.00000    0.14511    9.80033
216538.887209   -0.03278    0.00000   -0.03278    0.01116    0.14511    9.78917
216538.897209    0.03278   -0.03278    0.03278    0.00000    0.14511    9.77801
216538.907208    0.00000   -0.03278    0.00000    0.00000    0.15627    9.78917
216538.917208    0.00000    0.03278   -0.03278    0.01116    0.14511    9.77801
216538.927208    0.00000    0.03278   -0.03278    0.01116    0.13395    9.77801
216538.937208   -0.03278    0.00000    0.00000    0.00000    0.15627    9.76685
216538.947208    0.00000   -0.06557    0.00000    0.02232    0.14511    9.78917
216538.957208   -0.03278    0.00000    0.03278    0.02232    0.14511    9.78917
216538.967207    0.00000    0.03278    0.03278    0.01116    0.16743    9.76685
216538.977207    0.00000    0.03278    0.03278    0.00000    0.15627    9.80033
216538.987207   -0.03278   -0.03278    0.00000    0.03349    0.15627    9.77801
216538.997207    0.03278   -0.06557    0.03278    0.01116    0.15627    9.80033
216539.007218    0.00000    0.00000    0.00000    0.03349    0.15627    9.78917
216539.017218    0.00000    0.03278    0.03278    0.02232    0.15627    9.80033
216539.027218    0.00000   -0.03278    0.00000    0.02232    0.15627    9.76685
216539.037217    0.00000   -0.06557    0.00000    0.01116    0.15627    9.77801
216539.047217    0.00000   -0.03278    0.03278    0.01116    0.14511    9.78917
216539.057217    0.00000    0.03278    0.03278    0.03349    0.16743    9.76685
216539.067217   -0.03278    0.03278    0.00000    0.01116    0.14511    9.77801
216539.077217    0.00000   -0.06557    0.00000    0.01116    0.15627    9.78917
216539.087217    0.00000   -0.09835   -0.03278    0.02232    0.15627    9.77801
216539.097217    0.00000   -0.03278   -0.03278    0.00000    0.16743    9.77801
216539.107216    0.00000    0.00000    0.00000    0.02232    0.15627    9.76685
216539.117216    0.00000    0.00000    0.03278    0.01116    0.15627    9.78917
216539.127216    0.00000   -0.06557    0.00000    0.02232    0.16743    9.77801
216539.137216    0.00000   -0.03278    0.00000    0.02232    0.15627    9.80033
216539.147216    0.03278    0.03278    0.00000    0.03349    0.15627    9.78917
216539.157216    0.00000    0.00000    0.00000    0.01116    0.14511    9.81149
216539.167216    0.00000   -0.09835   -0.03278    0.00000    0.16743    9.78917
216539.177215    0.00000   -0.06557    0.00000   -0.01116    0.15627    9.80033
216539.187215    0.03278    0.00000    0.00000   -0.02232    0.15627    9.77801
216539.197215    0.06557    0.06557   -0.03278    0.02232    0.13395    9.76685
216539.207215    0.00000    0.06557    0.00000    0.04465    0.15627    9.78917
216539.217215    0.00000    0.00000    0.00000    0.02232    0.13395    9.78917
216539.227215    0.00000   -0.06557    0.00000   -0.01116    0.14511    9.78917
216539.237215    0.00000    0.00000    0.00000   -0.02232    0.13395    9.77801
216539.247214    0.00000    0.06557    0.00000   -0.01116    0.14511    9.76685
216539.257214    0.00000    0.03278    0.00000    0.00000    0.14511    9.75568
216539.267214    0.03278   -0.03278   -0.03278    0.00000    0.14511    9.76685
216539.277214    0.00000    0.00000   -0.03278    0.03349    0.15627    9.77801
216539.287214    0.03278    0.06557    0.03278    0.02232    0.13395    9.80033
216539.297214   -0.03278    0.03278    0.03278    0.02232    0.14511    9.78917
216539.307213   -0.06557   -0.03278    0.00000    0.02232    0.14511    9.77801
216539.317213   -0.03278   -0.06557    0.06557    0.02232    0.14511    9.77801
216539.327213   -0.03278    0.00000    0.03278   -0.01116    0.16743    9.76685
216539.337213    0.00000    0.09835    0.03278    0.01116    0.16743    9.77801
216539.347213    0.00000    0.06557    0.00000    0.03349    0.15627    9.78917
216539.357213    0.00000   -0.06557    0.03278    0.04465    0.16743    9.81149
216539.367213   -0.03278   -0.13114    0.00000    0.03349    0.14511    9.80033
216539.377212    0.00000    0.00000    0.00000    0.02232    0.15627    9.77801
216539.387212   -0.03278    0.06557    0.03278    0.02232    0.16743    9.77801
216539.397212    0.00000   -0.03278   -0.03278    0.02232    0.16743    9.76685
216539.407212    0.00000   -0.06557    0.00000    0.00000    0.14511    9.80033
216539.417212   -0.03278    0.00000    0.03278    0.00000    0.16743    9.77801
216539.427212    0.03278    0.03278   -0.03278    0.04465    0.15627    9.78917
216539.437212   -0.03278    0.00000    0.00000    0.04465    0.15627    9.77801
216539.447211   -0.03278   -0.06557    0.00000    0.02232    0.15627    9.78917
216539.457211    0.00000   -0.09835   -0.03278   -0.01116    0.17859    9.80033
216539.467211    0.00000   -0.03278    0.00000    0.01116    0.16743    9.78917
216539.477211   -0.03278    0.06557   -0.03278    0.03349    0.16743    9.81149
216539.487211    0.00000   -0.03278   -0.03278    0.03349    0.16743    9.77801
216539.497211    0.00000   -0.09835    0.00000    0.02232    0.15627    9.81149
216539.507210    0.03278   -0.09835   -0.03278    0.00000    0.15627    9.77801
216539.517210    0.03278   -0.06557    0.00000   -0.01116    0.16743    9.80033
216539.527210    0.03278    0.00000    0.00000    0.00000    0.16743    9.78917
216539.537210    0.03278   -0.03278    0.00000   -0.02232    0.13395    9.81149
216539.547210    0.00000   -0.03278   -0.03278   -0.02232    0.13395    9.80033
216539.557210    0.00000   -0.06557    0.00000   -0.01116    0.13395    9.77801
216539.567210    0.00000    0.00000    0.03278   -0.02232    0.14511    9.78917
216539.577209    0.03278    0.00000    0.00000   -0.02232    0.16743    9.76685
216539.587209   -0.03278   -0.03278    0.03278   -0.04465    0.14511    9.77801
216539.597209    0.03278    0.00000    0.00000   -0.01116    0.13395    9.76685
216539.607209    0.03278    0.03278    0.00000   -0.01116    0.13395    9.78917
216539.617209    0.03278    0.03278    0.03278   -0.01116    0.15627    9.78917
216539.627209    0.03278    0.03278    0.00000   -0.02232    0.13395    9.78917
216539.637209    0.03278   -0.03278    0.03278    0.00000    0.13395    9.78917
216539.647208    0.00000    0.00000    0.00000   -0.02232    0.12278    9.75568
216539.657208    0.00000    0.03278    0.03278   -0.01116    0.13395    9.78917
216539.667208   -0.03278    0.06557    0.03278   -0.01116    0.15627    9.77801
216539.677208    0.00000    0.03278    0.03278    0.00000    0.13395    9.78917
216539.687208    0.00000   -0.03278    0.00000    0.01116    0.13395    9.78917
216539.697208   -0.03278    0.03278    0.00000    0.02232    0.13395    9.77801
216539.707207    0.00000    0.03278    0.00000    0.00000    0.15627    9.78917
216539.717207    0.00000    0.03278   -0.03278    0.01116    0.14511    9.76685
216539.727207    0.00000    0.03278    0.00000    0.03349    0.13395    9.78917
216539.737207    0.00000    0.00000    0.00000    0.03349    0.13395    9.76685
216539.747207    0.00000    0.00000    0.00000    0.05581    0.13395    9.80033
216539.757207   -0.03278    0.06557    0.00000    0.03349    0.14511    9.77801
216539.767207   -0.03278    0.03278   -0.03278    0.04465    0.14511    9.80033
216539.777206   -0.03278   -0.03278    0.00000    0.03349    0.15627    9.78917
216539.787206   -0.06557    0.00000   -0.03278    0.05581    0.15627    9.78917
216539.797206    0.00000    0.03278   -0.03278    0.04465    0.15627    9.78917
216539.807206    0.00000    0.03278    0.03278    0.04465    0.15627    9.78917
216539.817206   -0.03278   -0.03278   -0.03278    0.02232    0.15627    9.78917
216539.827206    0.00000   -0.03278    0.00000    0.04465    0.15627    9.76685
216539.837206   -0.03278   -0.06557    0.00000    0.01116    0.15627    9.80033
216539.847206    0.00000    0.00000    0.00000    0.01116    0.16743    9.77801
216539.857205    0.00000    0.00000   -0.03278    0.00000    0.15627    9.78917
216539.867205   -0.03278   -0.03278   -0.03278   -0.01116    0.16743    9.77801
216539.877205    0.00000   -0.06557    0.00000    0.00000    0.15627    9.77801
216539.887205    0.00000   -0.03278    0.00000    0.01116    0.15627    9.77801
216539.897205    0.00000    0.03278    0.00000   -0.01116    0.16743    9.77801
216539.907205   -0.03278    0.00000    0.00000   -0.01116    0.16743    9.78917
216539.917204    0.00000   -0.06557    0.03278    0.00000    0.18976    9.77801
216539.927204   -0.03278    0.00000    0.03278    0.00000    0.16743    9.78917
216539.937204   -0.03278    0.03278    0.06557    0.01116    0.17859    9.78917
216539.947204    0.00000    0.06557    0.00000    0.02232    0.16743    9.80033
216539.957204    0.00000   -0.03278    0.03278    0.00000    0.16743    9.77801
216539.967204    0.03278   -0.03278    0.03278    0.00000    0.17859    9.78917
216539.977203    0.03278    0.00000    0.00000   -0.02232    0.16743    9.78917
216539.987203    0.03278    0.03278    0.00000    0.01116    0.17859    9.78917
216539.997203    0.03278    0.06557    0.00000    0.03349    0.14511    9.81149
216540.007214    0.03278    0.00000    0.03278    0.02232    0.16743    9.78917
216540.017214    0.03278   -0.03278    0.03278    0.02232    0.14511    9.77801
216540.027214    0.03278    0.03278   -0.03278    0.02232    0.15627    9.76685
216540.037214    0.00000    0.03278    0.00000    0.03349    0.13395    9.78917
216540.047213    0.03278    0.03278    0.00000    0.02232    0.15627    9.78917
216540.057213    0.06557   -0.03278   -0.03278    0.02232    0.14511    9.78917
216540.067213    0.03278    0.00000    0.00000    0.02232    0.13395    9.80033
216540.077213    0.00000    0.03278    0.03278    0.01116    0.11162    9.78917
216540.087213    0.00000    0.03278    0.00000    0.02232    0.12278    9.77801
216540.097213    0.00000    0.00000   -0.03278    0.02232    0.13395    9.77801
216540.107213   -0.03278   -0.03278   -0.06557    0.03349    0.13395    9.78917
216540.117213   -0.03278    0.00000    0.03278    0.03349    0.12278    9.80033
216540.127212   -0.03278    0.00000    0.00000    0.03349    0.12278    9.78917
216540.137212   -0.03278    0.03278    0.00000    0.00000    0.14511    9.78917
216540.147212    0.03278   -0.06557   -0.03278    0.03349    0.13395    9.77801
216540.157212    0.00000   -0.06557    0.00000    0.00000    0.13395    9.77801
216540.167212    0.03278   -0.03278   -0.03278    0.02232    0.13395    9.76685
216540.177212   -0.03278    0.03278    0.00000    0.02232    0.14511    9.77801
216540.187211   -0.03278    0.00000    0.00000   -0.01116    0.12278    9.77801
216540.197211    0.00000   -0.09835    0.03278    0.01116    0.12278    9.77801
216540.207211   -0.03278   -0.09835    0.00000    0.01116    0.14511    9.77801
216540.217211   -0.03278    0.00000    0.00000    0.01116    0.14511    9.76685
216540.227211   -0.03278    0.00000    0.00000    0.00000    0.15627    9.76685
216540.237211   -0.03278   -0.03278    0.03278    0.00000    0.17859    9.76685
216540.247211   -0.03278   -0.09835    0.03278   -0.02232    0.16743    9.77801
216540.257211   -0.03278   -0.03278    0.00000    0.00000    0.17859    9.77801
216540.267210    0.00000    0.03278    0.00000   -0.01116    0.15627    9.78917
216540.277210   -0.03278    0.00000    0.03278    0.00000    0.16743    9.77801
216540.287210    0.03278   -0.03278    0.00000    0.00000    0.16743    9.78917
216540.297210   -0.03278   -0.06557    0.03278   -0.01116    0.17859    9.78917
216540.307210    0.00000    0.03278    0.00000   -0.01116    0.17859    9.80033
216540.317210    0.00000    0.06557    0.00000    0.00000    0.17859    9.78917
216540.327209    0.00000    0.00000    0.00000   -0.01116    0.17859    9.80033
[truncated: 10,368,001 more chars]
