# Supplementary material for: Response spectrum-based analysis of airborne radar random vibration and multi-point control improvement
Source: Sci Rep. 2024 Mar 30;14:7565. doi: 10.1038/s41598-024-56783-y (PMC10981720; doi:10.1038/s41598-024-56783-y)
Supplement: Supplementary file 4 — Supplementary Information 4. [file 41598_2024_56783_MOESM4_ESM.txt]

155.33 667.79 2530.25
155.34 667.22 2530.15
155.36 666.65 2530.06
155.38 666.08 2529.96
154.99 666.11 2532.17
155.00 665.54 2532.08
154.82 665.27 2533.13
154.02 665.91 2537.66
153.84 665.65 2538.72
153.24 665.99 2542.14
153.05 665.73 2543.21
153.48 664.53 2540.75
153.90 663.36 2538.34
154.12 662.48 2537.08
153.94 662.21 2538.14
153.54 662.25 2540.41
153.16 662.27 2542.59
152.76 662.31 2544.82
152.37 662.34 2547.05
151.56 662.98 2551.65
151.17 663.01 2553.87
150.98 662.74 2554.95
150.80 662.47 2556.03
150.61 662.19 2557.10
150.42 661.92 2558.18
150.23 661.65 2559.26
150.24 661.07 2559.16
150.05 660.80 2560.24
150.07 660.22 2560.14
149.88 659.95 2561.23
149.90 659.37 2561.13
149.50 659.40 2563.39
149.10 659.43 2565.66
148.50 659.76 2569.11
148.31 659.49 2570.20
147.90 659.52 2572.48
148.13 658.63 2571.19
147.94 658.36 2572.28
147.75 658.08 2573.37
147.35 658.11 2575.65
146.94 658.14 2577.94
146.54 658.17 2580.23
146.77 657.28 2578.94
146.58 657.01 2580.04
144.55 659.38 2591.55
143.65 660.13 2596.69
143.45 659.85 2597.80
143.26 659.57 2598.92
142.85 659.60 2601.24
142.65 659.32 2602.36
142.46 659.05 2603.48
142.05 659.08 2605.81
141.42 659.41 2609.38
140.58 660.06 2614.18
140.38 659.78 2615.31
139.96 659.81 2617.67
139.77 659.53 2618.80
139.78 658.94 2618.69
139.58 658.66 2619.82
139.39 658.38 2620.96
138.97 658.41 2623.33
138.77 658.13 2624.46
138.79 657.54 2624.36
138.81 656.95 2624.25
138.82 656.36 2624.15
138.62 656.07 2625.29
137.99 656.41 2628.91
137.57 656.44 2631.29
137.37 656.16 2632.43
136.95 656.18 2634.82
136.53 656.21 2637.21
136.55 655.62 2637.11
136.13 655.64 2639.51
135.92 655.36 2640.66
135.72 655.08 2641.81
135.52 654.79 2642.96
135.10 654.82 2645.37
134.89 654.53 2646.52
134.25 654.87 2650.20
134.27 654.27 2650.09
134.06 653.99 2651.25
133.42 654.32 2654.91
132.76 654.66 2658.64
132.34 654.69 2661.08
132.35 654.09 2660.97
131.92 654.12 2663.41
131.72 653.83 2664.58
131.29 653.85 2667.03
131.08 653.57 2668.21
130.88 653.28 2669.38
130.90 652.68 2669.27
130.46 652.70 2671.73
129.58 653.35 2676.76
128.46 654.32 2683.11
128.03 654.35 2685.59
128.05 653.75 2685.49
127.61 653.77 2687.97
127.63 653.17 2687.87
127.87 652.25 2686.46
127.44 652.27 2688.95
127.23 651.98 2690.14
126.56 652.32 2693.94
126.58 651.71 2693.83
125.91 652.05 2697.64
125.47 652.08 2700.15
125.26 651.78 2701.35
124.82 651.81 2703.87
124.60 651.52 2705.08
124.62 650.91 2704.97
124.18 650.93 2707.49
123.97 650.64 2708.70
123.52 650.66 2711.23
123.54 650.05 2711.12
123.10 650.07 2713.65
122.88 649.78 2714.87
122.67 649.48 2716.08
122.22 649.50 2718.63
122.01 649.21 2719.85
121.79 648.91 2721.07
121.81 648.30 2720.96
121.83 647.69 2720.85
121.62 647.39 2722.07
121.17 647.41 2724.62
120.25 648.07 2729.86
119.33 648.72 2735.11
119.11 648.43 2736.35
118.89 648.13 2737.58
118.91 647.51 2737.47
118.69 647.21 2738.70
118.71 646.60 2738.59
118.25 646.63 2741.24
117.33 647.27 2746.48
117.11 646.97 2747.72
116.89 646.67 2748.97
116.67 646.37 2750.21
116.69 645.76 2750.10
116.47 645.45 2751.35
115.29 646.43 2758.05
114.83 646.45 2760.68
114.85 645.83 2760.56
114.87 645.21 2760.45
114.65 644.91 2761.71
114.67 644.28 2761.59
114.45 643.98 2762.85
112.54 645.93 2773.75
112.07 645.94 2776.41
111.20 646.50 2781.35
110.15 647.28 2787.30
109.68 647.30 2789.98
109.46 646.99 2791.26
109.23 646.69 2792.55
109.01 646.38 2793.83
109.27 645.43 2792.32
108.80 645.45 2795.00
108.57 645.14 2796.29
108.10 645.16 2798.99
107.53 645.31 2802.25
107.25 645.06 2803.80
106.80 645.06 2806.40
106.60 644.71 2807.52
105.92 644.99 2811.38
105.24 645.28 2815.28
104.76 645.29 2818.01
104.28 645.31 2820.75
104.05 645.00 2822.06
104.07 644.37 2821.94
103.58 644.39 2824.69
103.61 643.75 2824.57
103.12 643.77 2827.32
103.14 643.13 2827.20
102.66 643.15 2829.96
101.92 643.49 2834.16
101.69 643.18 2835.49
101.71 642.54 2835.37
101.47 642.23 2836.69
101.24 641.92 2838.02
101.26 641.28 2837.90
100.77 641.30 2840.68
100.80 640.66 2840.56
100.31 640.67 2843.34
99.56 641.01 2847.58
99.58 640.37 2847.46
99.35 640.06 2848.80
99.37 639.42 2848.68
100.92 636.82 2839.84
100.18 637.16 2844.07
98.41 638.80 2854.16
95.84 641.45 2868.75
94.30 642.79 2877.53
94.32 642.14 2877.41
94.08 641.83 2878.77
94.36 640.85 2877.16
94.65 639.87 2875.55
94.41 639.55 2876.91
94.17 639.23 2878.28
93.93 638.92 2879.65
93.42 638.93 2882.51
93.18 638.61 2883.88
92.94 638.29 2885.25
92.44 638.31 2888.12
91.93 638.32 2890.99
91.16 638.66 2895.38
90.92 638.34 2896.76
90.14 638.69 2901.17
88.83 639.70 2908.63
88.59 639.38 2910.02
88.61 638.73 2909.89
88.37 638.40 2911.29
88.39 637.75 2911.17
88.14 637.43 2912.56
87.78 637.25 2914.62
87.16 637.39 2918.14
86.30 637.83 2923.06
85.33 638.41 2928.57
85.35 637.75 2928.45
84.77 637.83 2931.75
85.28 636.57 2928.83
85.38 635.82 2928.30
85.11 635.52 2929.82
84.56 635.56 2932.94
84.51 634.99 2933.24
84.36 634.54 2934.07
84.11 634.22 2935.49
83.86 633.89 2936.91
83.61 633.56 2938.33
83.09 633.57 2941.31
82.29 633.91 2945.85
81.99 633.65 2947.58
81.87 633.16 2948.26
81.42 633.08 2950.83
81.44 632.41 2950.70
81.46 631.75 2950.57
81.20 631.43 2952.05
81.23 630.76 2951.92
80.97 630.44 2953.40
79.41 631.70 2962.28
75.89 635.32 2982.28
74.48 636.39 2990.32
74.22 636.06 2991.79
74.75 634.77 2988.78
74.83 634.03 2988.31
75.05 633.12 2987.08
74.90 632.66 2987.92
73.20 634.05 2997.57
72.94 633.72 2999.05
72.97 633.05 2998.92
72.42 633.05 3002.02
72.45 632.38 3001.89
72.18 632.04 3003.37
72.21 631.37 3003.24
71.95 631.03 3004.72
71.11 631.38 3009.46
70.85 631.04 3010.96
70.02 631.39 3015.72
69.46 631.40 3018.85
69.78 630.38 3017.08
69.51 630.04 3018.58
69.82 629.02 3016.81
69.85 628.34 3016.68
69.58 628.00 3018.18
69.32 627.66 3019.68
68.77 627.66 3022.82
68.79 626.98 3022.69
68.24 626.98 3025.84
67.97 626.65 3027.35
67.42 626.65 3030.51
67.15 626.31 3032.02
66.88 625.96 3033.54
66.91 625.28 3033.40
66.64 624.94 3034.92
66.67 624.26 3034.78
66.40 623.92 3036.30
65.84 623.91 3039.48
65.57 623.57 3041.00
65.60 622.89 3040.87
65.33 622.54 3042.39
65.64 621.52 3040.59
65.38 621.17 3042.12
65.40 620.49 3041.98
65.13 620.15 3043.50
65.16 619.46 3043.37
64.89 619.12 3044.89
64.33 619.11 3048.09
63.47 619.44 3052.97
63.20 619.09 3054.51
62.93 618.75 3056.04
62.66 618.40 3057.58
62.39 618.05 3059.13
62.12 617.70 3060.67
62.14 617.02 3060.53
62.17 616.33 3060.39
61.53 616.40 3064.01
61.01 616.33 3066.98
60.76 615.96 3068.41
60.30 615.81 3070.98
59.11 616.51 3077.79
58.16 616.93 3083.19
57.79 616.69 3085.30
57.29 616.59 3088.14
56.71 616.58 3091.42
56.13 616.57 3094.72
54.90 617.30 3101.74
54.97 616.55 3101.33
54.42 616.50 3104.47
52.27 618.25 3116.68
51.69 618.25 3120.03
51.71 617.54 3119.88
51.74 616.84 3119.74
51.36 616.59 3121.86
50.75 616.61 3125.36
48.60 618.35 3137.61
48.11 618.21 3140.35
47.82 617.87 3142.04
47.19 617.89 3145.61
46.97 617.46 3146.87
46.67 617.11 3148.58
45.91 617.28 3152.89
46.62 615.81 3148.85
46.00 615.82 3152.39
45.42 615.78 3155.68
42.70 618.12 3171.16
42.73 617.41 3171.01
42.75 616.69 3170.86
42.78 615.98 3170.71
42.49 615.62 3172.37
42.51 614.91 3172.22
42.54 614.19 3172.07
41.29 614.88 3179.17
41.00 614.52 3180.83
41.03 613.80 3180.68
41.37 612.74 3178.71
41.08 612.37 3180.38
40.79 612.01 3182.05
40.81 611.29 3181.90
40.52 610.93 3183.57
39.91 610.91 3187.06
39.29 610.90 3190.57
38.67 610.88 3194.08
38.05 610.86 3197.60
37.43 610.85 3201.12
37.14 610.48 3202.81
37.16 609.76 3202.66
37.19 609.04 3202.51
37.22 608.32 3202.35
36.92 607.95 3204.04
35.97 608.28 3209.43
36.00 607.56 3209.28
35.70 607.19 3210.98
35.73 606.47 3210.83
35.43 606.10 3212.53
35.13 605.72 3214.23
35.16 605.00 3214.07
34.86 604.63 3215.78
34.56 604.26 3217.48
34.26 603.88 3219.19
33.63 603.86 3222.76
32.34 604.53 3230.09
32.04 604.16 3231.81
31.74 603.78 3233.53
31.77 603.06 3233.38
31.79 602.33 3233.22
31.16 602.30 3236.83
31.19 601.58 3236.67
31.21 600.85 3236.52
31.24 600.12 3236.36
30.94 599.75 3238.09
29.97 600.07 3243.59
29.33 600.04 3247.22
28.69 600.01 3250.86
27.72 600.33 3256.41
26.74 600.65 3261.98
25.76 600.98 3267.56
24.77 601.30 3273.17
24.12 601.28 3276.87
23.47 601.25 3280.57
23.16 600.87 3282.34
23.53 599.77 3280.25
23.22 599.39 3282.02
22.57 599.36 3285.74
22.25 598.98 3287.52
21.94 598.59 3289.30
21.97 597.85 3289.14
21.31 597.82 3292.87
21.34 597.08 3292.71
21.03 596.70 3294.50
20.02 597.02 3300.20
19.71 596.63 3301.99
19.39 596.24 3303.79
18.73 596.21 3307.56
18.07 596.18 3311.33
18.10 595.43 3311.17
18.13 594.69 3311.00
17.81 594.30 3312.81
17.84 593.56 3312.65
17.52 593.17 3314.46
17.20 592.77 3316.27
17.23 592.03 3316.10
16.91 591.64 3317.92
16.24 591.60 3321.71
16.27 590.85 3321.55
15.60 590.81 3325.36
15.28 590.42 3327.18
14.96 590.03 3329.00
14.64 589.63 3330.83
14.32 589.24 3332.66
13.65 589.19 3336.49
13.32 588.80 3338.33
13.00 588.40 3340.17
12.68 588.01 3342.01
12.71 587.26 3341.84
12.38 586.86 3343.68
12.41 586.11 3343.51
11.74 586.06 3347.37
11.76 585.31 3347.20
11.79 584.56 3347.04
11.82 583.81 3346.87
11.14 583.76 3350.73
11.17 583.01 3350.57
11.20 582.26 3350.40
10.52 582.21 3354.27
10.20 581.81 3356.13
9.87 581.41 3357.98
9.54 581.00 3359.84
9.57 580.25 3359.68
8.89 580.20 3363.57
8.92 579.44 3363.40
8.59 579.04 3365.27
8.26 578.63 3367.13
8.29 577.88 3366.96
8.32 577.12 3366.80
7.99 576.72 3368.66
7.66 576.31 3370.54
7.69 575.56 3370.37
7.01 575.50 3374.28
6.68 575.09 3376.16
6.35 574.68 3378.04
6.01 574.27 3379.92
3.06 576.39 3396.72
2.00 576.68 3402.75
1.19 576.74 3407.40
0.31 576.85 3412.40
-0.47 576.86 3416.83
-4.82 580.30 3441.59
-5.17 579.88 3443.55
-5.88 579.83 3447.64
-6.98 580.13 3453.88
-6.95 579.36 3453.70
-7.67 579.30 3457.81
-8.02 578.89 3459.79
-8.37 578.47 3461.76
-8.71 578.06 3463.74
-9.06 577.64 3465.71
-9.03 576.86 3465.54
-9.00 576.08 3465.36
-9.35 575.67 3467.34
-9.69 575.25 3469.32
-10.04 574.83 3471.31
-10.39 574.41 3473.29
-11.12 574.35 3477.45
-11.86 574.28 3481.62
-11.83 573.50 3481.44
-11.79 572.72 3481.26
-12.53 572.66 3485.44
-12.50 571.88 3485.26
-12.85 571.46 3487.27
-12.82 570.67 3487.08
-12.78 569.89 3486.90
-13.52 569.82 3491.10
-13.49 569.04 3490.92
-13.46 568.26 3490.73
-14.20 568.19 3494.94
-14.16 567.41 3494.76
-14.90 567.34 3498.97
-14.87 566.55 3498.79
-15.23 566.13 3500.81
-15.58 565.70 3502.83
-15.55 564.91 3502.64
-15.91 564.48 3504.67
-16.26 564.05 3506.69
-16.62 563.62 3508.72
-17.36 563.55 3512.97
-17.33 562.76 3512.78
-18.08 562.68 3517.04
-18.05 561.90 3516.85
-18.41 561.46 3518.89
-18.77 561.03 3520.94
-19.12 560.60 3522.98
-19.09 559.81 3522.80
-19.84 559.73 3527.08
-19.81 558.94 3526.89
-20.17 558.50 3528.94
-20.53 558.06 3531.00
-20.89 557.63 3533.05
-21.26 557.19 3535.11
-21.62 556.75 3537.17
-21.59 555.96 3536.99
-21.95 555.52 3539.05
-21.92 554.73 3538.86
-22.28 554.29 3540.93
-22.64 553.85 3543.00
-23.01 553.41 3545.07
-23.37 552.97 3547.14
-23.73 552.53 3549.21
-24.50 552.44 3553.56
-24.86 551.99 3555.64
-25.23 551.55 3557.72
-28.94 554.05 3578.83
-31.05 555.14 3590.86
-32.16 555.34 3597.17
-33.03 555.33 3602.13
-37.70 558.64 3628.68
-38.50 558.55 3633.22
-38.88 558.10 3635.40
-39.26 557.65 3637.58
-39.65 557.20 3639.76
-40.03 556.75 3641.94
-40.41 556.30 3644.13
-41.22 556.21 3648.71
-41.18 555.40 3648.51
-41.57 554.94 3650.71
-41.96 554.49 3652.91
-42.76 554.40 3657.51
-42.73 553.58 3657.31
-42.69 552.76 3657.11
-43.08 552.31 3659.32
-43.47 551.85 3661.52
-43.44 551.03 3661.32
-43.40 550.21 3661.13
-44.21 550.12 3665.75
-44.18 549.30 3665.55
-44.57 548.84 3667.76
-44.96 548.38 3669.98
-45.35 547.92 3672.20
-45.74 547.46 3674.43
-46.13 547.00 3676.65
-46.52 546.53 3678.88
-46.49 545.71 3678.68
-46.88 545.25 3680.91
-46.84 544.42 3680.71
-47.23 543.96 3682.95
-47.20 543.14 3682.74
-47.59 542.67 3684.98
-47.56 541.85 3684.78
-47.95 541.38 3687.02
-47.91 540.56 3686.82
-48.31 540.09 3689.06
-48.27 539.27 3688.85
-49.10 539.16 3693.55
-49.06 538.33 3693.35
-49.03 537.50 3693.14
-49.85 537.39 3697.85
-49.82 536.56 3697.64
-49.78 535.74 3697.44
-50.18 535.27 3699.69
-50.57 534.80 3701.95
-50.54 533.97 3701.75
-50.94 533.49 3704.01
-51.33 533.02 3706.27
-51.30 532.19 3706.07
-51.26 531.36 3705.86
-51.23 530.54 3705.66
-52.06 530.41 3710.39
-52.02 529.59 3710.19
-52.42 529.11 3712.46
-52.82 528.63 3714.73
-52.78 527.80 3714.53
-53.18 527.32 3716.80
-53.15 526.49 3716.60
-53.55 526.01 3718.87
-53.95 525.53 3721.16
-54.35 525.05 3723.44
-54.75 524.57 3725.72
-55.15 524.09 3728.01
-55.56 523.61 3730.31
-55.96 523.13 3732.60
-56.36 522.64 3734.90
-56.77 522.16 3737.20
-57.17 521.67 3739.50
-57.58 521.19 3741.81
-57.98 520.70 3744.12
-58.39 520.22 3746.43
-58.80 519.73 3748.74
-59.65 519.59 3753.59
-65.72 523.56 3788.13
-71.35 527.16 3820.16
-75.48 529.58 3843.68
-75.91 529.08 3846.12
-75.87 528.22 3845.90
-76.77 528.09 3851.00
-76.73 527.23 3850.78
-77.63 527.10 3855.90
-77.59 526.24 3855.68
-78.49 526.11 3860.80
-78.45 525.25 3860.58
-78.41 524.38 3860.36
-79.31 524.25 3865.50
-79.28 523.39 3865.28
-79.24 522.52 3865.06
-80.14 522.38 3870.21
-80.10 521.52 3869.99
-80.54 521.02 3872.46
-80.97 520.51 3874.93
-80.93 519.65 3874.71
-81.37 519.14 3877.18
-81.80 518.64 3879.66
-82.24 518.14 3882.14
-82.68 517.63 3884.63
-83.11 517.12 3887.12
-83.55 516.62 3889.61
-83.51 515.75 3889.39
-84.43 515.60 3894.60
-84.39 514.73 3894.38
-84.35 513.86 3894.15
-85.27 513.71 3899.38
-85.23 512.84 3899.16
-86.15 512.69 3904.40
-86.11 511.82 3904.17
-87.03 511.66 3909.43
-86.99 510.79 3909.21
-87.92 510.63 3914.48
-87.88 509.76 3914.25
-88.81 509.60 3919.53
-88.77 508.73 3919.31
-89.70 508.57 3924.60
-90.63 508.41 3929.92
-91.08 507.89 3932.47
-96.23 510.82 3961.75
-98.98 511.99 3977.44
-100.86 512.50 3988.13
-101.75 512.29 3993.17
-106.76 515.08 4021.66
-110.41 516.87 4042.45
-110.88 516.34 4045.14
-110.84 515.44 4044.90
-111.31 514.91 4047.60
-111.79 514.38 4050.30
-112.78 514.22 4055.96
-113.78 514.07 4061.64
-114.26 513.53 4064.36
-114.22 512.63 4064.11
-114.69 512.09 4066.83
-115.17 511.56 4069.56
-115.13 510.65 4069.32
-115.61 510.12 4072.05
-116.09 509.58 4074.78
-116.05 508.67 4074.53
-116.53 508.13 4077.27
-117.01 507.59 4080.01
-117.49 507.06 4082.76
-117.45 506.14 4082.51
-117.41 505.23 4082.26
-117.36 504.32 4082.01
-117.32 503.41 4081.77
-117.80 502.87 4084.51
-117.76 501.96 4084.27
-118.24 501.42 4087.02
-119.25 501.24 4092.78
-119.21 500.33 4092.53
-120.23 500.15 4098.31
-120.71 499.60 4101.08
-121.73 499.43 4106.88
-121.69 498.51 4106.63
-122.18 497.96 4109.41
-122.67 497.41 4112.20
-122.62 496.49 4111.94
-123.11 495.94 4114.73
-123.60 495.39 4117.52
-124.09 494.84 4120.32
-124.59 494.29 4123.12
-124.54 493.37 4122.87
-125.57 493.18 4128.73
-125.53 492.26 4128.48
-125.48 491.34 4128.22
-125.98 490.78 4131.04
-126.47 490.23 4133.85
-126.97 489.67 4136.67
-127.46 489.11 4139.49
-127.42 488.19 4139.23
-128.46 487.99 4145.15
-128.41 487.07 4144.89
-128.37 486.14 4144.63
-129.41 485.94 4150.56
-129.36 485.02 4150.30
-129.32 484.09 4150.05
-130.36 483.89 4155.99
-130.32 482.96 4155.73
-130.82 482.40 4158.58
-131.32 481.83 4161.43
-131.27 480.91 4161.18
-132.32 480.70 4167.15
-132.28 479.77 4166.89
-132.78 479.20 4169.75
-133.28 478.63 4172.62
-133.24 477.70 4172.36
-134.29 477.49 4178.37
-134.25 476.56 4178.11
-134.75 475.98 4180.99
-135.26 475.41 4183.87
-135.21 474.48 4183.61
-136.28 474.26 4189.65
-138.76 474.95 4203.80
-146.11 478.76 4245.59
-149.49 480.01 4264.84
-160.12 485.89 4325.33
-160.66 485.30 4328.42
-160.61 484.34 4328.14
-161.16 483.75 4331.23
-161.70 483.16 4334.32
-162.24 482.57 4337.42
-163.38 482.35 4343.91
-163.33 481.39 4343.63
-163.29 480.42 4343.35
-163.24 479.45 4343.07
-163.78 478.86 4346.18
-164.33 478.26 4349.29
-164.28 477.29 4349.01
-164.23 476.33 4348.73
-164.78 475.73 4351.85
-165.33 475.13 4354.97
-165.28 474.16 4354.69
-165.23 473.19 4354.41
-165.78 472.59 4357.54
-165.73 471.62 4357.25
-166.28 471.02 4360.39
-166.83 470.42 4363.52
-166.78 469.45 4363.24
-166.73 468.48 4362.95
-167.28 467.87 4366.09
-167.83 467.27 4369.24
-167.79 466.29 4368.95
-168.34 465.69 4372.10
-168.89 465.08 4375.25
-169.45 464.47 4378.41
-169.40 463.50 4378.13
-169.35 462.52 4377.84
-169.30 461.55 4377.56
-170.46 461.30 4384.17
-170.41 460.33 4383.88
-170.97 459.71 4387.05
-171.52 459.10 4390.23
-171.47 458.12 4389.94
-172.64 457.87 4396.59
-172.59 456.89 4396.30
-173.15 456.27 4399.49
-173.71 455.65 4402.68
-173.66 454.68 4402.39
-173.61 453.70 4402.10
-174.17 453.08 4405.30
-174.73 452.45 4408.50
-175.30 451.83 4411.70
-175.25 450.85 4411.42
-175.20 449.87 4411.13
-175.76 449.25 4414.33
-176.32 448.62 4417.55
-176.27 447.64 4417.26
-177.46 447.37 4423.99
-177.41 446.38 4423.70
-177.35 445.40 4423.41
-178.54 445.13 4430.16
-178.49 444.14 4429.87
-179.68 443.86 4436.64
-179.63 442.88 4436.34
-180.20 442.24 4439.59
-187.84 445.61 4483.10
-190.82 446.32 4500.02
-201.13 451.16 4558.70
-201.73 450.52 4562.12
-202.33 449.87 4565.56
-202.28 448.85 4565.25
-203.54 448.58 4572.44
-204.15 447.93 4575.89
-204.76 447.28 4579.34
-205.36 446.63 4582.80
-206.64 446.34 4590.04
-207.91 446.06 4597.31
-207.86 445.04 4597.00
-209.14 444.75 4604.29
-209.75 444.10 4607.79
-209.70 443.07 4607.47
-210.99 442.78 4614.80
-210.93 441.76 4614.48
-211.55 441.10 4617.99
-212.17 440.44 4621.51
-213.46 440.14 4628.88
-213.40 439.11 4628.56
-214.70 438.81 4635.95
-216.01 438.51 4643.37
-215.95 437.48 4643.05
-221.79 439.61 4676.27
-223.95 439.75 4688.56
-228.04 440.92 4711.85
-234.52 443.34 4748.70
-234.46 442.29 4748.37
-235.11 441.61 4752.09
-235.77 440.93 4755.81
-236.42 440.25 4759.54
-236.36 439.19 4759.20
-237.02 438.51 4762.94
-237.68 437.83 4766.68
-237.62 436.77 4766.34
-238.99 436.46 4774.18
-238.93 435.40 4773.84
-238.88 434.34 4773.50
-240.26 434.02 4781.37
-240.20 432.96 4781.03
-240.86 432.27 4784.80
-241.52 431.58 4788.57
-242.19 430.88 4792.35
-242.13 429.82 4792.01
-242.79 429.13 4795.80
-242.73 428.06 4795.46
-243.40 427.37 4799.25
-244.07 426.67 4803.05
-244.74 425.97 4806.85
-245.41 425.27 4810.67
-245.35 424.20 4810.32
-246.75 423.87 4818.31
-246.69 422.80 4817.96
-247.36 422.09 4821.79
-248.03 421.39 4825.62
-247.97 420.32 4825.28
-249.39 419.98 4833.31
-249.32 418.90 4832.96
-250.74 418.56 4841.02
-250.68 417.49 4840.67
-251.36 416.77 4844.54
-257.02 418.49 4876.73
-260.22 419.00 4894.97
-265.10 420.32 4922.75
-269.27 421.28 4946.45
-269.20 420.18 4946.09
-269.14 419.08 4945.73
-269.85 418.36 4949.76
-270.56 417.63 4953.80
-270.49 416.53 4953.44
-271.21 415.80 4957.48
-271.14 414.70 4957.12
-271.85 413.97 4961.17
-271.79 412.87 4960.80
-272.50 412.14 4964.86
-272.44 411.04 4964.50
-273.15 410.30 4968.56
-273.09 409.20 4968.19
-273.80 408.46 4972.27
-274.52 407.73 4976.34
-275.24 406.99 4980.43
-275.17 405.88 4980.06
-275.11 404.78 4979.69
-275.83 404.04 4983.78
-276.55 403.29 4987.88
-277.27 402.55 4991.98
-277.20 401.44 4991.61
-277.92 400.70 4995.72
-278.65 399.95 4999.84
-278.58 398.84 4999.46
-280.10 398.45 5008.09
-280.03 397.34 5007.72
-280.76 396.59 5011.85
-280.69 395.48 5011.48
-281.42 394.72 5015.62
-282.15 393.97 5019.77
-282.88 393.21 5023.93
-283.61 392.45 5028.09
-283.55 391.34 5027.71
-284.28 390.58 5031.88
-284.21 389.46 5031.51
-284.95 388.70 5035.68
-285.68 387.94 5039.86
-286.42 387.17 5044.05
-287.96 386.76 5052.83
-290.32 386.69 5066.25
-291.88 386.27 5075.11
-293.44 385.85 5084.00
-296.65 386.14 5102.26
-299.05 386.07 5115.94
-298.98 384.94 5115.55
-299.74 384.16 5119.86
-301.33 383.73 5128.91
-301.26 382.60 5128.52
-301.19 381.46 5128.13
-302.79 381.03 5137.20
-302.72 379.89 5136.81
-302.65 378.76 5136.42
-303.41 377.97 5140.77
-304.18 377.18 5145.13
-304.11 376.04 5144.73
-304.04 374.90 5144.34
-303.97 373.77 5143.95
-305.58 373.32 5153.08
-305.51 372.18 5152.68
-305.44 371.04 5152.29
-306.21 370.24 5156.67
-306.98 369.45 5161.05
-306.91 368.30 5160.66
-307.68 367.50 5165.05
-308.45 366.70 5169.45
-308.38 365.56 5169.05
-308.31 364.42 5168.65
-309.93 363.95 5177.87
-309.86 362.81 5177.47
-309.79 361.66 5177.08
-311.42 361.19 5186.33
-311.35 360.04 5185.93
-312.98 359.57 5195.21
-312.91 358.42 5194.80
-313.69 357.61 5199.26
-325.73 361.18 5267.75
-331.70 362.37 5301.74
-344.35 366.13 5373.72
-345.19 365.29 5378.48
-345.11 364.11 5378.05
-345.95 363.27 5382.82
-346.79 362.43 5387.60
-347.63 361.59 5392.39
-347.55 360.40 5391.96
-349.32 359.90 5401.99
-349.24 358.71 5401.56
-350.09 357.86 5406.37
-350.93 357.02 5411.19
-350.86 355.82 5410.75
-352.63 355.32 5420.86
-352.56 354.12 5420.42
-353.41 353.27 5425.27
-354.26 352.41 5430.12
-355.12 351.55 5434.99
-355.97 350.70 5439.86
-355.89 349.50 5439.42
-356.75 348.64 5444.30
-356.67 347.43 5443.86
-364.46 349.08 5488.15
-377.55 352.62 5562.66
-378.45 351.74 5567.77
-377.39 350.16 5561.74
-378.29 349.28 5566.85
-379.19 348.40 5571.96
-379.10 347.17 5571.50
-380.00 346.29 5576.62
-379.92 345.06 5576.15
-379.84 343.83 5575.69
-379.76 342.59 5575.23
-380.66 341.71 5580.36
-381.56 340.82 5585.49
-381.48 339.58 5585.03
-381.40 338.35 5584.56
-382.30 337.46 5589.71
-383.21 336.56 5594.86
-383.13 335.33 5594.40
-383.05 334.09 5593.93
-382.97 332.86 5593.47
-383.87 331.96 5598.63
-383.79 330.73 5598.16
-384.70 329.82 5603.33
-384.62 328.59 5602.86
-384.53 327.35 5602.40
-385.44 326.45 5607.57
-386.36 325.54 5612.76
-386.27 324.30 5612.29
-386.19 323.06 5611.82
-386.11 321.83 5611.35
-386.03 320.59 5610.89
-386.94 319.68 5616.08
-386.86 318.44 5615.61
-386.77 317.20 5615.14
-387.69 316.28 5620.34
-388.60 315.36 5625.55
-388.52 314.12 5625.08
-389.44 313.20 5630.30
-389.35 311.96 5629.83
-389.27 310.72 5629.36
-389.19 309.48 5628.89
-389.11 308.24 5628.41
-390.02 307.31 5633.64
-390.94 306.38 5638.87
-390.86 305.14 5638.40
-390.78 303.90 5637.93
-391.70 302.97 5643.17
-392.62 302.03 5648.43
-392.54 300.79 5647.95
-392.46 299.54 5647.48
-393.38 298.61 5652.74
-393.30 297.36 5652.26
-394.22 296.42 5657.53
-395.15 295.47 5662.81
-395.07 294.23 5662.33
-406.93 296.50 5729.87
-412.41 296.87 5761.01
-429.37 300.58 5857.52
-430.36 299.61 5863.18
-430.27 298.32 5862.67
-431.27 297.34 5868.34
-432.27 296.36 5874.02
-432.18 295.07 5873.51
-432.09 293.78 5872.99
-434.18 293.10 5884.90
-434.09 291.81 5884.38
-436.19 291.13 5896.34
-436.10 289.83 5895.82
-437.10 288.84 5901.55
-438.11 287.85 5907.30
-439.13 286.86 5913.05
-440.14 285.86 5918.82
-442.26 285.17 5930.92
-442.17 283.86 5930.39
-444.31 283.16 5942.53
-445.33 282.16 5948.36
-446.35 281.15 5954.19
-446.26 279.84 5953.67
-448.41 279.13 5965.90
-449.44 278.12 5971.77
-449.35 276.81 5971.24
-450.38 275.79 5977.13
-475.70 281.12 6121.21
-475.61 279.77 6120.65
-475.51 278.43 6120.10
-476.59 277.39 6126.28
-477.68 276.35 6132.47
-477.58 275.00 6131.91
-477.49 273.65 6131.35
-477.39 272.30 6130.79
-478.48 271.26 6136.99
-479.57 270.21 6143.20
-479.47 268.86 6142.64
-479.37 267.51 6142.08
-479.27 266.16 6141.52
-480.37 265.10 6147.74
-480.27 263.75 6147.18
-481.36 262.70 6153.41
-481.26 261.34 6152.85
-481.16 259.99 6152.28
-482.26 258.93 6158.53
-483.36 257.86 6164.79
-483.26 256.51 6164.22
-483.16 255.16 6163.65
-483.06 253.81 6163.09
-482.96 252.45 6162.52
-484.06 251.38 6168.79
-485.17 250.31 6175.07
-485.07 248.95 6174.50
-484.97 247.60 6173.93
-484.87 246.24 6173.36
-485.97 245.16 6179.65
-487.08 244.08 6185.95
-486.98 242.72 6185.38
-486.88 241.37 6184.81
-489.20 240.54 6198.02
-489.10 239.19 6197.45
-489.00 237.83 6196.88
-490.11 236.73 6203.21
-490.01 235.37 6202.64
-503.44 236.92 6279.04
-518.48 238.78 6364.61
-518.37 237.38 6364.01
-518.26 235.99 6363.41
-520.72 235.13 6377.39
-520.61 233.73 6376.78
-520.51 232.34 6376.17
-520.40 230.94 6375.57
-521.58 229.81 6382.28
-522.76 228.67 6389.00
-522.65 227.27 6388.39
-522.55 225.87 6387.78
-523.73 224.73 6394.51
-524.92 223.59 6401.26
-524.81 222.19 6400.65
-526.00 221.04 6407.41
-527.19 219.89 6414.18
-554.92 222.47 6571.99
-554.80 221.03 6571.34
-554.69 219.59 6570.70
-554.58 218.15 6570.06
-555.83 216.97 6577.18
-557.08 215.79 6584.32
-556.97 214.35 6583.67
-558.23 213.16 6590.82
-558.11 211.72 6590.18
-559.37 210.52 6597.34
-559.26 209.08 6596.69
-560.52 207.88 6603.87
-560.41 206.44 6603.22
-560.29 205.00 6602.58
-562.94 204.04 6617.63
-562.82 202.59 6616.98
-562.71 201.14 6616.32
-563.98 199.93 6623.55
-565.25 198.72 6630.78
-565.14 197.27 6630.13
-565.02 195.83 6629.48
-567.69 194.84 6644.65
-567.57 193.39 6643.99
-568.85 192.17 6651.28
-568.74 190.71 6650.62
-570.02 189.49 6657.91
-569.90 188.03 6657.26
-571.19 186.80 6664.57
-571.07 185.35 6663.91
-572.36 184.11 6671.23
-573.65 182.88 6678.58
-573.53 181.42 6677.91
-573.42 179.96 6677.25
-573.30 178.50 6676.58
-609.20 179.51 6880.90
-609.08 178.01 6880.20
-610.45 176.73 6888.01
-610.33 175.23 6887.30
-610.20 173.72 6886.60
-610.08 172.22 6885.89
-611.45 170.93 6893.71
-612.83 169.64 6901.55
-614.21 168.34 6909.41
-614.09 166.83 6908.70
-613.96 165.33 6907.99
-615.35 164.02 6915.87
-616.73 162.72 6923.76
-616.61 161.21 6923.04
-616.48 159.70 6922.33
-617.87 158.39 6930.24
-619.26 157.07 6938.16
-619.14 155.56 6937.44
-619.01 154.05 6936.73
-620.41 152.73 6944.67
-621.81 151.40 6952.62
-621.68 149.89 6951.90
-621.55 148.38 6951.19
-621.43 146.86 6950.47
-622.83 145.53 6958.44
-622.70 144.01 6957.72
-624.10 142.68 6965.70
-625.51 141.34 6973.71
-625.38 139.82 6972.99
-625.26 138.30 6972.26
-626.67 136.96 6980.28
-626.54 135.44 6979.56
-627.95 134.09 6987.59
-629.37 132.73 6995.65
-630.79 131.38 7003.72
-630.66 129.85 7002.99
-630.53 128.33 7002.27
-631.95 126.97 7010.36
-666.93 129.02 7209.39
-665.15 127.28 7199.29
-666.65 125.88 7207.84
-668.16 124.47 7216.41
-669.67 123.06 7225.01
-669.53 121.49 7224.23
-669.40 119.92 7223.45
-670.91 118.51 7232.06
-670.77 116.94 7231.28
-670.64 115.36 7230.51
-670.50 113.79 7229.73
-672.02 112.37 7238.35
-673.54 110.94 7247.00
-675.06 109.51 7255.66
-674.92 107.93 7254.88
-678.11 106.63 7273.06
-677.98 105.05 7272.27
-677.84 103.47 7271.48
-681.05 102.16 7289.74
-680.91 100.58 7288.95
-682.45 99.13 7297.72
-683.99 97.67 7306.50
-683.85 96.09 7305.71
-683.71 94.50 7304.92
-686.95 93.16 7323.34
-686.81 91.57 7322.55
-688.37 90.10 7331.39
-688.23 88.51 7330.59
-689.78 87.04 7339.46
-689.64 85.44 7338.66
-689.50 83.85 7337.86
-692.77 82.48 7356.45
-692.63 80.88 7355.65
-694.20 79.39 7364.57
-695.77 77.90 7373.52
-695.63 76.30 7372.71
-695.49 74.70 7371.91
-697.06 73.20 7380.87
-736.96 65.61 7607.92
-738.64 64.05 7617.47
-738.49 62.40 7616.61
-738.33 60.75 7615.74
-740.02 59.19 7625.31
-741.70 57.62 7634.91
-743.39 56.04 7644.53
-743.24 54.39 7643.66
-744.93 52.80 7653.30
-744.78 51.15 7652.43
-744.63 49.49 7651.55
-746.32 47.90 7661.22
-746.17 46.25 7660.34
-746.02 44.59 7659.47
-747.72 42.99 7669.15
-749.42 41.39 7678.85
-751.13 39.79 7688.58
-752.85 38.18 7698.34
-752.69 36.51 7697.46
-752.54 34.85 7696.58
-754.26 33.23 7706.35
-754.10 31.57 7705.47
-755.82 29.94 7715.26
-757.55 28.32 7725.09
-757.39 26.65 7724.20
-757.24 24.98 7723.31
-758.97 23.34 7733.15
-758.81 21.67 7732.26
-760.54 20.03 7742.13
-760.39 18.36 7741.24
-760.23 16.69 7740.34
-761.97 15.04 7750.23
-763.71 13.39 7760.14
-765.46 11.73 7770.08
-820.52 -34.86 8083.41
157.00 667.49 2529.13
156.81 667.22 2530.18
156.83 666.65 2530.09
156.85 666.08 2529.99
156.66 665.81 2531.05
156.48 665.54 2532.10
156.29 665.27 2533.16
155.50 665.91 2537.68
155.31 665.65 2538.75
154.71 665.99 2542.17
154.53 665.73 2543.23
154.96 664.53 2540.78
155.38 663.36 2538.36
155.60 662.48 2537.11
155.41 662.21 2538.17
155.02 662.25 2540.43
154.64 662.27 2542.62
154.25 662.31 2544.85
153.85 662.34 2547.08
153.26 662.67 2550.49
152.86 662.71 2552.73
152.68 662.43 2553.80
152.49 662.16 2554.88
152.30 661.89 2555.96
152.11 661.62 2557.03
151.92 661.34 2558.11
152.15 660.46 2556.84
151.96 660.19 2557.92
152.18 659.31 2556.64
152.61 658.13 2554.20
152.62 657.56 2554.10
152.44 657.28 2555.18
152.25 657.01 2556.26
151.14 658.07 2562.55
150.95 657.80 2563.64
150.16 658.41 2568.18
150.41 657.49 2566.73
150.03 657.50 2568.94
149.44 657.80 2572.28
148.84 658.11 2575.68
148.44 658.14 2577.97
148.04 658.17 2580.26
148.27 657.28 2578.97
148.08 657.01 2580.07
146.06 659.38 2591.59
145.16 660.13 2596.72
144.97 659.85 2597.84
144.77 659.57 2598.95
144.36 659.60 2601.28
144.17 659.32 2602.39
143.97 659.05 2603.51
143.56 659.08 2605.85
142.94 659.41 2609.41
142.10 660.06 2614.21
141.90 659.78 2615.34
141.49 659.81 2617.70
141.29 659.53 2618.83
141.31 658.94 2618.73
141.11 658.66 2619.86
140.91 658.38 2620.99
140.50 658.41 2623.36
140.30 658.13 2624.50
140.31 657.54 2624.39
140.33 656.95 2624.29
140.35 656.36 2624.19
140.15 656.07 2625.32
139.52 656.41 2628.94
139.10 656.44 2631.32
138.90 656.16 2632.47
138.48 656.18 2634.86
138.50 655.59 2634.75
138.30 655.31 2635.90
137.88 655.33 2638.29
137.68 655.05 2639.44
137.26 655.08 2641.84
136.84 655.10 2644.25
136.41 655.13 2646.66
136.21 654.84 2647.82
135.79 654.87 2650.23
135.59 654.59 2651.39
135.17 654.60 2653.79
134.29 655.26 2658.78
134.09 654.98 2659.95
133.88 654.69 2661.12
133.68 654.40 2662.28
133.47 654.12 2663.45
133.27 653.83 2664.62
132.84 653.85 2667.07
132.64 653.57 2668.24
132.43 653.28 2669.42
132.45 652.68 2669.31
132.02 652.70 2671.77
131.14 653.35 2676.80
130.02 654.32 2683.15
129.59 654.35 2685.63
129.61 653.75 2685.53
129.17 653.77 2688.01
129.19 653.17 2687.91
129.44 652.25 2686.50
129.00 652.27 2688.99
128.79 651.98 2690.18
128.13 652.32 2693.98
128.15 651.71 2693.87
127.48 652.05 2697.68
127.04 652.08 2700.19
126.83 651.78 2701.40
126.39 651.81 2703.91
126.18 651.52 2705.12
126.20 650.91 2705.01
125.75 650.93 2707.53
125.54 650.64 2708.74
125.10 650.66 2711.27
125.12 650.05 2711.16
124.68 650.07 2713.70
124.46 649.78 2714.91
124.25 649.48 2716.13
123.80 649.50 2718.67
123.59 649.21 2719.89
123.38 648.91 2721.11
123.40 648.30 2721.00
123.42 647.69 2720.89
123.20 647.39 2722.11
122.75 647.41 2724.67
121.84 648.07 2729.90
120.92 648.72 2735.16
120.70 648.43 2736.39
120.48 648.13 2737.63
120.50 647.51 2737.52
120.29 647.21 2738.75
120.31 646.60 2738.64
119.84 646.63 2741.29
118.69 647.59 2747.88
118.71 646.97 2747.77
118.25 646.99 2750.37
118.27 646.37 2750.26
118.05 646.07 2751.51
117.36 646.41 2755.48
116.90 646.43 2758.10
116.68 646.13 2759.36
116.70 645.51 2759.24
116.72 644.89 2759.13
116.50 644.59 2760.38
116.28 644.28 2761.64
116.06 643.98 2762.90
114.15 645.93 2773.80
113.68 645.94 2776.46
113.46 645.64 2777.73
112.51 646.31 2783.17
111.58 646.93 2788.45
111.08 646.99 2791.32
110.86 646.69 2792.60
110.63 646.38 2793.89
110.90 645.43 2792.37
110.43 645.45 2795.06
110.20 645.14 2796.35
109.73 645.16 2799.04
109.16 645.31 2802.30
108.89 645.06 2803.86
108.43 645.06 2806.46
108.24 644.71 2807.57
107.56 644.99 2811.43
106.88 645.28 2815.33
106.40 645.29 2818.07
105.92 645.31 2820.80
105.69 645.00 2822.12
105.71 644.37 2822.00
105.23 644.39 2824.74
105.25 643.75 2824.63
104.77 643.77 2827.38
104.79 643.13 2827.26
104.30 643.15 2830.01
103.57 643.49 2834.22
103.34 643.18 2835.54
103.36 642.54 2835.42
103.13 642.23 2836.75
102.89 641.92 2838.08
102.91 641.28 2837.96
102.43 641.30 2840.74
102.45 640.66 2840.62
101.96 640.67 2843.40
101.22 641.01 2847.64
101.24 640.37 2847.52
101.00 640.06 2848.86
101.03 639.42 2848.74
102.57 636.82 2839.89
101.83 637.16 2844.13
100.07 638.80 2854.22
97.51 641.45 2868.81
95.97 642.79 2877.59
95.99 642.14 2877.47
95.76 641.83 2878.83
96.04 640.85 2877.22
96.32 639.87 2875.61
96.08 639.55 2876.98
95.84 639.23 2878.34
95.60 638.92 2879.71
94.84 639.26 2884.06
94.86 638.61 2883.94
94.62 638.29 2885.31
94.12 638.31 2888.18
93.61 638.32 2891.06
92.85 638.66 2895.44
92.60 638.34 2896.83
91.83 638.69 2901.23
90.53 639.70 2908.69
90.28 639.38 2910.09
90.30 638.73 2909.96
90.06 638.40 2911.36
89.81 638.08 2912.75
89.84 637.43 2912.63
89.19 637.61 2916.33
88.86 637.39 2918.21
88.30 637.46 2921.42
87.03 638.41 2928.64
86.75 638.13 2930.28
86.79 637.45 2930.05
86.99 636.57 2928.90
86.79 636.18 2930.01
86.81 635.52 2929.89
86.47 635.31 2931.85
85.94 635.34 2934.89
86.07 634.54 2934.14
85.55 634.55 2937.11
85.30 634.22 2938.53
84.78 634.23 2941.51
84.53 633.91 2942.93
84.14 633.75 2945.17
83.71 633.64 2947.59
83.70 633.02 2947.65
83.14 633.08 2950.89
83.16 632.41 2950.76
83.18 631.75 2950.63
82.92 631.43 2952.12
82.94 630.76 2951.99
82.68 630.44 2953.47
81.13 631.70 2962.35
77.63 635.32 2982.35
76.22 636.39 2990.39
75.96 636.06 2991.86
75.96 635.41 2991.86
76.59 634.01 2988.30
76.79 633.12 2987.15
76.64 632.66 2987.99
74.95 634.05 2997.64
74.69 633.72 2999.13
74.71 633.05 2998.99
74.17 633.05 3002.09
74.19 632.38 3001.96
73.93 632.04 3003.45
73.96 631.37 3003.31
73.70 631.03 3004.80
72.87 631.38 3009.54
72.60 631.04 3011.03
71.77 631.39 3015.79
71.22 631.40 3018.93
71.53 630.38 3017.16
71.27 630.04 3018.66
71.58 629.02 3016.89
71.60 628.34 3016.75
71.34 628.00 3018.25
71.08 627.66 3019.75
70.53 627.66 3022.90
70.55 626.98 3022.76
70.00 626.98 3025.91
69.44 626.99 3029.07
68.89 626.99 3032.24
68.62 626.65 3033.75
68.65 625.96 3033.62
68.67 625.28 3033.48
68.70 624.60 3033.34
68.72 623.92 3033.21
68.16 623.92 3036.38
67.90 623.57 3037.90
67.34 623.57 3041.08
67.37 622.89 3040.94
67.10 622.54 3042.47
67.41 621.52 3040.67
67.15 621.17 3042.19
67.17 620.49 3042.06
66.90 620.15 3043.58
66.93 619.46 3043.44
66.66 619.12 3044.97
66.10 619.11 3048.17
65.25 619.44 3053.05
64.98 619.09 3054.58
64.71 618.75 3056.12
64.44 618.40 3057.66
64.17 618.05 3059.21
63.90 617.70 3060.75
63.63 617.35 3062.29
63.95 616.33 3060.47
63.31 616.40 3064.09
62.79 616.33 3067.06
62.54 615.96 3068.49
62.09 615.81 3071.06
60.90 616.51 3077.88
59.95 616.93 3083.27
59.58 616.69 3085.39
59.09 616.59 3088.22
58.51 616.58 3091.51
57.93 616.57 3094.80
56.70 617.30 3101.83
56.77 616.55 3101.42
56.22 616.50 3104.56
54.09 618.25 3116.76
53.50 618.25 3120.11
53.53 617.54 3119.97
53.55 616.84 3119.82
53.18 616.59 3121.94
52.57 616.61 3125.45
50.42 618.35 3137.70
49.94 618.21 3140.44
49.64 617.87 3142.13
49.02 617.89 3145.70
48.80 617.46 3146.95
48.50 617.11 3148.66
47.75 617.28 3152.98
48.45 615.81 3148.94
47.83 615.82 3152.47
47.26 615.78 3155.76
44.55 618.12 3171.25
44.57 617.41 3171.10
44.60 616.69 3170.95
44.62 615.98 3170.80
44.33 615.62 3172.46
44.36 614.91 3172.31
44.07 614.54 3173.97
43.14 614.88 3179.26
42.85 614.52 3180.92
42.88 613.80 3180.77
42.90 613.09 3180.62
42.93 612.37 3180.47
42.64 612.01 3182.14
42.35 611.64 3183.81
42.37 610.93 3183.66
41.76 610.91 3187.16
41.15 610.90 3190.66
40.53 610.88 3194.17
39.91 610.86 3197.69
39.30 610.85 3201.22
39.00 610.48 3202.91
39.03 609.76 3202.75
39.05 609.04 3202.60
39.08 608.32 3202.45
38.79 607.95 3204.14
37.84 608.28 3209.53
37.87 607.56 3209.38
37.57 607.19 3211.07
37.60 606.47 3210.92
37.30 606.10 3212.62
37.00 605.72 3214.32
37.03 605.00 3214.17
36.73 604.63 3215.87
36.43 604.26 3217.58
36.13 603.88 3219.29
35.51 603.86 3222.86
34.22 604.53 3230.19
33.92 604.16 3231.91
33.62 603.78 3233.63
33.65 603.06 3233.48
33.67 602.33 3233.32
33.04 602.30 3236.93
33.07 601.58 3236.77
33.10 600.85 3236.61
33.13 600.12 3236.46
32.82 599.75 3238.19
31.86 600.07 3243.69
31.22 600.04 3247.32
30.59 600.01 3250.96
29.61 600.33 3256.51
28.64 600.65 3262.08
27.66 600.98 3267.67
26.68 601.30 3273.27
26.03 601.28 3276.97
25.38 601.25 3280.67
25.07 600.87 3282.45
25.44 599.77 3280.35
25.13 599.39 3282.13
24.48 599.36 3285.84
24.17 598.98 3287.62
23.85 598.59 3289.40
23.88 597.85 3289.24
23.23 597.82 3292.97
23.26 597.08 3292.81
22.94 596.70 3294.60
21.94 597.02 3300.30
21.63 596.63 3302.10
21.32 596.24 3303.90
20.66 596.21 3307.66
19.99 596.18 3311.43
20.02 595.43 3311.27
20.05 594.69 3311.11
19.74 594.30 3312.92
19.76 593.56 3312.75
19.45 593.17 3314.56
19.13 592.77 3316.37
19.16 592.03 3316.21
18.84 591.64 3318.02
18.18 591.60 3321.82
18.20 590.85 3321.66
17.54 590.81 3325.46
17.22 590.42 3327.29
16.90 590.03 3329.11
16.58 589.63 3330.94
15.91 589.59 3334.77
15.59 589.19 3336.60
15.27 588.80 3338.44
14.94 588.40 3340.27
14.62 588.01 3342.11
14.65 587.26 3341.95
14.33 586.86 3343.79
14.36 586.11 3343.62
13.68 586.06 3347.48
13.71 585.31 3347.31
13.74 584.56 3347.15
13.77 583.81 3346.98
13.09 583.76 3350.84
13.12 583.01 3350.68
13.15 582.26 3350.51
12.47 582.21 3354.38
12.15 581.81 3356.24
11.82 581.41 3358.09
11.50 581.00 3359.95
11.53 580.25 3359.79
10.85 580.20 3363.68
10.87 579.44 3363.51
10.55 579.04 3365.38
10.22 578.63 3367.24
10.25 577.88 3367.08
10.28 577.12 3366.91
9.95 576.72 3368.78
9.63 576.31 3370.65
9.65 575.56 3370.48
8.97 575.50 3374.40
8.64 575.09 3376.27
8.31 574.68 3378.15
7.98 574.27 3380.04
5.04 576.39 3396.83
3.98 576.68 3402.86
3.17 576.74 3407.52
2.29 576.85 3412.51
1.52 576.86 3416.95
-2.82 580.30 3441.71
-3.16 579.88 3443.66
-3.88 579.83 3447.76
-4.60 579.77 3451.86
-4.94 579.36 3453.82
-5.66 579.30 3457.93
-6.01 578.89 3459.91
-6.35 578.47 3461.88
-6.70 578.06 3463.86
-7.05 577.64 3465.84
-7.01 576.86 3465.66
-6.98 576.08 3465.48
-7.33 575.67 3467.46
-7.68 575.25 3469.44
-8.02 574.83 3471.43
-8.37 574.41 3473.41
-9.10 574.35 3477.58
-9.83 574.28 3481.75
-9.80 573.50 3481.57
-9.77 572.72 3481.39
-10.50 572.66 3485.57
-10.47 571.88 3485.39
-10.82 571.46 3487.39
-10.79 570.67 3487.21
-10.76 569.89 3487.03
-11.49 569.82 3491.22
-11.46 569.04 3491.04
-11.43 568.26 3490.86
-12.16 568.19 3495.06
-12.13 567.41 3494.88
-12.87 567.34 3499.09
-12.84 566.55 3498.91
-13.19 566.13 3500.93
-13.54 565.70 3502.95
-13.51 564.91 3502.77
-13.87 564.48 3504.79
-14.22 564.05 3506.82
-14.58 563.62 3508.85
-15.32 563.55 3513.09
-15.29 562.76 3512.91
-16.03 562.68 3517.17
-16.00 561.90 3516.98
-16.36 561.46 3519.02
-16.72 561.03 3521.06
-17.07 560.60 3523.11
-17.04 559.81 3522.92
-17.79 559.73 3527.20
-17.76 558.94 3527.02
-18.12 558.50 3529.07
-18.48 558.06 3531.12
-18.84 557.63 3533.18
-19.20 557.19 3535.24
-19.56 556.75 3537.30
-19.53 555.96 3537.11
-19.89 555.52 3539.18
-19.86 554.73 3538.99
-20.22 554.29 3541.06
-20.58 553.85 3543.12
-20.94 553.41 3545.19
-21.31 552.97 3547.27
-21.67 552.53 3549.34
-22.43 552.44 3553.69
-22.79 551.99 3555.77
-23.16 551.55 3557.86
-26.86 554.05 3578.96
-28.96 555.14 3590.99
-30.07 555.34 3597.30
-30.94 555.33 3602.27
-35.59 558.64 3628.82
-36.38 558.55 3633.36
-36.76 558.10 3635.53
-37.15 557.65 3637.71
-37.53 557.20 3639.90
-37.91 556.75 3642.08
-38.29 556.30 3644.27
-39.10 556.21 3648.85
-39.06 555.40 3648.65
-39.45 554.94 3650.85
-39.83 554.49 3653.05
-40.64 554.40 3657.65
-40.60 553.58 3657.45
-40.57 552.76 3657.25
-40.95 552.31 3659.46
-41.34 551.85 3661.67
-41.31 551.03 3661.47
-41.27 550.21 3661.27
-42.08 550.12 3665.89
-42.04 549.30 3665.69
-42.43 548.84 3667.91
-42.82 548.38 3670.12
-43.21 547.92 3672.35
-43.60 547.46 3674.57
-43.99 547.00 3676.80
-44.38 546.53 3679.03
-44.35 545.71 3678.82
-44.74 545.25 3681.06
-44.70 544.42 3680.86
-45.09 543.96 3683.09
-45.06 543.14 3682.89
-45.45 542.67 3685.12
-45.41 541.85 3684.92
-45.81 541.38 3687.16
-45.77 540.56 3686.96
-46.16 540.09 3689.20
-46.13 539.27 3689.00
-46.95 539.16 3693.69
-46.91 538.33 3693.49
-46.88 537.50 3693.29
-47.70 537.39 3697.99
-47.67 536.56 3697.79
-47.63 535.74 3697.58
-48.03 535.27 3699.84
-48.42 534.80 3702.10
-48.39 533.97 3701.89
-48.78 533.49 3704.15
-49.18 533.02 3706.42
-49.14 532.19 3706.21
-49.11 531.36 3706.01
-49.07 530.54 3705.80
-49.90 530.41 3710.54
-49.86 529.59 3710.34
-50.26 529.11 3712.61
-50.66 528.63 3714.88
-50.62 527.80 3714.67
-51.02 527.32 3716.95
-50.99 526.49 3716.74
-51.38 526.01 3719.02
-51.78 525.53 3721.30
-52.18 525.05 3723.59
-52.58 524.57 3725.87
-52.99 524.09 3728.16
-53.39 523.61 3730.45
-53.79 523.13 3732.75
-54.19 522.64 3735.05
-54.59 522.16 3737.35
-55.00 521.67 3739.65
-55.40 521.19 3741.96
-55.81 520.70 3744.27
-56.21 520.22 3746.58
-56.62 519.73 3748.89
-57.47 519.59 3753.74
-63.51 523.56 3788.28
-69.12 527.16 3820.31
-73.24 529.58 3843.84
-73.67 529.08 3846.28
-73.63 528.22 3846.06
-74.53 528.09 3851.16
-74.49 527.23 3850.94
-75.38 527.10 3856.06
-75.35 526.24 3855.84
-76.24 526.11 3860.97
-76.20 525.25 3860.74
-76.17 524.38 3860.52
-77.07 524.25 3865.66
-77.03 523.39 3865.44
-76.99 522.52 3865.22
-77.89 522.38 3870.37
-77.85 521.52 3870.15
-78.28 521.02 3872.62
-78.72 520.51 3875.09
-78.68 519.65 3874.87
-79.11 519.14 3877.35
-79.55 518.64 3879.83
-79.98 518.14 3882.31
-80.42 517.63 3884.79
-80.85 517.12 3887.28
-81.29 516.62 3889.77
-81.25 515.75 3889.55
-82.16 515.60 3894.77
-82.12 514.73 3894.54
-82.08 513.86 3894.32
-83.00 513.71 3899.55
-82.96 512.84 3899.32
-83.88 512.69 3904.57
-83.84 511.82 3904.34
-84.76 511.66 3909.60
-84.72 510.79 3909.37
-85.64 510.63 3914.64
-85.60 509.76 3914.42
-86.53 509.60 3919.70
-86.49 508.73 3919.47
-87.42 508.57 3924.77
-88.35 508.41 3930.09
-88.79 507.89 3932.63
-93.92 510.82 3961.93
-96.67 511.99 3977.61
-98.54 512.50 3988.30
-99.43 512.29 3993.35
-104.42 515.08 4021.84
-108.06 516.87 4042.63
-108.53 516.34 4045.32
-108.49 515.44 4045.08
-108.96 514.91 4047.78
-109.43 514.38 4050.48
-110.42 514.22 4056.14
-111.42 514.07 4061.82
-111.89 513.53 4064.54
-111.85 512.63 4064.29
-112.33 512.09 4067.02
-112.81 511.56 4069.74
-112.76 510.65 4069.50
-113.24 510.12 4072.23
-113.72 509.58 4074.96
-113.68 508.67 4074.72
-114.16 508.13 4077.45
-114.64 507.59 4080.20
-115.12 507.06 4082.94
-115.07 506.14 4082.69
-115.03 505.23 4082.45
-114.99 504.32 4082.20
-114.94 503.41 4081.95
-115.42 502.87 4084.70
-115.38 501.96 4084.45
-115.86 501.42 4087.20
-116.87 501.24 4092.96
-116.83 500.33 4092.72
-117.84 500.15 4098.49
-118.33 499.60 4101.26
-119.34 499.43 4107.07
-119.30 498.51 4106.82
-119.79 497.96 4109.60
-120.27 497.41 4112.38
-120.23 496.49 4112.13
-120.72 495.94 4114.92
-121.21 495.39 4117.71
-121.70 494.84 4120.51
-122.19 494.29 4123.31
-122.14 493.37 4123.06
-123.17 493.18 4128.92
-123.12 492.26 4128.67
-123.08 491.34 4128.41
-123.57 490.78 4131.22
-124.07 490.23 4134.04
-124.56 489.67 4136.86
-125.05 489.11 4139.68
-125.01 488.19 4139.42
-126.04 487.99 4145.34
-126.00 487.07 4145.08
-125.95 486.14 4144.82
-126.99 485.94 4150.75
-126.95 485.02 4150.50
-126.90 484.09 4150.24
-127.94 483.89 4156.18
-127.90 482.96 4155.92
-128.40 482.40 4158.77
-128.90 481.83 4161.62
-128.85 480.91 4161.37
-129.90 480.70 4167.34
-129.85 479.77 4167.08
-130.35 479.20 4169.95
-130.86 478.63 4172.81
-130.81 477.70 4172.56
-131.86 477.49 4178.56
-131.82 476.56 4178.30
-132.32 475.98 4181.18
-132.83 475.41 4184.06
-132.78 474.48 4183.80
-133.84 474.26 4189.84
-136.32 474.95 4204.00
-143.64 478.76 4245.79
-147.01 480.01 4265.04
-157.60 485.89 4325.54
-158.14 485.30 4328.63
-158.09 484.34 4328.35
-158.64 483.75 4331.44
-159.18 483.16 4334.53
-159.72 482.57 4337.63
-160.86 482.35 4344.12
-160.81 481.39 4343.84
-160.76 480.42 4343.56
-160.71 479.45 4343.28
-161.25 478.86 4346.39
-161.80 478.26 4349.51
-161.75 477.29 4349.22
-161.70 476.33 4348.94
-162.25 475.73 4352.06
-162.79 475.13 4355.19
-162.75 474.16 4354.90
-162.70 473.19 4354.62
-163.24 472.59 4357.75
-163.19 471.62 4357.47
-163.74 471.02 4360.60
-164.29 470.42 4363.73
-164.24 469.45 4363.45
-164.19 468.48 4363.17
-164.74 467.87 4366.31
-165.29 467.27 4369.45
-165.24 466.29 4369.17
-165.79 465.69 4372.32
-166.35 465.08 4375.47
-166.90 464.47 4378.63
-166.85 463.50 4378.34
-166.80 462.52 4378.06
-166.75 461.55 4377.77
-167.91 461.30 4384.38
-167.86 460.33 4384.10
-168.41 459.71 4387.27
-168.97 459.10 4390.44
-168.92 458.12 4390.15
-170.08 457.87 4396.80
-170.03 456.89 4396.52
-170.59 456.27 4399.70
-171.15 455.65 4402.90
-171.10 454.68 4402.61
-171.05 453.70 4402.32
-171.61 453.08 4405.52
-172.17 452.45 4408.72
-172.73 451.83 4411.92
-172.68 450.85 4411.63
-172.63 449.87 4411.34
-173.19 449.25 4414.55
-173.75 448.62 4417.77
-173.70 447.64 4417.48
-174.88 447.37 4424.21
-174.83 446.38 4423.92
-174.78 445.40 4423.63
-175.96 445.13 4430.38
-175.91 444.14 4430.09
-177.10 443.86 4436.86
-177.05 442.88 4436.56
-177.61 442.24 4439.81
-185.24 445.61 4483.33
-188.20 446.32 4500.25
-198.48 451.16 4558.93
-199.08 450.52 4562.36
-199.68 449.87 4565.79
-199.62 448.85 4565.48
-200.88 448.58 4572.67
-201.49 447.93 4576.12
-202.09 447.28 4579.57
-202.70 446.63 4583.03
-203.97 446.34 4590.28
-205.24 446.06 4597.55
-205.18 445.04 4597.24
-206.46 444.75 4604.53
-207.07 444.10 4608.02
-207.02 443.07 4607.71
-208.30 442.78 4615.03
-208.25 441.76 4614.72
-208.86 441.10 4618.23
-209.48 440.44 4621.75
-210.77 440.14 4629.12
-210.71 439.11 4628.80
-212.01 438.81 4636.19
-213.31 438.51 4643.61
-213.25 437.48 4643.29
-219.07 439.61 4676.52
-221.22 439.75 4688.80
-225.30 440.92 4712.09
-231.75 443.34 4748.95
-231.70 442.29 4748.62
-232.35 441.61 4752.34
-233.00 440.93 4756.06
-233.65 440.25 4759.79
-233.59 439.19 4759.46
-234.25 438.51 4763.19
-234.90 437.83 4766.93
-234.84 436.77 4766.60
-236.22 436.46 4774.44
-236.16 435.40 4774.10
-236.10 434.34 4773.76
-237.48 434.02 4781.62
-237.42 432.96 4781.28
-238.08 432.27 4785.05
-238.74 431.58 4788.83
-239.40 430.88 4792.61
-239.34 429.82 4792.27
-240.00 429.13 4796.06
-239.94 428.06 4795.71
-240.61 427.37 4799.51
-241.27 426.67 4803.31
-241.94 425.97 4807.11
-242.61 425.27 4810.92
-242.55 424.20 4810.58
-243.95 423.87 4818.56
-243.88 422.80 4818.22
-244.56 422.09 4822.05
-245.23 421.39 4825.88
-245.17 420.32 4825.54
-246.57 419.98 4833.57
-246.51 418.90 4833.22
-247.92 418.56 4841.28
-247.86 417.49 4840.94
-248.54 416.77 4844.80
-254.18 418.49 4877.00
-257.37 419.00 4895.23
-262.24 420.32 4923.02
-266.39 421.28 4946.73
-266.33 420.18 4946.36
-266.26 419.08 4946.00
-266.97 418.36 4950.03
-267.68 417.63 4954.07
-267.61 416.53 4953.71
-268.32 415.80 4957.76
-268.26 414.70 4957.39
-268.97 413.97 4961.44
-268.90 412.87 4961.08
-269.61 412.14 4965.14
-269.55 411.04 4964.77
-270.26 410.30 4968.84
-270.20 409.20 4968.47
-270.91 408.46 4972.54
-271.62 407.73 4976.62
-272.34 406.99 4980.70
-272.28 405.88 4980.33
-272.21 404.78 4979.97
-272.93 404.04 4984.06
-273.64 403.29 4988.15
-274.36 402.55 4992.26
-274.30 401.44 4991.89
-275.02 400.70 4996.00
-275.74 399.95 5000.11
-275.67 398.84 4999.74
-277.18 398.45 5008.37
-277.12 397.34 5007.99
-277.84 396.59 5012.13
-277.78 395.48 5011.76
-278.50 394.72 5015.90
-279.23 393.97 5020.05
-279.96 393.21 5024.21
-280.69 392.45 5028.37
-280.62 391.34 5027.99
-281.35 390.58 5032.16
-281.29 389.46 5031.79
-282.02 388.70 5035.96
-282.75 387.94 5040.15
-283.48 387.17 5044.34
-285.02 386.76 5053.12
-287.37 386.69 5066.54
-288.92 386.27 5075.39
-290.48 385.85 5084.28
-293.68 386.14 5102.54
-296.07 386.07 5116.23
-296.01 384.94 5115.84
-296.76 384.16 5120.15
-298.35 383.73 5129.20
-298.28 382.60 5128.81
-298.21 381.46 5128.42
-299.80 381.03 5137.49
-299.73 379.89 5137.10
-299.66 378.76 5136.71
-300.42 377.97 5141.06
-301.19 377.18 5145.42
-301.12 376.04 5145.03
-301.05 374.90 5144.63
-300.98 373.77 5144.24
-302.58 373.32 5153.37
-302.51 372.18 5152.98
-302.44 371.04 5152.58
-303.21 370.24 5156.96
-303.98 369.45 5161.35
-303.91 368.30 5160.95
-304.68 367.50 5165.34
-305.45 366.70 5169.74
-305.38 365.56 5169.35
-305.31 364.42 5168.95
-306.92 363.95 5178.17
-306.85 362.81 5177.77
-306.78 361.66 5177.37
-308.40 361.19 5186.62
-308.33 360.04 5186.22
-309.96 359.57 5195.50
-309.89 358.42 5195.10
-310.67 357.61 5199.55
-322.66 361.18 5268.05
-328.62 362.37 5302.05
-341.22 366.13 5374.03
-342.06 365.29 5378.80
-341.98 364.11 5378.37
-342.82 363.27 5383.14
-343.65 362.43 5387.92
-344.49 361.59 5392.71
-344.42 360.40 5392.27
-346.17 359.90 5402.31
-346.10 358.71 5401.88
-346.94 357.86 5406.69
-347.79 357.02 5411.51
-347.71 355.82 5411.07
-349.48 355.32 5421.18
-349.40 354.12 5420.74
-350.25 353.27 5425.59
-351.10 352.41 5430.44
-351.95 351.55 5435.31
-352.81 350.70 5440.18
-352.73 349.50 5439.74
-353.59 348.64 5444.62
-353.51 347.43 5444.18
-361.27 349.08 5488.48
-374.32 352.62 5563.00
-375.21 351.74 5568.10
-374.15 350.16 5562.08
-375.05 349.28 5567.18
-375.94 348.40 5572.29
-375.86 347.17 5571.83
-376.76 346.29 5576.95
-376.68 345.06 5576.49
-376.60 343.83 5576.03
-376.52 342.59 5575.57
-377.41 341.71 5580.69
-378.31 340.82 5585.83
-378.23 339.58 5585.37
-378.15 338.35 5584.90
-379.05 337.46 5590.05
-379.96 336.56 5595.20
-379.87 335.33 5594.74
-379.79 334.09 5594.27
-379.71 332.86 5593.80
-380.61 331.96 5598.97
-380.53 330.73 5598.50
-381.44 329.82 5603.67
-381.36 328.59 5603.20
-381.27 327.35 5602.73
-382.18 326.45 5607.91
-383.09 325.54 5613.10
-383.01 324.30 5612.63
-382.93 323.06 5612.16
-382.84 321.83 5611.69
-382.76 320.59 5611.23
-383.67 319.68 5616.42
-383.59 318.44 5615.95
-383.51 317.20 5615.48
-384.42 316.28 5620.68
-384.34 315.04 5620.21
-385.25 314.12 5625.42
-386.16 313.20 5630.64
-386.08 311.96 5630.17
-386.00 310.72 5629.70
-385.91 309.48 5629.23
-385.83 308.24 5628.76
-386.75 307.31 5633.98
-387.66 306.38 5639.22
-387.58 305.14 5638.74
-387.50 303.90 5638.27
-388.42 302.97 5643.52
-389.34 302.03 5648.77
-389.25 300.79 5648.29
-390.18 299.85 5653.56
-390.09 298.61 5653.08
-390.01 297.36 5652.61
-390.93 296.42 5657.88
-391.86 295.47 5663.16
-391.77 294.23 5662.68
-403.60 296.50 5730.22
-409.05 296.87 5761.36
-425.96 300.58 5857.89
-426.95 299.61 5863.55
-426.86 298.32 5863.03
-427.85 297.34 5868.70
-428.85 296.36 5874.39
-428.76 295.07 5873.87
-428.67 293.78 5873.36
-430.75 293.10 5885.27
-430.66 291.81 5884.75
-432.76 291.13 5896.70
-432.67 289.83 5896.19
-433.67 288.84 5901.92
-434.68 287.85 5907.67
-435.69 286.86 5913.43
-436.70 285.86 5919.19
-438.81 285.17 5931.29
-438.72 283.86 5930.76
-440.85 283.16 5942.91
-441.87 282.16 5948.73
-442.89 281.15 5954.57
-442.80 279.84 5954.04
-444.94 279.13 5966.28
-445.97 278.12 5972.15
-445.88 276.81 5971.62
-446.91 275.79 5977.50
-472.14 281.12 6121.60
-472.05 279.77 6121.05
-471.95 278.43 6120.49
-473.03 277.39 6126.67
-474.11 276.35 6132.86
-474.02 275.00 6132.30
-473.92 273.65 6131.74
-473.82 272.30 6131.18
-474.91 271.26 6137.38
-475.99 270.21 6143.60
-475.90 268.86 6143.03
-475.80 267.51 6142.47
-475.70 266.16 6141.91
-476.79 265.10 6148.13
-476.69 263.75 6147.57
-477.78 262.70 6153.81
-477.68 261.34 6153.24
-477.59 259.99 6152.68
-478.68 258.93 6158.92
-479.77 257.86 6165.18
-479.68 256.51 6164.62
-479.58 255.16 6164.05
-479.48 253.81 6163.49
-479.38 252.45 6162.92
-480.48 251.38 6169.19
-481.58 250.31 6175.46
-481.48 248.95 6174.90
-481.38 247.60 6174.33
-481.28 246.24 6173.76
-482.38 245.16 6180.05
-483.48 244.08 6186.35
-483.38 242.72 6185.78
-483.28 241.37 6185.21
-485.60 240.54 6198.42
-485.50 239.19 6197.85
-485.40 237.83 6197.28
-486.50 236.73 6203.61
-486.40 235.37 6203.04
-499.79 236.92 6279.44
-514.77 238.78 6365.03
-514.67 237.38 6364.42
-514.56 235.99 6363.82
-517.01 235.13 6377.80
-516.90 233.73 6377.20
-516.80 232.34 6376.59
-516.69 230.94 6375.99
-517.87 229.81 6382.69
-519.04 228.67 6389.42
-518.94 227.27 6388.81
-518.83 225.87 6388.20
-520.01 224.73 6394.93
-521.19 223.59 6401.68
-521.09 222.19 6401.07
-522.27 221.04 6407.83
-523.46 219.89 6414.60
-551.09 222.47 6572.42
-550.98 221.03 6571.78
-550.87 219.59 6571.14
-550.76 218.15 6570.50
-552.00 216.97 6577.62
-553.25 215.79 6584.76
-553.14 214.35 6584.11
-554.39 213.16 6591.26
-554.28 211.72 6590.62
-555.54 210.52 6597.78
-555.42 209.08 6597.13
-556.68 207.88 6604.31
-556.57 206.44 6603.67
-556.45 205.00 6603.02
-559.09 204.04 6618.07
-558.97 202.59 6617.42
-558.86 201.14 6616.77
-560.12 199.93 6623.99
-561.39 198.72 6631.23
-561.28 197.27 6630.57
-561.16 195.83 6629.92
-563.82 194.84 6645.10
-563.71 193.39 6644.44
-564.98 192.17 6651.72
-564.87 190.71 6651.06
-566.14 189.49 6658.36
-566.03 188.03 6657.70
-567.31 186.80 6665.01
-567.19 185.35 6664.35
-568.48 184.11 6671.68
-569.76 182.88 6679.02
-569.65 181.42 6678.36
-569.53 179.96 6677.70
-569.41 178.50 6677.03
-605.20 179.51 6881.37
-605.08 178.01 6880.67
-606.44 176.73 6888.48
-606.32 175.23 6887.77
-606.20 173.72 6887.07
-606.07 172.22 6886.36
-607.44 170.93 6894.18
-608.82 169.64 6902.03
-610.19 168.34 6909.88
-610.07 166.83 6909.17
-609.94 165.33 6908.46
-611.32 164.02 6916.34
-612.71 162.72 6924.23
-612.58 161.21 6923.52
-612.46 159.70 6922.80
-613.84 158.39 6930.71
-615.23 157.07 6938.64
-615.10 155.56 6937.92
-614.98 154.05 6937.20
-616.37 152.73 6945.14
-617.76 151.40 6953.10
-617.64 149.89 6952.38
-617.51 148.38 6951.66
-617.38 146.86 6950.94
-618.78 145.53 6958.91
-618.65 144.01 6958.19
-620.05 142.68 6966.18
-621.45 141.34 6974.19
-621.33 139.82 6973.46
-621.20 138.30 6972.74
-622.61 136.96 6980.76
-622.48 135.44 6980.04
-623.89 134.09 6988.08
-625.30 132.73 6996.13
-626.71 131.38 7004.21
-626.58 129.85 7003.48
-626.46 128.33 7002.75
-627.87 126.97 7010.84
-662.73 129.02 7209.89
-660.96 127.28 7199.79
-662.46 125.88 7208.34
-663.96 124.47 7216.92
-665.47 123.06 7225.51
-665.33 121.49 7224.73
-665.20 119.92 7223.96
-666.70 118.51 7232.57
-666.57 116.94 7231.79
-666.43 115.36 7231.01
-666.29 113.79 7230.23
-667.80 112.37 7238.86
-669.32 110.94 7247.50
-670.84 109.51 7256.17
-670.70 107.93 7255.39
-673.88 106.63 7273.56
-673.75 105.05 7272.78
-673.61 103.47 7271.99
-676.81 102.16 7290.25
-676.67 100.58 7289.46
-678.20 99.13 7298.23
-679.74 97.67 7307.02
-679.60 96.09 7306.22
-679.46 94.50 7305.43
-682.69 93.16 7323.86
-682.55 91.57 7323.06
-684.10 90.10 7331.91
-683.96 88.51 7331.11
-685.51 87.04 7339.98
-685.37 85.44 7339.17
-685.23 83.85 7338.37
-688.49 82.48 7356.97
-688.35 80.88 7356.16
-689.91 79.39 7365.09
-691.48 77.90 7374.04
-691.34 76.30 7373.23
-691.20 74.70 7372.43
-692.77 73.20 7381.39
-732.53 65.61 7608.46
-734.21 64.05 7618.01
-734.05 62.40 7617.15
-733.90 60.75 7616.29
-735.58 59.19 7625.86
-737.26 57.62 7635.45
-738.94 56.04 7645.07
-738.79 54.39 7644.20
-740.48 52.80 7653.85
-740.33 51.15 7652.97
-740.18 49.49 7652.10
-741.87 47.90 7661.76
-741.71 46.25 7660.89
-741.56 44.59 7660.02
-743.26 42.99 7669.70
-744.96 41.39 7679.41
-746.66 39.79 7689.14
-748.37 38.18 7698.89
-748.22 36.51 7698.01
-748.06 34.85 7697.13
-749.77 33.23 7706.90
-749.62 31.57 7706.02
-751.33 29.94 7715.82
-753.05 28.32 7725.64
-752.90 26.65 7724.75
-752.74 24.98 7723.87
-754.47 23.34 7733.71
-754.31 21.67 7732.82
-756.04 20.03 7742.69
-755.88 18.36 7741.79
-755.73 16.69 7740.90
-757.46 15.04 7750.79
-759.19 13.39 7760.70
-760.93 11.73 7770.64
-815.81 -34.86 8084.00
158.47 667.49 2529.15
158.29 667.22 2530.21
158.30 666.65 2530.11
158.32 666.08 2530.01
158.13 665.81 2531.07
157.95 665.54 2532.13
157.77 665.27 2533.18
156.98 665.91 2537.71
156.79 665.65 2538.77
156.19 665.99 2542.20
156.01 665.73 2543.26
156.44 664.53 2540.80
156.86 663.36 2538.39
157.08 662.48 2537.14
156.89 662.21 2538.20
156.50 662.25 2540.46
156.12 662.27 2542.64
155.73 662.31 2544.87
155.34 662.34 2547.11
154.74 662.67 2550.51
154.35 662.71 2552.76
154.16 662.43 2553.83
153.97 662.16 2554.91
153.79 661.89 2555.98
153.60 661.62 2557.06
153.41 661.34 2558.14
153.63 660.46 2556.87
153.44 660.19 2557.94
153.67 659.31 2556.67
154.09 658.13 2554.23
154.11 657.56 2554.13
153.92 657.28 2555.21
153.73 657.01 2556.28
152.64 658.07 2562.58
152.45 657.80 2563.67
151.65 658.41 2568.21
151.91 657.49 2566.76
151.52 657.50 2568.97
150.94 657.80 2572.30
150.34 658.11 2575.71
149.94 658.14 2578.00
149.54 658.17 2580.29
149.77 657.28 2579.00
149.58 657.01 2580.10
147.57 659.38 2591.62
146.67 660.13 2596.75
146.48 659.85 2597.87
146.28 659.57 2598.98
145.88 659.60 2601.31
145.68 659.32 2602.43
145.49 659.05 2603.54
145.08 659.08 2605.88
144.46 659.41 2609.45
143.62 660.06 2614.25
143.42 659.78 2615.37
143.01 659.81 2617.73
142.81 659.53 2618.86
142.83 658.94 2618.76
142.63 658.66 2619.89
142.44 658.38 2621.02
142.02 658.41 2623.39
141.82 658.13 2624.53
141.84 657.54 2624.43
141.86 656.95 2624.32
141.88 656.36 2624.22
141.68 656.07 2625.36
141.05 656.41 2628.98
140.63 656.44 2631.36
140.43 656.16 2632.50
140.02 656.18 2634.89
140.03 655.59 2634.79
139.83 655.31 2635.93
139.42 655.33 2638.33
139.22 655.05 2639.48
138.80 655.08 2641.88
138.38 655.10 2644.29
137.95 655.13 2646.70
137.75 654.84 2647.85
137.33 654.87 2650.27
137.13 654.59 2651.43
136.71 654.60 2653.83
135.84 655.26 2658.82
135.64 654.98 2659.99
135.43 654.69 2661.16
135.23 654.40 2662.32
135.02 654.12 2663.49
134.82 653.83 2664.66
134.39 653.85 2667.11
134.19 653.57 2668.28
133.98 653.28 2669.46
134.00 652.68 2669.35
133.57 652.70 2671.81
132.69 653.35 2676.84
131.59 654.32 2683.19
131.15 654.35 2685.67
131.17 653.75 2685.57
130.74 653.77 2688.06
130.76 653.17 2687.95
131.00 652.25 2686.54
130.57 652.27 2689.03
130.36 651.98 2690.22
129.70 652.32 2694.02
129.71 651.71 2693.92
129.05 652.05 2697.73
128.61 652.08 2700.24
128.40 651.78 2701.44
127.96 651.81 2703.96
127.75 651.52 2705.16
127.77 650.91 2705.05
127.33 650.93 2707.58
127.12 650.64 2708.78
126.68 650.66 2711.32
126.70 650.05 2711.21
126.25 650.07 2713.74
126.04 649.78 2714.96
125.83 649.48 2716.17
125.39 649.50 2718.72
125.17 649.21 2719.93
124.96 648.91 2721.15
124.98 648.30 2721.04
125.00 647.69 2720.93
124.79 647.39 2722.15
124.34 647.41 2724.71
123.43 648.07 2729.95
122.51 648.72 2735.20
122.29 648.43 2736.44
122.08 648.13 2737.67
122.10 647.51 2737.56
121.88 647.21 2738.80
121.90 646.60 2738.69
121.44 646.63 2741.34
120.29 647.59 2747.93
120.31 646.97 2747.82
119.85 646.99 2750.42
119.87 646.37 2750.31
119.65 646.07 2751.56
118.96 646.41 2755.53
118.50 646.43 2758.15
118.28 646.13 2759.40
118.30 645.51 2759.29
118.32 644.89 2759.18
118.10 644.59 2760.43
117.89 644.28 2761.69
117.67 643.98 2762.95
115.76 645.93 2773.85
115.30 645.94 2776.51
115.08 645.64 2777.78
114.13 646.31 2783.22
113.21 646.93 2788.50
112.71 646.99 2791.37
112.48 646.69 2792.65
112.26 646.38 2793.94
112.52 645.43 2792.42
112.05 645.45 2795.11
111.83 645.14 2796.40
111.36 645.16 2799.09
110.79 645.31 2802.35
110.52 645.06 2803.91
110.06 645.06 2806.51
109.87 644.71 2807.62
109.19 644.99 2811.49
108.51 645.28 2815.39
108.04 645.29 2818.12
107.56 645.31 2820.86
107.33 645.00 2822.17
107.35 644.37 2822.05
106.87 644.39 2824.80
106.89 643.75 2824.68
106.41 643.77 2827.43
106.43 643.13 2827.31
105.95 643.15 2830.07
105.22 643.49 2834.28
104.99 643.18 2835.60
105.01 642.54 2835.48
104.78 642.23 2836.81
104.54 641.92 2838.13
104.56 641.28 2838.01
104.08 641.30 2840.79
104.10 640.66 2840.67
103.62 640.67 2843.45
102.87 641.01 2847.70
102.90 640.37 2847.58
102.66 640.06 2848.92
102.68 639.42 2848.80
104.23 636.82 2839.95
103.49 637.16 2844.19
101.73 638.80 2854.28
99.44 641.12 2867.39
97.91 642.46 2876.16
97.67 642.14 2877.53
97.69 641.49 2877.41
97.97 640.52 2875.79
98.25 639.54 2874.19
98.01 639.22 2875.55
97.78 638.90 2876.91
97.54 638.59 2878.28
96.78 638.93 2882.63
96.54 638.61 2884.00
96.30 638.29 2885.37
95.80 638.31 2888.24
95.30 638.32 2891.12
94.53 638.66 2895.51
94.29 638.34 2896.89
93.52 638.69 2901.30
92.22 639.70 2908.75
91.98 639.38 2910.15
92.00 638.73 2910.02
91.75 638.40 2911.42
91.51 638.08 2912.82
91.53 637.43 2912.69
90.89 637.61 2916.39
90.56 637.39 2918.27
90.00 637.46 2921.49
88.74 638.41 2928.71
88.45 638.13 2930.35
88.49 637.45 2930.11
88.69 636.57 2928.96
88.50 636.18 2930.08
88.52 635.52 2929.95
88.18 635.31 2931.92
87.65 635.34 2934.96
87.78 634.54 2934.20
87.26 634.55 2937.17
87.01 634.22 2938.60
86.49 634.23 2941.57
86.24 633.91 2943.00
85.85 633.75 2945.24
85.43 633.64 2947.66
85.42 633.02 2947.72
84.85 633.08 2950.96
84.87 632.41 2950.83
84.90 631.75 2950.70
84.64 631.43 2952.19
84.66 630.76 2952.06
84.40 630.44 2953.54
82.85 631.70 2962.42
79.36 635.32 2982.42
77.96 636.39 2990.46
77.70 636.06 2991.94
77.70 635.41 2991.93
78.32 634.01 2988.37
78.52 633.12 2987.23
78.38 632.66 2988.06
76.69 634.05 2997.72
76.43 633.72 2999.20
76.46 633.05 2999.06
75.92 633.05 3002.17
75.94 632.38 3002.03
75.68 632.04 3003.52
75.70 631.37 3003.38
75.44 631.03 3004.87
74.62 631.38 3009.61
74.36 631.04 3011.11
73.52 631.39 3015.87
72.98 631.40 3019.00
73.29 630.38 3017.23
73.02 630.04 3018.73
73.33 629.02 3016.96
73.36 628.34 3016.83
73.10 628.00 3018.33
72.83 627.66 3019.83
72.28 627.66 3022.97
72.02 627.32 3024.48
71.47 627.33 3027.64
71.21 626.99 3029.15
70.65 626.99 3032.31
70.39 626.65 3033.83
70.41 625.96 3033.69
70.44 625.28 3033.55
70.46 624.60 3033.42
70.49 623.92 3033.28
69.93 623.92 3036.45
69.38 623.91 3039.63
69.11 623.57 3041.16
68.84 623.23 3042.68
68.58 622.88 3044.21
69.18 621.52 3040.75
68.92 621.17 3042.27
68.94 620.49 3042.13
68.67 620.15 3043.66
68.70 619.46 3043.52
68.43 619.12 3045.05
67.87 619.11 3048.25
67.02 619.44 3053.13
66.75 619.09 3054.66
66.48 618.75 3056.20
66.22 618.40 3057.74
65.95 618.05 3059.28
65.68 617.70 3060.83
65.41 617.35 3062.37
65.73 616.33 3060.55
65.09 616.40 3064.17
64.58 616.33 3067.14
64.33 615.96 3068.57
63.88 615.81 3071.14
62.69 616.51 3077.96
61.75 616.93 3083.35
61.38 616.69 3085.47
60.88 616.59 3088.30
60.31 616.58 3091.59
59.73 616.57 3094.89
58.51 617.30 3101.91
58.58 616.55 3101.50
58.03 616.50 3104.64
55.90 618.25 3116.85
55.32 618.25 3120.20
55.34 617.54 3120.05
55.37 616.84 3119.91
55.00 616.59 3122.03
54.38 616.61 3125.53
52.25 618.35 3137.78
51.77 618.21 3140.53
51.47 617.87 3142.22
50.85 617.89 3145.78
50.63 617.46 3147.04
50.33 617.11 3148.75
49.58 617.28 3153.06
50.28 615.81 3149.03
49.67 615.82 3152.56
49.09 615.78 3155.85
46.39 618.12 3171.34
46.42 617.41 3171.19
46.44 616.69 3171.04
46.47 615.98 3170.89
46.18 615.62 3172.55
46.21 614.91 3172.40
45.92 614.54 3174.06
44.99 614.88 3179.35
44.70 614.52 3181.01
44.73 613.80 3180.86
44.75 613.09 3180.71
44.78 612.37 3180.56
44.49 612.01 3182.23
44.20 611.64 3183.90
44.22 610.93 3183.75
43.61 610.91 3187.25
43.00 610.90 3190.75
42.39 610.88 3194.26
41.78 610.86 3197.78
41.16 610.85 3201.31
40.86 610.48 3203.00
40.89 609.76 3202.85
40.92 609.04 3202.69
40.94 608.32 3202.54
40.65 607.95 3204.23
39.71 608.28 3209.62
39.74 607.56 3209.47
39.44 607.19 3211.17
39.47 606.47 3211.02
39.17 606.10 3212.72
38.87 605.72 3214.42
38.90 605.00 3214.26
38.60 604.63 3215.97
38.30 604.26 3217.67
38.01 603.88 3219.38
37.38 603.86 3222.96
36.10 604.53 3230.28
35.80 604.16 3232.01
35.50 603.78 3233.73
35.53 603.06 3233.57
35.56 602.33 3233.42
34.93 602.30 3237.02
34.95 601.58 3236.87
34.98 600.85 3236.71
35.01 600.12 3236.56
34.71 599.75 3238.28
33.75 600.07 3243.79
33.11 600.04 3247.42
32.48 600.01 3251.06
31.51 600.33 3256.61
30.54 600.65 3262.18
29.56 600.98 3267.76
28.58 601.30 3273.37
27.94 601.28 3277.07
27.29 601.25 3280.77
26.98 600.87 3282.55
27.35 599.77 3280.45
27.04 599.39 3282.23
26.39 599.36 3285.94
26.08 598.98 3287.72
25.77 598.59 3289.51
25.79 597.85 3289.34
25.14 597.82 3293.08
25.17 597.08 3292.92
24.86 596.70 3294.70
23.86 597.02 3300.40
23.55 596.63 3302.20
23.24 596.24 3304.00
22.58 596.21 3307.76
21.92 596.18 3311.54
21.95 595.43 3311.38
21.98 594.69 3311.21
21.66 594.30 3313.02
21.69 593.56 3312.86
21.38 593.17 3314.67
21.06 592.77 3316.48
21.09 592.03 3316.31
20.77 591.64 3318.13
20.11 591.60 3321.93
20.14 590.85 3321.76
19.47 590.81 3325.57
19.15 590.42 3327.39
18.84 590.03 3329.22
18.52 589.63 3331.05
17.85 589.59 3334.87
17.53 589.19 3336.71
17.21 588.80 3338.54
16.89 588.40 3340.38
16.57 588.01 3342.22
16.60 587.26 3342.06
16.27 586.86 3343.90
16.30 586.11 3343.73
15.63 586.06 3347.59
15.66 585.31 3347.42
15.69 584.56 3347.25
15.72 583.81 3347.09
15.04 583.76 3350.95
15.07 583.01 3350.78
15.10 582.26 3350.62
14.43 582.21 3354.49
14.10 581.81 3356.34
13.78 581.41 3358.20
13.45 581.00 3360.06
13.48 580.25 3359.89
12.80 580.20 3363.79
12.83 579.44 3363.62
12.51 579.04 3365.49
12.18 578.63 3367.35
12.21 577.88 3367.18
12.24 577.12 3367.02
11.91 576.72 3368.89
11.59 576.31 3370.76
11.62 575.56 3370.59
10.93 575.50 3374.51
10.60 575.09 3376.39
10.28 574.68 3378.27
9.95 574.27 3380.15
7.02 576.39 3396.94
5.96 576.68 3402.98
5.15 576.74 3407.63
4.28 576.85 3412.63
3.50 576.86 3417.06
-0.82 580.30 3441.83
-1.16 579.88 3443.78
-1.87 579.83 3447.87
-2.59 579.77 3451.97
-2.93 579.36 3453.94
-3.65 579.30 3458.05
-3.99 578.89 3460.03
-4.34 578.47 3462.00
-4.68 578.06 3463.98
-5.03 577.64 3465.96
-5.00 576.86 3465.78
-4.97 576.08 3465.60
-5.31 575.67 3467.58
-5.66 575.25 3469.56
-6.00 574.83 3471.55
-6.35 574.41 3473.53
-7.08 574.35 3477.70
-7.81 574.28 3481.87
-7.77 573.50 3481.69
-7.74 572.72 3481.51
-8.47 572.66 3485.69
-8.44 571.88 3485.51
-8.79 571.46 3487.51
-8.76 570.67 3487.33
-8.73 569.89 3487.15
-9.46 569.82 3491.34
-9.43 569.04 3491.16
-9.40 568.26 3490.98
-10.13 568.19 3495.18
-10.10 567.41 3495.00
-10.83 567.34 3499.22
-10.80 566.55 3499.03
-11.15 566.13 3501.05
-11.51 565.70 3503.07
-11.48 564.91 3502.89
-11.83 564.48 3504.92
-12.18 564.05 3506.94
-12.54 563.62 3508.97
-13.28 563.55 3513.22
-13.24 562.76 3513.03
-13.99 562.68 3517.29
-13.96 561.90 3517.11
-14.31 561.46 3519.15
-14.67 561.03 3521.19
-15.03 560.60 3523.23
-14.99 559.81 3523.05
-15.74 559.73 3527.33
-15.71 558.94 3527.14
-16.07 558.50 3529.20
-16.42 558.06 3531.25
-16.78 557.63 3533.31
-17.14 557.19 3535.37
-17.50 556.75 3537.43
-17.47 555.96 3537.24
-17.83 555.52 3539.30
-17.80 554.73 3539.12
-18.16 554.29 3541.18
-18.52 553.85 3543.25
-18.88 553.41 3545.32
-19.24 552.97 3547.40
-19.60 552.53 3549.47
-20.36 552.44 3553.82
-20.73 551.99 3555.90
-21.09 551.55 3557.98
-24.77 554.05 3579.09
-26.87 555.14 3591.13
-27.98 555.34 3597.43
-28.84 555.33 3602.40
-33.48 558.64 3628.95
-34.27 558.55 3633.49
-34.65 558.10 3635.67
-35.03 557.65 3637.85
-35.41 557.20 3640.03
-35.79 556.75 3642.22
-36.17 556.30 3644.41
-36.97 556.21 3648.99
-36.94 555.40 3648.79
-37.32 554.94 3650.99
-37.71 554.49 3653.18
-38.51 554.40 3657.79
-38.47 553.58 3657.59
-38.44 552.76 3657.39
-38.82 552.31 3659.60
-39.21 551.85 3661.80
-39.17 551.03 3661.61
-39.14 550.21 3661.41
-39.95 550.12 3666.03
-39.91 549.30 3665.83
-40.30 548.84 3668.05
-40.69 548.38 3670.27
-41.07 547.92 3672.49
-41.46 547.46 3674.71
-41.85 547.00 3676.94
-42.24 546.53 3679.17
-42.20 545.71 3678.97
-42.59 545.25 3681.20
-42.56 544.42 3681.00
-42.95 543.96 3683.23
-42.91 543.14 3683.03
-43.30 542.67 3685.27
-43.27 541.85 3685.06
-43.66 541.38 3687.30
-43.62 540.56 3687.10
-44.02 540.09 3689.34
-43.98 539.27 3689.14
-44.80 539.16 3693.84
-44.76 538.33 3693.63
-44.73 537.50 3693.43
-45.55 537.39 3698.14
-45.51 536.56 3697.93
-45.48 535.74 3697.73
-45.87 535.27 3699.98
-46.27 534.80 3702.24
-46.23 533.97 3702.04
-46.63 533.49 3704.30
-47.02 533.02 3706.56
-46.99 532.19 3706.36
-46.95 531.36 3706.15
-46.91 530.54 3705.95
-47.74 530.41 3710.68
-47.70 529.59 3710.48
-48.10 529.11 3712.75
-48.50 528.63 3715.02
-48.46 527.80 3714.82
-48.86 527.32 3717.09
-48.82 526.49 3716.89
-49.22 526.01 3719.17
-49.62 525.53 3721.45
-50.02 525.05 3723.73
-50.42 524.57 3726.02
-50.82 524.09 3728.31
-51.22 523.61 3730.60
-51.62 523.13 3732.90
-52.02 522.64 3735.19
-52.42 522.16 3737.49
-52.82 521.67 3739.80
-53.22 521.19 3742.11
-53.63 520.70 3744.41
-54.03 520.22 3746.73
-54.44 519.73 3749.04
-55.28 519.59 3753.89
-61.31 523.56 3788.43
-66.90 527.16 3820.47
-71.01 529.58 3844.00
-71.43 529.08 3846.44
-71.40 528.22 3846.22
-72.29 528.09 3851.32
-72.25 527.23 3851.10
-73.14 527.10 3856.22
-73.10 526.24 3856.00
-74.00 526.11 3861.13
-73.96 525.25 3860.90
-73.92 524.38 3860.68
-74.82 524.25 3865.82
-74.78 523.39 3865.60
-74.74 522.52 3865.38
-75.64 522.38 3870.53
-75.60 521.52 3870.31
-76.03 521.02 3872.78
-76.46 520.51 3875.25
-76.42 519.65 3875.03
-76.86 519.14 3877.51
-77.29 518.64 3879.99
-77.72 518.14 3882.47
-78.16 517.63 3884.96
-78.59 517.12 3887.45
-79.03 516.62 3889.94
-78.99 515.75 3889.71
-79.90 515.60 3894.93
-79.86 514.73 3894.71
-79.82 513.86 3894.48
-80.73 513.71 3899.71
-80.69 512.84 3899.49
-81.61 512.69 3904.73
-81.57 511.82 3904.50
-82.49 511.66 3909.76
-82.45 510.79 3909.54
-83.37 510.63 3914.81
-83.33 509.76 3914.58
-84.25 509.60 3919.87
-84.21 508.73 3919.64
-85.13 508.57 3924.94
-86.06 508.41 3930.25
-86.51 507.89 3932.80
-91.62 510.82 3962.10
-94.36 511.99 3977.78
-96.22 512.50 3988.47
-97.10 512.29 3993.52
-102.08 515.08 4022.01
-105.71 516.87 4042.81
-106.18 516.34 4045.50
-106.13 515.44 4045.26
-106.60 514.91 4047.96
-107.08 514.38 4050.66
-108.06 514.22 4056.32
-109.05 514.07 4062.00
-109.53 513.53 4064.72
-109.49 512.63 4064.47
-109.96 512.09 4067.20
-110.44 511.56 4069.93
-110.40 510.65 4069.68
-110.87 510.12 4072.41
-111.35 509.58 4075.15
-111.31 508.67 4074.90
-111.78 508.13 4077.64
-112.26 507.59 4080.38
-112.74 507.06 4083.13
-112.70 506.14 4082.88
-112.66 505.23 4082.63
-112.61 504.32 4082.38
-112.57 503.41 4082.13
-113.05 502.87 4084.88
-113.01 501.96 4084.63
-113.49 501.42 4087.38
-114.49 501.24 4093.15
-114.45 500.33 4092.90
-115.46 500.15 4098.68
-115.94 499.60 4101.45
-116.95 499.43 4107.25
-116.91 498.51 4107.00
-117.39 497.96 4109.78
-117.88 497.41 4112.57
-117.84 496.49 4112.32
-118.32 495.94 4115.11
-118.81 495.39 4117.90
-119.30 494.84 4120.70
-119.79 494.29 4123.50
-119.74 493.37 4123.24
-120.77 493.18 4129.11
-120.72 492.26 4128.85
-120.68 491.34 4128.60
-121.17 490.78 4131.41
-121.66 490.23 4134.23
-122.15 489.67 4137.05
-122.65 489.11 4139.87
-122.60 488.19 4139.61
-123.63 487.99 4145.53
-123.59 487.07 4145.27
-123.54 486.14 4145.01
-124.58 485.94 4150.94
-124.53 485.02 4150.68
-124.49 484.09 4150.43
-125.53 483.89 4156.37
-125.48 482.96 4156.11
-125.98 482.40 4158.96
-126.48 481.83 4161.82
-126.43 480.91 4161.56
-127.47 480.70 4167.53
-127.43 479.77 4167.27
-127.93 479.20 4170.14
-128.43 478.63 4173.01
-128.38 477.70 4172.75
-129.43 477.49 4178.75
-129.39 476.56 4178.49
-129.89 475.98 4181.37
-130.39 475.41 4184.26
-130.35 474.48 4184.00
-131.40 474.26 4190.04
-133.87 474.95 4204.19
-141.17 478.76 4245.99
-144.53 480.01 4265.24
-155.09 485.89 4325.75
-155.63 485.30 4328.83
-155.58 484.34 4328.56
-156.12 483.75 4331.65
-156.66 483.16 4334.74
-157.20 482.57 4337.84
-158.33 482.35 4344.33
-158.28 481.39 4344.05
-158.23 480.42 4343.77
-158.18 479.45 4343.49
-158.73 478.86 4346.60
-159.27 478.26 4349.72
-159.22 477.29 4349.43
-159.17 476.33 4349.15
-159.72 475.73 4352.27
-160.26 475.13 4355.40
-160.21 474.16 4355.11
-160.16 473.19 4354.83
-160.71 472.59 4357.96
-160.66 471.62 4357.68
-161.21 471.02 4360.81
-161.75 470.42 4363.95
-161.70 469.45 4363.66
-161.65 468.48 4363.38
-162.20 467.87 4366.52
-162.75 467.27 4369.66
-162.70 466.29 4369.38
-163.25 465.69 4372.53
-163.80 465.08 4375.68
-164.35 464.47 4378.84
-164.30 463.50 4378.55
-164.25 462.52 4378.27
-164.20 461.55 4377.98
-165.36 461.30 4384.60
-165.31 460.33 4384.31
-165.86 459.71 4387.48
-166.41 459.10 4390.65
-166.36 458.12 4390.37
-167.53 457.87 4397.02
-167.47 456.89 4396.73
-168.03 456.27 4399.92
-168.59 455.65 4403.11
-168.54 454.68 4402.82
-168.49 453.70 4402.53
-169.05 453.08 4405.73
-169.60 452.45 4408.93
-170.16 451.83 4412.14
-170.11 450.85 4411.85
-170.06 449.87 4411.56
-170.62 449.25 4414.77
-171.18 448.62 4417.98
-171.13 447.64 4417.69
-172.31 447.37 4424.43
-172.26 446.38 4424.14
-172.21 445.40 4423.84
-173.39 445.13 4430.60
-173.33 444.14 4430.30
-174.52 443.86 4437.08
-174.47 442.88 4436.78
-175.03 442.24 4440.03
-182.63 445.61 4483.55
-185.58 446.32 4500.47
-195.82 451.16 4559.16
-196.42 450.52 4562.59
-197.02 449.87 4566.02
-196.97 448.85 4565.71
-198.22 448.58 4572.90
-198.82 447.93 4576.35
-199.43 447.28 4579.81
-200.03 446.63 4583.27
-201.30 446.34 4590.51
-202.56 446.06 4597.79
-202.51 445.04 4597.47
-203.78 444.75 4604.76
-204.39 444.10 4608.26
-204.34 443.07 4607.94
-205.62 442.78 4615.27
-205.56 441.76 4614.95
-206.17 441.10 4618.47
-206.79 440.44 4621.98
-208.07 440.14 4629.36
-208.02 439.11 4629.04
-209.31 438.81 4636.43
-210.60 438.51 4643.85
-210.55 437.48 4643.53
-216.35 439.61 4676.76
-218.49 439.75 4689.05
-222.56 440.92 4712.34
-228.99 443.34 4749.20
-228.93 442.29 4748.87
-229.58 441.61 4752.59
-230.23 440.93 4756.31
-230.88 440.25 4760.05
-230.82 439.19 4759.71
-231.48 438.51 4763.44
-232.13 437.83 4767.19
-232.07 436.77 4766.85
-233.44 436.46 4774.69
-233.38 435.40 4774.35
-233.32 434.34 4774.01
-234.69 434.02 4781.88
-234.63 432.96 4781.53
-235.29 432.27 4785.31
-235.95 431.58 4789.08
-236.61 430.88 4792.87
-236.55 429.82 4792.52
-237.21 429.13 4796.31
-237.15 428.06 4795.97
-237.82 427.37 4799.76
-238.48 426.67 4803.56
-239.14 425.97 4807.37
-239.81 425.27 4811.18
-239.75 424.20 4810.84
-241.14 423.87 4818.82
-241.08 422.80 4818.48
-241.75 422.09 4822.31
-242.42 421.39 4826.14
-242.36 420.32 4825.79
-243.76 419.98 4833.83
-243.70 418.90 4833.48
-245.11 418.56 4841.54
-245.05 417.49 4841.20
-245.72 416.77 4845.06
-251.34 418.49 4877.26
-254.52 419.00 4895.50
-259.37 420.32 4923.29
-263.51 421.28 4947.00
-263.45 420.18 4946.63
-263.38 419.08 4946.27
-264.09 418.36 4950.30
-264.79 417.63 4954.35
-264.73 416.53 4953.98
-265.44 415.80 4958.03
-265.37 414.70 4957.66
-266.08 413.97 4961.72
-266.02 412.87 4961.35
-266.73 412.14 4965.41
-266.66 411.04 4965.04
-267.37 410.30 4969.11
-267.31 409.20 4968.74
-268.02 408.46 4972.81
-268.73 407.73 4976.89
-269.44 406.99 4980.98
-269.38 405.88 4980.61
-269.31 404.78 4980.24
-270.03 404.04 4984.33
-270.74 403.29 4988.43
-271.46 402.55 4992.53
-271.39 401.44 4992.16
-272.11 400.70 4996.27
-272.83 399.95 5000.39
-272.77 398.84 5000.02
-274.27 398.45 5008.64
-274.21 397.34 5008.27
-274.93 396.59 5012.41
-274.86 395.48 5012.03
-275.59 394.72 5016.18
-276.31 393.97 5020.33
-277.04 393.21 5024.48
-277.76 392.45 5028.65
-277.70 391.34 5028.27
-278.42 390.58 5032.44
-278.36 389.46 5032.07
-279.09 388.70 5036.24
-279.82 387.94 5040.43
-280.55 387.17 5044.62
-282.08 386.76 5053.40
-284.42 386.69 5066.82
-285.97 386.27 5075.68
-287.52 385.85 5084.57
-290.71 386.14 5102.83
-293.10 386.07 5116.51
-293.03 384.94 5116.13
-293.78 384.16 5120.44
-295.36 383.73 5129.49
-295.29 382.60 5129.10
-295.23 381.46 5128.71
-296.81 381.03 5137.78
-296.74 379.89 5137.39
-296.67 378.76 5137.00
-297.43 377.97 5141.35
-298.19 377.18 5145.71
-298.12 376.04 5145.32
-298.06 374.90 5144.92
-297.99 373.77 5144.53
-299.58 373.32 5153.66
-299.51 372.18 5153.27
-299.44 371.04 5152.87
-300.21 370.24 5157.25
-300.97 369.45 5161.64
-300.90 368.30 5161.24
-301.67 367.50 5165.64
-302.44 366.70 5170.04
-302.37 365.56 5169.64
-302.30 364.42 5169.24
-303.91 363.95 5178.46
-303.84 362.81 5178.06
-303.77 361.66 5177.67
-305.38 361.19 5186.92
-305.31 360.04 5186.52
-306.93 359.57 5195.80
-306.86 358.42 5195.40
-307.64 357.61 5199.85
-319.60 361.18 5268.35
-325.53 362.37 5302.36
-338.10 366.13 5374.35
-338.93 365.29 5379.11
-338.85 364.11 5378.68
-339.69 363.27 5383.45
-340.52 362.43 5388.23
-341.36 361.59 5393.02
-341.28 360.40 5392.59
-343.03 359.90 5402.63
-342.96 358.71 5402.19
-343.80 357.86 5407.01
-344.64 357.02 5411.83
-344.56 355.82 5411.39
-346.33 355.32 5421.50
-346.25 354.12 5421.06
-347.10 353.27 5425.91
-347.94 352.41 5430.76
-348.79 351.55 5435.63
-349.64 350.70 5440.50
-349.57 349.50 5440.06
-350.42 348.64 5444.94
-350.34 347.43 5444.50
-358.07 349.08 5488.80
-371.08 352.62 5563.33
-371.97 351.74 5568.44
-370.92 350.16 5562.41
-371.81 349.28 5567.52
-372.70 348.40 5572.63
-372.62 347.17 5572.17
-373.52 346.29 5577.29
-373.43 345.06 5576.83
-373.35 343.83 5576.36
-373.27 342.59 5575.90
-374.17 341.71 5581.03
-375.06 340.82 5586.17
-374.98 339.58 5585.70
-374.90 338.35 5585.24
-375.80 337.46 5590.38
-376.70 336.56 5595.54
-376.62 335.33 5595.07
-376.54 334.09 5594.61
-376.46 332.86 5594.14
-377.36 331.96 5599.30
-377.28 330.73 5598.84
-378.18 329.82 5604.01
-378.10 328.59 5603.54
-378.02 327.35 5603.07
-378.92 326.45 5608.25
-379.82 325.54 5613.44
-379.74 324.30 5612.97
-379.66 323.06 5612.50
-379.58 321.83 5612.03
-379.50 320.59 5611.56
-380.40 319.68 5616.76
-380.32 318.44 5616.29
-380.24 317.20 5615.82
-381.15 316.28 5621.02
-381.07 315.04 5620.55
-381.98 314.12 5625.76
-382.89 313.20 5630.98
-382.80 311.96 5630.51
-382.72 310.72 5630.04
-382.64 309.48 5629.57
-382.56 308.24 5629.10
-383.47 307.31 5634.32
-384.38 306.38 5639.56
-384.30 305.14 5639.09
-384.22 303.90 5638.61
-385.13 302.97 5643.86
-386.05 302.03 5649.11
-385.97 300.79 5648.64
-386.89 299.85 5653.90
-386.80 298.61 5653.42
-386.72 297.36 5652.95
-387.64 296.42 5658.22
-388.56 295.47 5663.50
-388.48 294.23 5663.02
-400.27 296.50 5730.57
-405.70 296.87 5761.72
-422.55 300.58 5858.25
-423.54 299.61 5863.91
-423.45 298.32 5863.40
-424.44 297.34 5869.07
-425.43 296.36 5874.75
-425.34 295.07 5874.24
-425.25 293.78 5873.72
-427.33 293.10 5885.63
-427.24 291.81 5885.12
-429.33 291.13 5897.07
-429.24 289.83 5896.55
-430.24 288.84 5902.29
-431.24 287.85 5908.04
-432.24 286.86 5913.79
-433.25 285.86 5919.56
-435.36 285.17 5931.66
-435.27 283.86 5931.14
-437.39 283.16 5943.28
-438.41 282.16 5949.10
-439.43 281.15 5954.94
-439.33 279.84 5954.41
-441.47 279.13 5966.65
-442.50 278.12 5972.53
-442.40 276.81 5971.99
-443.43 275.79 5977.88
-468.58 281.12 6121.99
-468.48 279.77 6121.44
-468.39 278.43 6120.88
-469.47 277.39 6127.06
-470.55 276.35 6133.25
-470.45 275.00 6132.69
-470.35 273.65 6132.13
-470.25 272.30 6131.57
-471.34 271.26 6137.77
-472.42 270.21 6143.99
-472.32 268.86 6143.43
-472.22 267.51 6142.87
-472.13 266.16 6142.30
-473.21 265.10 6148.53
-473.11 263.75 6147.96
-474.20 262.70 6154.20
-474.10 261.34 6153.64
-474.01 259.99 6153.07
-475.10 258.93 6159.32
-476.19 257.86 6165.58
-476.09 256.51 6165.01
-475.99 255.16 6164.45
-475.89 253.81 6163.88
-475.79 252.45 6163.31
-476.89 251.38 6169.58
-477.98 250.31 6175.86
-477.88 248.95 6175.29
-477.78 247.60 6174.72
-477.69 246.24 6174.16
-478.78 245.16 6180.45
-479.88 244.08 6186.75
-479.78 242.72 6186.18
-479.68 241.37 6185.61
-481.99 240.54 6198.82
-481.89 239.19 6198.24
-481.79 237.83 6197.67
-482.90 236.73 6204.01
-482.80 235.37 6203.44
-496.13 236.92 6279.85
-511.07 238.78 6365.44
-510.96 237.38 6364.84
-510.86 235.99 6364.24
-513.30 235.13 6378.22
-513.19 233.73 6377.61
-513.09 232.34 6377.01
-512.98 230.94 6376.40
-514.15 229.81 6383.11
-515.33 228.67 6389.83
-515.22 227.27 6389.22
-515.11 225.87 6388.62
-516.29 224.73 6395.35
-517.47 223.59 6402.10
-517.36 222.19 6401.49
-518.54 221.04 6408.25
-519.72 219.89 6415.02
-547.27 222.47 6572.86
-547.16 221.03 6572.22
-547.05 219.59 6571.57
-546.93 218.15 6570.93
-548.18 216.97 6578.05
-549.42 215.79 6585.19
-549.31 214.35 6584.55
-550.56 213.16 6591.70
-550.45 211.72 6591.05
-551.70 210.52 6598.22
-551.58 209.08 6597.57
-552.84 207.88 6604.75
-552.72 206.44 6604.10
-552.61 205.00 6603.46
-555.24 204.04 6618.51
-555.12 202.59 6617.86
-555.01 201.14 6617.21
-556.27 199.93 6624.43
-557.53 198.72 6631.67
-557.42 197.27 6631.02
-557.31 195.83 6630.36
-559.95 194.84 6645.54
-559.84 193.39 6644.88
-561.11 192.17 6652.17
-561.00 190.71 6651.51
-562.27 189.49 6658.81
-562.16 188.03 6658.15
-563.43 186.80 6665.46
-563.32 185.35 6664.80
-564.60 184.11 6672.13
-565.88 182.88 6679.47
-565.76 181.42 6678.81
-565.65 179.96 6678.14
-565.53 178.50 6677.48
-601.20 179.51 6881.84
-601.07 178.01 6881.13
-602.44 176.73 6888.95
-602.31 175.23 6888.24
-602.19 173.72 6887.53
-602.07 172.22 6886.83
-603.43 170.93 6894.65
-604.80 169.64 6902.49
-606.17 168.34 6910.36
-606.05 166.83 6909.64
-605.92 165.33 6908.93
-607.30 164.02 6916.81
-608.68 162.72 6924.70
-608.55 161.21 6923.99
-608.43 159.70 6923.28
-609.81 158.39 6931.18
-611.19 157.07 6939.11
-611.07 155.56 6938.39
-610.94 154.05 6937.68
-612.33 152.73 6945.62
-613.72 151.40 6953.58
-613.59 149.89 6952.86
-613.46 148.38 6952.14
-613.34 146.86 6951.42
-614.73 145.53 6959.39
-614.60 144.01 6958.67
-616.00 142.68 6966.66
-617.40 141.34 6974.66
-617.27 139.82 6973.94
-617.14 138.30 6973.22
-618.54 136.96 6981.24
-618.42 135.44 6980.51
-619.82 134.09 6988.55
-621.23 132.73 6996.61
-622.64 131.38 7004.69
-622.51 129.85 7003.96
-622.38 128.33 7003.23
-623.79 126.97 7011.32
-658.54 129.02 7210.39
-656.77 127.28 7200.29
-658.27 125.88 7208.84
-659.76 124.47 7217.42
-661.26 123.06 7226.01
-661.13 121.49 7225.24
-660.99 119.92 7224.46
-662.50 118.51 7233.07
-662.36 116.94 7232.29
-662.22 115.36 7231.51
-662.09 113.79 7230.74
-663.59 112.37 7239.36
-665.10 110.94 7248.01
-666.62 109.51 7256.68
-666.48 107.93 7255.89
-669.65 106.63 7274.07
-669.51 105.05 7273.28
-669.38 103.47 7272.50
-672.56 102.16 7290.76
-672.43 100.58 7289.97
-673.96 99.13 7298.74
-675.49 97.67 7307.53
-675.35 96.09 7306.73
-675.21 94.50 7305.94
-678.43 93.16 7324.37
-678.29 91.57 7323.57
-679.84 90.10 7332.42
-679.70 88.51 7331.62
-681.24 87.04 7340.49
-681.10 85.44 7339.69
-680.96 83.85 7338.89
-684.21 82.48 7357.49
-684.07 80.88 7356.68
-685.63 79.39 7365.61
-687.19 77.90 7374.56
-687.05 76.30 7373.75
-686.91 74.70 7372.94
-688.47 73.20 7381.91
-728.11 65.61 7609.00
-729.77 64.05 7618.56
-729.62 62.40 7617.69
-729.47 60.75 7616.83
-731.14 59.19 7626.40
-732.82 57.62 7636.00
-734.50 56.04 7645.62
-734.34 54.39 7644.75
-736.03 52.80 7654.39
-735.88 51.15 7653.52
-735.72 49.49 7652.65
-737.41 47.90 7662.31
-737.26 46.25 7661.44
-737.11 44.59 7660.56
-738.80 42.99 7670.25
-740.49 41.39 7679.95
-742.19 39.79 7689.69
-743.89 38.18 7699.44
-743.74 36.51 7698.56
-743.58 34.85 7697.68
-745.29 33.23 7707.45
-745.13 31.57 7706.57
-746.84 29.94 7716.37
-748.56 28.32 7726.19
-748.40 26.65 7725.31
-748.25 24.98 7724.42
-749.97 23.34 7734.26
-749.81 21.67 7733.37
-751.53 20.03 7743.24
-751.38 18.36 7742.35
-751.22 16.69 7741.46
-752.95 15.04 7751.34
-754.68 13.39 7761.26
-756.41 11.73 7771.20
-811.11 -34.86 8084.59
159.94 667.49 2529.17
159.76 667.22 2530.23
159.77 666.65 2530.13
159.79 666.08 2530.04
159.61 665.81 2531.09
159.42 665.54 2532.15
159.24 665.27 2533.21
158.45 665.91 2537.73
158.27 665.65 2538.80
157.67 665.99 2542.22
157.49 665.73 2543.29
157.91 664.53 2540.83
158.33 663.36 2538.41
158.55 662.48 2537.16
158.37 662.21 2538.22
157.97 662.25 2540.48
157.59 662.27 2542.67
157.21 662.31 2544.90
156.82 662.34 2547.13
156.23 662.67 2550.54
155.84 662.71 2552.78
155.65 662.43 2553.86
155.46 662.16 2554.93
155.27 661.89 2556.01
155.09 661.62 2557.09
154.90 661.34 2558.17
155.12 660.46 2556.89
154.93 660.19 2557.97
155.15 659.31 2556.70
155.58 658.13 2554.25
155.60 657.56 2554.16
155.41 657.28 2555.23
155.22 657.01 2556.31
154.13 658.07 2562.61
153.94 657.80 2563.70
153.15 658.41 2568.24
153.40 657.49 2566.79
153.02 657.50 2569.00
152.44 657.80 2572.33
151.84 658.11 2575.74
151.44 658.14 2578.03
151.05 658.17 2580.32
151.27 657.28 2579.03
151.08 657.01 2580.13
149.08 659.38 2591.65
148.18 660.13 2596.79
147.99 659.85 2597.90
147.79 659.57 2599.01
147.39 659.60 2601.34
147.20 659.32 2602.46
147.00 659.05 2603.57
146.59 659.08 2605.91
145.97 659.41 2609.48
145.14 660.06 2614.28
144.94 659.78 2615.41
144.53 659.81 2617.77
144.34 659.53 2618.90
144.35 658.94 2618.79
144.16 658.66 2619.93
143.96 658.38 2621.06
143.55 658.41 2623.43
143.35 658.13 2624.56
143.37 657.54 2624.46
143.39 656.95 2624.36
143.40 656.36 2624.26
143.21 656.07 2625.39
142.58 656.41 2629.01
142.16 656.44 2631.39
141.96 656.16 2632.54
141.55 656.18 2634.93
141.57 655.59 2634.82
141.37 655.31 2635.97
140.95 655.33 2638.36
140.75 655.05 2639.51
140.33 655.08 2641.91
139.91 655.10 2644.32
139.49 655.13 2646.73
139.29 654.84 2647.89
138.87 654.87 2650.31
138.67 654.59 2651.47
138.25 654.60 2653.86
137.39 655.26 2658.86
137.18 654.98 2660.03
136.98 654.69 2661.19
136.78 654.40 2662.36
136.57 654.12 2663.53
136.37 653.83 2664.70
135.94 653.85 2667.15
135.74 653.57 2668.32
135.54 653.28 2669.50
135.55 652.68 2669.39
135.13 652.70 2671.85
134.25 653.35 2676.88
133.15 654.32 2683.23
132.71 654.35 2685.71
132.73 653.75 2685.61
132.30 653.77 2688.10
132.32 653.17 2687.99
132.56 652.25 2686.58
132.13 652.27 2689.07
131.92 651.98 2690.26
131.26 652.32 2694.06
131.28 651.71 2693.96
130.62 652.05 2697.77
130.18 652.08 2700.28
129.97 651.78 2701.48
129.53 651.81 2704.00
129.33 651.52 2705.20
129.34 650.91 2705.09
128.91 650.93 2707.62
128.69 650.64 2708.83
128.25 650.66 2711.36
128.27 650.05 2711.25
127.83 650.07 2713.78
127.62 649.78 2715.00
127.41 649.48 2716.21
126.97 649.50 2718.76
126.76 649.21 2719.98
126.54 648.91 2721.20
126.56 648.30 2721.09
126.58 647.69 2720.98
126.37 647.39 2722.20
125.92 647.41 2724.75
125.01 648.07 2729.99
124.10 648.72 2735.25
123.88 648.43 2736.48
123.67 648.13 2737.72
123.69 647.51 2737.61
123.47 647.21 2738.84
123.49 646.60 2738.73
123.03 646.63 2741.38
121.89 647.59 2747.98
121.91 646.97 2747.86
121.45 646.99 2750.47
121.47 646.37 2750.35
121.25 646.07 2751.60
120.56 646.41 2755.58
120.11 646.43 2758.20
119.89 646.13 2759.45
119.91 645.51 2759.34
119.93 644.89 2759.22
119.71 644.59 2760.48
119.49 644.28 2761.74
119.27 643.98 2762.99
117.38 645.93 2773.90
116.91 645.94 2776.55
116.69 645.64 2777.83
115.75 646.31 2783.27
114.83 646.93 2788.55
114.33 646.99 2791.42
114.11 646.69 2792.70
113.88 646.38 2793.99
114.15 645.43 2792.47
113.68 645.45 2795.16
113.45 645.14 2796.45
112.99 645.16 2799.15
112.42 645.31 2802.40
112.15 645.06 2803.96
111.70 645.06 2806.56
111.50 644.71 2807.67
110.83 644.99 2811.54
110.15 645.28 2815.44
109.68 645.29 2818.17
109.20 645.31 2820.91
108.97 645.00 2822.22
108.99 644.37 2822.11
108.51 644.39 2824.85
108.54 643.75 2824.73
108.06 643.77 2827.49
108.08 643.13 2827.37
107.60 643.15 2830.12
106.87 643.49 2834.33
106.64 643.18 2835.66
106.66 642.54 2835.54
106.43 642.23 2836.86
106.20 641.92 2838.19
106.22 641.28 2838.07
105.73 641.30 2840.85
105.75 640.66 2840.73
105.27 640.67 2843.51
104.53 641.01 2847.76
104.55 640.37 2847.64
104.32 640.06 2848.97
104.34 639.42 2848.85
105.88 636.82 2840.01
105.14 637.16 2844.24
103.39 638.80 2854.33
101.11 641.12 2867.45
99.58 642.46 2876.22
99.34 642.14 2877.59
99.36 641.49 2877.46
99.64 640.52 2875.85
99.92 639.54 2874.25
99.69 639.22 2875.61
99.45 638.90 2876.97
99.21 638.59 2878.34
98.46 638.93 2882.69
98.22 638.61 2884.06
97.98 638.29 2885.43
97.48 638.31 2888.30
96.98 638.32 2891.18
96.22 638.66 2895.57
95.97 638.34 2896.95
95.21 638.69 2901.36
93.91 639.70 2908.82
93.67 639.38 2910.21
93.69 638.73 2910.08
93.45 638.40 2911.48
93.20 638.08 2912.88
93.23 637.43 2912.75
92.58 637.61 2916.46
92.26 637.39 2918.33
91.70 637.46 2921.55
90.44 638.41 2928.77
90.15 638.13 2930.41
90.20 637.45 2930.18
90.40 636.57 2929.03
90.20 636.18 2930.14
90.22 635.52 2930.02
89.88 635.31 2931.98
89.35 635.34 2935.02
89.48 634.54 2934.27
88.97 634.55 2937.24
88.72 634.22 2938.66
88.20 634.23 2941.64
87.95 633.91 2943.07
87.56 633.75 2945.30
87.43 633.28 2946.07
87.13 633.02 2947.78
86.87 632.70 2949.27
86.90 632.03 2949.14
86.92 631.37 2949.01
86.66 631.05 2950.50
86.68 630.39 2950.37
86.43 630.07 2951.85
84.58 631.70 2962.49
81.10 635.32 2982.49
79.70 636.39 2990.53
79.44 636.06 2992.01
79.44 635.41 2992.00
80.06 634.01 2988.44
80.26 633.12 2987.30
80.12 632.66 2988.13
78.44 634.05 2997.79
78.18 633.72 2999.27
78.20 633.05 2999.14
77.66 633.05 3002.24
77.69 632.38 3002.10
77.43 632.04 3003.59
77.45 631.37 3003.46
77.19 631.03 3004.94
76.37 631.38 3009.69
76.11 631.04 3011.18
75.28 631.39 3015.94
74.73 631.40 3019.08
75.04 630.38 3017.30
74.78 630.04 3018.81
75.09 629.02 3017.03
75.11 628.34 3016.90
74.85 628.00 3018.40
74.59 627.66 3019.90
74.04 627.66 3023.05
73.78 627.32 3024.55
73.23 627.33 3027.71
72.97 626.99 3029.22
72.42 626.99 3032.39
72.15 626.65 3033.90
72.18 625.96 3033.77
72.20 625.28 3033.63
72.23 624.60 3033.49
72.25 623.92 3033.36
71.70 623.92 3036.53
71.14 623.91 3039.71
70.88 623.57 3041.23
70.61 623.23 3042.76
70.35 622.88 3044.29
70.95 621.52 3040.82
70.69 621.17 3042.35
70.71 620.49 3042.21
70.44 620.15 3043.73
70.47 619.46 3043.60
70.20 619.12 3045.12
69.65 619.11 3048.32
68.80 619.44 3053.20
68.53 619.09 3054.74
68.26 618.75 3056.28
68.00 618.40 3057.82
67.73 618.05 3059.36
67.46 617.70 3060.90
67.19 617.35 3062.45
67.51 616.33 3060.63
66.88 616.40 3064.25
66.36 616.33 3067.22
66.11 615.96 3068.65
65.66 615.81 3071.22
64.48 616.51 3078.04
63.54 616.93 3083.43
63.17 616.69 3085.55
62.68 616.59 3088.38
62.11 616.58 3091.67
61.53 616.57 3094.97
60.31 617.30 3101.99
60.38 616.55 3101.58
59.84 616.50 3104.72
57.71 618.25 3116.93
57.13 618.25 3120.28
57.16 617.54 3120.14
57.18 616.84 3119.99
56.81 616.59 3122.11
56.20 616.61 3125.62
54.07 618.35 3137.87
53.59 618.21 3140.61
53.30 617.87 3142.30
52.68 617.89 3145.87
52.46 617.46 3147.13
52.16 617.11 3148.84
51.41 617.28 3153.15
52.12 615.81 3149.11
51.50 615.82 3152.65
50.93 615.78 3155.94
48.24 618.12 3171.43
48.26 617.41 3171.28
48.29 616.69 3171.13
48.31 615.98 3170.98
48.03 615.62 3172.64
48.05 614.91 3172.49
47.76 614.54 3174.15
46.84 614.88 3179.44
46.55 614.52 3181.10
46.58 613.80 3180.95
46.60 613.09 3180.80
46.63 612.37 3180.65
46.34 612.01 3182.32
46.05 611.64 3183.99
46.08 610.93 3183.84
45.47 610.91 3187.34
44.86 610.90 3190.84
44.25 610.88 3194.35
43.64 610.86 3197.87
43.02 610.85 3201.40
42.73 610.48 3203.09
42.75 609.76 3202.94
42.78 609.04 3202.79
42.81 608.32 3202.63
42.51 607.95 3204.32
41.58 608.28 3209.72
41.60 607.56 3209.56
41.31 607.19 3211.26
41.33 606.47 3211.11
41.04 606.10 3212.81
40.74 605.72 3214.51
40.77 605.00 3214.36
40.47 604.63 3216.06
40.18 604.26 3217.77
39.88 603.88 3219.47
39.26 603.86 3223.05
37.98 604.53 3230.38
37.68 604.16 3232.10
37.38 603.78 3233.82
37.41 603.06 3233.67
37.44 602.33 3233.51
36.81 602.30 3237.12
36.84 601.58 3236.96
36.86 600.85 3236.81
36.89 600.12 3236.65
36.59 599.75 3238.38
35.63 600.07 3243.89
35.00 600.04 3247.52
34.37 600.01 3251.15
33.40 600.33 3256.70
32.43 600.65 3262.27
31.46 600.98 3267.86
30.49 601.30 3273.47
29.84 601.28 3277.17
29.20 601.25 3280.87
28.89 600.87 3282.65
29.26 599.77 3280.55
28.95 599.39 3282.33
28.30 599.36 3286.04
27.99 598.98 3287.82
27.68 598.59 3289.61
27.71 597.85 3289.45
27.06 597.82 3293.18
27.09 597.08 3293.02
26.78 596.70 3294.81
25.78 597.02 3300.51
25.47 596.63 3302.30
25.16 596.24 3304.10
24.50 596.21 3307.87
23.85 596.18 3311.64
23.88 595.43 3311.48
23.90 594.69 3311.31
23.59 594.30 3313.12
23.62 593.56 3312.96
23.30 593.17 3314.77
22.99 592.77 3316.58
23.02 592.03 3316.42
22.70 591.64 3318.23
22.04 591.60 3322.03
22.07 590.85 3321.87
21.41 590.81 3325.67
21.09 590.42 3327.50
20.77 590.03 3329.32
20.45 589.63 3331.15
19.79 589.59 3334.98
19.47 589.19 3336.81
19.15 588.80 3338.65
18.83 588.40 3340.49
18.51 588.01 3342.33
18.54 587.26 3342.16
18.22 586.86 3344.00
18.25 586.11 3343.84
17.58 586.06 3347.69
17.61 585.31 3347.53
17.64 584.56 3347.36
17.66 583.81 3347.19
16.99 583.76 3351.06
17.02 583.01 3350.89
17.05 582.26 3350.72
16.38 582.21 3354.60
16.05 581.81 3356.45
15.73 581.41 3358.31
15.41 581.00 3360.17
15.44 580.25 3360.00
14.76 580.20 3363.90
14.79 579.44 3363.73
14.46 579.04 3365.59
14.14 578.63 3367.46
14.17 577.88 3367.29
14.20 577.12 3367.12
13.87 576.72 3368.99
13.55 576.31 3370.87
13.58 575.56 3370.70
12.89 575.50 3374.62
12.57 575.09 3376.49
12.24 574.68 3378.37
11.91 574.27 3380.26
8.99 576.39 3397.05
7.94 576.68 3403.09
7.13 576.74 3407.74
6.26 576.85 3412.74
5.49 576.86 3417.18
1.18 580.30 3441.95
0.84 579.88 3443.90
0.13 579.83 3447.99
-0.58 579.77 3452.09
-0.92 579.36 3454.06
-1.64 579.30 3458.17
-1.98 578.89 3460.14
-2.32 578.47 3462.12
-2.67 578.06 3464.10
-3.01 577.64 3466.07
-2.98 576.86 3465.90
-2.95 576.08 3465.72
-3.29 575.67 3467.70
-3.64 575.25 3469.68
-3.98 574.83 3471.67
-4.33 574.41 3473.65
-5.05 574.35 3477.82
-5.78 574.28 3481.99
-5.75 573.50 3481.81
-5.72 572.72 3481.63
-6.44 572.66 3485.81
-6.41 571.88 3485.63
-6.76 571.46 3487.63
-6.73 570.67 3487.45
-6.70 569.89 3487.27
-7.43 569.82 3491.46
-7.40 569.04 3491.28
-7.37 568.26 3491.10
-8.10 568.19 3495.31
-8.06 567.41 3495.12
-8.80 567.34 3499.34
-8.77 566.55 3499.16
-9.12 566.13 3501.18
-9.47 565.70 3503.20
-9.44 564.91 3503.01
-9.79 564.48 3505.04
-10.14 564.05 3507.06
-10.49 563.62 3509.09
-11.23 563.55 3513.34
-11.20 562.76 3513.16
-11.94 562.68 3517.41
-11.91 561.90 3517.23
-12.26 561.46 3519.27
-12.62 561.03 3521.31
-12.98 560.60 3523.36
-12.94 559.81 3523.17
-13.69 559.73 3527.45
-13.66 558.94 3527.27
-14.01 558.50 3529.32
-14.37 558.06 3531.38
-14.73 557.63 3533.43
-15.09 557.19 3535.49
-15.44 556.75 3537.55
-15.41 555.96 3537.37
-15.77 555.52 3539.43
-15.74 554.73 3539.24
-16.10 554.29 3541.31
-16.46 553.85 3543.38
-16.82 553.41 3545.45
-17.18 552.97 3547.52
-17.54 552.53 3549.60
-18.30 552.44 3553.94
-18.66 551.99 3556.03
-19.02 551.55 3558.11
-22.69 554.05 3579.22
-24.79 555.14 3591.26
-25.88 555.34 3597.57
-26.75 555.33 3602.53
-31.36 558.64 3629.09
-32.15 558.55 3633.63
-32.53 558.10 3635.81
-32.91 557.65 3637.99
-33.29 557.20 3640.17
-33.67 556.75 3642.36
-34.05 556.30 3644.54
-34.85 556.21 3649.13
-34.82 555.40 3648.93
-35.20 554.94 3651.12
-35.58 554.49 3653.32
-36.38 554.40 3657.93
-36.35 553.58 3657.73
-36.31 552.76 3657.53
-36.70 552.31 3659.73
-37.08 551.85 3661.94
-37.04 551.03 3661.74
-37.01 550.21 3661.54
-37.81 550.12 3666.17
-37.78 549.30 3665.97
-38.17 548.84 3668.19
-38.55 548.38 3670.40
-38.94 547.92 3672.63
-39.32 547.46 3674.85
-39.71 547.00 3677.08
-40.10 546.53 3679.31
-40.06 545.71 3679.11
-40.45 545.25 3681.34
-40.42 544.42 3681.14
-40.81 543.96 3683.37
-40.77 543.14 3683.17
-41.16 542.67 3685.41
-41.13 541.85 3685.21
-41.51 541.38 3687.45
-41.48 540.56 3687.24
-41.87 540.09 3689.48
-41.83 539.27 3689.28
-42.65 539.16 3693.98
-42.62 538.33 3693.77
-42.58 537.50 3693.57
-43.40 537.39 3698.28
-43.36 536.56 3698.07
-43.33 535.74 3697.87
-43.72 535.27 3700.13
-44.11 534.80 3702.38
-44.08 533.97 3702.18
-44.47 533.49 3704.44
-44.86 533.02 3706.70
-44.83 532.19 3706.50
-44.79 531.36 3706.29
-44.76 530.54 3706.09
-45.58 530.41 3710.83
-45.55 529.59 3710.62
-45.94 529.11 3712.89
-46.34 528.63 3715.17
-46.30 527.80 3714.96
-46.70 527.32 3717.24
-46.66 526.49 3717.03
-47.06 526.01 3719.31
-47.45 525.53 3721.59
-47.85 525.05 3723.88
-48.25 524.57 3726.16
-48.65 524.09 3728.45
-49.05 523.61 3730.75
-49.45 523.13 3733.04
-49.85 522.64 3735.34
-50.25 522.16 3737.64
-50.65 521.67 3739.95
-51.05 521.19 3742.25
-51.45 520.70 3744.56
-51.85 520.22 3746.87
-52.25 519.73 3749.19
-53.10 519.59 3754.04
-59.11 523.56 3788.59
-64.68 527.16 3820.62
-68.77 529.58 3844.16
-69.20 529.08 3846.60
-69.16 528.22 3846.38
-70.05 528.09 3851.48
-70.01 527.23 3851.26
-70.90 527.10 3856.38
-70.86 526.24 3856.16
-71.75 526.11 3861.29
-71.71 525.25 3861.06
-71.67 524.38 3860.84
-72.57 524.25 3865.98
-72.53 523.39 3865.76
-72.49 522.52 3865.54
-73.39 522.38 3870.69
-73.35 521.52 3870.47
-73.78 521.02 3872.94
-74.21 520.51 3875.42
-74.17 519.65 3875.19
-74.60 519.14 3877.67
-75.03 518.64 3880.15
-75.46 518.14 3882.63
-75.90 517.63 3885.12
-76.33 517.12 3887.61
-76.76 516.62 3890.10
-76.72 515.75 3889.87
-77.63 515.60 3895.09
-77.59 514.73 3894.87
-77.55 513.86 3894.64
-78.46 513.71 3899.88
-78.42 512.84 3899.65
-79.34 512.69 3904.90
-79.30 511.82 3904.67
-80.21 511.66 3909.93
-80.17 510.79 3909.70
-81.09 510.63 3914.97
-81.05 509.76 3914.75
-81.97 509.60 3920.03
-81.93 508.73 3919.80
-82.85 508.57 3925.10
-83.78 508.41 3930.42
-84.22 507.89 3932.97
-89.31 510.82 3962.27
-92.04 511.99 3977.95
-93.90 512.50 3988.65
-94.78 512.29 3993.69
-99.74 515.08 4022.19
-103.35 516.87 4042.98
-103.82 516.34 4045.68
-103.78 515.44 4045.44
-104.25 514.91 4048.14
-104.72 514.38 4050.84
-105.70 514.22 4056.50
-106.69 514.07 4062.18
-107.16 513.53 4064.90
-107.12 512.63 4064.65
-107.60 512.09 4067.38
-108.07 511.56 4070.11
-108.03 510.65 4069.86
-108.50 510.12 4072.59
-108.98 509.58 4075.33
-108.94 508.67 4075.08
-109.41 508.13 4077.82
-109.89 507.59 4080.56
-110.37 507.06 4083.31
-110.32 506.14 4083.06
-110.28 505.23 4082.81
-110.24 504.32 4082.56
-110.19 503.41 4082.31
-110.67 502.87 4085.06
-110.63 501.96 4084.81
-111.11 501.42 4087.57
-112.11 501.24 4093.33
-112.07 500.33 4093.08
-113.07 500.15 4098.86
-113.55 499.60 4101.63
-114.56 499.43 4107.44
-114.52 498.51 4107.18
-115.00 497.96 4109.97
-115.49 497.41 4112.75
-115.44 496.49 4112.50
-115.93 495.94 4115.29
-116.42 495.39 4118.08
-116.90 494.84 4120.88
-117.39 494.29 4123.68
-117.34 493.37 4123.43
-118.36 493.18 4129.29
-118.32 492.26 4129.04
-118.28 491.34 4128.79
-118.77 490.78 4131.60
-119.26 490.23 4134.41
-119.75 489.67 4137.23
-120.24 489.11 4140.06
-120.19 488.19 4139.80
-121.22 487.99 4145.71
-121.18 487.07 4145.46
-121.13 486.14 4145.20
-122.16 485.94 4151.13
-122.12 485.02 4150.87
-122.07 484.09 4150.62
-123.11 483.89 4156.56
-123.06 482.96 4156.30
-123.56 482.40 4159.15
-124.05 481.83 4162.00
-124.01 480.91 4161.75
-125.05 480.70 4167.72
-125.00 479.77 4167.46
-125.50 479.20 4170.33
-126.00 478.63 4173.20
-125.96 477.70 4172.94
-127.00 477.49 4178.95
-126.96 476.56 4178.69
-127.46 475.98 4181.57
-127.96 475.41 4184.45
-127.91 474.48 4184.19
-128.96 474.26 4190.23
-131.43 474.95 4204.39
-138.70 478.76 4246.18
-142.04 480.01 4265.44
-152.57 485.89 4325.95
-153.11 485.30 4329.04
-153.06 484.34 4328.76
-153.60 483.75 4331.85
-154.13 483.16 4334.95
-154.67 482.57 4338.05
-155.80 482.35 4344.54
-155.75 481.39 4344.26
-155.70 480.42 4343.98
-155.66 479.45 4343.70
-156.20 478.86 4346.81
-156.74 478.26 4349.92
-156.69 477.29 4349.64
-156.64 476.33 4349.36
-157.18 475.73 4352.48
-157.73 475.13 4355.61
-157.68 474.16 4355.32
-157.63 473.19 4355.04
-158.17 472.59 4358.17
-158.12 471.62 4357.89
-158.67 471.02 4361.02
-159.21 470.42 4364.15
-159.16 469.45 4363.87
-159.12 468.48 4363.59
-159.66 467.87 4366.73
-160.21 467.27 4369.87
-160.16 466.29 4369.59
-160.71 465.69 4372.74
-161.26 465.08 4375.89
-161.80 464.47 4379.05
-161.76 463.50 4378.76
-161.71 462.52 4378.48
-161.66 461.55 4378.19
-162.81 461.30 4384.81
-162.76 460.33 4384.52
-163.31 459.71 4387.69
-163.86 459.10 4390.87
-163.81 458.12 4390.58
-164.97 457.87 4397.23
-164.92 456.89 4396.94
-165.47 456.27 4400.13
-166.03 455.65 4403.33
-165.98 454.68 4403.04
-165.93 453.70 4402.75
-166.48 453.08 4405.95
-167.04 452.45 4409.15
-167.60 451.83 4412.35
-167.55 450.85 4412.06
-167.50 449.87 4411.77
-168.05 449.25 4414.98
-168.61 448.62 4418.20
-168.56 447.64 4417.91
-169.73 447.37 4424.64
-169.68 446.38 4424.35
-169.63 445.40 4424.06
-170.81 445.13 4430.81
-170.76 444.14 4430.52
-171.93 443.86 4437.29
-171.88 442.88 4437.00
-172.45 442.24 4440.25
-180.02 445.61 4483.77
-182.96 446.32 4500.70
-193.17 451.16 4559.39
-193.77 450.52 4562.82
-194.36 449.87 4566.25
-194.31 448.85 4565.94
-195.56 448.58 4573.13
-196.16 447.93 4576.58
-196.76 447.28 4580.04
-197.36 446.63 4583.50
-198.62 446.34 4590.75
-199.89 446.06 4598.02
-199.83 445.04 4597.70
-201.10 444.75 4605.00
-201.71 444.10 4608.50
-201.66 443.07 4608.18
-202.93 442.78 4615.51
-202.88 441.76 4615.19
-203.49 441.10 4618.70
-204.10 440.44 4622.22
-205.38 440.14 4629.59
-205.33 439.11 4629.27
-206.61 438.81 4636.67
-207.90 438.51 4644.09
-207.85 437.48 4643.76
-213.63 439.61 4677.00
-215.76 439.75 4689.29
-219.82 440.92 4712.59
-226.23 443.34 4749.45
-226.17 442.29 4749.12
-226.82 441.61 4752.84
-227.47 440.93 4756.56
-228.11 440.25 4760.29
-228.06 439.19 4759.96
-228.71 438.51 4763.69
-229.36 437.83 4767.44
-229.30 436.77 4767.10
-230.66 436.46 4774.94
-230.60 435.40 4774.60
-230.54 434.34 4774.26
-231.91 434.02 4782.13
-231.85 432.96 4781.79
-232.51 432.27 4785.56
-233.17 431.58 4789.34
-233.82 430.88 4793.12
-233.76 429.82 4792.78
-234.42 429.13 4796.57
-234.36 428.06 4796.22
-235.02 427.37 4800.02
-235.68 426.67 4803.82
-236.35 425.97 4807.62
-237.01 425.27 4811.44
-236.95 424.20 4811.09
-238.34 423.87 4819.08
-238.28 422.80 4818.73
-238.94 422.09 4822.56
-239.61 421.39 4826.40
-239.55 420.32 4826.05
-240.95 419.98 4834.09
-240.89 418.90 4833.74
-242.29 418.56 4841.80
-242.23 417.49 4841.45
-242.90 416.77 4845.32
-248.50 418.49 4877.52
-251.68 419.00 4895.76
-256.51 420.32 4923.56
-260.63 421.28 4947.27
-260.57 420.18 4946.90
-260.51 419.08 4946.54
-261.21 418.36 4950.57
-261.91 417.63 4954.61
-261.85 416.53 4954.25
-262.55 415.80 4958.30
-262.49 414.70 4957.93
-263.19 413.97 4961.99
-263.13 412.87 4961.62
-263.84 412.14 4965.68
-263.77 411.04 4965.31
-264.48 410.30 4969.38
-264.42 409.20 4969.01
-265.12 408.46 4973.08
-265.83 407.73 4977.16
-266.54 406.99 4981.25
-266.48 405.88 4980.88
-266.42 404.78 4980.51
-267.13 404.04 4984.60
-267.84 403.29 4988.70
-268.55 402.55 4992.81
-268.49 401.44 4992.43
-269.20 400.70 4996.55
-269.92 399.95 5000.66
-269.86 398.84 5000.29
-271.36 398.45 5008.92
-271.29 397.34 5008.55
-272.01 396.59 5012.68
-271.95 395.48 5012.31
-272.67 394.72 5016.45
-273.39 393.97 5020.60
-274.11 393.21 5024.76
-274.84 392.45 5028.93
-274.77 391.34 5028.55
-275.50 390.58 5032.72
-275.43 389.46 5032.34
-276.16 388.70 5036.52
-276.89 387.94 5040.70
-277.61 387.17 5044.89
-279.14 386.76 5053.68
-281.48 386.69 5067.10
-283.02 386.27 5075.96
-284.56 385.85 5084.85
-287.74 386.14 5103.11
-290.12 386.07 5116.80
-290.05 384.94 5116.41
-290.80 384.16 5120.73
-292.38 383.73 5129.78
-292.31 382.60 5129.39
-292.24 381.46 5128.99
-293.82 381.03 5138.07
-293.75 379.89 5137.68
-293.68 378.76 5137.29
-294.44 377.97 5141.64
-295.20 377.18 5146.00
-295.13 376.04 5145.61
-295.06 374.90 5145.21
-294.99 373.77 5144.82
-296.58 373.32 5153.95
-296.51 372.18 5153.56
-296.44 371.04 5153.16
-297.21 370.24 5157.54
-297.97 369.45 5161.93
-297.90 368.30 5161.53
-298.67 367.50 5165.93
-299.43 366.70 5170.33
-299.36 365.56 5169.93
-299.29 364.42 5169.53
-300.90 363.95 5178.76
-300.83 362.81 5178.36
-300.76 361.66 5177.96
-302.37 361.19 5187.21
-302.30 360.04 5186.81
-303.91 359.57 5196.09
-303.84 358.42 5195.69
-304.62 357.61 5200.14
-316.53 361.18 5268.66
-322.45 362.37 5302.66
-334.97 366.13 5374.66
-335.80 365.29 5379.42
-335.72 364.11 5378.99
-336.55 363.27 5383.77
-337.39 362.43 5388.55
-338.22 361.59 5393.34
-338.14 360.40 5392.90
-339.89 359.90 5402.94
-339.81 358.71 5402.51
-340.65 357.86 5407.32
-341.49 357.02 5412.14
-341.41 355.82 5411.71
-343.17 355.32 5421.82
-343.10 354.12 5421.38
-343.94 353.27 5426.23
-344.78 352.41 5431.08
-345.63 351.55 5435.95
-346.48 350.70 5440.82
-346.40 349.50 5440.38
-347.25 348.64 5445.26
-347.17 347.43 5444.82
-354.88 349.08 5489.13
-367.84 352.62 5563.66
-368.73 351.74 5568.77
-367.68 350.16 5562.74
-368.57 349.28 5567.85
-369.46 348.40 5572.96
-369.38 347.17 5572.50
-370.27 346.29 5577.62
-370.19 345.06 5577.16
-370.11 343.83 5576.70
-370.03 342.59 5576.23
-370.92 341.71 5581.36
-371.81 340.82 5586.50
-371.73 339.58 5586.04
-371.65 338.35 5585.57
-372.55 337.46 5590.72
-373.44 336.56 5595.87
-373.36 335.33 5595.41
-373.28 334.09 5594.94
-373.20 332.86 5594.47
-374.10 331.96 5599.64
-374.02 330.73 5599.17
-374.92 329.82 5604.34
-374.84 328.59 5603.87
-374.76 327.35 5603.41
-375.66 326.45 5608.59
-376.56 325.54 5613.77
-376.48 324.30 5613.31
-376.40 323.06 5612.84
-376.31 321.83 5612.37
-376.23 320.59 5611.90
-377.14 319.68 5617.09
-377.05 318.44 5616.63
-376.97 317.20 5616.16
-377.88 316.28 5621.36
-377.80 315.04 5620.89
-378.70 314.12 5626.10
-379.61 313.20 5631.32
-379.53 311.96 5630.85
-379.45 310.72 5630.38
-379.36 309.48 5629.91
-379.28 308.24 5629.43
-380.19 307.31 5634.66
-381.10 306.38 5639.90
-381.02 305.14 5639.42
-380.94 303.90 5638.95
-381.85 302.97 5644.20
-382.76 302.03 5649.45
-382.68 300.79 5648.98
-383.60 299.85 5654.24
-383.51 298.61 5653.76
-383.43 297.36 5653.29
-384.35 296.42 5658.56
-385.27 295.47 5663.84
-385.18 294.23 5663.36
-396.93 296.50 5730.92
-402.35 296.87 5762.07
-419.14 300.58 5858.61
-420.13 299.61 5864.27
-420.04 298.32 5863.76
-421.02 297.34 5869.43
-422.01 296.36 5875.11
-421.92 295.07 5874.60
-421.83 293.78 5874.09
-423.91 293.10 5886.00
-423.82 291.81 5885.48
-425.90 291.13 5897.44
-425.81 289.83 5896.92
-426.80 288.84 5902.66
-427.80 287.85 5908.40
-428.80 286.86 5914.16
-429.81 285.86 5919.93
-431.91 285.17 5932.03
-431.82 283.86 5931.50
-433.93 283.16 5943.65
-434.95 282.16 5949.47
-435.96 281.15 5955.31
-435.87 279.84 5954.79
-438.00 279.13 5967.03
-439.02 278.12 5972.90
-438.93 276.81 5972.37
-439.95 275.79 5978.25
-465.02 281.12 6122.38
-464.92 279.77 6121.82
-464.83 278.43 6121.27
-465.90 277.39 6127.45
-466.98 276.35 6133.64
-466.88 275.00 6133.08
-466.78 273.65 6132.52
-466.69 272.30 6131.96
-467.76 271.26 6138.16
-468.85 270.21 6144.38
-468.75 268.86 6143.82
-468.65 267.51 6143.26
-468.55 266.16 6142.69
-469.64 265.10 6148.92
-469.54 263.75 6148.36
-470.62 262.70 6154.59
-470.52 261.34 6154.03
-470.43 259.99 6153.46
-471.51 258.93 6159.71
-472.60 257.86 6165.97
-472.50 256.51 6165.40
-472.40 255.16 6164.84
-472.31 253.81 6164.27
-472.21 252.45 6163.71
-473.30 251.38 6169.97
-474.39 250.31 6176.25
-474.29 248.95 6175.69
-474.19 247.60 6175.12
-474.09 246.24 6174.55
-475.19 245.16 6180.84
-476.28 244.08 6187.14
-476.18 242.72 6186.57
-476.09 241.37 6186.00
-478.38 240.54 6199.21
-478.28 239.19 6198.64
-478.18 237.83 6198.07
-479.29 236.73 6204.41
-479.19 235.37 6203.83
-492.48 236.92 6280.25
-507.37 238.78 6365.85
-507.26 237.38 6365.25
-507.16 235.99 6364.65
-509.59 235.13 6378.63
-509.48 233.73 6378.03
-509.38 232.34 6377.42
-509.27 230.94 6376.82
-510.44 229.81 6383.53
-511.61 228.67 6390.25
-511.50 227.27 6389.64
-511.40 225.87 6389.03
-512.57 224.73 6395.77
-513.74 223.59 6402.51
-513.64 222.19 6401.90
-514.81 221.04 6408.66
-515.99 219.89 6415.44
-543.45 222.47 6573.29
-543.33 221.03 6572.65
-543.22 219.59 6572.01
-543.11 218.15 6571.37
-544.35 216.97 6578.49
-545.59 215.79 6585.63
-545.48 214.35 6584.98
-546.72 213.16 6592.14
-546.61 211.72 6591.49
-547.86 210.52 6598.66
-547.74 209.08 6598.01
-548.99 207.88 6605.19
-548.88 206.44 6604.54
-548.77 205.00 6603.89
-551.39 204.04 6618.95
-551.27 202.59 6618.30
-551.16 201.14 6617.65
-552.42 199.93 6624.87
-553.68 198.72 6632.11
-553.56 197.27 6631.46
-553.45 195.83 6630.80
-556.09 194.84 6645.98
-555.97 193.39 6645.32
-557.24 192.17 6652.61
-557.13 190.71 6651.95
-558.40 189.49 6659.25
-558.28 188.03 6658.59
-559.55 186.80 6665.90
-559.44 185.35 6665.24
-560.71 184.11 6672.57
-561.99 182.88 6679.92
-561.88 181.42 6679.25
-561.76 179.96 6678.59
-561.64 178.50 6677.92
-597.19 179.51 6882.30
-597.07 178.01 6881.60
-598.43 176.73 6889.41
-598.31 175.23 6888.71
-598.18 173.72 6888.00
-598.06 172.22 6887.29
-599.42 170.93 6895.12
-600.78 169.64 6902.96
-602.15 168.34 6910.82
-602.03 166.83 6910.11
-601.91 165.33 6909.40
-603.27 164.02 6917.28
-604.65 162.72 6925.17
-604.52 161.21 6924.46
-604.40 159.70 6923.74
-605.78 158.39 6931.65
-607.15 157.07 6939.58
-607.03 155.56 6938.86
-606.90 154.05 6938.15
-608.29 152.73 6946.09
-609.67 151.40 6954.05
-609.55 149.89 6953.33
-609.42 148.38 6952.61
-609.29 146.86 6951.89
-610.68 145.53 6959.86
-610.56 144.01 6959.14
-611.95 142.68 6967.13
-613.34 141.34 6975.14
-613.21 139.82 6974.42
-613.09 138.30 6973.69
-614.48 136.96 6981.71
-614.36 135.44 6980.99
-615.75 134.09 6989.03
-617.16 132.73 6997.09
-618.56 131.38 7005.16
-618.43 129.85 7004.43
-618.31 128.33 7003.70
-619.71 126.97 7011.80
-654.34 129.02 7210.89
-652.59 127.28 7200.79
-654.07 125.88 7209.34
-655.56 124.47 7217.92
-657.06 123.06 7226.51
-656.92 121.49 7225.74
-656.79 119.92 7224.96
-658.29 118.51 7233.57
-658.15 116.94 7232.79
-658.02 115.36 7232.01
-657.88 113.79 7231.24
-659.38 112.37 7239.86
-660.89 110.94 7248.51
-662.39 109.51 7257.18
-662.26 107.93 7256.39
-665.42 106.63 7274.58
-665.28 105.05 7273.79
-665.15 103.47 7273.00
-668.32 102.16 7291.27
-668.18 100.58 7290.48
-669.71 99.13 7299.25
-671.24 97.67 7308.04
-671.10 96.09 7307.24
-670.96 94.50 7306.45
-674.17 93.16 7324.88
-674.03 91.57 7324.08
-675.57 90.10 7332.93
-675.43 88.51 7332.13
-676.97 87.04 7341.00
-676.83 85.44 7340.20
-676.69 83.85 7339.40
-679.93 82.48 7358.00
-679.79 80.88 7357.19
-681.34 79.39 7366.12
-682.90 77.90 7375.08
-682.76 76.30 7374.27
-682.62 74.70 7373.46
-684.18 73.20 7382.43
-723.68 65.61 7609.54
-725.34 64.05 7619.10
-725.19 62.40 7618.23
-725.04 60.75 7617.37
-726.71 59.19 7626.94
-728.38 57.62 7636.54
-730.05 56.04 7646.16
-729.90 54.39 7645.29
-731.57 52.80 7654.94
-731.42 51.15 7654.06
-731.27 49.49 7653.19
-732.95 47.90 7662.86
-732.80 46.25 7661.98
-732.65 44.59 7661.11
-734.33 42.99 7670.79
-736.02 41.39 7680.50
-737.71 39.79 7690.23
-739.41 38.18 7699.99
-739.26 36.51 7699.11
-739.10 34.85 7698.23
-740.80 33.23 7708.00
-740.65 31.57 7707.12
-742.36 29.94 7716.92
-744.06 28.32 7726.74
-743.91 26.65 7725.86
-743.76 24.98 7724.97
-745.47 23.34 7734.81
-745.31 21.67 7733.92
-747.03 20.03 7743.79
-746.87 18.36 7742.90
-746.72 16.69 7742.01
-748.44 15.04 7751.90
-750.16 13.39 7761.81
-751.89 11.73 7771.75
-806.41 -34.86 8085.18
161.41 667.49 2529.20
161.23 667.22 2530.25
161.25 666.65 2530.16
161.26 666.08 2530.06
161.08 665.81 2531.12
160.90 665.54 2532.17
160.71 665.27 2533.23
159.93 665.91 2537.76
159.74 665.65 2538.82
159.15 665.99 2542.24
158.97 665.73 2543.31
159.39 664.53 2540.85
159.81 663.36 2538.44
160.03 662.48 2537.18
159.84 662.21 2538.24
159.45 662.25 2540.51
159.07 662.27 2542.69
158.69 662.31 2544.92
158.30 662.34 2547.16
157.71 662.67 2550.56
157.32 662.71 2552.81
157.13 662.43 2553.88
156.95 662.16 2554.96
156.76 661.89 2556.04
156.57 661.62 2557.11
156.39 661.34 2558.19
156.61 660.46 2556.92
156.42 660.19 2558.00
156.64 659.31 2556.72
157.07 658.13 2554.28
157.08 657.56 2554.18
156.90 657.28 2555.26
156.71 657.01 2556.33
155.62 658.07 2562.63
155.43 657.80 2563.72
154.64 658.41 2568.27
154.89 657.49 2566.81
154.51 657.50 2569.02
153.93 657.80 2572.36
153.34 658.11 2575.77
152.94 658.14 2578.06
152.55 658.17 2580.35
152.77 657.28 2579.06
152.58 657.01 2580.15
150.58 659.38 2591.68
149.69 660.13 2596.82
149.50 659.85 2597.93
149.31 659.57 2599.04
148.90 659.60 2601.37
148.71 659.32 2602.49
148.52 659.05 2603.60
148.11 659.08 2605.94
147.49 659.41 2609.51
146.66 660.06 2614.31
146.46 659.78 2615.44
146.06 659.81 2617.80
145.86 659.53 2618.93
145.88 658.94 2618.83
145.68 658.66 2619.96
145.49 658.38 2621.09
145.07 658.41 2623.46
144.88 658.13 2624.60
144.90 657.54 2624.49
144.91 656.95 2624.39
144.93 656.36 2624.29
144.73 656.07 2625.42
144.11 656.41 2629.04
143.69 656.44 2631.43
143.50 656.16 2632.57
143.08 656.18 2634.96
143.10 655.59 2634.86
142.90 655.31 2636.00
142.49 655.33 2638.40
142.29 655.05 2639.55
141.87 655.08 2641.95
141.45 655.10 2644.36
141.03 655.13 2646.77
140.83 654.84 2647.92
140.41 654.87 2650.34
140.21 654.59 2651.50
139.80 654.60 2653.90
138.93 655.26 2658.90
138.73 654.98 2660.06
138.53 654.69 2661.23
138.33 654.40 2662.40
138.12 654.12 2663.57
137.92 653.83 2664.74
137.50 653.85 2667.19
137.29 653.57 2668.36
137.09 653.28 2669.53
137.11 652.68 2669.43
136.68 652.70 2671.88
135.81 653.35 2676.92
134.71 654.32 2683.27
134.28 654.35 2685.75
134.30 653.75 2685.65
133.86 653.77 2688.13
133.88 653.17 2688.03
134.13 652.25 2686.62
133.70 652.27 2689.11
133.49 651.98 2690.30
132.83 652.32 2694.10
132.85 651.71 2694.00
132.19 652.05 2697.81
131.75 652.08 2700.32
131.54 651.78 2701.52
131.11 651.81 2704.04
130.90 651.52 2705.24
130.92 650.91 2705.13
130.48 650.93 2707.66
130.27 650.64 2708.87
129.83 650.66 2711.40
129.85 650.05 2711.29
129.41 650.07 2713.82
129.20 649.78 2715.04
128.99 649.48 2716.26
128.55 649.50 2718.80
128.34 649.21 2720.02
128.13 648.91 2721.24
128.15 648.30 2721.13
128.16 647.69 2721.02
127.95 647.39 2722.24
127.51 647.41 2724.80
126.60 648.07 2730.03
125.69 648.72 2735.29
125.48 648.43 2736.53
125.26 648.13 2737.76
125.28 647.51 2737.65
125.07 647.21 2738.89
125.09 646.60 2738.77
124.63 646.63 2741.43
123.48 647.59 2748.02
123.50 646.97 2747.91
123.05 646.99 2750.51
123.07 646.37 2750.40
122.86 646.07 2751.65
122.17 646.41 2755.62
121.71 646.43 2758.24
121.50 646.13 2759.50
121.51 645.51 2759.38
121.53 644.89 2759.27
121.32 644.59 2760.53
121.10 644.28 2761.78
120.88 643.98 2763.04
118.99 645.93 2773.95
118.53 645.94 2776.60
118.31 645.64 2777.87
117.37 646.31 2783.32
116.45 646.93 2788.60
115.95 646.99 2791.47
115.73 646.69 2792.75
115.51 646.38 2794.04
115.77 645.43 2792.52
115.31 645.45 2795.21
115.08 645.14 2796.50
114.61 645.16 2799.20
114.05 645.31 2802.45
113.78 645.06 2804.01
113.33 645.06 2806.61
113.14 644.71 2807.72
112.47 644.99 2811.59
111.79 645.28 2815.49
111.32 645.29 2818.22
110.84 645.31 2820.96
110.61 645.00 2822.28
110.63 644.37 2822.16
110.16 644.39 2824.91
110.18 643.75 2824.79
109.70 643.77 2827.54
109.72 643.13 2827.42
109.24 643.15 2830.18
108.52 643.49 2834.38
108.29 643.18 2835.71
108.31 642.54 2835.59
108.08 642.23 2836.92
107.85 641.92 2838.24
107.87 641.28 2838.12
107.39 641.30 2840.90
107.41 640.66 2840.78
106.92 640.67 2843.56
106.19 641.01 2847.81
106.21 640.37 2847.69
105.98 640.06 2849.03
106.00 639.42 2848.91
107.53 636.82 2840.06
106.80 637.16 2844.30
105.05 638.80 2854.39
102.77 641.12 2867.51
101.25 642.46 2876.28
101.02 642.14 2877.65
101.04 641.49 2877.52
101.32 640.52 2875.91
101.60 639.54 2874.30
101.36 639.22 2875.67
101.12 638.90 2877.03
100.89 638.59 2878.39
100.13 638.93 2882.75
99.90 638.61 2884.12
99.66 638.29 2885.49
99.16 638.31 2888.36
98.66 638.32 2891.24
97.90 638.66 2895.63
97.66 638.34 2897.01
96.90 638.69 2901.42
95.60 639.70 2908.88
95.36 639.38 2910.27
95.38 638.73 2910.15
95.14 638.40 2911.54
94.90 638.08 2912.94
94.92 637.43 2912.81
94.28 637.61 2916.52
93.95 637.39 2918.40
93.40 637.46 2921.61
92.14 638.41 2928.83
91.86 638.13 2930.47
91.90 637.45 2930.24
92.10 636.57 2929.09
91.91 636.18 2930.21
91.93 635.52 2930.08
91.59 635.31 2932.05
91.06 635.34 2935.08
91.19 634.54 2934.33
90.68 634.55 2937.30
90.43 634.22 2938.73
89.91 634.23 2941.70
89.67 633.91 2943.13
89.28 633.75 2945.37
89.14 633.28 2946.14
88.85 633.02 2947.85
88.59 632.70 2949.34
88.61 632.03 2949.21
88.64 631.37 2949.08
88.38 631.05 2950.56
88.40 630.39 2950.43
88.14 630.07 2951.91
86.30 631.70 2962.55
82.83 635.32 2982.56
81.44 636.39 2990.60
81.18 636.06 2992.08
81.18 635.41 2992.07
81.80 634.01 2988.51
82.00 633.12 2987.36
81.85 632.66 2988.20
80.18 634.05 2997.86
79.92 633.72 2999.34
79.95 633.05 2999.21
79.41 633.05 3002.31
79.43 632.38 3002.17
79.17 632.04 3003.66
79.20 631.37 3003.53
78.94 631.03 3005.01
78.12 631.38 3009.76
77.86 631.04 3011.25
77.03 631.39 3016.01
76.49 631.40 3019.15
76.80 630.38 3017.38
76.54 630.04 3018.88
76.84 629.02 3017.11
76.87 628.34 3016.97
76.61 628.00 3018.47
76.35 627.66 3019.97
75.80 627.66 3023.12
75.54 627.32 3024.63
74.99 627.33 3027.78
74.73 626.99 3029.30
74.18 626.99 3032.46
73.92 626.65 3033.98
73.94 625.96 3033.84
73.97 625.28 3033.70
73.99 624.60 3033.57
74.01 623.92 3033.43
73.46 623.92 3036.60
72.91 623.91 3039.78
72.65 623.57 3041.31
72.38 623.23 3042.83
72.12 622.88 3044.36
72.72 621.52 3040.90
72.46 621.17 3042.42
72.48 620.49 3042.28
72.22 620.15 3043.81
72.24 619.46 3043.67
71.97 619.12 3045.20
71.42 619.11 3048.40
70.57 619.44 3053.28
70.31 619.09 3054.82
70.04 618.75 3056.35
69.77 618.40 3057.90
69.51 618.05 3059.44
69.24 617.70 3060.98
68.97 617.35 3062.53
69.29 616.33 3060.70
68.66 616.40 3064.32
68.15 616.33 3067.29
67.90 615.96 3068.72
67.45 615.81 3071.29
66.27 616.51 3078.11
65.33 616.93 3083.51
64.97 616.69 3085.63
64.48 616.59 3088.46
63.91 616.58 3091.75
63.33 616.57 3095.05
62.12 617.30 3102.07
62.19 616.55 3101.66
61.64 616.50 3104.80
59.53 618.25 3117.01
58.95 618.25 3120.37
58.97 617.54 3120.22
59.00 616.84 3120.08
58.63 616.59 3122.20
58.02 616.61 3125.70
55.90 618.35 3137.95
55.42 618.21 3140.70
55.13 617.87 3142.39
54.51 617.89 3145.95
54.29 617.46 3147.21
54.00 617.11 3148.92
53.25 617.28 3153.24
53.95 615.81 3149.20
53.34 615.82 3152.74
52.76 615.78 3156.03
50.08 618.12 3171.51
50.11 617.41 3171.37
50.13 616.69 3171.22
50.16 615.98 3171.07
49.87 615.62 3172.72
49.90 614.91 3172.57
49.61 614.54 3174.23
48.69 614.88 3179.53
48.40 614.52 3181.19
48.43 613.80 3181.04
48.46 613.09 3180.89
48.48 612.37 3180.74
48.19 612.01 3182.41
47.90 611.64 3184.08
47.93 610.93 3183.93
47.32 610.91 3187.43
46.72 610.90 3190.93
46.11 610.88 3194.44
45.50 610.86 3197.96
44.88 610.85 3201.49
44.59 610.48 3203.18
44.62 609.76 3203.03
44.64 609.04 3202.88
44.67 608.32 3202.72
44.38 607.95 3204.42
43.44 608.28 3209.81
43.47 607.56 3209.65
43.18 607.19 3211.35
43.20 606.47 3211.20
42.91 606.10 3212.90
42.61 605.72 3214.60
42.64 605.00 3214.45
42.34 604.63 3216.15
42.05 604.26 3217.86
41.75 603.88 3219.57
41.13 603.86 3223.14
39.86 604.53 3230.47
39.56 604.16 3232.19
39.26 603.78 3233.92
39.29 603.06 3233.76
39.32 602.33 3233.61
38.69 602.30 3237.21
38.72 601.58 3237.06
38.75 600.85 3236.90
38.77 600.12 3236.75
38.47 599.75 3238.47
37.52 600.07 3243.98
36.89 600.04 3247.61
36.26 600.01 3251.25
35.30 600.33 3256.80
34.33 600.65 3262.37
33.36 600.98 3267.96
32.39 601.30 3273.57
31.75 601.28 3277.27
31.11 601.25 3280.97
30.80 600.87 3282.75
31.16 599.77 3280.65
30.86 599.39 3282.43
30.21 599.36 3286.14
29.90 598.98 3287.92
29.59 598.59 3289.71
29.62 597.85 3289.55
28.98 597.82 3293.28
29.00 597.08 3293.12
28.69 596.70 3294.91
27.71 597.02 3300.61
27.39 596.63 3302.40
27.08 596.24 3304.20
26.43 596.21 3307.97
25.77 596.18 3311.74
25.80 595.43 3311.58
25.83 594.69 3311.42
25.52 594.30 3313.23
25.55 593.56 3313.06
25.23 593.17 3314.87
24.92 592.77 3316.68
24.95 592.03 3316.52
24.63 591.64 3318.33
23.97 591.60 3322.13
24.00 590.85 3321.97
23.34 590.81 3325.78
23.03 590.42 3327.60
22.71 590.03 3329.43
22.39 589.63 3331.25
21.73 589.59 3335.08
21.41 589.19 3336.92
21.09 588.80 3338.75
20.77 588.40 3340.59
20.46 588.01 3342.43
20.48 587.26 3342.27
20.16 586.86 3344.11
20.19 586.11 3343.94
19.53 586.06 3347.80
19.55 585.31 3347.63
19.58 584.56 3347.47
19.61 583.81 3347.30
18.94 583.76 3351.16
18.97 583.01 3351.00
19.00 582.26 3350.83
18.33 582.21 3354.70
18.01 581.81 3356.56
17.68 581.41 3358.42
17.36 581.00 3360.28
17.39 580.25 3360.11
16.72 580.20 3364.00
16.75 579.44 3363.84
16.42 579.04 3365.70
16.10 578.63 3367.57
16.13 577.88 3367.40
16.16 577.12 3367.23
15.83 576.72 3369.10
15.51 576.31 3370.97
15.54 575.56 3370.81
14.86 575.50 3374.72
14.53 575.09 3376.60
14.21 574.68 3378.48
13.88 574.27 3380.37
10.97 576.39 3397.16
9.92 576.68 3403.20
9.12 576.74 3407.86
8.25 576.85 3412.85
7.48 576.86 3417.29
3.19 580.30 3442.06
2.85 579.88 3444.01
2.14 579.83 3448.11
1.43 579.77 3452.21
1.09 579.36 3454.17
0.37 579.30 3458.29
0.03 578.89 3460.26
-0.31 578.47 3462.24
-0.65 578.06 3464.21
-1.00 577.64 3466.19
-0.96 576.86 3466.01
-0.93 576.08 3465.83
-1.28 575.67 3467.82
-1.62 575.25 3469.80
-1.97 574.83 3471.78
-2.31 574.41 3473.77
-3.03 574.35 3477.94
-3.75 574.28 3482.11
-3.72 573.50 3481.93
-3.69 572.72 3481.75
-4.42 572.66 3485.93
-4.39 571.88 3485.75
-4.73 571.46 3487.75
-4.70 570.67 3487.57
-4.67 569.89 3487.39
-5.40 569.82 3491.59
-5.37 569.04 3491.40
-5.33 568.26 3491.22
-6.06 568.19 3495.43
-6.03 567.41 3495.24
-6.76 567.34 3499.46
-6.73 566.55 3499.28
-7.08 566.13 3501.30
-7.43 565.70 3503.32
-7.40 564.91 3503.14
-7.75 564.48 3505.16
-8.10 564.05 3507.19
-8.45 563.62 3509.21
-9.19 563.55 3513.46
-9.16 562.76 3513.28
-9.90 562.68 3517.54
-9.86 561.90 3517.35
-10.22 561.46 3519.39
-10.57 561.03 3521.44
-10.93 560.60 3523.48
-10.89 559.81 3523.30
-11.64 559.73 3527.58
-11.60 558.94 3527.39
-11.96 558.50 3529.45
-12.32 558.06 3531.50
-12.67 557.63 3533.56
-13.03 557.19 3535.62
-13.39 556.75 3537.68
-13.35 555.96 3537.49
-13.71 555.52 3539.56
-13.68 554.73 3539.37
-14.04 554.29 3541.44
-14.40 553.85 3543.50
-14.75 553.41 3545.57
-15.11 552.97 3547.65
-15.47 552.53 3549.72
-16.23 552.44 3554.07
-16.59 551.99 3556.15
-16.95 551.55 3558.24
-20.61 554.05 3579.35
-22.70 555.14 3591.39
-23.79 555.34 3597.70
-24.65 555.33 3602.67
-29.25 558.64 3629.22
-30.04 558.55 3633.76
-30.42 558.10 3635.94
-30.80 557.65 3638.12
-31.17 557.20 3640.31
-31.55 556.75 3642.49
-31.93 556.30 3644.68
-32.73 556.21 3649.26
-32.69 555.40 3649.06
-33.07 554.94 3651.26
-33.45 554.49 3653.46
-34.25 554.40 3658.06
-34.22 553.58 3657.86
-34.18 552.76 3657.67
-34.57 552.31 3659.87
-34.95 551.85 3662.08
-34.91 551.03 3661.88
-34.88 550.21 3661.68
-35.68 550.12 3666.31
-35.65 549.30 3666.11
-36.03 548.84 3668.32
-36.42 548.38 3670.54
-36.80 547.92 3672.76
-37.19 547.46 3674.99
-37.57 547.00 3677.22
-37.96 546.53 3679.45
-37.92 545.71 3679.25
-38.31 545.25 3681.48
-38.28 544.42 3681.28
-38.66 543.96 3683.51
-38.63 543.14 3683.31
-39.02 542.67 3685.55
-38.98 541.85 3685.34
-39.37 541.38 3687.58
-39.33 540.56 3687.38
-39.72 540.09 3689.63
-39.69 539.27 3689.42
-40.50 539.16 3694.12
-40.47 538.33 3693.92
-40.43 537.50 3693.71
-41.25 537.39 3698.42
-41.21 536.56 3698.22
-41.18 535.74 3698.01
-41.57 535.27 3700.27
-41.96 534.80 3702.53
-41.92 533.97 3702.32
-42.32 533.49 3704.58
-42.71 533.02 3706.85
-42.67 532.19 3706.64
-42.64 531.36 3706.44
-42.60 530.54 3706.23
-43.42 530.41 3710.97
-43.39 529.59 3710.77
-43.78 529.11 3713.04
-44.18 528.63 3715.31
-44.14 527.80 3715.10
-44.53 527.32 3717.38
-44.50 526.49 3717.18
-44.89 526.01 3719.45
-45.29 525.53 3721.74
-45.68 525.05 3724.02
-46.08 524.57 3726.31
-46.48 524.09 3728.60
-46.88 523.61 3730.89
-47.27 523.13 3733.19
-47.67 522.64 3735.48
-48.07 522.16 3737.79
-48.47 521.67 3740.09
-48.87 521.19 3742.40
-49.27 520.70 3744.71
-49.67 520.22 3747.02
-50.07 519.73 3749.34
-50.91 519.59 3754.19
-56.90 523.56 3788.74
-62.46 527.16 3820.78
-66.54 529.58 3844.32
-66.96 529.08 3846.75
-66.92 528.22 3846.53
-67.80 528.09 3851.64
-67.77 527.23 3851.42
-68.65 527.10 3856.53
-68.61 526.24 3856.31
-69.50 526.11 3861.44
-69.47 525.25 3861.22
-69.43 524.38 3861.00
-70.32 524.25 3866.14
-70.28 523.39 3865.92
-70.24 522.52 3865.70
-71.14 522.38 3870.85
-71.10 521.52 3870.63
-71.52 521.02 3873.10
-71.95 520.51 3875.57
-71.91 519.65 3875.35
-72.34 519.14 3877.83
-72.77 518.64 3880.31
-73.20 518.14 3882.79
-73.64 517.63 3885.28
-74.07 517.12 3887.77
-74.50 516.62 3890.26
-74.46 515.75 3890.03
-75.36 515.60 3895.25
-75.33 514.73 3895.03
-75.29 513.86 3894.80
-76.19 513.71 3900.04
-76.15 512.84 3899.81
-77.06 512.69 3905.06
-77.02 511.82 3904.83
-77.94 511.66 3910.09
-77.90 510.79 3909.86
-78.81 510.63 3915.14
-78.77 509.76 3914.91
-79.69 509.60 3920.20
-79.65 508.73 3919.97
-80.57 508.57 3925.27
-81.49 508.41 3930.58
-81.93 507.89 3933.13
-87.01 510.82 3962.43
-89.73 511.99 3978.12
-91.58 512.50 3988.82
-92.46 512.29 3993.86
-97.40 515.08 4022.36
-101.00 516.87 4043.16
-101.47 516.34 4045.86
-101.43 515.44 4045.61
-101.89 514.91 4048.31
-102.36 514.38 4051.02
-103.34 514.22 4056.68
-104.33 514.07 4062.35
-104.80 513.53 4065.08
-104.76 512.63 4064.83
-105.23 512.09 4067.56
-105.70 511.56 4070.28
-105.66 510.65 4070.04
-106.13 510.12 4072.77
-106.61 509.58 4075.51
-106.56 508.67 4075.26
-107.04 508.13 4078.00
-107.51 507.59 4080.74
-107.99 507.06 4083.49
-107.95 506.14 4083.24
-107.90 505.23 4082.99
-107.86 504.32 4082.74
-107.82 503.41 4082.49
-108.30 502.87 4085.24
-108.25 501.96 4084.99
-108.73 501.42 4087.75
-109.73 501.24 4093.51
-109.69 500.33 4093.26
-110.69 500.15 4099.04
-111.17 499.60 4101.81
-112.17 499.43 4107.62
-112.13 498.51 4107.37
-112.61 497.96 4110.15
-113.10 497.41 4112.94
-113.05 496.49 4112.68
-113.54 495.94 4115.47
-114.02 495.39 4118.27
-114.50 494.84 4121.06
-114.99 494.29 4123.86
-114.95 493.37 4123.61
-115.96 493.18 4129.48
-115.92 492.26 4129.22
-115.87 491.34 4128.97
-116.36 490.78 4131.78
-116.85 490.23 4134.60
-117.34 489.67 4137.42
-117.83 489.11 4140.24
-117.78 488.19 4139.99
-118.81 487.99 4145.90
-118.76 487.07 4145.64
-118.72 486.14 4145.39
-119.75 485.94 4151.32
-119.70 485.02 4151.06
-119.66 484.09 4150.80
-120.69 483.89 4156.75
-120.64 482.96 4156.49
-121.14 482.40 4159.34
-121.63 481.83 4162.19
-121.59 480.91 4161.93
-122.62 480.70 4167.91
-122.58 479.77 4167.65
-123.08 479.20 4170.52
-123.57 478.63 4173.39
-123.53 477.70 4173.13
-124.57 477.49 4179.13
-124.52 476.56 4178.87
-125.02 475.98 4181.75
-125.52 475.41 4184.64
-125.48 474.48 4184.38
-126.53 474.26 4190.42
-128.98 474.95 4204.58
-136.22 478.76 4246.38
-139.56 480.01 4265.64
-150.05 485.89 4326.16
-150.59 485.30 4329.24
-150.54 484.34 4328.97
-151.08 483.75 4332.06
-151.61 483.16 4335.15
-152.15 482.57 4338.25
-153.27 482.35 4344.74
-153.23 481.39 4344.46
-153.18 480.42 4344.18
-153.13 479.45 4343.90
-153.67 478.86 4347.01
-154.21 478.26 4350.13
-154.16 477.29 4349.85
-154.11 476.33 4349.57
-154.65 475.73 4352.69
-155.19 475.13 4355.81
-155.14 474.16 4355.53
-155.10 473.19 4355.25
-155.64 472.59 4358.38
-155.59 471.62 4358.09
-156.13 471.02 4361.23
-156.67 470.42 4364.36
-156.63 469.45 4364.08
-156.58 468.48 4363.80
-157.12 467.87 4366.94
-157.67 467.27 4370.08
-157.62 466.29 4369.80
-158.16 465.69 4372.95
-158.71 465.08 4376.10
-159.26 464.47 4379.26
-159.21 463.50 4378.97
-159.16 462.52 4378.69
-159.11 461.55 4378.40
-160.26 461.30 4385.02
-160.21 460.33 4384.73
-160.76 459.71 4387.90
-161.31 459.10 4391.08
-161.26 458.12 4390.79
-162.41 457.87 4397.44
-162.36 456.89 4397.16
-162.91 456.27 4400.34
-163.47 455.65 4403.54
-163.42 454.68 4403.25
-163.37 453.70 4402.96
-163.92 453.08 4406.16
-164.47 452.45 4409.36
-165.03 451.83 4412.57
-164.98 450.85 4412.28
-164.93 449.87 4411.99
-165.49 449.25 4415.20
-166.04 448.62 4418.41
-165.99 447.64 4418.12
-167.16 447.37 4424.86
-167.11 446.38 4424.57
-167.06 445.40 4424.27
-168.23 445.13 4431.03
-168.18 444.14 4430.74
-169.35 443.86 4437.51
-169.30 442.88 4437.22
-169.87 442.24 4440.46
-177.41 445.61 4483.99
-180.34 446.32 4500.92
-190.52 451.16 4559.62
-191.11 450.52 4563.05
-191.71 449.87 4566.48
-191.65 448.85 4566.17
-192.90 448.58 4573.36
-193.50 447.93 4576.81
-194.10 447.28 4580.27
-194.70 446.63 4583.73
-195.95 446.34 4590.98
-197.21 446.06 4598.25
-197.16 445.04 4597.94
-198.42 444.75 4605.23
-199.03 444.10 4608.73
-198.98 443.07 4608.41
-200.25 442.78 4615.74
-200.19 441.76 4615.42
-200.80 441.10 4618.94
-201.41 440.44 4622.45
-202.69 440.14 4629.83
-202.63 439.11 4629.51
-203.91 438.81 4636.90
-205.20 438.51 4644.32
-205.14 437.48 4644.00
-210.91 439.61 4677.24
-213.04 439.75 4689.53
-217.07 440.92 4712.83
-223.47 443.34 4749.70
-223.41 442.29 4749.36
-224.05 441.61 4753.09
-224.70 440.93 4756.81
-225.34 440.25 4760.54
-225.29 439.19 4760.21
-225.93 438.51 4763.94
-226.58 437.83 4767.69
-226.52 436.77 4767.35
-227.88 436.46 4775.19
-227.82 435.40 4774.85
-227.77 434.34 4774.51
-229.13 434.02 4782.38
-229.07 432.96 4782.04
-229.72 432.27 4785.81
-230.38 431.58 4789.59
-231.03 430.88 4793.37
-230.98 429.82 4793.03
-231.63 429.13 4796.82
-231.57 428.06 4796.47
-232.23 427.37 4800.27
-232.89 426.67 4804.07
-233.55 425.97 4807.88
-234.21 425.27 4811.69
-234.15 424.20 4811.34
-235.53 423.87 4819.33
-235.47 422.80 4818.99
-236.14 422.09 4822.82
-236.80 421.39 4826.65
-236.74 420.32 4826.31
-238.14 419.98 4834.34
-238.08 418.90 4834.00
-239.47 418.56 4842.06
-239.41 417.49 4841.71
-240.08 416.77 4845.58
-245.67 418.49 4877.78
-248.83 419.00 4896.02
-253.65 420.32 4923.82
-257.76 421.28 4947.53
-257.69 420.18 4947.17
-257.63 419.08 4946.80
-258.33 418.36 4950.84
-259.03 417.63 4954.88
-258.97 416.53 4954.52
-259.67 415.80 4958.57
-259.60 414.70 4958.20
-260.31 413.97 4962.26
-260.24 412.87 4961.89
-260.95 412.14 4965.95
-260.88 411.04 4965.58
-261.59 410.30 4969.65
-261.53 409.20 4969.28
-262.23 408.46 4973.35
-262.94 407.73 4977.43
-263.65 406.99 4981.52
-263.58 405.88 4981.15
-263.52 404.78 4980.78
-264.23 404.04 4984.87
-264.94 403.29 4988.97
-265.65 402.55 4993.08
-265.59 401.44 4992.71
-266.30 400.70 4996.82
-267.01 399.95 5000.94
-266.95 398.84 5000.56
-268.44 398.45 5009.19
-268.38 397.34 5008.82
-269.10 396.59 5012.96
-269.03 395.48 5012.58
-269.75 394.72 5016.73
-270.47 393.97 5020.88
-271.19 393.21 5025.04
-271.91 392.45 5029.20
-271.85 391.34 5028.82
-272.57 390.58 5033.00
-272.50 389.46 5032.62
-273.23 388.70 5036.80
-273.95 387.94 5040.98
-274.68 387.17 5045.17
-276.20 386.76 5053.95
-278.53 386.69 5067.38
-280.06 386.27 5076.24
-281.61 385.85 5085.13
-284.77 386.14 5103.40
-287.14 386.07 5117.09
-287.08 384.94 5116.70
-287.82 384.16 5121.01
-289.39 383.73 5130.06
-289.33 382.60 5129.67
-289.26 381.46 5129.28
-290.83 381.03 5138.36
-290.76 379.89 5137.97
-290.69 378.76 5137.57
-291.45 377.97 5141.93
-292.21 377.18 5146.29
-292.14 376.04 5145.89
-292.07 374.90 5145.50
-292.00 373.77 5145.11
-293.58 373.32 5154.24
-293.52 372.18 5153.85
-293.45 371.04 5153.45
-294.21 370.24 5157.83
-294.97 369.45 5162.22
-294.90 368.30 5161.82
-295.66 367.50 5166.22
-296.42 366.70 5170.62
-296.35 365.56 5170.22
-296.28 364.42 5169.82
-297.88 363.95 5179.05
-297.81 362.81 5178.65
-297.75 361.66 5178.25
-299.35 361.19 5187.50
-299.28 360.04 5187.10
-300.89 359.57 5196.39
-300.82 358.42 5195.98
-301.59 357.61 5200.44
-313.47 361.18 5268.96
-319.36 362.37 5302.97
-331.84 366.13 5374.97
-332.67 365.29 5379.74
-332.59 364.11 5379.31
-333.42 363.27 5384.08
-334.25 362.43 5388.86
-335.08 361.59 5393.65
-335.01 360.40 5393.22
-336.75 359.90 5403.25
-336.67 358.71 5402.82
-337.50 357.86 5407.63
-338.34 357.02 5412.46
-338.26 355.82 5412.02
-340.02 355.32 5422.13
-339.94 354.12 5421.69
-340.78 353.27 5426.54
-341.62 352.41 5431.40
-342.47 351.55 5436.26
-343.31 350.70 5441.14
-343.24 349.50 5440.70
-344.08 348.64 5445.58
-344.01 347.43 5445.14
-351.69 349.08 5489.45
-364.61 352.62 5563.99
-365.49 351.74 5569.10
-364.45 350.16 5563.07
-365.33 349.28 5568.18
-366.22 348.40 5573.29
-366.14 347.17 5572.83
-367.03 346.29 5577.95
-366.95 345.06 5577.49
-366.86 343.83 5577.03
-366.78 342.59 5576.56
-367.67 341.71 5581.69
-368.56 340.82 5586.83
-368.48 339.58 5586.37
-368.40 338.35 5585.90
-369.30 337.46 5591.05
-370.19 336.56 5596.21
-370.11 335.33 5595.74
-370.03 334.09 5595.27
-369.95 332.86 5594.81
-370.84 331.96 5599.97
-370.76 330.73 5599.50
-371.66 329.82 5604.68
-371.58 328.59 5604.21
-371.50 327.35 5603.74
-372.39 326.45 5608.92
-373.29 325.54 5614.11
-373.21 324.30 5613.64
-373.13 323.06 5613.17
-373.05 321.83 5612.70
-372.97 320.59 5612.23
-373.87 319.68 5617.43
-373.79 318.44 5616.96
-373.71 317.20 5616.49
-374.61 316.28 5621.69
-374.53 315.04 5621.22
-375.43 314.12 5626.44
-376.33 313.20 5631.66
-376.25 311.96 5631.18
-376.17 310.72 5630.71
-376.09 309.48 5630.24
-376.01 308.24 5629.77
-376.91 307.31 5635.00
-377.82 306.38 5640.23
-377.74 305.14 5639.76
-377.66 303.90 5639.29
-378.57 302.97 5644.53
-379.48 302.03 5649.79
-379.39 300.79 5649.31
-380.31 299.85 5654.58
-380.22 298.61 5654.10
-380.14 297.36 5653.63
-381.06 296.42 5658.90
-381.97 295.47 5664.18
-381.89 294.23 5663.70
-393.60 296.50 5731.26
-399.00 296.87 5762.42
-415.73 300.58 5858.97
-416.72 299.61 5864.63
-416.63 298.32 5864.12
-417.61 297.34 5869.79
-418.59 296.36 5875.47
-418.51 295.07 5874.96
-418.42 293.78 5874.45
-420.48 293.10 5886.36
-420.39 291.81 5885.84
-422.46 291.13 5897.80
-422.37 289.83 5897.28
-423.37 288.84 5903.02
-424.37 287.85 5908.77
-425.36 286.86 5914.53
-426.36 285.86 5920.30
-428.46 285.17 5932.39
-428.37 283.86 5931.87
-430.47 283.16 5944.02
-431.48 282.16 5949.84
-432.50 281.15 5955.68
-432.41 279.84 5955.15
-434.53 279.13 5967.40
-435.55 278.12 5973.27
-435.45 276.81 5972.74
-436.47 275.79 5978.62
-461.46 281.12 6122.77
-461.36 279.77 6122.21
-461.26 278.43 6121.65
-462.34 277.39 6127.83
-463.41 276.35 6134.03
-463.31 275.00 6133.47
-463.22 273.65 6132.91
-463.12 272.30 6132.35
-464.19 271.26 6138.55
-465.27 270.21 6144.77
-465.17 268.86 6144.20
-465.08 267.51 6143.64
-464.98 266.16 6143.08
-466.06 265.10 6149.31
-465.96 263.75 6148.74
-467.04 262.70 6154.98
-466.94 261.34 6154.42
-466.85 259.99 6153.85
-467.93 258.93 6160.10
-469.01 257.86 6166.36
-468.92 256.51 6165.79
-468.82 255.16 6165.23
-468.72 253.81 6164.66
-468.62 252.45 6164.10
-469.71 251.38 6170.36
-470.80 250.31 6176.64
-470.70 248.95 6176.08
-470.60 247.60 6175.51
-470.50 246.24 6174.94
-471.59 245.16 6181.23
-472.68 244.08 6187.53
-472.59 242.72 6186.96
-472.49 241.37 6186.39
-474.78 240.54 6199.61
-474.68 239.19 6199.03
-474.58 237.83 6198.46
-475.68 236.73 6204.80
-475.58 235.37 6204.23
-488.82 236.92 6280.66
-503.66 238.78 6366.27
-503.56 237.38 6365.66
-503.45 235.99 6365.06
-505.88 235.13 6379.04
-505.77 233.73 6378.44
-505.67 232.34 6377.83
-505.56 230.94 6377.23
-506.73 229.81 6383.94
-507.89 228.67 6390.66
-507.79 227.27 6390.05
-507.68 225.87 6389.45
-508.85 224.73 6396.18
-510.02 223.59 6402.93
-509.91 222.19 6402.32
-511.08 221.04 6409.08
-512.26 219.89 6415.86
-539.62 222.47 6573.73
-539.51 221.03 6573.08
-539.40 219.59 6572.44
-539.29 218.15 6571.80
-540.52 216.97 6578.92
-541.76 215.79 6586.06
-541.65 214.35 6585.42
-542.89 213.16 6592.57
-542.78 211.72 6591.92
-544.02 210.52 6599.09
-543.91 209.08 6598.44
-545.15 207.88 6605.63
-545.04 206.44 6604.98
-544.93 205.00 6604.33
-547.54 204.04 6619.38
-547.42 202.59 6618.73
-547.31 201.14 6618.08
-548.56 199.93 6625.31
-549.82 198.72 6632.55
-549.70 197.27 6631.89
-549.59 195.83 6631.24
-552.22 194.84 6646.42
-552.11 193.39 6645.76
-553.37 192.17 6653.05
-553.26 190.71 6652.39
-554.52 189.49 6659.69
-554.41 188.03 6659.03
-555.68 186.80 6666.34
-555.56 185.35 6665.68
-556.83 184.11 6673.01
-558.10 182.88 6680.36
-557.99 181.42 6679.69
-557.87 179.96 6679.03
-557.76 178.50 6678.37
-593.19 179.51 6882.77
-593.07 178.01 6882.06
-594.42 176.73 6889.87
-594.30 175.23 6889.17
-594.18 173.72 6888.46
-594.05 172.22 6887.76
-595.41 170.93 6895.58
-596.77 169.64 6903.43
-598.13 168.34 6911.29
-598.01 166.83 6910.58
-597.89 165.33 6909.87
-599.25 164.02 6917.74
-600.62 162.72 6925.64
-600.50 161.21 6924.92
-600.37 159.70 6924.21
-601.74 158.39 6932.12
-603.12 157.07 6940.05
-602.99 155.56 6939.33
-602.87 154.05 6938.61
-604.24 152.73 6946.56
-605.62 151.40 6954.52
-605.50 149.89 6953.80
-605.37 148.38 6953.08
-605.25 146.86 6952.36
-606.63 145.53 6960.33
-606.51 144.01 6959.61
-607.89 142.68 6967.60
-609.28 141.34 6975.61
-609.16 139.82 6974.89
-609.03 138.30 6974.16
-610.42 136.96 6982.19
-610.29 135.44 6981.46
-611.69 134.09 6989.50
-613.09 132.73 6997.56
-614.49 131.38 7005.64
-614.36 129.85 7004.91
-614.23 128.33 7004.18
-615.63 126.97 7012.27
-650.15 129.02 7211.39
-648.40 127.28 7201.28
-649.88 125.88 7209.84
-651.37 124.47 7218.41
-652.86 123.06 7227.01
-652.72 121.49 7226.23
-652.59 119.92 7225.46
-654.08 118.51 7234.07
-653.94 116.94 7233.29
-653.81 115.36 7232.51
-653.67 113.79 7231.73
-655.17 112.37 7240.36
-656.67 110.94 7249.01
-658.17 109.51 7257.68
-658.04 107.93 7256.89
-661.19 106.63 7275.08
-661.05 105.05 7274.29
-660.91 103.47 7273.50
-664.08 102.16 7291.77
-663.94 100.58 7290.98
-665.46 99.13 7299.75
-666.99 97.67 7308.54
-666.85 96.09 7307.75
-666.71 94.50 7306.95
-669.91 93.16 7325.39
-669.77 91.57 7324.59
-671.30 90.10 7333.44
-671.16 88.51 7332.64
-672.70 87.04 7341.51
-672.56 85.44 7340.71
-672.42 83.85 7339.91
-675.65 82.48 7358.51
-675.51 80.88 7357.70
-677.06 79.39 7366.64
-678.61 77.90 7375.59
-678.47 76.30 7374.78
-678.33 74.70 7373.97
-679.88 73.20 7382.94
-719.25 65.61 7610.08
-720.91 64.05 7619.63
-720.76 62.40 7618.77
-720.61 60.75 7617.91
-722.27 59.19 7627.48
-723.93 57.62 7637.08
-725.60 56.04 7646.70
-725.45 54.39 7645.83
-727.12 52.80 7655.48
-726.97 51.15 7654.60
-726.82 49.49 7653.73
-728.49 47.90 7663.40
-728.34 46.25 7662.52
-728.19 44.59 7661.65
-729.87 42.99 7671.33
-731.55 41.39 7681.04
-733.24 39.79 7690.78
-734.93 38.18 7700.53
-734.78 36.51 7699.65
-734.63 34.85 7698.77
-736.32 33.23 7708.55
-736.17 31.57 7707.67
-737.87 29.94 7717.47
-739.57 28.32 7727.29
-739.41 26.65 7726.40
-739.26 24.98 7725.52
-740.97 23.34 7735.36
-740.81 21.67 7734.47
-742.52 20.03 7744.34
-742.37 18.36 7743.45
-742.21 16.69 7742.56
-743.93 15.04 7752.45
-745.65 13.39 7762.36
-747.37 11.73 7772.30
-801.70 -34.86 8085.76
162.88 667.49 2529.22
162.70 667.22 2530.27
162.72 666.65 2530.18
162.74 666.08 2530.08
162.55 665.81 2531.14
162.37 665.54 2532.20
162.19 665.27 2533.25
161.41 665.91 2537.78
161.22 665.65 2538.84
160.63 665.99 2542.27
160.45 665.73 2543.33
160.87 664.53 2540.88
161.29 663.36 2538.46
161.50 662.48 2537.21
161.32 662.21 2538.27
160.93 662.25 2540.53
160.55 662.27 2542.72
160.17 662.31 2544.95
159.78 662.34 2547.18
159.19 662.67 2550.59
158.81 662.71 2552.83
158.62 662.43 2553.91
158.43 662.16 2554.98
158.25 661.89 2556.06
158.06 661.62 2557.14
157.88 661.34 2558.22
158.10 660.46 2556.94
157.91 660.19 2558.02
158.13 659.31 2556.75
158.55 658.13 2554.30
158.57 657.56 2554.21
158.38 657.28 2555.28
158.20 657.01 2556.36
157.11 658.07 2562.66
156.92 657.80 2563.75
156.14 658.41 2568.29
156.39 657.49 2566.84
156.00 657.50 2569.05
155.43 657.80 2572.39
154.84 658.11 2575.80
154.44 658.14 2578.09
154.05 658.17 2580.38
154.27 657.28 2579.08
154.08 657.01 2580.18
152.09 659.38 2591.71
151.20 660.13 2596.84
151.01 659.85 2597.96
150.82 659.57 2599.07
150.42 659.60 2601.40
150.22 659.32 2602.52
150.03 659.05 2603.63
149.63 659.08 2605.97
149.01 659.41 2609.54
148.18 660.06 2614.34
147.99 659.78 2615.47
147.58 659.81 2617.83
147.38 659.53 2618.96
147.40 658.94 2618.86
147.21 658.66 2619.99
147.01 658.38 2621.12
146.60 658.41 2623.49
146.40 658.13 2624.63
146.42 657.54 2624.52
146.44 656.95 2624.42
146.46 656.36 2624.32
146.26 656.07 2625.45
145.64 656.41 2629.07
145.22 656.44 2631.46
145.03 656.16 2632.60
144.61 656.18 2634.99
144.63 655.59 2634.89
144.43 655.31 2636.03
144.02 655.33 2638.43
143.82 655.05 2639.58
143.41 655.08 2641.98
142.99 655.10 2644.39
142.57 655.13 2646.80
142.37 654.84 2647.96
141.96 654.87 2650.38
141.76 654.59 2651.54
141.34 654.60 2653.93
140.48 655.26 2658.93
140.28 654.98 2660.10
140.08 654.69 2661.26
139.87 654.40 2662.43
139.67 654.12 2663.60
139.47 653.83 2664.77
139.05 653.85 2667.22
138.84 653.57 2668.39
138.64 653.28 2669.57
138.66 652.68 2669.46
138.24 652.70 2671.92
137.37 653.35 2676.96
136.27 654.32 2683.31
135.84 654.35 2685.79
135.86 653.75 2685.68
135.43 653.77 2688.17
135.45 653.17 2688.06
135.69 652.25 2686.66
135.26 652.27 2689.15
135.05 651.98 2690.34
134.40 652.32 2694.14
134.42 651.71 2694.03
133.76 652.05 2697.85
133.32 652.08 2700.36
133.12 651.78 2701.56
132.68 651.81 2704.08
132.47 651.52 2705.28
132.49 650.91 2705.17
132.06 650.93 2707.70
131.85 650.64 2708.91
131.41 650.66 2711.44
131.43 650.05 2711.33
130.99 650.07 2713.87
130.78 649.78 2715.08
130.57 649.48 2716.30
130.13 649.50 2718.84
129.92 649.21 2720.06
129.71 648.91 2721.28
129.73 648.30 2721.17
129.75 647.69 2721.06
129.54 647.39 2722.28
129.10 647.41 2724.84
128.19 648.07 2730.08
127.28 648.72 2735.34
127.07 648.43 2736.57
126.86 648.13 2737.80
126.87 647.51 2737.69
126.66 647.21 2738.93
126.68 646.60 2738.82
126.22 646.63 2741.47
125.08 647.59 2748.06
125.10 646.97 2747.95
124.65 646.99 2750.56
124.67 646.37 2750.44
124.46 646.07 2751.69
123.77 646.41 2755.67
123.32 646.43 2758.29
123.10 646.13 2759.54
123.12 645.51 2759.43
123.14 644.89 2759.32
122.92 644.59 2760.57
122.71 644.28 2761.83
122.49 643.98 2763.09
120.60 645.93 2774.00
120.15 645.94 2776.65
119.93 645.64 2777.92
118.99 646.31 2783.37
118.07 646.93 2788.65
117.58 646.99 2791.51
117.36 646.69 2792.80
117.13 646.38 2794.09
117.40 645.43 2792.57
116.93 645.45 2795.26
116.71 645.14 2796.55
116.24 645.16 2799.24
115.68 645.31 2802.50
115.41 645.06 2804.06
114.96 645.06 2806.66
114.77 644.71 2807.77
114.10 644.99 2811.64
113.43 645.28 2815.54
112.96 645.29 2818.28
112.48 645.31 2821.02
112.26 645.00 2822.33
112.28 644.37 2822.21
111.80 644.39 2824.96
111.82 643.75 2824.84
111.35 643.77 2827.59
111.37 643.13 2827.47
110.89 643.15 2830.23
110.16 643.49 2834.44
109.94 643.18 2835.76
109.96 642.54 2835.64
109.73 642.23 2836.97
109.50 641.92 2838.30
109.52 641.28 2838.18
109.04 641.30 2840.95
109.06 640.66 2840.83
108.58 640.67 2843.62
107.84 641.01 2847.86
107.87 640.37 2847.74
107.63 640.06 2849.08
107.66 639.42 2848.96
109.18 636.82 2840.11
108.45 637.16 2844.35
106.71 638.80 2854.45
104.44 641.12 2867.57
102.93 642.46 2876.34
102.69 642.14 2877.70
102.71 641.49 2877.58
102.99 640.52 2875.97
103.27 639.54 2874.36
103.03 639.22 2875.72
102.80 638.90 2877.09
102.56 638.59 2878.45
101.81 638.93 2882.80
101.57 638.61 2884.17
101.34 638.29 2885.55
100.84 638.31 2888.42
100.34 638.32 2891.30
99.58 638.66 2895.69
99.35 638.34 2897.07
98.58 638.69 2901.48
97.30 639.70 2908.94
97.05 639.38 2910.33
97.08 638.73 2910.21
96.84 638.40 2911.60
96.59 638.08 2913.00
96.62 637.43 2912.88
95.98 637.61 2916.58
95.65 637.39 2918.46
95.10 637.46 2921.67
93.85 638.41 2928.90
93.56 638.13 2930.54
93.61 637.45 2930.30
93.80 636.57 2929.15
93.61 636.18 2930.27
93.63 635.52 2930.14
93.29 635.31 2932.11
92.77 635.34 2935.15
92.90 634.54 2934.39
92.39 634.55 2937.37
92.14 634.22 2938.79
91.62 634.23 2941.77
91.38 633.91 2943.19
90.99 633.75 2945.43
90.86 633.28 2946.20
90.56 633.02 2947.91
90.31 632.70 2949.40
90.33 632.03 2949.27
90.35 631.37 2949.14
90.09 631.05 2950.63
90.12 630.39 2950.50
89.86 630.07 2951.98
88.02 631.70 2962.62
84.57 635.32 2982.63
83.18 636.39 2990.67
82.92 636.06 2992.14
82.92 635.41 2992.14
83.54 634.01 2988.57
83.74 633.12 2987.43
83.59 632.66 2988.27
81.92 634.05 2997.93
81.67 633.72 2999.41
81.69 633.05 2999.27
81.16 633.05 3002.38
81.18 632.38 3002.24
80.92 632.04 3003.73
80.95 631.37 3003.60
80.69 631.03 3005.08
79.87 631.38 3009.83
79.61 631.04 3011.32
78.79 631.39 3016.08
78.25 631.40 3019.22
78.55 630.38 3017.45
78.29 630.04 3018.95
78.60 629.02 3017.18
78.62 628.34 3017.04
78.36 628.00 3018.54
78.10 627.66 3020.05
77.56 627.66 3023.19
77.30 627.32 3024.70
76.75 627.33 3027.86
76.49 626.99 3029.37
75.95 626.99 3032.53
75.68 626.65 3034.05
75.71 625.96 3033.91
75.73 625.28 3033.78
75.76 624.60 3033.64
75.78 623.92 3033.50
75.23 623.92 3036.68
74.68 623.91 3039.86
74.42 623.57 3041.38
74.15 623.23 3042.91
73.89 622.88 3044.43
74.49 621.52 3040.97
74.23 621.17 3042.49
74.25 620.49 3042.36
73.99 620.15 3043.88
74.01 619.46 3043.75
73.75 619.12 3045.27
73.19 619.11 3048.47
72.35 619.44 3053.35
72.09 619.09 3054.89
71.82 618.75 3056.43
71.55 618.40 3057.97
71.29 618.05 3059.51
71.02 617.70 3061.06
70.75 617.35 3062.60
71.07 616.33 3060.78
70.44 616.40 3064.40
69.93 616.33 3067.37
69.68 615.96 3068.80
69.24 615.81 3071.37
68.06 616.51 3078.19
67.13 616.93 3083.59
66.76 616.69 3085.70
66.27 616.59 3088.54
65.70 616.58 3091.83
65.14 616.57 3095.13
63.92 617.30 3102.15
63.99 616.55 3101.74
63.45 616.50 3104.88
61.34 618.25 3117.09
60.76 618.25 3120.45
60.79 617.54 3120.30
60.81 616.84 3120.16
60.45 616.59 3122.28
59.84 616.61 3125.78
57.72 618.35 3138.03
57.25 618.21 3140.78
56.96 617.87 3142.47
56.34 617.89 3146.04
56.12 617.46 3147.30
55.83 617.11 3149.01
55.08 617.28 3153.32
55.78 615.81 3149.28
55.17 615.82 3152.82
54.60 615.78 3156.11
51.93 618.12 3171.60
51.95 617.41 3171.45
51.98 616.69 3171.30
52.00 615.98 3171.15
51.72 615.62 3172.81
51.74 614.91 3172.66
51.46 614.54 3174.32
50.54 614.88 3179.61
50.25 614.52 3181.28
50.28 613.80 3181.13
50.31 613.09 3180.98
50.33 612.37 3180.83
50.04 612.01 3182.50
49.75 611.64 3184.17
49.78 610.93 3184.02
49.18 610.91 3187.51
48.57 610.90 3191.02
47.96 610.88 3194.53
47.36 610.86 3198.05
46.75 610.85 3201.58
46.46 610.48 3203.27
46.48 609.76 3203.12
46.51 609.04 3202.97
46.53 608.32 3202.81
46.24 607.95 3204.51
45.31 608.28 3209.90
45.34 607.56 3209.74
45.04 607.19 3211.44
45.07 606.47 3211.29
44.78 606.10 3212.99
44.48 605.72 3214.69
44.51 605.00 3214.54
44.21 604.63 3216.24
43.92 604.26 3217.95
43.62 603.88 3219.66
43.01 603.86 3223.23
41.74 604.53 3230.57
41.44 604.16 3232.29
41.15 603.78 3234.01
41.17 603.06 3233.85
41.20 602.33 3233.70
40.58 602.30 3237.31
40.60 601.58 3237.15
40.63 600.85 3236.99
40.66 600.12 3236.84
40.36 599.75 3238.57
39.41 600.07 3244.08
38.78 600.04 3247.71
38.15 600.01 3251.34
37.19 600.33 3256.90
36.23 600.65 3262.47
35.26 600.98 3268.06
34.30 601.30 3273.67
33.66 601.28 3277.36
33.02 601.25 3281.07
32.71 600.87 3282.84
33.07 599.77 3280.75
32.77 599.39 3282.52
32.12 599.36 3286.24
31.82 598.98 3288.02
31.51 598.59 3289.81
31.54 597.85 3289.64
30.89 597.82 3293.38
30.92 597.08 3293.22
30.61 596.70 3295.00
29.63 597.02 3300.71
29.31 596.63 3302.50
29.00 596.24 3304.30
28.35 596.21 3308.07
27.70 596.18 3311.84
27.73 595.43 3311.68
27.76 594.69 3311.52
27.45 594.30 3313.33
27.47 593.56 3313.16
27.16 593.17 3314.97
26.85 592.77 3316.79
26.88 592.03 3316.62
26.56 591.64 3318.44
25.91 591.60 3322.24
25.94 590.85 3322.07
25.28 590.81 3325.88
24.96 590.42 3327.70
24.65 590.03 3329.53
24.33 589.63 3331.36
23.67 589.59 3335.19
23.35 589.19 3337.02
23.04 588.80 3338.86
22.72 588.40 3340.70
22.40 588.01 3342.54
22.43 587.26 3342.37
22.11 586.86 3344.21
22.14 586.11 3344.05
21.47 586.06 3347.90
21.50 585.31 3347.74
21.53 584.56 3347.57
21.56 583.81 3347.40
20.89 583.76 3351.27
20.92 583.01 3351.10
20.95 582.26 3350.93
20.28 582.21 3354.81
19.96 581.81 3356.66
19.64 581.41 3358.52
19.32 581.00 3360.38
19.35 580.25 3360.21
18.67 580.20 3364.11
18.70 579.44 3363.94
18.38 579.04 3365.81
18.06 578.63 3367.68
18.09 577.88 3367.51
18.12 577.12 3367.34
17.79 576.72 3369.21
17.47 576.31 3371.08
17.50 575.56 3370.91
16.82 575.50 3374.83
16.50 575.09 3376.71
16.17 574.68 3378.59
15.85 574.27 3380.47
12.95 576.39 3397.27
11.90 576.68 3403.31
11.10 576.74 3407.97
10.24 576.85 3412.96
9.47 576.86 3417.40
5.19 580.30 3442.17
4.85 579.88 3444.13
4.15 579.83 3448.22
3.44 579.77 3452.32
3.10 579.36 3454.29
2.39 579.30 3458.40
2.05 578.89 3460.38
1.70 578.47 3462.35
1.36 578.06 3464.33
1.02 577.64 3466.31
1.05 576.86 3466.13
1.08 576.08 3465.95
0.74 575.67 3467.93
0.40 575.25 3469.92
0.05 574.83 3471.90
-0.29 574.41 3473.89
-1.01 574.35 3478.05
-1.73 574.28 3482.23
-1.70 573.50 3482.05
-1.67 572.72 3481.86
-2.39 572.66 3486.05
-2.36 571.88 3485.87
-2.70 571.46 3487.87
-2.67 570.67 3487.69
-2.64 569.89 3487.51
-3.37 569.82 3491.70
-3.33 569.04 3491.52
-3.30 568.26 3491.34
-4.03 568.19 3495.55
-4.00 567.41 3495.36
-4.73 567.34 3499.58
-4.69 566.55 3499.40
-5.04 566.13 3501.42
-5.39 565.70 3503.44
-5.36 564.91 3503.26
-5.71 564.48 3505.28
-6.06 564.05 3507.31
-6.41 563.62 3509.34
-7.15 563.55 3513.58
-7.11 562.76 3513.40
-7.85 562.68 3517.66
-7.82 561.90 3517.47
-8.17 561.46 3519.51
-8.52 561.03 3521.56
-8.88 560.60 3523.60
-8.84 559.81 3523.42
-9.58 559.73 3527.70
-9.55 558.94 3527.52
-9.91 558.50 3529.57
-10.26 558.06 3531.62
-10.62 557.63 3533.68
-10.97 557.19 3535.74
-11.33 556.75 3537.80
-11.30 555.96 3537.62
-11.65 555.52 3539.68
-11.62 554.73 3539.49
-11.98 554.29 3541.56
-12.33 553.85 3543.63
-12.69 553.41 3545.70
-13.05 552.97 3547.77
-13.41 552.53 3549.85
-14.16 552.44 3554.20
-14.52 551.99 3556.28
-14.88 551.55 3558.36
-18.53 554.05 3579.48
-20.61 555.14 3591.52
-21.70 555.34 3597.83
-22.55 555.33 3602.80
-27.14 558.64 3629.35
-27.93 558.55 3633.90
-28.30 558.10 3636.08
-28.68 557.65 3638.26
-29.06 557.20 3640.44
-29.43 556.75 3642.63
-29.81 556.30 3644.81
-30.60 556.21 3649.40
-30.57 555.40 3649.20
-30.95 554.94 3651.40
-31.33 554.49 3653.59
-32.12 554.40 3658.20
-32.09 553.58 3658.00
-32.06 552.76 3657.80
-32.44 552.31 3660.01
-32.82 551.85 3662.22
-32.78 551.03 3662.02
-32.75 550.21 3661.82
-33.55 550.12 3666.44
-33.51 549.30 3666.24
-33.90 548.84 3668.46
-34.28 548.38 3670.68
-34.66 547.92 3672.90
-35.05 547.46 3675.13
-35.43 547.00 3677.35
-35.82 546.53 3679.58
-35.78 545.71 3679.38
-36.17 545.25 3681.62
-36.13 544.42 3681.41
-36.52 543.96 3683.65
-36.49 543.14 3683.45
-36.87 542.67 3685.69
-36.84 541.85 3685.48
-37.22 541.38 3687.72
-37.19 540.56 3687.52
-37.58 540.09 3689.76
-37.54 539.27 3689.56
-38.35 539.16 3694.26
-38.32 538.33 3694.05
-38.28 537.50 3693.85
-39.10 537.39 3698.56
-39.06 536.56 3698.35
-39.03 535.74 3698.15
-39.41 535.27 3700.41
-39.81 534.80 3702.67
-39.77 533.97 3702.46
-40.16 533.49 3704.72
-40.55 533.02 3706.99
-40.52 532.19 3706.78
-40.48 531.36 3706.58
-40.45 530.54 3706.37
-41.26 530.41 3711.11
-41.23 529.59 3710.91
-41.62 529.11 3713.18
-42.01 528.63 3715.45
-41.98 527.80 3715.25
-42.37 527.32 3717.52
-42.34 526.49 3717.32
-42.73 526.01 3719.60
-43.12 525.53 3721.88
-43.52 525.05 3724.16
-43.91 524.57 3726.45
-44.31 524.09 3728.74
-44.71 523.61 3731.03
-45.10 523.13 3733.33
-45.50 522.64 3735.63
-45.90 522.16 3737.93
-46.29 521.67 3740.23
-46.69 521.19 3742.54
-47.09 520.70 3744.85
-47.49 520.22 3747.16
-47.89 519.73 3749.48
-48.73 519.59 3754.33
-54.70 523.56 3788.89
-60.23 527.16 3820.93
-64.30 529.58 3844.47
-64.72 529.08 3846.91
-64.68 528.22 3846.69
-65.56 528.09 3851.79
-65.53 527.23 3851.57
-66.41 527.10 3856.69
-66.37 526.24 3856.47
-67.26 526.11 3861.60
-67.22 525.25 3861.38
-67.18 524.38 3861.15
-68.07 524.25 3866.30
-68.03 523.39 3866.08
-67.99 522.52 3865.85
-68.88 522.38 3871.01
-68.84 521.52 3870.79
-69.27 521.02 3873.26
-69.70 520.51 3875.73
-69.66 519.65 3875.51
-70.09 519.14 3877.99
-70.52 518.64 3880.47
-70.95 518.14 3882.95
-71.37 517.63 3885.44
-71.81 517.12 3887.93
-72.24 516.62 3890.42
-72.20 515.75 3890.19
-73.10 515.60 3895.41
-73.06 514.73 3895.19
-73.02 513.86 3894.96
-73.92 513.71 3900.20
-73.89 512.84 3899.97
-74.79 512.69 3905.22
-74.75 511.82 3904.99
-75.66 511.66 3910.25
-75.62 510.79 3910.02
-76.53 510.63 3915.30
-76.49 509.76 3915.07
-77.41 509.60 3920.36
-77.37 508.73 3920.13
-78.28 508.57 3925.43
-79.20 508.41 3930.75
-79.64 507.89 3933.30
-84.70 510.82 3962.60
-87.41 511.99 3978.29
-89.26 512.50 3988.99
-90.13 512.29 3994.03
-95.06 515.08 4022.53
-98.65 516.87 4043.33
-99.11 516.34 4046.03
-99.07 515.44 4045.79
-99.54 514.91 4048.49
-100.01 514.38 4051.19
-100.98 514.22 4056.85
-101.96 514.07 4062.53
-102.43 513.53 4065.25
-102.39 512.63 4065.01
-102.86 512.09 4067.73
-103.33 511.56 4070.46
-103.29 510.65 4070.21
-103.76 510.12 4072.95
-104.24 509.58 4075.68
-104.19 508.67 4075.44
-104.67 508.13 4078.17
-105.14 507.59 4080.92
-105.62 507.06 4083.66
-105.57 506.14 4083.42
-105.53 505.23 4083.17
-105.49 504.32 4082.92
-105.44 503.41 4082.67
-105.92 502.87 4085.42
-105.88 501.96 4085.17
-106.35 501.42 4087.93
-107.35 501.24 4093.69
-107.30 500.33 4093.44
-108.30 500.15 4099.22
-108.78 499.60 4101.99
-109.78 499.43 4107.80
-109.74 498.51 4107.55
-110.22 497.96 4110.33
-110.70 497.41 4113.12
-110.66 496.49 4112.87
-111.14 495.94 4115.65
-111.62 495.39 4118.45
-112.11 494.84 4121.25
-112.59 494.29 4124.05
-112.55 493.37 4123.79
-113.56 493.18 4129.66
-113.52 492.26 4129.41
-113.47 491.34 4129.15
-113.96 490.78 4131.97
-114.44 490.23 4134.78
-114.93 489.67 4137.60
-115.42 489.11 4140.42
-115.38 488.19 4140.17
-116.40 487.99 4146.08
-116.35 487.07 4145.83
-116.31 486.14 4145.57
-117.33 485.94 4151.50
-117.29 485.02 4151.24
-117.24 484.09 4150.99
-118.27 483.89 4156.93
-118.23 482.96 4156.68
-118.72 482.40 4159.53
-119.21 481.83 4162.38
-119.17 480.91 4162.12
-120.20 480.70 4168.10
-120.15 479.77 4167.84
-120.65 479.20 4170.70
-121.14 478.63 4173.57
-121.10 477.70 4173.31
-122.14 477.49 4179.32
-122.09 476.56 4179.06
-122.59 475.98 4181.94
-123.09 475.41 4184.83
-123.04 474.48 4184.57
-124.09 474.26 4190.61
-126.53 474.95 4204.77
-133.75 478.76 4246.57
-137.08 480.01 4265.84
-147.54 485.89 4326.36
-148.07 485.30 4329.45
-148.02 484.34 4329.17
-148.55 483.75 4332.26
-149.09 483.16 4335.36
-149.63 482.57 4338.46
-150.75 482.35 4344.95
-150.70 481.39 4344.67
-150.65 480.42 4344.39
-150.60 479.45 4344.11
-151.14 478.86 4347.22
-151.68 478.26 4350.34
-151.63 477.29 4350.05
-151.58 476.33 4349.77
-152.12 475.73 4352.89
-152.66 475.13 4356.02
-152.61 474.16 4355.74
-152.56 473.19 4355.45
-153.10 472.59 4358.58
-153.05 471.62 4358.30
-153.59 471.02 4361.43
-154.14 470.42 4364.57
-154.09 469.45 4364.29
-154.04 468.48 4364.00
-154.58 467.87 4367.14
-155.12 467.27 4370.29
-155.07 466.29 4370.01
-155.62 465.69 4373.15
-156.16 465.08 4376.31
-156.71 464.47 4379.47
-156.66 463.50 4379.18
-156.61 462.52 4378.90
-156.56 461.55 4378.61
-157.70 461.30 4385.23
-157.65 460.33 4384.94
-158.20 459.71 4388.11
-158.75 459.10 4391.29
-158.70 458.12 4391.00
-159.85 457.87 4397.65
-159.80 456.89 4397.37
-160.35 456.27 4400.55
-160.90 455.65 4403.75
-160.85 454.68 4403.46
-160.80 453.70 4403.17
-161.36 453.08 4406.37
-161.91 452.45 4409.57
-162.46 451.83 4412.78
-162.41 450.85 4412.49
-162.36 449.87 4412.20
-162.92 449.25 4415.41
-163.47 448.62 4418.62
-163.42 447.64 4418.33
-164.59 447.37 4425.07
-164.54 446.38 4424.78
-164.49 445.40 4424.49
-165.65 445.13 4431.24
-165.60 444.14 4430.95
-166.77 443.86 4437.72
-166.72 442.88 4437.43
-167.28 442.24 4440.68
-174.80 445.61 4484.21
-177.73 446.32 4501.14
-187.87 451.16 4559.84
-188.46 450.52 4563.27
-189.05 449.87 4566.71
-189.00 448.85 4566.40
-190.24 448.58 4573.59
-190.84 447.93 4577.04
-191.43 447.28 4580.50
-192.03 446.63 4583.96
-193.28 446.34 4591.21
-194.54 446.06 4598.48
-194.48 445.04 4598.17
-195.75 444.75 4605.46
-196.35 444.10 4608.96
-196.29 443.07 4608.64
-197.56 442.78 4615.97
-197.51 441.76 4615.65
-198.11 441.10 4619.17
-198.72 440.44 4622.69
-199.99 440.14 4630.06
-199.94 439.11 4629.74
-201.22 438.81 4637.14
-202.50 438.51 4644.56
-202.44 437.48 4644.24
-208.19 439.61 4677.48
-210.31 439.75 4689.77
-214.33 440.92 4713.07
-220.70 443.34 4749.95
-220.64 442.29 4749.61
-221.29 441.61 4753.33
-221.93 440.93 4757.06
-222.57 440.25 4760.79
-222.52 439.19 4760.45
-223.16 438.51 4764.19
-223.81 437.83 4767.93
-223.75 436.77 4767.60
-225.11 436.46 4775.44
-225.05 435.40 4775.10
-224.99 434.34 4774.76
-226.35 434.02 4782.63
-226.29 432.96 4782.29
-226.94 432.27 4786.06
-227.59 431.58 4789.84
-228.25 430.88 4793.62
-228.19 429.82 4793.28
-228.84 429.13 4797.07
-228.78 428.06 4796.73
-229.44 427.37 4800.52
-230.09 426.67 4804.32
-230.75 425.97 4808.13
-231.41 425.27 4811.94
-231.35 424.20 4811.60
-232.73 423.87 4819.58
-232.67 422.80 4819.24
-233.33 422.09 4823.07
-234.00 421.39 4826.91
-233.94 420.32 4826.56
-235.32 419.98 4834.60
-235.26 418.90 4834.25
-236.66 418.56 4842.31
-236.60 417.49 4841.97
-237.26 416.77 4845.83
-242.83 418.49 4878.04
-245.98 419.00 4896.28
-250.78 420.32 4924.08
-254.88 421.28 4947.80
-254.81 420.18 4947.43
-254.75 419.08 4947.07
-255.45 418.36 4951.11
-256.15 417.63 4955.15
-256.08 416.53 4954.78
-256.78 415.80 4958.83
-256.72 414.70 4958.47
-257.42 413.97 4962.52
-257.36 412.87 4962.16
-258.06 412.14 4966.22
-257.99 411.04 4965.85
-258.70 410.30 4969.92
-258.63 409.20 4969.55
-259.34 408.46 4973.62
-260.04 407.73 4977.70
-260.75 406.99 4981.79
-260.68 405.88 4981.42
-260.62 404.78 4981.05
-261.33 404.04 4985.14
-262.04 403.29 4989.24
-262.74 402.55 4993.35
-262.68 401.44 4992.98
-263.39 400.70 4997.09
-264.10 399.95 5001.21
-264.04 398.84 5000.83
-265.53 398.45 5009.46
-265.46 397.34 5009.09
-266.18 396.59 5013.23
-266.11 395.48 5012.85
-266.83 394.72 5017.00
-267.55 393.97 5021.15
-268.27 393.21 5025.31
-268.98 392.45 5029.47
-268.92 391.34 5029.10
-269.64 390.58 5033.27
-269.58 389.46 5032.89
-270.30 388.70 5037.07
-271.02 387.94 5041.25
-271.74 387.17 5045.45
-273.26 386.76 5054.23
-275.58 386.69 5067.66
-277.11 386.27 5076.52
-278.65 385.85 5085.41
-281.80 386.14 5103.68
-284.17 386.07 5117.37
-284.10 384.94 5116.98
-284.85 384.16 5121.30
-286.41 383.73 5130.35
-286.34 382.60 5129.96
-286.27 381.46 5129.56
-287.84 381.03 5138.64
-287.77 379.89 5138.25
-287.71 378.76 5137.86
-288.46 377.97 5142.21
-289.21 377.18 5146.57
-289.14 376.04 5146.18
-289.08 374.90 5145.79
-289.01 373.77 5145.39
-290.59 373.32 5154.53
-290.52 372.18 5154.13
-290.45 371.04 5153.74
-291.21 370.24 5158.12
-291.96 369.45 5162.51
-291.89 368.30 5162.11
-292.65 367.50 5166.50
-293.41 366.70 5170.91
-293.35 365.56 5170.51
-293.28 364.42 5170.11
-294.87 363.95 5179.34
-294.80 362.81 5178.94
-294.73 361.66 5178.54
-296.33 361.19 5187.79
-296.26 360.04 5187.39
-297.87 359.57 5196.68
-297.80 358.42 5196.27
-298.57 357.61 5200.73
-310.40 361.18 5269.25
-316.28 362.37 5303.27
-328.72 366.13 5375.28
-329.54 365.29 5380.04
-329.46 364.11 5379.61
-330.29 363.27 5384.39
-331.11 362.43 5389.17
-331.94 361.59 5393.96
-331.87 360.40 5393.53
-333.60 359.90 5403.57
-333.53 358.71 5403.13
-334.36 357.86 5407.95
-335.19 357.02 5412.77
-335.12 355.82 5412.33
-336.86 355.32 5422.44
-336.79 354.12 5422.01
-337.62 353.27 5426.85
-338.46 352.41 5431.71
-339.30 351.55 5436.58
-340.15 350.70 5441.45
-340.07 349.50 5441.01
-340.91 348.64 5445.90
-340.84 347.43 5445.45
-348.49 349.08 5489.77
-361.37 352.62 5564.32
-362.25 351.74 5569.43
-361.21 350.16 5563.40
-362.09 349.28 5568.51
-362.98 348.40 5573.62
-362.90 347.17 5573.16
-363.78 346.29 5578.28
-363.70 345.06 5577.82
-363.62 343.83 5577.35
-363.54 342.59 5576.89
-364.43 341.71 5582.02
-365.31 340.82 5587.16
-365.23 339.58 5586.70
-365.15 338.35 5586.23
-366.04 337.46 5591.38
-366.93 336.56 5596.54
-366.85 335.33 5596.07
-366.77 334.09 5595.60
-366.69 332.86 5595.14
-367.58 331.96 5600.30
-367.50 330.73 5599.83
-368.40 329.82 5605.01
-368.32 328.59 5604.54
-368.24 327.35 5604.07
-369.13 326.45 5609.25
-370.03 325.54 5614.44
-369.95 324.30 5613.97
-369.86 323.06 5613.50
-369.78 321.83 5613.04
-369.70 320.59 5612.57
-370.60 319.68 5617.76
-370.52 318.44 5617.29
-370.44 317.20 5616.82
-371.34 316.28 5622.03
-371.26 315.04 5621.56
-372.16 314.12 5626.77
-373.06 313.20 5631.99
-372.98 311.96 5631.52
-372.89 310.72 5631.05
-372.81 309.48 5630.58
-372.73 308.24 5630.10
-373.63 307.31 5635.33
-374.54 306.38 5640.57
-374.46 305.14 5640.10
-374.38 303.90 5639.62
-375.28 302.97 5644.87
-376.19 302.03 5650.13
-376.11 300.79 5649.65
-377.02 299.85 5654.91
-376.93 298.61 5654.44
-376.85 297.36 5653.96
-377.76 296.42 5659.24
-378.68 295.47 5664.52
-378.59 294.23 5664.04
-390.26 296.50 5731.61
-395.65 296.87 5762.76
-412.33 300.58 5859.33
-413.30 299.61 5864.99
-413.21 298.32 5864.48
-414.19 297.34 5870.15
-415.18 296.36 5875.83
-415.09 295.07 5875.32
-415.00 293.78 5874.81
-417.06 293.10 5886.72
-416.97 291.81 5886.20
-419.03 291.13 5898.16
-418.94 289.83 5897.64
-419.93 288.84 5903.38
-420.93 287.85 5909.13
-421.92 286.86 5914.89
-422.92 285.86 5920.66
-425.01 285.17 5932.76
-424.92 283.86 5932.23
-427.02 283.16 5944.38
-428.02 282.16 5950.21
-429.03 281.15 5956.05
-428.94 279.84 5955.52
-431.06 279.13 5967.76
-432.07 278.12 5973.64
-431.98 276.81 5973.11
-432.99 275.79 5978.99
-457.90 281.12 6123.15
-457.80 279.77 6122.59
-457.70 278.43 6122.04
-458.77 277.39 6128.22
-459.84 276.35 6134.41
-459.74 275.00 6133.85
-459.65 273.65 6133.29
-459.55 272.30 6132.73
-460.62 271.26 6138.94
-461.70 270.21 6145.15
-461.60 268.86 6144.59
-461.50 267.51 6144.03
-461.40 266.16 6143.47
-462.48 265.10 6149.69
-462.38 263.75 6149.13
-463.46 262.70 6155.37
-463.36 261.34 6154.80
-463.27 259.99 6154.24
-464.34 258.93 6160.49
-465.43 257.86 6166.75
-465.33 256.51 6166.18
-465.23 255.16 6165.62
-465.13 253.81 6165.05
-465.04 252.45 6164.48
-466.12 251.38 6170.75
-467.20 250.31 6177.03
-467.10 248.95 6176.47
-467.01 247.60 6175.90
-466.91 246.24 6175.33
-468.00 245.16 6181.62
-469.08 244.08 6187.92
-468.99 242.72 6187.35
-468.89 241.37 6186.78
-471.17 240.54 6200.00
-471.07 239.19 6199.43
-470.97 237.83 6198.85
-472.07 236.73 6205.19
-471.97 235.37 6204.62
-485.17 236.92 6281.06
-499.96 238.78 6366.67
-499.86 237.38 6366.07
-499.75 235.99 6365.47
-502.17 235.13 6379.45
-502.06 233.73 6378.85
-501.96 232.34 6378.24
-501.85 230.94 6377.64
-503.01 229.81 6384.35
-504.17 228.67 6391.07
-504.07 227.27 6390.46
-503.96 225.87 6389.86
-505.13 224.73 6396.59
-506.29 223.59 6403.34
-506.19 222.19 6402.73
-507.36 221.04 6409.49
-508.53 219.89 6416.27
-535.80 222.47 6574.15
-535.69 221.03 6573.51
-535.58 219.59 6572.87
-535.46 218.15 6572.23
-536.69 216.97 6579.35
-537.93 215.79 6586.49
-537.82 214.35 6585.85
-539.05 213.16 6593.00
-538.94 211.72 6592.35
-540.18 210.52 6599.52
-540.07 209.08 6598.87
-541.31 207.88 6606.06
-541.20 206.44 6605.41
-541.08 205.00 6604.76
-543.68 204.04 6619.82
-543.57 202.59 6619.17
-543.46 201.14 6618.51
-544.71 199.93 6625.74
-545.96 198.72 6632.98
-545.85 197.27 6632.33
-545.73 195.83 6631.67
-548.36 194.84 6646.86
-548.24 193.39 6646.20
-549.50 192.17 6653.48
-549.39 190.71 6652.83
-550.65 189.49 6660.13
-550.53 188.03 6659.47
-551.80 186.80 6666.78
-551.68 185.35 6666.12
-552.95 184.11 6673.45
-554.22 182.88 6680.80
-554.10 181.42 6680.13
-553.99 179.96 6679.47
-553.87 178.50 6678.81
-589.18 179.51 6883.23
-589.06 178.01 6882.52
-590.41 176.73 6890.34
-590.29 175.23 6889.63
-590.17 173.72 6888.92
-590.05 172.22 6888.22
-591.40 170.93 6896.04
-592.75 169.64 6903.89
-594.11 168.34 6911.75
-593.99 166.83 6911.04
-593.87 165.33 6910.33
-595.23 164.02 6918.21
-596.59 162.72 6926.10
-596.47 161.21 6925.39
-596.34 159.70 6924.68
-597.71 158.39 6932.59
-599.08 157.07 6940.51
-598.95 155.56 6939.80
-598.83 154.05 6939.08
-600.20 152.73 6947.02
-601.58 151.40 6954.98
-601.45 149.89 6954.27
-601.33 148.38 6953.55
-601.21 146.86 6952.83
-602.58 145.53 6960.80
-602.46 144.01 6960.08
-603.84 142.68 6968.07
-605.22 141.34 6976.08
-605.10 139.82 6975.36
-604.97 138.30 6974.63
-606.36 136.96 6982.66
-606.23 135.44 6981.93
-607.62 134.09 6989.97
-609.01 132.73 6998.03
-610.41 131.38 7006.11
-610.28 129.85 7005.38
-610.16 128.33 7004.65
-611.56 126.97 7012.75
-645.95 129.02 7211.88
-644.21 127.28 7201.78
-645.68 125.88 7210.33
-647.17 124.47 7218.91
-648.65 123.06 7227.50
-648.52 121.49 7226.73
-648.38 119.92 7225.95
-649.87 118.51 7234.56
-649.74 116.94 7233.79
-649.60 115.36 7233.01
-649.47 113.79 7232.23
-650.96 112.37 7240.86
-652.45 110.94 7249.51
-653.95 109.51 7258.18
-653.81 107.93 7257.39
-656.95 106.63 7275.58
-656.82 105.05 7274.79
-656.68 103.47 7274.00
-659.84 102.16 7292.27
-659.70 100.58 7291.48
-661.22 99.13 7300.25
-662.73 97.67 7309.04
-662.60 96.09 7308.25
-662.46 94.50 7307.45
-665.65 93.16 7325.89
-665.51 91.57 7325.09
-667.04 90.10 7333.95
-666.90 88.51 7333.15
-668.43 87.04 7342.02
-668.29 85.44 7341.21
-668.15 83.85 7340.41
-671.37 82.48 7359.02
-671.23 80.88 7358.21
-672.77 79.39 7367.14
-674.32 77.90 7376.10
-674.18 76.30 7375.29
-674.04 74.70 7374.48
-675.59 73.20 7383.45
-714.82 65.61 7610.61
-716.48 64.05 7620.17
-716.33 62.40 7619.30
-716.18 60.75 7618.44
-717.83 59.19 7628.02
-719.49 57.62 7637.62
-721.15 56.04 7647.24
-721.00 54.39 7646.37
-722.67 52.80 7656.01
-722.52 51.15 7655.14
-722.37 49.49 7654.27
-724.04 47.90 7663.94
-723.88 46.25 7663.06
-723.73 44.59 7662.19
-725.41 42.99 7671.87
-727.08 41.39 7681.58
-728.77 39.79 7691.32
-730.45 38.18 7701.08
-730.30 36.51 7700.20
-730.15 34.85 7699.31
-731.84 33.23 7709.09
-731.68 31.57 7708.21
-733.38 29.94 7718.01
-735.07 28.32 7727.84
-734.92 26.65 7726.95
-734.77 24.98 7726.06
-736.47 23.34 7735.91
-736.31 21.67 7735.02
-738.02 20.03 7744.89
-737.86 18.36 7744.00
-737.71 16.69 7743.11
-739.42 15.04 7753.00
-741.13 13.39 7762.91
-742.85 11.73 7772.85
-797.00 -34.86 8086.34
164.36 667.49 2529.24
164.17 667.22 2530.30
164.19 666.65 2530.20
164.21 666.08 2530.10
163.83 666.11 2532.31
163.84 665.54 2532.22
163.66 665.27 2533.28
162.88 665.91 2537.80
162.70 665.65 2538.87
162.32 665.68 2541.09
162.33 665.11 2540.99
162.35 664.53 2540.90
162.17 664.26 2541.96
161.98 663.99 2543.03
162.00 663.42 2542.93
161.61 663.45 2545.16
161.63 662.88 2545.07
161.25 662.91 2547.30
161.26 662.34 2547.20
160.68 662.67 2550.61
161.10 661.49 2548.18
160.71 661.52 2550.42
160.73 660.95 2550.32
160.74 660.37 2550.22
160.56 660.10 2551.30
160.17 660.13 2553.54
160.19 659.56 2553.45
160.21 658.98 2553.35
160.22 658.40 2553.25
159.43 659.04 2557.85
159.04 659.07 2560.11
158.86 658.79 2561.19
158.47 658.82 2563.45
158.08 658.85 2565.72
157.48 659.18 2569.18
156.88 659.52 2572.64
156.29 659.85 2576.12
156.10 659.58 2577.21
155.91 659.30 2578.31
155.51 659.33 2580.60
155.33 659.06 2581.70
155.34 658.47 2581.60
155.15 658.20 2582.70
154.76 658.23 2585.00
154.57 657.95 2586.11
152.98 659.74 2595.33
152.10 660.47 2600.41
152.33 659.57 2599.10
152.14 659.29 2600.21
151.95 659.02 2601.33
151.76 658.74 2602.44
151.56 658.46 2603.56
150.95 658.80 2607.12
150.34 659.13 2610.69
149.72 659.47 2614.27
149.10 659.81 2617.86
148.91 659.53 2618.99
148.92 658.94 2618.89
148.94 658.35 2618.79
148.53 658.38 2621.15
148.34 658.10 2622.29
147.93 658.13 2624.66
147.95 657.54 2624.56
147.97 656.95 2624.45
148.20 656.05 2623.11
147.79 656.07 2625.49
146.95 656.72 2630.35
146.76 656.44 2631.49
146.56 656.16 2632.63
146.58 655.56 2632.53
146.16 655.59 2634.92
146.18 655.00 2634.82
145.77 655.02 2637.21
145.79 654.43 2637.11
145.38 654.45 2639.51
145.39 653.86 2639.40
144.55 654.51 2644.32
144.35 654.22 2645.47
143.93 654.25 2647.89
143.52 654.27 2650.31
143.32 653.99 2651.46
143.34 653.39 2651.36
142.92 653.42 2653.79
142.50 653.44 2656.21
141.86 653.78 2659.92
141.44 653.80 2662.36
141.24 653.52 2663.53
140.82 653.54 2665.98
140.62 653.25 2667.15
140.42 652.97 2668.32
140.43 652.36 2668.22
140.01 652.39 2670.67
139.37 652.73 2674.42
138.94 652.75 2676.89
138.52 652.78 2679.36
137.64 653.43 2684.42
137.22 653.46 2686.91
137.01 653.17 2688.10
136.81 652.88 2689.29
136.60 652.59 2690.49
136.62 651.98 2690.38
135.96 652.32 2694.18
135.98 651.71 2694.07
135.55 651.74 2696.58
135.12 651.76 2699.08
134.69 651.78 2701.60
134.25 651.81 2704.12
134.05 651.52 2705.32
133.61 651.54 2707.85
133.63 650.93 2707.74
132.97 651.27 2711.59
132.99 650.66 2711.48
132.78 650.36 2712.69
133.02 649.44 2711.26
133.04 648.83 2711.15
132.83 648.53 2712.36
132.17 648.87 2716.23
131.96 648.57 2717.44
131.29 648.91 2721.32
131.08 648.62 2722.54
130.87 648.32 2723.77
130.66 648.02 2724.99
130.45 647.73 2726.21
130.01 647.75 2728.78
129.10 648.40 2734.03
128.89 648.11 2735.27
128.68 647.81 2736.50
128.70 647.19 2736.39
128.49 646.89 2737.62
128.51 646.28 2737.51
128.29 645.98 2738.75
127.85 646.00 2741.34
127.16 646.34 2745.31
126.49 646.67 2749.24
126.27 646.37 2750.49
126.06 646.07 2751.74
125.14 646.73 2757.08
124.92 646.43 2758.33
124.71 646.13 2759.59
124.73 645.51 2759.47
124.51 645.21 2760.73
124.53 644.59 2760.62
124.31 644.28 2761.87
123.86 644.30 2764.50
121.74 646.57 2776.81
121.04 646.91 2780.86
120.59 646.93 2783.53
119.64 647.60 2788.99
118.73 648.23 2794.31
118.48 647.97 2795.77
118.74 647.01 2794.25
118.76 646.38 2794.13
118.78 645.76 2794.02
118.56 645.45 2795.31
117.84 645.81 2799.50
116.90 646.46 2804.94
116.92 645.83 2804.82
116.94 645.20 2804.70
116.23 645.54 2808.84
116.17 645.01 2809.16
115.68 645.07 2812.04
115.19 645.11 2814.86
114.53 645.37 2818.68
113.63 645.97 2823.93
113.65 645.33 2823.81
113.67 644.70 2823.69
113.44 644.39 2825.01
113.22 644.08 2826.32
113.24 643.44 2826.21
112.76 643.46 2828.96
112.54 643.15 2830.28
112.56 642.51 2830.16
112.33 642.20 2831.48
112.10 641.89 2832.81
112.12 641.25 2832.69
111.65 641.27 2835.45
110.92 641.61 2839.68
110.69 641.30 2841.01
110.46 640.98 2842.34
110.23 640.67 2843.67
110.00 640.36 2845.01
109.77 640.05 2846.34
109.04 640.39 2850.60
108.31 640.73 2854.86
108.07 640.42 2856.21
107.59 640.43 2859.02
108.37 638.80 2854.50
108.38 638.17 2854.43
105.88 640.80 2868.98
105.39 640.82 2871.82
104.90 640.83 2874.66
104.66 640.52 2876.02
104.94 639.54 2874.42
105.22 638.56 2872.81
104.98 638.24 2874.17
104.75 637.93 2875.53
104.26 637.94 2878.38
103.51 638.28 2882.74
103.01 638.29 2885.60
102.78 637.97 2886.98
102.02 638.32 2891.35
101.27 638.66 2895.74
101.03 638.34 2897.13
100.27 638.69 2901.54
99.25 639.37 2907.48
99.01 639.05 2908.87
99.03 638.39 2908.74
98.53 638.40 2911.66
98.55 637.75 2911.54
98.57 637.09 2911.41
98.33 636.77 2912.81
98.02 636.54 2914.63
97.40 636.70 2918.23
96.46 637.26 2923.71
96.48 636.60 2923.58
96.17 636.36 2925.34
96.33 635.53 2924.45
96.39 634.82 2924.07
96.42 634.16 2923.94
95.30 634.94 2930.45
94.65 635.11 2934.18
94.61 634.54 2934.46
94.36 634.22 2935.88
94.38 633.56 2935.75
94.14 633.23 2937.17
93.89 632.90 2938.59
93.53 632.72 2940.70
92.86 632.93 2944.62
92.58 632.64 2946.23
92.60 631.98 2946.10
92.35 631.66 2947.58
92.37 631.00 2947.46
91.81 631.05 2950.69
91.32 631.03 2953.55
91.10 630.66 2954.80
90.36 630.94 2959.11
87.17 634.24 2977.63
85.47 635.71 2987.52
84.66 636.06 2992.21
85.20 634.75 2989.08
85.28 634.01 2988.64
85.56 633.02 2986.99
85.84 632.03 2985.39
83.67 634.05 2997.99
83.41 633.72 2999.48
83.44 633.05 2999.34
83.18 632.71 3000.83
83.20 632.04 3000.69
82.95 631.70 3002.18
82.97 631.03 3002.04
82.72 630.69 3003.53
81.90 631.04 3008.27
81.64 630.70 3009.76
81.11 630.71 3012.89
81.13 630.03 3012.75
80.87 629.69 3014.25
80.61 629.36 3015.75
80.35 629.02 3017.25
80.66 628.00 3015.48
80.12 628.00 3018.61
79.86 627.66 3020.12
79.60 627.32 3021.62
79.34 626.98 3023.13
78.80 626.98 3026.28
78.54 626.65 3027.79
78.00 626.65 3030.95
77.73 626.31 3032.47
77.19 626.31 3035.64
77.50 625.28 3033.85
77.24 624.94 3035.37
77.26 624.26 3035.23
77.28 623.58 3035.09
76.74 623.57 3038.27
76.19 623.57 3041.45
76.21 622.89 3041.32
76.24 622.20 3041.18
76.26 621.52 3041.04
76.28 620.84 3040.90
76.31 620.15 3040.77
75.76 620.15 3043.96
75.78 619.46 3043.82
75.23 619.45 3047.01
74.97 619.11 3048.55
74.42 619.10 3051.75
73.86 619.09 3054.96
73.89 618.41 3054.83
73.91 617.72 3054.69
73.65 617.37 3056.23
73.38 617.02 3057.77
73.11 616.68 3059.31
72.85 616.33 3060.85
72.87 615.64 3060.71
72.32 615.63 3063.94
71.76 615.62 3067.18
71.20 615.61 3070.43
70.93 615.26 3071.98
70.03 615.64 3077.24
69.47 615.63 3080.49
68.95 615.56 3083.48
68.09 615.89 3088.47
67.53 615.88 3091.76
66.96 615.87 3095.06
65.50 616.89 3103.55
64.93 616.88 3106.87
64.35 616.87 3110.20
63.78 616.86 3113.54
62.90 617.20 3118.63
62.63 616.84 3120.24
62.35 616.49 3121.84
62.07 616.13 3123.45
61.80 615.77 3125.06
60.77 616.28 3131.04
59.44 617.12 3138.75
58.79 617.18 3142.53
58.61 616.71 3143.57
57.66 617.11 3149.09
56.76 617.45 3154.30
56.48 617.09 3155.94
57.05 615.77 3152.63
55.04 617.36 3164.29
54.39 617.42 3168.07
54.42 616.70 3167.93
53.82 616.69 3171.39
53.54 616.33 3173.05
53.87 615.27 3171.09
53.59 614.91 3172.75
53.30 614.54 3174.41
52.70 614.53 3177.88
52.42 614.17 3179.55
52.13 613.80 3181.22
52.47 612.74 3179.25
52.50 612.02 3179.10
52.21 611.66 3180.77
52.23 610.94 3180.61
51.63 610.93 3184.10
51.35 610.56 3185.78
50.74 610.55 3189.28
50.77 609.83 3189.13
50.16 609.81 3192.64
49.56 609.79 3196.15
49.27 609.43 3197.84
48.98 609.06 3199.52
49.01 608.34 3199.37
48.71 607.97 3201.06
48.42 607.60 3202.75
48.13 607.23 3204.44
47.84 606.86 3206.13
47.23 606.84 3209.68
47.26 606.12 3209.53
46.96 605.75 3211.23
46.99 605.02 3211.07
46.70 604.65 3212.77
46.72 603.93 3212.62
46.43 603.56 3214.32
45.82 603.53 3217.89
45.52 603.16 3219.59
44.27 603.83 3226.91
43.97 603.46 3228.63
43.67 603.08 3230.35
43.05 603.06 3233.95
43.08 602.33 3233.79
43.11 601.61 3233.64
43.46 600.53 3231.60
42.84 600.50 3235.20
42.86 599.78 3235.05
42.57 599.40 3236.77
42.27 599.02 3238.50
41.65 598.99 3242.12
41.02 598.96 3245.75
40.40 598.93 3249.38
39.77 598.90 3253.02
38.48 599.57 3260.49
37.52 599.89 3266.08
36.89 599.86 3269.76
36.26 599.83 3273.44
35.95 599.45 3275.21
35.65 599.07 3276.98
35.67 598.33 3276.82
35.70 597.60 3276.66
35.06 597.57 3280.36
34.09 597.89 3286.02
33.78 597.50 3287.80
33.48 597.12 3289.58
33.51 596.38 3289.42
32.86 596.34 3293.15
32.89 595.60 3292.99
32.25 595.57 3296.73
31.26 595.89 3302.44
30.62 595.86 3306.20
30.31 595.47 3308.01
29.66 595.43 3311.78
29.68 594.69 3311.62
29.71 593.95 3311.45
29.40 593.56 3313.26
29.43 592.81 3313.10
29.12 592.42 3314.91
28.81 592.03 3316.72
28.83 591.29 3316.56
28.52 590.89 3318.37
27.87 590.85 3322.17
27.55 590.46 3323.99
27.24 590.07 3325.81
26.93 589.67 3327.64
26.96 588.93 3327.47
26.64 588.53 3329.30
26.33 588.14 3331.13
26.01 587.74 3332.96
25.35 587.70 3336.79
25.04 587.30 3338.63
24.72 586.90 3340.47
24.40 586.51 3342.31
24.43 585.76 3342.14
23.77 585.71 3345.99
23.80 584.96 3345.83
23.48 584.56 3347.67
23.51 583.81 3347.51
23.19 583.41 3349.35
23.22 582.66 3349.19
22.90 582.26 3351.04
22.58 581.86 3352.89
22.61 581.11 3352.72
21.94 581.05 3356.60
21.97 580.30 3356.43
21.65 579.90 3358.29
21.33 579.50 3360.15
21.01 579.09 3362.01
20.69 578.69 3363.88
20.37 578.28 3365.74
20.05 577.88 3367.61
20.07 577.12 3367.44
19.75 576.72 3369.31
19.78 575.96 3369.15
19.46 575.56 3371.02
19.14 575.15 3372.89
18.81 574.74 3374.77
18.49 574.33 3376.65
18.52 573.58 3376.48
15.64 575.68 3393.19
14.13 576.44 3402.00
13.50 576.33 3405.66
13.10 575.98 3407.96
12.14 576.18 3413.52
11.03 576.54 3420.01
8.49 578.29 3434.76
6.52 579.47 3446.20
5.81 579.41 3450.29
5.48 579.00 3452.26
5.14 578.59 3454.22
4.43 578.53 3458.34
4.09 578.11 3460.31
3.75 577.70 3462.29
3.78 576.92 3462.11
3.81 576.14 3461.93
3.10 576.08 3466.07
3.13 575.31 3465.89
2.42 575.25 3470.03
2.45 574.47 3469.85
2.11 574.05 3471.84
1.76 573.63 3473.83
1.42 573.21 3475.82
1.45 572.43 3475.64
0.73 572.37 3479.80
0.77 571.59 3479.62
0.42 571.16 3481.62
-0.30 571.10 3485.80
-0.27 570.32 3485.62
-0.61 569.89 3487.63
-0.96 569.47 3489.63
-1.30 569.04 3491.64
-1.65 568.62 3493.65
-2.00 568.19 3495.66
-1.96 567.41 3495.48
-2.31 566.98 3497.50
-2.66 566.55 3499.52
-2.63 565.77 3499.33
-3.35 565.70 3503.56
-3.32 564.91 3503.37
-3.29 564.13 3503.19
-4.02 564.05 3507.43
-4.37 563.62 3509.45
-4.72 563.19 3511.49
-5.07 562.76 3513.52
-5.04 561.97 3513.34
-5.77 561.90 3517.59
-5.74 561.11 3517.41
-6.09 560.68 3519.45
-6.44 560.24 3521.49
-6.79 559.81 3523.54
-7.15 559.37 3525.59
-7.50 558.94 3527.64
-7.85 558.50 3529.69
-8.21 558.06 3531.74
-8.17 557.27 3531.56
-8.53 556.84 3533.62
-8.88 556.40 3535.68
-9.24 555.96 3537.74
-9.21 555.17 3537.55
-9.56 554.73 3539.62
-9.92 554.29 3541.68
-9.88 553.50 3541.50
-10.24 553.06 3543.56
-10.60 552.62 3545.63
-11.34 552.53 3549.97
-11.31 551.73 3549.78
-12.06 551.64 3554.13
-12.03 550.84 3553.94
-15.33 553.05 3573.15
-17.72 554.42 3587.01
-19.04 554.83 3594.70
-19.57 554.53 3597.76
-20.98 555.02 3605.96
-25.40 558.19 3631.66
-25.78 557.74 3633.83
-26.15 557.29 3636.01
-26.53 556.84 3638.19
-26.90 556.39 3640.38
-27.28 555.94 3642.56
-27.66 555.48 3644.75
-27.62 554.67 3644.55
-28.41 554.58 3649.13
-28.38 553.76 3648.94
-29.17 553.67 3653.53
-29.13 552.85 3653.33
-29.93 552.76 3657.94
-29.89 551.94 3657.74
-30.27 551.49 3659.94
-30.65 551.03 3662.15
-30.62 550.21 3661.95
-30.58 549.39 3661.75
-31.38 549.30 3666.38
-31.76 548.84 3668.60
-31.73 548.02 3668.40
-31.69 547.20 3668.20
-32.49 547.10 3672.84
-32.46 546.27 3672.64
-32.84 545.81 3674.86
-33.22 545.35 3677.09
-33.61 544.89 3679.32
-33.57 544.07 3679.12
-33.54 543.24 3678.92
-34.34 543.14 3683.58
-34.31 542.31 3683.38
-34.69 541.85 3685.62
-34.66 541.02 3685.42
-35.04 540.56 3687.66
-35.43 540.09 3689.90
-35.40 539.27 3689.70
-35.78 538.80 3691.94
-36.17 538.33 3694.19
-36.13 537.50 3693.99
-36.10 536.68 3693.79
-36.91 536.56 3698.49
-36.87 535.74 3698.29
-37.26 535.27 3700.55
-37.65 534.80 3702.80
-37.62 533.97 3702.60
-38.00 533.49 3704.86
-37.97 532.67 3704.66
-38.36 532.19 3706.92
-38.32 531.36 3706.72
-38.29 530.54 3706.51
-39.10 530.41 3711.25
-39.07 529.59 3711.05
-39.46 529.11 3713.32
-39.43 528.28 3713.11
-39.82 527.80 3715.39
-39.78 526.97 3715.18
-40.17 526.49 3717.46
-40.57 526.01 3719.74
-40.53 525.18 3719.53
-41.35 525.05 3724.30
-41.32 524.22 3724.10
-42.14 524.09 3728.88
-42.10 523.26 3728.68
-42.93 523.13 3733.47
-42.89 522.29 3733.26
-43.72 522.16 3738.07
-43.69 521.32 3737.86
-44.52 521.19 3742.68
-44.91 520.70 3744.99
-45.31 520.22 3747.31
-45.71 519.73 3749.62
-46.54 519.59 3754.47
-53.12 524.06 3792.65
-56.36 525.84 3811.48
-62.06 529.58 3844.62
-62.48 529.08 3847.06
-62.44 528.22 3846.84
-62.86 527.73 3849.28
-63.28 527.23 3851.73
-64.17 527.10 3856.84
-64.13 526.24 3856.62
-64.55 525.74 3859.08
-64.97 525.25 3861.53
-64.93 524.38 3861.31
-65.36 523.88 3863.77
-65.78 523.39 3866.23
-65.74 522.52 3866.01
-65.71 521.66 3865.79
-66.59 521.52 3870.94
-66.55 520.65 3870.72
-66.52 519.79 3870.50
-67.41 519.65 3875.66
-67.37 518.78 3875.44
-68.26 518.64 3880.62
-68.22 517.77 3880.40
-69.11 517.63 3885.59
-69.08 516.76 3885.37
-69.97 516.62 3890.58
-69.93 515.75 3890.35
-69.89 514.88 3890.13
-70.32 514.37 3892.62
-70.75 513.86 3895.12
-70.72 512.99 3894.90
-71.62 512.84 3900.13
-71.58 511.97 3899.90
-72.48 511.82 3905.15
-72.44 510.94 3904.92
-73.35 510.79 3910.18
-73.78 510.27 3912.71
-74.22 509.76 3915.23
-74.65 509.24 3917.76
-75.09 508.73 3920.29
-75.52 508.21 3922.82
-75.96 507.69 3925.36
-76.88 507.53 3930.68
-76.84 506.66 3930.45
-77.75 506.50 3935.78
-81.73 508.61 3958.88
-85.02 510.21 3977.99
-86.86 510.72 3988.68
-90.68 512.70 4010.87
-95.75 515.59 4040.33
-96.21 515.06 4043.02
-96.68 514.53 4045.72
-97.14 514.00 4048.42
-97.61 513.47 4051.12
-98.07 512.94 4053.83
-98.54 512.41 4056.54
-99.01 511.88 4059.25
-99.98 511.72 4064.94
-99.94 510.81 4064.69
-100.92 510.65 4070.39
-100.88 509.74 4070.14
-101.87 509.58 4075.86
-101.82 508.67 4075.61
-102.29 508.13 4078.35
-102.77 507.59 4081.09
-102.72 506.68 4080.85
-103.20 506.14 4083.59
-103.15 505.23 4083.35
-103.11 504.32 4083.10
-103.58 503.78 4085.85
-103.54 502.87 4085.60
-104.02 502.33 4088.35
-103.97 501.42 4088.10
-104.97 501.24 4093.87
-104.92 500.33 4093.62
-105.40 499.78 4096.38
-105.87 499.24 4099.15
-106.35 498.69 4101.92
-106.31 497.77 4101.67
-107.31 497.59 4107.48
-107.26 496.68 4107.23
-108.27 496.49 4113.05
-108.22 495.58 4112.79
-108.18 494.66 4112.54
-108.66 494.11 4115.33
-109.14 493.56 4118.12
-109.62 493.00 4120.92
-109.58 492.08 4120.67
-110.59 491.89 4126.53
-110.54 490.98 4126.27
-111.03 490.42 4129.08
-110.98 489.50 4128.83
-112.00 489.30 4134.71
-111.95 488.38 4134.46
-112.97 488.19 4140.35
-112.92 487.26 4140.10
-113.41 486.70 4142.92
-113.90 486.14 4145.76
-113.85 485.22 4145.50
-114.34 484.66 4148.33
-114.83 484.09 4151.17
-114.78 483.17 4150.92
-115.27 482.60 4153.76
-115.76 482.04 4156.60
-115.72 481.11 4156.35
-116.75 480.91 4162.31
-116.70 479.98 4162.05
-116.66 479.05 4161.79
-117.69 478.84 4167.77
-117.64 477.91 4167.51
-118.13 477.34 4170.37
-118.63 476.77 4173.24
-118.58 475.84 4172.98
-119.62 475.63 4178.99
-119.57 474.70 4178.73
-120.07 474.12 4181.61
-120.56 473.55 4184.49
-123.65 474.67 4202.40
-128.51 476.94 4230.62
-130.77 477.51 4243.80
-133.06 478.08 4257.06
-137.52 480.07 4283.00
-144.34 483.58 4322.65
-145.45 483.37 4329.09
-145.41 482.41 4328.81
-145.94 481.82 4331.90
-146.47 481.23 4335.00
-147.00 480.64 4338.10
-147.54 480.04 4341.20
-148.07 479.45 4344.31
-148.03 478.48 4344.03
-147.98 477.52 4343.75
-148.51 476.92 4346.86
-148.46 475.95 4346.58
-149.00 475.36 4349.70
-148.95 474.39 4349.41
-148.90 473.42 4349.13
-150.03 473.19 4355.66
-149.98 472.22 4355.38
-149.93 471.25 4355.09
-150.47 470.65 4358.22
-150.42 469.68 4357.94
-150.37 468.71 4357.66
-150.91 468.11 4360.79
-151.45 467.51 4363.92
-151.40 466.53 4363.64
-151.94 465.93 4366.78
-151.89 464.96 4366.50
-152.43 464.35 4369.64
-152.98 463.74 4372.79
-152.93 462.77 4372.51
-153.47 462.16 4375.66
-154.01 461.55 4378.82
-153.96 460.58 4378.53
-153.92 459.60 4378.25
-154.46 458.99 4381.41
-155.00 458.38 4384.58
-155.55 457.76 4387.75
-156.10 457.15 4390.92
-156.64 456.53 4394.10
-157.19 455.91 4397.29
-157.14 454.93 4397.00
-158.29 454.68 4403.67
-158.24 453.70 4403.38
-158.19 452.72 4403.09
-158.74 452.10 4406.29
-159.29 451.47 4409.49
-159.85 450.85 4412.70
-159.80 449.87 4412.41
-160.35 449.25 4415.62
-160.30 448.27 4415.33
-160.85 447.64 4418.54
-161.41 447.01 4421.76
-161.96 446.38 4424.99
-161.91 445.40 4424.70
-162.47 444.77 4427.93
-163.02 444.14 4431.16
-163.58 443.51 4434.40
-164.14 442.88 4437.64
-164.09 441.89 4437.35
-169.56 444.09 4469.13
-173.72 445.52 4493.28
-177.57 446.77 4515.67
-185.16 450.15 4559.76
-185.11 449.13 4559.45
-186.34 448.85 4566.62
-186.29 447.84 4566.31
-186.88 447.19 4569.75
-187.47 446.54 4573.20
-188.71 446.26 4580.41
-188.66 445.24 4580.10
-189.91 444.96 4587.34
-190.50 444.30 4590.81
-191.10 443.65 4594.28
-191.70 443.00 4597.77
-192.96 442.71 4605.06
-193.56 442.05 4608.56
-193.50 441.02 4608.24
-194.77 440.73 4615.57
-194.71 439.71 4615.25
-195.32 439.04 4618.76
-195.92 438.38 4622.28
-197.19 438.08 4629.65
-197.14 437.06 4629.34
-198.41 436.75 4636.73
-199.69 436.45 4644.15
-199.63 435.42 4643.83
-206.55 438.18 4684.01
-208.59 438.28 4695.90
-212.63 439.45 4719.36
-217.82 441.23 4749.52
-218.46 440.55 4753.24
-218.41 439.50 4752.90
-219.05 438.82 4756.63
-219.69 438.13 4760.36
-219.63 437.08 4760.02
-220.27 436.39 4763.76
-220.92 435.71 4767.50
-220.86 434.65 4767.16
-222.21 434.34 4775.01
-222.15 433.28 4774.67
-222.09 432.22 4774.33
-223.45 431.90 4782.19
-223.39 430.84 4781.85
-223.33 429.77 4781.51
-224.69 429.45 4789.40
-224.63 428.39 4789.06
-225.28 427.69 4792.84
-225.93 427.00 4796.63
-225.87 425.93 4796.29
-226.53 425.23 4800.08
-227.18 424.54 4803.88
-227.84 423.84 4807.69
-228.49 423.13 4811.50
-228.43 422.07 4811.16
-229.81 421.73 4819.14
-229.75 420.66 4818.80
-230.41 419.96 4822.63
-231.07 419.25 4826.46
-231.01 418.18 4826.12
-232.39 417.83 4834.15
-232.33 416.76 4833.81
-233.72 416.41 4841.87
-233.66 415.34 4841.52
-236.72 415.81 4859.29
-241.29 417.04 4885.87
-244.15 417.40 4902.49
-246.17 417.33 4914.20
-251.87 419.08 4947.33
-253.33 418.73 4955.78
-253.26 417.63 4955.41
-253.20 416.53 4955.05
-253.90 415.80 4959.10
-253.83 414.70 4958.73
-254.53 413.97 4962.79
-254.47 412.87 4962.42
-255.17 412.14 4966.48
-255.11 411.04 4966.12
-255.81 410.30 4970.18
-256.51 409.57 4974.26
-256.44 408.46 4973.89
-257.15 407.73 4977.97
-257.08 406.62 4977.60
-257.02 405.52 4977.23
-257.72 404.78 4981.32
-257.66 403.68 4980.95
-258.36 402.93 4985.04
-259.07 402.19 4989.14
-259.01 401.08 4988.77
-259.71 400.34 4992.87
-259.65 399.23 4992.50
-260.36 398.48 4996.61
-261.06 397.73 5000.73
-261.00 396.63 5000.36
-261.71 395.87 5004.48
-262.42 395.12 5008.61
-263.13 394.37 5012.75
-263.07 393.26 5012.38
-263.78 392.50 5016.52
-264.50 391.74 5020.67
-265.21 390.99 5024.83
-265.15 389.87 5024.45
-265.86 389.11 5028.62
-266.58 388.35 5032.79
-266.52 387.24 5032.41
-267.24 386.47 5036.59
-267.96 385.71 5040.77
-268.68 384.94 5044.96
-269.40 384.17 5049.16
-270.12 383.40 5053.37
-271.64 382.98 5062.18
-273.16 382.55 5071.02
-274.69 382.13 5079.89
-277.02 382.05 5093.46
-278.57 381.62 5102.41
-280.92 381.54 5116.09
-280.85 380.41 5115.70
-282.41 379.98 5124.73
-282.34 378.84 5124.34
-283.09 378.06 5128.67
-283.83 377.27 5133.01
-284.58 376.48 5137.36
-284.51 375.35 5136.96
-285.26 374.56 5141.32
-285.20 373.42 5140.92
-285.95 372.63 5145.28
-285.88 371.49 5144.89
-286.63 370.70 5149.25
-287.38 369.90 5153.63
-287.31 368.76 5153.23
-287.25 367.62 5152.84
-288.82 367.16 5162.00
-288.76 366.02 5161.60
-288.69 364.88 5161.21
-290.27 364.42 5170.40
-290.20 363.28 5170.00
-290.13 362.13 5169.60
-291.72 361.66 5178.82
-291.65 360.52 5178.42
-292.41 359.71 5182.85
-293.17 358.90 5187.28
-293.11 357.75 5186.88
-294.70 357.27 5196.16
-294.63 356.13 5195.76
-295.40 355.31 5200.21
-305.48 358.18 5258.77
-310.57 359.05 5288.33
-326.33 364.11 5379.92
-326.26 362.92 5379.49
-326.19 361.73 5379.06
-327.01 360.89 5383.83
-327.83 360.05 5388.61
-328.66 359.21 5393.40
-328.58 358.01 5392.97
-330.31 357.52 5403.01
-330.23 356.32 5402.57
-331.97 355.82 5412.64
-331.89 354.63 5412.21
-331.82 353.43 5411.77
-333.56 352.92 5421.88
-333.48 351.72 5421.44
-335.23 351.21 5431.59
-335.15 350.01 5431.15
-336.90 349.50 5441.33
-336.83 348.29 5440.89
-337.67 347.43 5445.77
-340.97 347.48 5464.93
-346.78 348.44 5498.68
-352.03 349.18 5529.18
-357.97 350.16 5563.73
-357.89 348.93 5563.27
-358.77 348.05 5568.37
-359.65 347.17 5573.48
-359.57 345.94 5573.02
-360.45 345.06 5578.14
-360.38 343.83 5577.68
-360.30 342.59 5577.22
-360.22 341.36 5576.76
-361.10 340.47 5581.89
-361.98 339.58 5587.02
-361.90 338.35 5586.56
-361.82 337.12 5586.10
-363.68 336.56 5596.86
-363.60 335.33 5596.40
-363.52 334.09 5595.93
-363.44 332.86 5595.47
-363.36 331.63 5595.00
-363.28 330.39 5594.54
-365.14 329.82 5605.34
-365.06 328.59 5604.87
-364.97 327.35 5604.40
-364.89 326.12 5603.93
-364.81 324.88 5603.47
-366.68 324.30 5614.30
-366.60 323.06 5613.83
-366.52 321.83 5613.37
-366.44 320.59 5612.90
-366.36 319.35 5612.43
-367.25 318.44 5617.62
-367.17 317.20 5617.15
-367.09 315.96 5616.68
-367.98 315.04 5621.89
-367.90 313.81 5621.42
-368.80 312.88 5626.63
-369.70 311.96 5631.85
-369.62 310.72 5631.38
-369.54 309.48 5630.91
-369.46 308.24 5630.44
-369.37 307.00 5629.96
-370.27 306.07 5635.19
-370.19 304.83 5634.72
-371.09 303.90 5639.96
-371.01 302.66 5639.48
-371.92 301.72 5644.73
-372.82 300.79 5649.98
-372.74 299.54 5649.51
-372.66 298.30 5649.03
-373.56 297.36 5654.30
-373.48 296.12 5653.82
-374.39 295.17 5659.09
-374.31 293.93 5658.62
-375.22 292.98 5663.90
-375.13 291.74 5663.42
-391.18 295.30 5756.66
-408.83 299.29 5859.17
-409.80 298.32 5864.83
-409.71 297.03 5864.32
-410.69 296.05 5869.99
-410.60 294.76 5869.48
-411.58 293.78 5875.16
-411.49 292.49 5874.65
-413.54 291.81 5886.56
-413.45 290.52 5886.05
-414.44 289.53 5891.76
-415.42 288.54 5897.49
-415.33 287.24 5896.97
-417.40 286.55 5908.97
-418.39 285.56 5914.73
-419.38 284.56 5920.50
-420.38 283.56 5926.28
-421.38 282.56 5932.07
-422.38 281.56 5937.88
-423.38 280.55 5943.69
-425.48 279.84 5955.89
-425.39 278.53 5955.36
-427.49 277.82 5967.60
-427.40 276.51 5967.07
-428.41 275.49 5972.94
-445.14 278.67 6070.11
-454.24 279.77 6122.97
-454.14 278.43 6122.42
-455.21 277.39 6128.60
-456.27 276.35 6134.79
-456.18 275.00 6134.23
-456.08 273.65 6133.67
-455.98 272.30 6133.12
-457.05 271.26 6139.32
-456.95 269.91 6138.76
-458.02 268.86 6144.97
-457.93 267.51 6144.41
-457.83 266.16 6143.85
-458.90 265.10 6150.08
-458.81 263.75 6149.51
-458.71 262.41 6148.95
-459.78 261.34 6155.19
-459.69 259.99 6154.62
-460.76 258.93 6160.87
-461.84 257.86 6167.13
-461.74 256.51 6166.57
-461.64 255.16 6166.00
-461.55 253.81 6165.44
-461.45 252.45 6164.87
-462.53 251.38 6171.14
-463.61 250.31 6177.42
-463.51 248.95 6176.85
-463.41 247.60 6176.29
-463.32 246.24 6175.72
-464.40 245.16 6182.01
-465.48 244.08 6188.31
-465.39 242.72 6187.74
-465.29 241.37 6187.17
-465.19 240.01 6186.60
-467.46 239.19 6199.81
-467.37 237.83 6199.24
-467.27 236.47 6198.67
-467.17 235.11 6198.10
-468.26 234.02 6204.44
-468.16 232.66 6203.86
-484.74 234.91 6300.18
-494.80 235.72 6358.60
-495.94 234.59 6365.27
-495.84 233.20 6364.67
-498.25 232.34 6378.65
-498.14 230.94 6378.05
-498.04 229.54 6377.44
-497.93 228.15 6376.84
-500.35 227.27 6390.87
-500.25 225.87 6390.26
-500.14 224.47 6389.66
-501.30 223.33 6396.39
-502.46 222.19 6403.14
-503.63 221.04 6409.90
-503.52 219.64 6409.29
-504.69 218.49 6416.07
-531.86 221.03 6573.94
-531.75 219.59 6573.30
-531.64 218.15 6572.65
-531.53 216.71 6572.01
-532.76 215.53 6579.13
-532.65 214.09 6578.49
-533.87 212.91 6585.63
-535.11 211.72 6592.78
-534.99 210.27 6592.14
-534.88 208.83 6591.49
-536.12 207.64 6598.66
-537.35 206.44 6605.84
-537.24 205.00 6605.19
-537.13 203.55 6604.54
-539.72 202.59 6619.60
-539.61 201.14 6618.95
-539.50 199.70 6618.29
-540.74 198.49 6625.52
-541.99 197.27 6632.76
-541.87 195.83 6632.11
-543.12 194.61 6639.36
-544.37 193.39 6646.63
-544.26 191.94 6645.97
-544.15 190.49 6645.32
-545.40 189.26 6652.60
-546.66 188.03 6659.90
-546.55 186.58 6659.24
-547.80 185.35 6666.56
-549.07 184.11 6673.89
-548.95 182.66 6673.23
-550.22 181.42 6680.57
-550.10 179.96 6679.91
-549.99 178.50 6679.24
-583.72 179.29 6875.18
-585.06 178.01 6882.98
-584.94 176.51 6882.27
-586.28 175.23 6890.09
-586.16 173.72 6889.38
-586.04 172.22 6888.68
-585.92 170.72 6887.97
-587.26 169.43 6895.80
-588.61 168.13 6903.64
-589.97 166.83 6911.50
-589.84 165.33 6910.79
-589.72 163.82 6910.08
-591.08 162.52 6917.96
-592.44 161.21 6925.85
-592.31 159.70 6925.14
-592.19 158.19 6924.42
-593.55 156.88 6932.33
-594.92 155.56 6940.26
-594.79 154.05 6939.54
-594.67 152.54 6938.83
-596.04 151.22 6946.77
-595.91 149.70 6946.05
-595.79 148.19 6945.33
-597.16 146.86 6953.29
-597.04 145.35 6952.57
-598.41 144.01 6960.55
-598.28 142.50 6959.82
-599.66 141.16 6967.82
-599.54 139.65 6967.09
-600.91 138.30 6975.10
-600.79 136.79 6974.38
-602.17 135.44 6982.40
-602.05 133.92 6981.67
-603.43 132.57 6989.72
-603.30 131.05 6988.99
-604.69 129.69 6997.05
-606.08 128.33 7005.12
-605.96 126.81 7004.39
-607.35 125.44 7012.48
-641.49 125.88 7210.82
-642.97 124.47 7219.40
-644.45 123.06 7228.00
-644.31 121.49 7227.22
-644.18 119.92 7226.44
-644.04 118.35 7225.67
-645.53 116.94 7234.28
-645.39 115.36 7233.50
-645.26 113.79 7232.72
-645.13 112.22 7231.94
-648.23 110.94 7250.00
-648.10 109.36 7249.22
-649.59 107.93 7257.89
-651.09 106.49 7266.58
-650.95 104.92 7265.79
-652.45 103.47 7274.50
-653.95 102.03 7283.23
-653.82 100.45 7282.44
-655.32 99.00 7291.19
-656.83 97.54 7299.96
-656.70 95.96 7299.17
-658.21 94.50 7307.96
-658.07 92.92 7307.16
-661.25 91.57 7325.60
-661.11 89.98 7324.80
-662.63 88.51 7333.65
-662.49 86.92 7332.85
-664.02 85.44 7341.72
-663.88 83.85 7340.92
-663.74 82.26 7340.12
-666.95 80.88 7358.72
-666.81 79.29 7357.91
-668.35 77.80 7366.84
-669.89 76.30 7375.80
-669.75 74.70 7374.99
-669.61 73.11 7374.18
-710.25 63.97 7610.28
-710.10 62.32 7609.42
-711.74 60.75 7618.97
-713.39 59.19 7628.55
-713.24 57.54 7627.68
-714.90 55.96 7637.28
-716.55 54.39 7646.90
-716.40 52.73 7646.03
-718.06 51.15 7655.68
-717.91 49.49 7654.81
-719.58 47.90 7664.47
-719.43 46.25 7663.60
-719.28 44.59 7662.72
-720.94 42.99 7672.41
-722.61 41.39 7682.12
-722.46 39.73 7681.24
-724.14 38.12 7690.98
-725.82 36.51 7700.74
-725.67 34.85 7699.85
-727.35 33.23 7709.63
-727.20 31.57 7708.75
-727.05 29.90 7707.87
-730.58 28.32 7728.38
-730.42 26.65 7727.49
-730.27 24.98 7726.60
-731.97 23.34 7736.45
-731.81 21.67 7735.56
-731.66 20.00 7734.67
-733.36 18.36 7744.54
-733.21 16.69 7743.65
-733.05 15.02 7742.76
-734.75 13.37 7752.65
-738.17 10.05 7772.50
-792.29 -34.86 8086.92
165.83 667.49 2529.26
165.65 667.22 2530.32
165.66 666.65 2530.22
165.68 666.08 2530.13
165.30 666.11 2532.33
165.32 665.54 2532.24
165.13 665.27 2533.30
164.36 665.91 2537.82
164.18 665.65 2538.89
163.79 665.68 2541.11
163.81 665.11 2541.01
163.83 664.53 2540.92
163.64 664.26 2541.98
163.46 663.99 2543.05
163.48 663.42 2542.95
163.10 663.45 2545.18
163.11 662.88 2545.09
162.73 662.91 2547.32
162.75 662.34 2547.23
162.16 662.67 2550.63
162.58 661.49 2548.20
162.19 661.52 2550.44
162.21 660.95 2550.34
162.23 660.37 2550.25
162.04 660.10 2551.32
161.66 660.13 2553.57
161.67 659.56 2553.47
161.69 658.98 2553.37
161.71 658.40 2553.27
160.92 659.04 2557.87
160.53 659.07 2560.13
160.35 658.79 2561.21
159.96 658.82 2563.48
159.57 658.85 2565.74
158.98 659.18 2569.20
158.38 659.52 2572.67
157.79 659.85 2576.14
157.60 659.58 2577.24
157.41 659.30 2578.34
157.02 659.33 2580.63
156.83 659.06 2581.73
156.84 658.47 2581.63
156.66 658.20 2582.73
156.26 658.23 2585.03
156.07 657.95 2586.13
154.49 659.74 2595.36
153.62 660.47 2600.44
153.84 659.57 2599.13
153.65 659.29 2600.24
153.46 659.02 2601.36
153.27 658.74 2602.47
153.08 658.46 2603.59
152.68 658.49 2605.93
151.85 659.13 2610.72
151.24 659.47 2614.30
150.62 659.81 2617.89
150.44 659.53 2618.99
150.45 658.94 2618.92
150.47 658.35 2618.82
150.06 658.38 2621.18
149.87 658.10 2622.31
149.46 658.13 2624.69
149.48 657.54 2624.58
149.49 656.95 2624.48
149.72 656.05 2623.14
149.32 656.07 2625.52
148.48 656.72 2630.38
148.29 656.44 2631.52
147.88 656.47 2633.91
147.89 655.87 2633.81
147.70 655.59 2634.95
147.50 655.31 2636.10
147.09 655.33 2638.49
147.11 654.74 2638.39
146.91 654.45 2639.54
146.71 654.17 2640.69
146.09 654.51 2644.35
145.89 654.22 2645.50
145.69 653.94 2646.66
145.28 653.96 2649.08
145.29 653.37 2648.97
145.09 653.08 2650.13
144.46 653.42 2653.82
144.04 653.44 2656.25
143.41 653.78 2659.95
142.99 653.80 2662.39
142.79 653.52 2663.56
142.37 653.54 2666.01
142.17 653.25 2667.18
141.97 652.97 2668.36
141.99 652.36 2668.25
141.56 652.39 2670.71
140.92 652.73 2674.45
140.50 652.75 2676.92
140.07 652.78 2679.39
139.21 653.43 2684.46
138.78 653.46 2686.95
138.57 653.17 2688.14
138.37 652.88 2689.33
138.17 652.59 2690.52
138.18 651.98 2690.41
137.53 652.32 2694.22
137.55 651.71 2694.11
137.12 651.74 2696.61
136.69 651.76 2699.12
136.26 651.78 2701.64
135.83 651.81 2704.15
135.62 651.52 2705.36
135.19 651.54 2707.88
135.21 650.93 2707.78
134.55 651.27 2711.63
134.56 650.66 2711.52
134.36 650.36 2712.73
134.60 649.44 2711.30
134.62 648.83 2711.19
134.19 648.85 2713.72
133.75 648.87 2716.27
133.31 648.89 2718.81
132.88 648.91 2721.36
132.89 648.30 2721.25
132.69 648.00 2722.47
132.48 647.71 2723.70
132.04 647.73 2726.25
131.37 648.07 2730.16
130.70 648.40 2734.07
130.48 648.11 2735.31
130.27 647.81 2736.54
130.29 647.19 2736.43
130.08 646.89 2737.66
129.87 646.60 2738.90
129.42 646.62 2741.49
129.44 646.00 2741.38
128.53 646.65 2746.68
128.09 646.67 2749.28
127.87 646.37 2750.53
127.66 646.07 2751.78
126.74 646.73 2757.12
126.53 646.43 2758.37
126.31 646.13 2759.63
126.33 645.51 2759.52
126.12 645.21 2760.77
126.13 644.59 2760.66
125.92 644.28 2761.92
125.47 644.30 2764.55
123.36 646.57 2776.86
122.66 646.91 2780.91
122.20 646.93 2783.57
121.27 647.60 2789.04
120.35 648.23 2794.36
120.10 647.97 2795.82
120.36 647.01 2794.30
120.38 646.38 2794.18
120.40 645.76 2794.06
120.18 645.45 2795.35
119.46 645.81 2799.55
118.53 646.46 2804.99
118.55 645.83 2804.87
118.57 645.20 2804.75
117.86 645.54 2808.88
117.81 645.01 2809.21
117.31 645.07 2812.09
116.83 645.11 2814.91
116.17 645.37 2818.73
115.27 645.97 2823.98
115.29 645.33 2823.86
115.31 644.70 2823.74
115.09 644.39 2825.06
114.86 644.08 2826.37
114.88 643.44 2826.26
114.41 643.46 2829.01
114.18 643.15 2830.33
114.20 642.51 2830.21
113.98 642.20 2831.53
113.75 641.89 2832.86
113.77 641.25 2832.74
113.30 641.27 2835.51
112.57 641.61 2839.73
112.34 641.30 2841.06
112.12 640.98 2842.39
111.89 640.67 2843.72
111.66 640.36 2845.06
111.43 640.05 2846.39
110.70 640.39 2850.65
109.97 640.73 2854.92
109.74 640.42 2856.26
109.25 640.43 2859.07
110.03 638.80 2854.55
110.04 638.17 2854.48
107.55 640.80 2869.03
107.06 640.82 2871.87
106.57 640.83 2874.72
106.34 640.52 2876.08
106.61 639.54 2874.47
106.89 638.56 2872.86
106.65 638.24 2874.22
106.42 637.93 2875.59
105.93 637.94 2878.44
105.19 638.28 2882.79
104.69 638.29 2885.66
104.46 637.97 2887.03
103.71 638.32 2891.41
102.95 638.66 2895.80
102.72 638.34 2897.18
101.96 638.69 2901.59
100.94 639.37 2907.53
100.70 639.05 2908.93
100.72 638.39 2908.80
100.22 638.40 2911.72
100.24 637.75 2911.60
100.27 637.09 2911.47
100.03 636.77 2912.87
99.71 636.54 2914.69
98.82 637.05 2919.91
98.16 637.26 2923.77
98.18 636.60 2923.64
97.88 636.36 2925.40
98.03 635.53 2924.51
98.09 634.82 2924.13
98.12 634.16 2924.00
97.00 634.94 2930.51
96.36 635.11 2934.24
96.31 634.54 2934.52
96.07 634.22 2935.94
96.09 633.56 2935.81
95.85 633.23 2937.23
95.60 632.90 2938.65
95.24 632.72 2940.76
94.57 632.93 2944.68
94.29 632.64 2946.29
94.32 631.98 2946.16
94.06 631.66 2947.65
94.08 631.00 2947.52
93.53 631.05 2950.75
93.04 631.03 2953.61
92.82 630.66 2954.87
92.08 630.94 2959.17
88.91 634.24 2977.70
87.21 635.71 2987.59
86.40 636.06 2992.28
86.94 634.75 2989.15
87.02 634.01 2988.71
87.30 633.02 2987.06
87.58 632.03 2985.45
85.41 634.05 2998.06
85.16 633.72 2999.54
85.18 633.05 2999.41
84.93 632.71 3000.89
84.95 632.04 3000.76
84.70 631.70 3002.25
84.72 631.03 3002.11
84.46 630.69 3003.60
83.65 631.04 3008.34
83.39 630.70 3009.83
82.86 630.71 3012.96
82.88 630.03 3012.82
82.62 629.69 3014.32
82.37 629.36 3015.82
82.11 629.02 3017.32
82.41 628.00 3015.55
81.88 628.00 3018.68
81.62 627.66 3020.19
81.36 627.32 3021.69
81.10 626.98 3023.20
80.56 626.98 3026.35
80.30 626.65 3027.86
79.76 626.65 3031.02
79.50 626.31 3032.54
78.95 626.31 3035.71
79.26 625.28 3033.92
79.00 624.94 3035.44
79.03 624.26 3035.30
79.05 623.58 3035.16
78.50 623.57 3038.34
77.96 623.57 3041.53
77.98 622.89 3041.39
78.00 622.20 3041.25
78.03 621.52 3041.11
78.05 620.84 3040.98
78.08 620.15 3040.84
77.53 620.15 3044.03
77.55 619.46 3043.89
77.00 619.45 3047.09
76.74 619.11 3048.62
76.19 619.10 3051.82
75.64 619.09 3055.04
75.66 618.41 3054.90
75.69 617.72 3054.76
75.42 617.37 3056.30
75.16 617.02 3057.84
74.89 616.68 3059.38
74.63 616.33 3060.93
74.65 615.64 3060.79
74.10 615.63 3064.02
73.54 615.62 3067.26
72.99 615.61 3070.50
72.72 615.26 3072.06
71.82 615.64 3077.32
71.26 615.63 3080.57
70.75 615.56 3083.56
69.89 615.89 3088.55
69.33 615.88 3091.84
68.76 615.87 3095.14
67.30 616.89 3103.63
66.73 616.88 3106.95
66.16 616.87 3110.28
65.59 616.86 3113.62
64.72 617.20 3118.71
64.44 616.84 3120.32
64.17 616.49 3121.92
63.89 616.13 3123.53
63.61 615.77 3125.14
62.59 616.28 3131.12
61.27 617.12 3138.83
60.62 617.18 3142.61
60.44 616.71 3143.65
59.49 617.11 3149.17
58.29 617.80 3156.17
58.32 617.09 3156.02
58.89 615.77 3152.71
56.88 617.36 3164.38
56.24 617.42 3168.16
56.26 616.70 3168.01
55.67 616.69 3171.47
55.69 615.98 3171.32
55.41 615.62 3172.98
55.43 614.91 3172.83
55.15 614.54 3174.49
54.55 614.53 3177.97
54.27 614.17 3179.63
53.98 613.80 3181.30
54.32 612.74 3179.33
54.34 612.02 3179.18
54.06 611.66 3180.85
54.08 610.94 3180.70
53.49 610.93 3184.19
53.20 610.56 3185.86
52.60 610.55 3189.36
52.62 609.83 3189.21
52.02 609.81 3192.72
51.42 609.79 3196.24
51.45 609.08 3196.09
50.84 609.06 3199.61
50.87 608.34 3199.46
50.58 607.97 3201.15
50.29 607.60 3202.84
50.00 607.23 3204.53
49.71 606.86 3206.22
49.10 606.84 3209.77
49.12 606.12 3209.62
48.83 605.75 3211.32
48.86 605.02 3211.16
48.57 604.65 3212.86
48.59 603.93 3212.71
48.30 603.56 3214.41
47.69 603.53 3217.98
47.40 603.16 3219.68
46.14 603.83 3227.00
45.85 603.46 3228.72
45.55 603.08 3230.44
44.94 603.06 3234.04
44.96 602.33 3233.88
44.99 601.61 3233.73
45.34 600.53 3231.69
44.72 600.50 3235.30
44.75 599.78 3235.14
44.45 599.40 3236.87
44.15 599.02 3238.59
43.53 598.99 3242.21
42.91 598.96 3245.84
42.29 598.93 3249.47
41.66 598.90 3253.12
40.38 599.57 3260.59
39.42 599.89 3266.17
38.79 599.86 3269.85
38.16 599.83 3273.54
37.86 599.45 3275.31
37.55 599.07 3277.08
37.58 598.33 3276.92
37.61 597.60 3276.76
36.97 597.57 3280.46
36.00 597.89 3286.11
35.70 597.50 3287.89
35.39 597.12 3289.68
35.42 596.38 3289.52
34.78 596.34 3293.25
34.81 595.60 3293.09
34.16 595.57 3296.83
33.19 595.89 3302.54
32.54 595.86 3306.30
32.23 595.47 3308.10
31.58 595.43 3311.88
31.61 594.69 3311.72
31.64 593.95 3311.55
31.33 593.56 3313.36
31.36 592.81 3313.20
31.05 592.42 3315.01
30.74 592.03 3316.82
30.76 591.29 3316.66
30.45 590.89 3318.47
29.80 590.85 3322.27
29.49 590.46 3324.09
29.18 590.07 3325.91
28.86 589.67 3327.74
28.89 588.93 3327.57
28.58 588.53 3329.40
28.26 588.14 3331.23
27.95 587.74 3333.06
27.29 587.70 3336.89
26.98 587.30 3338.73
26.66 586.90 3340.57
26.35 586.51 3342.41
26.37 585.76 3342.24
25.71 585.71 3346.10
25.74 584.96 3345.93
25.43 584.56 3347.78
25.45 583.81 3347.61
25.14 583.41 3349.46
25.17 582.66 3349.29
24.85 582.26 3351.14
24.53 581.86 3352.99
24.56 581.11 3352.83
23.89 581.05 3356.70
23.92 580.30 3356.54
23.60 579.90 3358.39
23.29 579.50 3360.25
22.97 579.09 3362.12
22.65 578.69 3363.98
22.33 578.28 3365.85
22.01 577.88 3367.72
22.03 577.12 3367.55
21.71 576.72 3369.42
21.74 575.96 3369.25
21.42 575.56 3371.12
21.10 575.15 3373.00
20.78 574.74 3374.87
20.46 574.33 3376.75
20.48 573.58 3376.58
17.62 575.68 3393.30
16.11 576.44 3402.11
15.48 576.33 3405.77
15.08 575.98 3408.07
14.13 576.18 3413.63
13.02 576.54 3420.12
10.49 578.29 3434.87
8.52 579.47 3446.31
7.82 579.41 3450.41
7.48 579.00 3452.37
7.15 578.59 3454.34
6.44 578.53 3458.45
6.10 578.11 3460.43
5.76 577.70 3462.40
5.79 576.92 3462.22
5.82 576.14 3462.04
5.12 576.08 3466.18
5.15 575.31 3466.00
4.44 575.25 3470.15
4.47 574.47 3469.97
4.13 574.05 3471.95
3.78 573.63 3473.94
3.44 573.21 3475.93
3.47 572.43 3475.75
2.76 572.37 3479.92
2.79 571.59 3479.74
2.45 571.16 3481.74
1.73 571.10 3485.92
1.76 570.32 3485.74
1.42 569.89 3487.74
1.07 569.47 3489.75
0.73 569.04 3491.76
0.38 568.62 3493.77
0.04 568.19 3495.78
0.07 567.41 3495.60
-0.28 566.98 3497.61
-0.62 566.55 3499.63
-0.59 565.77 3499.45
-1.32 565.70 3503.68
-1.28 564.91 3503.49
-1.25 564.13 3503.31
-1.98 564.05 3507.54
-2.33 563.62 3509.57
-2.68 563.19 3511.60
-3.03 562.76 3513.64
-2.99 561.97 3513.45
-3.72 561.90 3517.71
-3.69 561.11 3517.53
-4.04 560.68 3519.57
-4.39 560.24 3521.61
-4.74 559.81 3523.66
-5.10 559.37 3525.71
-5.45 558.94 3527.76
-5.80 558.50 3529.81
-6.15 558.06 3531.87
-6.12 557.27 3531.68
-6.47 556.84 3533.74
-6.83 556.40 3535.80
-7.18 555.96 3537.86
-7.15 555.17 3537.67
-7.50 554.73 3539.74
-7.86 554.29 3541.80
-7.82 553.50 3541.62
-8.18 553.06 3543.69
-8.53 552.62 3545.76
-9.28 552.53 3550.09
-9.25 551.73 3549.91
-9.99 551.64 3554.25
-9.96 550.84 3554.07
-13.26 553.05 3573.28
-15.63 554.42 3587.14
-16.95 554.83 3594.83
-17.48 554.53 3597.89
-18.88 555.02 3606.09
-23.29 558.19 3631.79
-23.66 557.74 3633.96
-24.04 557.29 3636.14
-24.41 556.84 3638.32
-24.79 556.39 3640.51
-25.16 555.94 3642.69
-25.54 555.48 3644.88
-25.50 554.67 3644.68
-26.29 554.58 3649.27
-26.26 553.76 3649.07
-27.04 553.67 3653.66
-27.01 552.85 3653.46
-27.80 552.76 3658.07
-27.77 551.94 3657.87
-28.14 551.49 3660.08
-28.52 551.03 3662.29
-28.49 550.21 3662.09
-28.45 549.39 3661.89
-29.25 549.30 3666.51
-29.63 548.84 3668.73
-29.59 548.02 3668.53
-29.56 547.20 3668.33
-30.36 547.10 3672.97
-30.32 546.27 3672.77
-30.70 545.81 3675.00
-31.09 545.35 3677.22
-31.47 544.89 3679.45
-31.43 544.07 3679.25
-31.40 543.24 3679.05
-32.20 543.14 3683.72
-32.16 542.31 3683.52
-32.55 541.85 3685.76
-32.51 541.02 3685.55
-32.90 540.56 3687.79
-33.28 540.09 3690.04
-33.25 539.27 3689.84
-33.63 538.80 3692.08
-34.02 538.33 3694.33
-33.98 537.50 3694.13
-33.95 536.68 3693.92
-34.76 536.56 3698.63
-34.72 535.74 3698.43
-35.11 535.27 3700.68
-35.50 534.80 3702.94
-35.46 533.97 3702.74
-35.85 533.49 3705.00
-35.81 532.67 3704.79
-36.20 532.19 3707.06
-36.17 531.36 3706.85
-36.13 530.54 3706.65
-36.95 530.41 3711.39
-36.91 529.59 3711.18
-37.30 529.11 3713.46
-37.27 528.28 3713.25
-37.66 527.80 3715.53
-37.62 526.97 3715.32
-38.01 526.49 3717.60
-38.40 526.01 3719.88
-38.37 525.18 3719.67
-39.18 525.05 3724.44
-39.15 524.22 3724.24
-39.97 524.09 3729.02
-39.93 523.26 3728.82
-40.76 523.13 3733.61
-40.72 522.29 3733.40
-41.55 522.16 3738.21
-41.51 521.32 3738.01
-42.34 521.19 3742.83
-43.17 521.05 3747.66
-43.13 520.22 3747.45
-43.53 519.73 3749.77
-44.36 519.59 3754.62
-50.91 524.06 3792.79
-54.14 525.84 3811.63
-59.83 529.58 3844.77
-60.24 529.08 3847.21
-60.21 528.22 3846.99
-60.62 527.73 3849.43
-61.04 527.23 3851.88
-61.92 527.10 3857.00
-61.88 526.24 3856.78
-62.30 525.74 3859.23
-62.73 525.25 3861.69
-62.69 524.38 3861.46
-63.11 523.88 3863.92
-63.53 523.39 3866.38
-63.49 522.52 3866.16
-63.46 521.66 3865.94
-64.34 521.52 3871.10
-64.30 520.65 3870.87
-64.26 519.79 3870.65
-65.15 519.65 3875.82
-65.11 518.78 3875.60
-66.00 518.64 3880.78
-65.96 517.77 3880.55
-66.85 517.63 3885.75
-66.82 516.76 3885.52
-67.71 516.62 3890.73
-67.67 515.75 3890.51
-67.63 514.88 3890.28
-68.06 514.37 3892.78
-68.49 513.86 3895.28
-68.45 512.99 3895.05
-69.35 512.84 3900.29
-69.31 511.97 3900.06
-70.21 511.82 3905.31
-70.17 510.94 3905.08
-71.07 510.79 3910.34
-71.50 510.27 3912.86
-71.94 509.76 3915.39
-72.37 509.24 3917.92
-72.81 508.73 3920.45
-73.24 508.21 3922.98
-73.68 507.69 3925.52
-74.59 507.53 3930.84
-74.55 506.66 3930.61
-75.46 506.50 3935.94
-79.43 508.61 3959.04
-82.70 510.21 3978.15
-84.54 510.72 3988.85
-88.34 512.70 4011.03
-93.40 515.59 4040.50
-93.86 515.06 4043.19
-94.32 514.53 4045.89
-94.79 514.00 4048.59
-95.25 513.47 4051.29
-95.71 512.94 4054.00
-96.18 512.41 4056.71
-96.64 511.88 4059.42
-97.62 511.72 4065.11
-97.58 510.81 4064.86
-98.56 510.65 4070.56
-98.51 509.74 4070.32
-99.49 509.58 4076.03
-99.45 508.67 4075.79
-99.92 508.13 4078.53
-100.39 507.59 4081.27
-100.35 506.68 4081.02
-100.82 506.14 4083.77
-100.78 505.23 4083.52
-100.74 504.32 4083.27
-101.21 503.78 4086.02
-101.16 502.87 4085.77
-101.64 502.33 4088.53
-101.59 501.42 4088.28
-102.58 501.24 4094.05
-102.54 500.33 4093.80
-103.01 499.78 4096.56
-103.49 499.24 4099.33
-103.96 498.69 4102.10
-103.92 497.77 4101.85
-104.92 497.59 4107.65
-104.87 496.68 4107.40
-105.87 496.49 4113.22
-105.83 495.58 4112.97
-105.79 494.66 4112.72
-106.27 494.11 4115.51
-106.74 493.56 4118.30
-107.22 493.00 4121.10
-107.18 492.08 4120.85
-108.19 491.89 4126.71
-108.14 490.98 4126.45
-108.62 490.42 4129.26
-108.58 489.50 4129.01
-109.59 489.30 4134.89
-109.55 488.38 4134.64
-110.56 488.19 4140.53
-110.51 487.26 4140.28
-111.00 486.70 4143.11
-111.48 486.14 4145.94
-111.44 485.22 4145.68
-111.93 484.66 4148.52
-112.41 484.09 4151.35
-112.37 483.17 4151.10
-112.86 482.60 4153.94
-113.35 482.04 4156.79
-113.30 481.11 4156.53
-114.32 480.91 4162.49
-114.28 479.98 4162.23
-114.24 479.05 4161.97
-115.26 478.84 4167.95
-115.22 477.91 4167.69
-115.71 477.34 4170.56
-116.20 476.77 4173.43
-116.16 475.84 4173.17
-117.19 475.63 4179.17
-117.14 474.70 4178.91
-117.64 474.12 4181.80
-118.13 473.55 4184.68
-121.20 474.67 4202.59
-126.04 476.94 4230.82
-128.30 477.51 4243.99
-130.58 478.08 4257.25
-135.03 480.07 4283.19
-141.83 483.58 4322.84
-142.94 483.37 4329.29
-142.89 482.41 4329.01
-143.42 481.82 4332.10
-143.95 481.23 4335.20
-144.48 480.64 4338.30
-145.01 480.04 4341.40
-145.55 479.45 4344.51
-145.50 478.48 4344.23
-145.45 477.52 4343.95
-145.98 476.92 4347.06
-145.94 475.95 4346.78
-146.47 475.36 4349.90
-146.42 474.39 4349.62
-146.37 473.42 4349.33
-147.49 473.19 4355.86
-147.44 472.22 4355.58
-147.40 471.25 4355.30
-147.93 470.65 4358.42
-147.88 469.68 4358.14
-147.84 468.71 4357.86
-148.37 468.11 4360.99
-148.91 467.51 4364.13
-148.86 466.53 4363.85
-149.40 465.93 4366.99
-149.35 464.96 4366.70
-149.89 464.35 4369.85
-150.43 463.74 4373.00
-150.38 462.77 4372.71
-151.52 462.52 4379.31
-151.47 461.55 4379.02
-151.42 460.58 4378.74
-151.37 459.60 4378.45
-152.50 459.35 4385.07
-152.45 458.38 4384.78
-153.00 457.76 4387.95
-153.54 457.15 4391.13
-154.09 456.53 4394.31
-154.63 455.91 4397.49
-154.59 454.93 4397.21
-155.73 454.68 4403.88
-155.68 453.70 4403.59
-155.63 452.72 4403.30
-156.18 452.10 4406.50
-156.73 451.47 4409.70
-157.28 450.85 4412.91
-157.23 449.87 4412.62
-157.78 449.25 4415.83
-157.73 448.27 4415.54
-158.28 447.64 4418.75
-158.83 447.01 4421.97
-159.39 446.38 4425.20
-159.34 445.40 4424.91
-159.89 444.77 4428.14
-160.45 444.14 4431.37
-161.00 443.51 4434.61
-161.56 442.88 4437.85
-161.51 441.89 4437.56
-166.96 444.09 4469.34
-171.10 445.52 4493.50
-174.94 446.77 4515.89
-182.51 450.15 4559.98
-182.45 449.13 4559.67
-183.68 448.85 4566.85
-183.63 447.84 4566.54
-184.22 447.19 4569.98
-184.81 446.54 4573.42
-186.05 446.26 4580.64
-186.00 445.24 4580.32
-187.24 444.96 4587.56
-187.83 444.30 4591.03
-188.43 443.65 4594.51
-189.03 443.00 4597.99
-190.28 442.71 4605.29
-190.88 442.05 4608.79
-190.82 441.02 4608.47
-192.08 440.73 4615.80
-192.03 439.71 4615.48
-192.63 439.04 4618.99
-193.23 438.38 4622.51
-194.50 438.08 4629.88
-194.44 437.06 4629.57
-195.71 436.75 4636.96
-196.98 436.45 4644.38
-196.93 435.42 4644.06
-203.82 438.18 4684.24
-205.86 438.28 4696.14
-209.89 439.45 4719.60
-215.06 441.23 4749.76
-215.70 440.55 4753.48
-215.64 439.50 4753.15
-216.28 438.82 4756.87
-216.92 438.13 4760.60
-216.86 437.08 4760.27
-217.50 436.39 4764.00
-218.14 435.71 4767.75
-218.09 434.65 4767.41
-219.43 434.34 4775.25
-219.37 433.28 4774.91
-219.32 432.22 4774.57
-220.66 431.90 4782.44
-220.61 430.84 4782.10
-220.55 429.77 4781.76
-221.90 429.45 4789.65
-221.84 428.39 4789.31
-222.49 427.69 4793.09
-223.14 427.00 4796.88
-223.08 425.93 4796.54
-223.73 425.23 4800.33
-224.39 424.54 4804.13
-225.04 423.84 4807.94
-225.69 423.13 4811.75
-225.63 422.07 4811.41
-227.00 421.73 4819.39
-226.94 420.66 4819.05
-227.60 419.96 4822.88
-228.26 419.25 4826.71
-228.20 418.18 4826.37
-229.58 417.83 4834.41
-229.52 416.76 4834.06
-230.90 416.41 4842.12
-230.84 415.34 4841.77
-233.89 415.81 4859.54
-238.45 417.04 4886.13
-241.30 417.40 4902.75
-243.31 417.33 4914.46
-248.99 419.08 4947.60
-250.44 418.73 4956.04
-250.38 417.63 4955.68
-250.32 416.53 4955.31
-251.01 415.80 4959.36
-250.95 414.70 4958.99
-251.65 413.97 4963.05
-251.58 412.87 4962.68
-252.28 412.14 4966.75
-252.22 411.04 4966.38
-252.91 410.30 4970.45
-253.61 409.57 4974.52
-253.55 408.46 4974.15
-254.25 407.73 4978.23
-254.19 406.62 4977.87
-254.12 405.52 4977.50
-254.82 404.78 4981.58
-254.76 403.68 4981.21
-255.46 402.93 4985.31
-256.17 402.19 4989.41
-256.10 401.08 4989.03
-256.81 400.34 4993.14
-256.74 399.23 4992.77
-257.45 398.48 4996.88
-258.15 397.73 5001.00
-258.09 396.63 5000.63
-258.80 395.87 5004.75
-259.51 395.12 5008.88
-260.22 394.37 5013.02
-260.15 393.26 5012.65
-260.86 392.50 5016.79
-261.58 391.74 5020.94
-262.29 390.99 5025.10
-262.22 389.87 5024.72
-262.94 389.11 5028.89
-263.65 388.35 5033.06
-263.59 387.24 5032.68
-264.31 386.47 5036.86
-265.02 385.71 5041.04
-265.74 384.94 5045.23
-266.46 384.17 5049.43
-267.18 383.40 5053.64
-268.70 382.98 5062.45
-270.21 382.55 5071.29
-271.74 382.13 5080.17
-274.06 382.05 5093.73
-275.60 381.62 5102.69
-277.94 381.54 5116.37
-277.88 380.41 5115.98
-279.43 379.98 5125.01
-279.36 378.84 5124.62
-280.10 378.06 5128.95
-280.85 377.27 5133.29
-281.59 376.48 5137.64
-281.53 375.35 5137.24
-282.27 374.56 5141.60
-282.20 373.42 5141.20
-282.95 372.63 5145.56
-282.88 371.49 5145.17
-283.63 370.70 5149.53
-284.38 369.90 5153.91
-284.32 368.76 5153.51
-284.25 367.62 5153.12
-285.82 367.16 5162.28
-285.75 366.02 5161.88
-285.68 364.88 5161.49
-287.26 364.42 5170.68
-287.19 363.28 5170.28
-287.12 362.13 5169.89
-288.71 361.66 5179.11
-288.64 360.52 5178.71
-289.40 359.71 5183.13
-290.16 358.90 5187.56
-290.09 357.75 5187.16
-291.68 357.27 5196.45
-291.61 356.13 5196.05
-292.38 355.31 5200.50
-302.42 358.18 5259.06
-307.49 359.05 5288.63
-323.20 364.11 5380.23
-323.13 362.92 5379.80
-323.06 361.73 5379.37
-323.88 360.89 5384.14
-324.70 360.05 5388.92
-325.52 359.21 5393.71
-325.44 358.01 5393.28
-327.16 357.52 5403.31
-327.09 356.32 5402.88
-328.82 355.82 5412.95
-328.74 354.63 5412.52
-328.67 353.43 5412.08
-330.40 352.92 5422.19
-330.33 351.72 5421.75
-332.07 351.21 5431.90
-331.99 350.01 5431.46
-333.74 349.50 5441.64
-333.66 348.29 5441.20
-334.50 347.43 5446.08
-337.79 347.48 5465.25
-343.58 348.44 5498.99
-348.81 349.18 5529.50
-354.74 350.16 5564.05
-354.66 348.93 5563.59
-355.53 348.05 5568.69
-356.41 347.17 5573.81
-356.33 345.94 5573.35
-357.21 345.06 5578.47
-357.13 343.83 5578.01
-357.05 342.59 5577.54
-356.97 341.36 5577.08
-357.85 340.47 5582.21
-358.73 339.58 5587.35
-358.65 338.35 5586.89
-358.57 337.12 5586.42
-360.42 336.56 5597.19
-360.34 335.33 5596.73
-360.26 334.09 5596.26
-360.18 332.86 5595.79
-360.10 331.63 5595.33
-360.02 330.39 5594.86
-361.87 329.82 5605.66
-361.79 328.59 5605.20
-361.71 327.35 5604.73
-361.63 326.12 5604.26
-361.55 324.88 5603.80
-363.41 324.30 5614.63
-363.33 323.06 5614.16
-363.25 321.83 5613.69
-363.17 320.59 5613.23
-363.09 319.35 5612.76
-363.98 318.44 5617.95
-363.90 317.20 5617.48
-363.82 315.96 5617.01
-364.71 315.04 5622.22
-364.63 313.81 5621.75
-365.53 312.88 5626.96
-366.42 311.96 5632.18
-366.34 310.72 5631.71
-366.26 309.48 5631.24
-366.18 308.24 5630.77
-366.10 307.00 5630.29
-367.00 306.07 5635.52
-366.92 304.83 5635.05
-367.81 303.90 5640.29
-367.73 302.66 5639.81
-368.63 301.72 5645.06
-369.53 300.79 5650.32
-369.45 299.54 5649.84
-369.37 298.30 5649.37
-370.27 297.36 5654.63
-370.19 296.12 5654.15
-371.10 295.17 5659.43
-371.01 293.93 5658.95
-371.92 292.98 5664.23
-371.84 291.74 5663.76
-387.83 295.30 5757.00
-405.42 299.29 5859.52
-406.39 298.32 5865.19
-406.30 297.03 5864.68
-407.28 296.05 5870.35
-407.19 294.76 5869.84
-408.16 293.78 5875.52
-408.07 292.49 5875.00
-410.12 291.81 5886.92
-410.03 290.52 5886.40
-411.01 289.53 5892.12
-411.99 288.54 5897.84
-411.90 287.24 5897.32
-413.96 286.55 5909.33
-414.95 285.56 5915.09
-415.94 284.56 5920.86
-416.93 283.56 5926.64
-417.93 282.56 5932.43
-418.92 281.56 5938.24
-419.92 280.55 5944.06
-422.01 279.84 5956.25
-421.92 278.53 5955.72
-424.02 277.82 5967.96
-423.93 276.51 5967.43
-424.94 275.49 5973.31
-441.61 278.67 6070.48
-450.67 279.77 6123.35
-450.58 278.43 6122.80
-451.64 277.39 6128.98
-452.70 276.35 6135.18
-452.61 275.00 6134.62
-452.51 273.65 6134.06
-452.41 272.30 6133.50
-453.48 271.26 6139.70
-453.38 269.91 6139.14
-454.45 268.86 6145.36
-454.35 267.51 6144.79
-454.26 266.16 6144.23
-455.32 265.10 6150.46
-455.23 263.75 6149.90
-455.13 262.41 6149.33
-456.20 261.34 6155.57
-456.10 259.99 6155.01
-457.18 258.93 6161.26
-458.25 257.86 6167.52
-458.15 256.51 6166.95
-458.06 255.16 6166.39
-457.96 253.81 6165.82
-457.86 252.45 6165.25
-458.94 251.38 6171.52
-460.01 250.31 6177.81
-459.92 248.95 6177.24
-459.82 247.60 6176.67
-459.72 246.24 6176.10
-460.80 245.16 6182.39
-461.88 244.08 6188.70
-461.79 242.72 6188.13
-461.69 241.37 6187.56
-461.59 240.01 6186.99
-463.86 239.19 6200.20
-463.76 237.83 6199.63
-463.66 236.47 6199.06
-463.56 235.11 6198.49
-464.65 234.02 6204.82
-464.55 232.66 6204.25
-481.07 234.91 6300.58
-491.10 235.72 6359.00
-492.24 234.59 6365.67
-492.14 233.20 6365.07
-494.54 232.34 6379.06
-494.43 230.94 6378.45
-494.33 229.54 6377.85
-494.22 228.15 6377.24
-496.63 227.27 6391.28
-496.53 225.87 6390.67
-496.42 224.47 6390.06
-497.58 223.33 6396.80
-498.74 222.19 6403.55
-499.90 221.04 6410.31
-499.79 219.64 6409.70
-500.95 218.49 6416.48
-528.04 221.03 6574.36
-527.93 219.59 6573.72
-527.82 218.15 6573.08
-527.71 216.71 6572.43
-528.93 215.53 6579.56
-528.82 214.09 6578.92
-530.04 212.91 6586.05
-531.27 211.72 6593.21
-531.16 210.27 6592.56
-531.05 208.83 6591.92
-532.28 207.64 6599.08
-533.51 206.44 6606.27
-533.40 205.00 6605.62
-533.29 203.55 6604.97
-535.87 202.59 6620.03
-535.76 201.14 6619.38
-535.65 199.70 6618.72
-536.89 198.49 6625.95
-538.13 197.27 6633.19
-538.02 195.83 6632.54
-539.26 194.61 6639.79
-540.51 193.39 6647.06
-540.40 191.94 6646.41
-540.28 190.49 6645.75
-541.53 189.26 6653.03
-542.78 188.03 6660.34
-542.67 186.58 6659.68
-543.93 185.35 6666.99
-545.18 184.11 6674.32
-545.07 182.66 6673.66
-546.33 181.42 6681.01
-546.22 179.96 6680.34
-546.10 178.50 6679.68
-579.72 179.29 6875.64
-581.05 178.01 6883.44
-580.93 176.51 6882.73
-582.27 175.23 6890.54
-582.15 173.72 6889.84
-582.03 172.22 6889.13
-581.91 170.72 6888.43
-583.25 169.43 6896.25
-584.60 168.13 6904.10
-585.95 166.83 6911.96
-585.82 165.33 6911.25
-585.70 163.82 6910.54
-587.05 162.52 6918.42
-588.41 161.21 6926.31
-588.29 159.70 6925.60
-588.16 158.19 6924.88
-589.52 156.88 6932.79
-590.88 155.56 6940.72
-590.76 154.05 6940.01
-590.63 152.54 6939.29
-592.00 151.22 6947.23
-591.87 149.70 6946.51
-591.75 148.19 6945.80
-593.11 146.86 6953.75
-592.99 145.35 6953.03
-594.36 144.01 6961.01
-594.24 142.50 6960.29
-595.61 141.16 6968.28
-595.48 139.65 6967.56
-596.86 138.30 6975.56
-596.73 136.79 6974.84
-598.11 135.44 6982.87
-597.98 133.92 6982.14
-599.36 132.57 6990.18
-599.24 131.05 6989.45
-600.62 129.69 6997.51
-602.01 128.33 7005.59
-601.88 126.81 7004.86
-603.27 125.44 7012.95
-637.29 125.88 7211.31
-638.77 124.47 7219.89
-640.24 123.06 7228.49
-640.11 121.49 7227.71
-639.97 119.92 7226.93
-639.84 118.35 7226.16
-641.32 116.94 7234.77
-641.18 115.36 7233.99
-641.05 113.79 7233.21
-640.92 112.22 7232.43
-644.02 110.94 7250.49
-643.88 109.36 7249.71
-645.37 107.93 7258.38
-646.86 106.49 7267.07
-646.72 104.92 7266.29
-648.22 103.47 7275.00
-649.72 102.03 7283.73
-649.58 100.45 7282.94
-651.08 99.00 7291.69
-652.59 97.54 7300.46
-652.45 95.96 7299.66
-653.96 94.50 7308.45
-653.82 92.92 7307.66
-656.98 91.57 7326.10
-656.85 89.98 7325.30
-658.36 88.51 7334.15
-658.23 86.92 7333.35
-659.75 85.44 7342.22
-659.61 83.85 7341.42
-659.47 82.26 7340.62
-662.67 80.88 7359.22
-662.53 79.29 7358.42
-664.06 77.80 7367.35
-665.60 76.30 7376.30
-665.46 74.70 7375.49
-665.32 73.11 7374.68
-705.82 63.97 7610.81
-705.67 62.32 7609.95
-707.31 60.75 7619.50
-708.95 59.19 7629.08
-708.81 57.54 7628.21
-710.45 55.96 7637.81
-712.10 54.39 7647.43
-711.95 52.73 7646.56
-713.61 51.15 7656.21
-713.46 49.49 7655.34
-715.12 47.90 7665.01
-714.97 46.25 7664.13
-714.82 44.59 7663.26
-716.48 42.99 7672.95
-718.15 41.39 7682.66
-717.99 39.73 7681.78
-719.66 38.12 7691.51
-721.34 36.51 7701.27
-721.19 34.85 7700.39
-722.86 33.23 7710.17
-722.71 31.57 7709.29
-722.56 29.90 7708.40
-726.08 28.32 7728.92
-725.93 26.65 7728.03
-725.78 24.98 7727.14
-727.47 23.34 7736.99
-727.31 21.67 7736.10
-727.16 20.00 7735.21
-728.85 18.36 7745.08
-728.70 16.69 7744.19
-728.55 15.02 7743.30
-730.24 13.37 7753.19
-733.65 10.05 7773.05
-787.59 -34.86 8087.50
167.30 667.49 2529.28
167.12 667.22 2530.34
167.13 666.65 2530.24
167.15 666.08 2530.14
165.98 667.33 2536.97
165.41 667.67 2540.36
165.22 667.40 2541.42
165.24 666.83 2541.32
165.06 666.56 2542.39
165.07 665.98 2542.29
165.09 665.41 2542.20
165.11 664.84 2542.10
164.73 664.87 2544.33
164.74 664.30 2544.23
164.76 663.72 2544.14
164.38 663.76 2546.37
164.39 663.18 2546.27
164.21 662.91 2547.34
164.23 662.34 2547.25
163.64 662.67 2550.66
163.46 662.40 2551.73
163.08 662.43 2553.98
163.09 661.86 2553.88
162.91 661.59 2554.96
162.52 661.62 2557.21
162.14 661.65 2559.46
162.16 661.07 2559.37
162.17 660.50 2559.27
161.99 660.22 2560.35
161.80 659.95 2561.43
161.42 659.98 2563.70
161.43 659.40 2563.60
160.84 659.73 2567.05
160.45 659.76 2569.32
160.06 659.79 2571.60
159.67 659.82 2573.88
159.89 658.94 2572.59
159.71 658.66 2573.69
159.32 658.69 2575.97
158.93 658.72 2578.26
158.74 658.45 2579.36
158.55 658.17 2580.46
158.36 657.89 2581.55
158.18 657.62 2582.65
157.78 657.64 2584.95
156.21 659.43 2594.17
155.55 659.85 2598.04
155.36 659.57 2599.15
155.16 659.29 2600.27
154.97 659.02 2601.38
154.78 658.74 2602.50
154.38 658.77 2604.84
153.77 659.10 2608.40
152.95 659.75 2613.20
152.55 659.78 2615.56
152.15 659.81 2617.92
151.96 659.53 2619.02
151.97 658.94 2618.95
151.99 658.35 2618.84
151.58 658.38 2621.21
151.39 658.10 2622.34
150.99 658.13 2624.72
151.00 657.54 2624.61
151.02 656.95 2624.51
151.25 656.05 2623.17
150.84 656.07 2625.54
150.01 656.72 2630.41
149.82 656.44 2631.55
149.41 656.47 2633.94
149.21 656.18 2635.08
149.02 655.90 2636.23
149.04 655.31 2636.13
148.63 655.33 2638.52
148.64 654.74 2638.42
148.45 654.45 2639.57
148.25 654.17 2640.72
147.62 654.51 2644.38
147.64 653.91 2644.28
147.23 653.94 2646.69
147.03 653.65 2647.85
146.83 653.37 2649.00
146.64 653.08 2650.16
145.81 653.70 2655.01
145.16 654.06 2658.82
144.74 654.09 2661.26
144.10 654.43 2664.98
143.68 654.46 2667.43
143.70 653.85 2667.32
143.50 653.57 2668.50
143.08 653.59 2670.95
143.10 652.99 2670.85
142.68 653.02 2673.31
142.26 653.04 2675.78
141.62 653.38 2679.54
141.19 653.41 2682.01
141.21 652.80 2681.91
141.01 652.51 2683.09
140.14 653.17 2688.17
139.71 653.19 2690.67
139.73 652.59 2690.56
139.53 652.29 2691.75
138.88 652.63 2695.56
138.67 652.34 2696.76
138.47 652.05 2697.96
138.26 651.76 2699.16
137.83 651.78 2701.67
137.40 651.81 2704.19
137.19 651.52 2705.40
137.21 650.91 2705.29
137.01 650.61 2706.49
136.80 650.32 2707.70
136.59 650.03 2708.91
135.93 650.36 2712.77
135.73 650.07 2713.98
135.97 649.14 2712.55
135.76 648.85 2713.76
135.78 648.24 2713.65
135.58 647.94 2714.87
134.91 648.28 2718.74
134.71 647.98 2719.96
134.72 647.37 2719.85
134.06 647.71 2723.73
133.85 647.41 2724.96
133.18 647.75 2728.86
132.52 648.09 2732.77
132.30 647.79 2734.00
132.09 647.49 2735.23
132.11 646.87 2735.12
132.13 646.26 2735.01
131.92 645.96 2736.25
131.48 645.98 2738.83
131.27 645.68 2740.07
130.59 646.02 2744.01
129.69 646.67 2749.32
129.47 646.37 2750.57
129.26 646.07 2751.82
128.35 646.73 2757.16
128.13 646.43 2758.42
127.92 646.13 2759.67
127.70 645.83 2760.93
127.72 645.21 2760.82
127.74 644.59 2760.70
127.53 644.28 2761.96
127.08 644.30 2764.59
124.97 646.57 2776.90
124.28 646.91 2780.95
123.82 646.93 2783.62
122.89 647.60 2789.09
121.71 648.60 2795.98
121.49 648.29 2797.27
121.99 647.01 2794.34
122.25 646.06 2792.82
121.79 646.08 2795.51
121.81 645.45 2795.40
120.85 646.14 2801.00
119.92 646.79 2806.45
120.18 645.83 2804.92
120.20 645.20 2804.80
119.50 645.54 2808.93
119.44 645.01 2809.26
118.95 645.07 2812.14
118.47 645.11 2814.95
117.81 645.37 2818.77
116.92 645.97 2824.03
116.69 645.66 2825.34
116.96 644.70 2823.79
116.73 644.39 2825.11
116.75 643.75 2824.99
116.53 643.44 2826.30
116.30 643.13 2827.62
116.08 642.82 2828.94
116.10 642.18 2828.82
115.87 641.87 2830.14
115.40 641.89 2832.91
115.42 641.25 2832.79
114.95 641.27 2835.56
114.22 641.61 2839.78
114.00 641.30 2841.11
113.77 640.98 2842.44
113.29 641.00 2845.23
112.57 641.34 2849.48
112.84 640.37 2847.90
112.61 640.06 2849.24
112.63 639.42 2849.12
112.70 638.71 2848.69
112.21 638.74 2851.58
112.24 638.09 2851.40
111.96 637.83 2853.02
111.98 637.19 2852.90
110.73 638.21 2860.23
108.24 640.83 2874.77
108.26 640.18 2874.65
108.29 639.54 2874.52
108.56 638.56 2872.92
108.58 637.91 2872.79
108.09 637.93 2875.64
107.61 637.94 2878.49
107.12 637.95 2881.35
106.63 637.96 2884.22
106.14 637.97 2887.09
105.39 638.32 2891.47
104.90 638.33 2894.35
104.66 638.01 2895.73
104.42 637.69 2897.12
103.67 638.03 2901.52
103.17 638.05 2904.43
102.94 637.73 2905.82
102.44 637.74 2908.73
102.20 637.42 2910.13
102.22 636.76 2910.00
101.98 636.44 2911.40
101.74 636.12 2912.80
101.50 635.79 2914.20
100.48 636.47 2920.19
100.24 636.15 2921.60
100.00 635.82 2923.01
99.50 635.82 2925.90
98.73 636.18 2930.45
98.75 635.52 2930.32
98.21 635.56 2933.45
98.53 634.53 2931.61
98.55 633.87 2931.48
98.04 633.88 2934.45
97.80 633.56 2935.87
97.56 633.23 2937.29
97.58 632.57 2937.16
96.80 632.91 2941.69
96.56 632.58 2943.12
96.31 632.27 2944.61
96.03 631.98 2946.22
96.05 631.31 2946.09
95.80 631.00 2947.58
95.54 630.68 2949.06
94.76 631.03 2953.68
94.54 630.66 2954.93
93.81 630.94 2959.24
90.93 633.88 2976.07
89.22 635.37 2986.05
88.42 635.72 2990.74
88.68 634.75 2989.21
88.76 634.01 2988.77
89.04 633.02 2987.12
89.31 632.03 2985.52
87.16 634.05 2998.13
87.18 633.38 2997.99
86.93 633.05 2999.48
86.67 632.71 3000.96
86.70 632.04 3000.83
86.44 631.70 3002.31
86.46 631.03 3002.18
86.21 630.69 3003.67
85.12 631.38 3010.03
84.87 631.04 3011.53
84.33 631.05 3014.66
83.80 631.05 3017.79
83.82 630.38 3017.66
83.84 629.70 3017.52
83.31 629.70 3020.66
83.33 629.02 3020.53
83.07 628.68 3022.03
82.81 628.34 3023.54
82.56 628.00 3025.05
82.58 627.32 3024.91
82.04 627.33 3028.07
81.50 627.33 3031.23
80.96 627.33 3034.40
80.98 626.65 3034.26
80.72 626.31 3035.78
81.03 625.28 3033.99
81.05 624.60 3033.85
81.07 623.92 3033.71
80.81 623.58 3035.23
80.27 623.57 3038.41
79.73 623.57 3041.60
79.75 622.89 3041.46
79.49 622.54 3042.98
79.51 621.86 3042.85
79.54 621.17 3042.71
79.28 620.83 3044.24
79.01 620.48 3045.77
78.75 620.14 3047.30
78.21 620.13 3050.50
77.94 619.79 3052.03
77.68 619.44 3053.57
77.42 619.09 3055.11
77.15 618.75 3056.65
77.18 618.06 3056.51
77.20 617.37 3056.37
76.65 617.36 3059.59
76.10 617.35 3062.82
75.55 617.35 3066.06
74.70 617.68 3071.00
75.01 616.65 3069.16
74.46 616.64 3072.41
74.48 615.95 3072.27
74.22 615.60 3073.83
74.24 614.90 3073.69
73.97 614.55 3075.25
72.15 616.02 3085.93
71.10 616.58 3092.06
70.24 616.91 3097.08
69.97 616.56 3098.66
69.70 616.20 3100.25
68.25 617.23 3108.77
67.68 617.22 3112.10
67.70 616.52 3111.96
67.13 616.51 3115.30
66.56 616.50 3118.65
66.28 616.14 3120.25
66.01 615.79 3121.86
65.01 616.26 3127.68
63.93 616.83 3134.01
62.02 618.35 3145.21
60.97 618.88 3151.33
61.10 618.05 3150.59
60.41 618.16 3154.61
60.43 617.45 3154.46
60.46 616.74 3154.32
59.87 616.73 3157.75
59.28 616.72 3161.19
58.08 617.42 3168.24
58.10 616.70 3168.09
57.82 616.34 3169.75
57.85 615.63 3169.60
57.56 615.27 3171.26
57.90 614.21 3169.30
57.61 613.84 3170.96
57.33 613.48 3172.62
57.36 612.77 3172.47
57.07 612.40 3174.13
56.79 612.04 3175.79
56.19 612.02 3179.27
56.53 610.96 3177.30
56.56 610.25 3177.15
56.27 609.88 3178.82
55.99 609.52 3180.48
55.70 609.15 3182.15
55.10 609.13 3185.65
54.51 609.11 3189.15
54.22 608.75 3190.82
52.99 609.43 3198.01
53.02 608.71 3197.86
52.73 608.34 3199.54
52.44 607.97 3201.23
52.15 607.60 3202.92
51.86 607.23 3204.62
51.57 606.86 3206.31
51.28 606.49 3208.01
50.99 606.12 3209.70
50.70 605.75 3211.40
50.73 605.02 3211.25
50.44 604.65 3212.95
50.15 604.28 3214.65
50.17 603.56 3214.50
49.24 603.88 3219.93
49.27 603.16 3219.77
48.66 603.13 3223.35
48.37 602.76 3225.06
48.07 602.38 3226.78
47.78 602.01 3228.50
47.49 601.63 3230.22
47.19 601.26 3231.94
46.90 600.88 3233.66
46.92 600.15 3233.50
46.63 599.78 3235.23
46.01 599.75 3238.84
45.72 599.37 3240.57
45.42 598.99 3242.30
44.80 598.96 3245.93
44.18 598.93 3249.56
43.56 598.90 3253.21
42.93 598.87 3256.86
42.31 598.84 3260.52
41.68 598.81 3264.19
40.72 599.13 3269.78
40.42 598.75 3271.55
39.79 598.72 3275.24
39.82 597.98 3275.08
39.18 597.95 3278.78
38.88 597.57 3280.55
38.91 596.83 3280.39
38.94 596.09 3280.23
38.63 595.71 3282.01
37.67 596.03 3287.67
37.03 595.99 3291.40
36.72 595.60 3293.18
36.75 594.87 3293.02
36.11 594.83 3296.76
34.80 595.50 3304.43
34.49 595.11 3306.23
33.85 595.08 3310.01
33.87 594.34 3309.84
33.90 593.59 3309.68
33.93 592.85 3309.52
33.28 592.81 3313.30
33.31 592.07 3313.13
33.00 591.68 3314.94
32.69 591.29 3316.76
32.04 591.25 3320.55
32.07 590.50 3320.39
31.76 590.11 3322.21
31.45 589.71 3324.03
31.14 589.32 3325.85
30.49 589.28 3329.66
30.51 588.53 3329.50
30.20 588.14 3331.33
29.89 587.74 3333.16
29.23 587.70 3336.99
29.26 586.95 3336.83
28.61 586.90 3340.67
28.29 586.51 3342.51
28.32 585.76 3342.34
28.00 585.36 3344.18
28.03 584.61 3344.02
27.72 584.21 3345.86
27.40 583.81 3347.71
27.43 583.06 3347.54
27.11 582.66 3349.39
27.14 581.91 3349.22
26.83 581.51 3351.07
26.51 581.11 3352.93
26.19 580.70 3354.78
25.88 580.30 3356.64
25.56 579.90 3358.50
25.24 579.50 3360.36
24.92 579.09 3362.22
24.60 578.69 3364.08
24.63 577.93 3363.92
23.96 577.88 3367.82
23.99 577.12 3367.65
24.02 576.37 3367.48
23.70 575.96 3369.35
23.38 575.56 3371.23
23.41 574.80 3371.06
23.09 574.39 3372.93
22.42 574.33 3376.86
22.10 573.92 3378.74
19.59 575.68 3393.40
17.88 576.65 3403.43
17.46 576.33 3405.87
17.01 576.04 3408.49
16.12 576.18 3413.73
15.00 576.55 3420.29
10.50 580.24 3446.60
10.16 579.83 3448.56
9.83 579.41 3450.52
9.13 579.36 3454.63
9.16 578.59 3454.45
8.82 578.17 3456.42
8.12 578.11 3460.54
8.15 577.34 3460.36
7.44 577.28 3464.49
7.47 576.50 3464.31
7.13 576.08 3466.29
6.79 575.67 3468.27
6.45 575.25 3470.26
6.11 574.83 3472.25
5.77 574.41 3474.23
5.06 574.35 3478.40
4.72 573.93 3480.39
4.75 573.15 3480.21
4.41 572.72 3482.21
4.44 571.94 3482.03
3.73 571.88 3486.21
3.76 571.10 3486.03
3.42 570.67 3488.04
3.45 569.89 3487.86
2.73 569.82 3492.05
2.76 569.04 3491.87
2.42 568.62 3493.88
2.07 568.19 3495.90
2.10 567.41 3495.71
1.38 567.34 3499.93
1.41 566.55 3499.75
0.69 566.48 3503.97
0.72 565.70 3503.79
0.38 565.27 3505.82
0.03 564.84 3507.84
-0.32 564.41 3509.87
-0.66 563.98 3511.91
-1.01 563.55 3513.94
-1.36 563.12 3515.98
-1.71 562.68 3518.02
-2.06 562.25 3520.06
-2.03 561.46 3519.87
-2.38 561.03 3521.92
-2.73 560.60 3523.96
-2.69 559.81 3523.78
-3.43 559.73 3528.06
-3.39 558.94 3527.88
-3.75 558.50 3529.93
-4.10 558.06 3531.98
-4.07 557.27 3531.80
-4.42 556.84 3533.86
-4.77 556.40 3535.92
-5.12 555.96 3537.98
-5.09 555.17 3537.79
-5.44 554.73 3539.86
-5.80 554.29 3541.92
-5.76 553.50 3541.74
-6.50 553.41 3546.06
-6.47 552.62 3545.88
-7.21 552.53 3550.22
-7.57 552.08 3552.29
-7.92 551.64 3554.38
-8.28 551.20 3556.46
-12.95 554.65 3583.76
-14.89 555.64 3595.15
-15.95 555.82 3601.35
-17.35 556.31 3609.53
-21.21 559.00 3632.11
-21.99 558.92 3636.67
-21.96 558.10 3636.47
-22.74 558.02 3641.03
-23.11 557.57 3643.22
-23.48 557.12 3645.41
-23.45 556.30 3645.21
-23.83 555.85 3647.40
-24.20 555.40 3649.60
-24.58 554.94 3651.79
-24.95 554.49 3653.99
-25.33 554.04 3656.19
-25.71 553.58 3658.40
-25.67 552.76 3658.20
-26.05 552.31 3660.41
-26.43 551.85 3662.62
-26.39 551.03 3662.42
-26.77 550.57 3664.63
-27.15 550.12 3666.85
-27.53 549.66 3669.06
-27.91 549.20 3671.28
-27.87 548.38 3671.08
-28.25 547.92 3673.31
-28.63 547.46 3675.53
-28.60 546.63 3675.33
-28.56 545.81 3675.13
-29.36 545.71 3679.79
-29.33 544.89 3679.59
-29.29 544.07 3679.39
-30.09 543.96 3684.06
-30.06 543.14 3683.85
-30.44 542.67 3686.09
-30.82 542.21 3688.33
-30.79 541.38 3688.13
-31.17 540.92 3690.38
-31.14 540.09 3690.17
-31.94 539.98 3694.87
-31.90 539.16 3694.67
-31.87 538.33 3694.46
-32.67 538.22 3699.17
-32.64 537.39 3698.97
-33.03 536.92 3701.23
-32.99 536.09 3701.02
-33.38 535.62 3703.28
-33.76 535.15 3705.54
-33.73 534.32 3705.34
-34.12 533.85 3707.60
-34.08 533.02 3707.40
-34.05 532.19 3707.20
-34.86 532.07 3711.94
-34.82 531.24 3711.73
-34.79 530.41 3711.53
-35.17 529.94 3713.80
-35.56 529.46 3716.07
-35.53 528.63 3715.87
-35.92 528.15 3718.15
-36.31 527.68 3720.43
-36.27 526.84 3720.22
-37.09 526.72 3725.00
-37.05 525.89 3724.79
-37.87 525.76 3729.58
-37.84 524.92 3729.37
-38.23 524.44 3731.66
-38.62 523.96 3733.96
-39.01 523.48 3736.26
-39.84 523.35 3741.08
-40.23 522.86 3743.38
-40.63 522.38 3745.69
-41.02 521.89 3748.01
-41.42 521.41 3750.33
-41.82 520.92 3752.65
-47.01 524.32 3783.05
-50.22 526.10 3801.79
-57.21 530.93 3842.71
-57.63 530.44 3845.15
-58.04 529.94 3847.58
-58.46 529.45 3850.03
-58.88 528.96 3852.47
-59.30 528.46 3854.92
-59.72 527.96 3857.37
-59.68 527.10 3857.15
-60.56 526.97 3862.28
-60.52 526.11 3862.06
-60.48 525.25 3861.84
-61.36 525.11 3866.98
-61.32 524.25 3866.76
-61.28 523.39 3866.54
-61.70 522.88 3869.00
-62.13 522.38 3871.47
-62.09 521.52 3871.25
-62.97 521.38 3876.42
-62.93 520.51 3876.20
-63.36 520.01 3878.67
-63.78 519.51 3881.16
-63.74 518.64 3880.93
-64.63 518.50 3886.13
-64.59 517.63 3885.90
-65.02 517.12 3888.39
-65.45 516.62 3890.89
-65.41 515.75 3890.66
-66.30 515.60 3895.89
-66.26 514.73 3895.66
-66.22 513.86 3895.43
-67.12 513.71 3900.67
-67.08 512.84 3900.44
-67.51 512.33 3902.95
-67.94 511.82 3905.46
-68.37 511.30 3907.98
-68.80 510.79 3910.50
-69.23 510.27 3913.02
-69.66 509.76 3915.55
-70.56 509.60 3920.84
-70.53 508.73 3920.61
-70.49 507.85 3920.38
-71.39 507.69 3925.68
-71.35 506.82 3925.45
-72.26 506.66 3930.77
-77.58 509.81 3961.88
-79.23 510.20 3971.52
-80.91 510.60 3981.34
-82.59 511.00 3991.21
-84.29 511.41 4001.13
-87.16 512.69 4017.91
-91.51 515.06 4043.36
-91.47 514.16 4043.12
-92.43 514.00 4048.76
-92.89 513.47 4051.46
-93.36 512.94 4054.17
-93.31 512.04 4053.93
-94.28 511.88 4059.60
-94.24 510.97 4059.35
-94.71 510.44 4062.07
-95.17 509.90 4064.79
-95.13 509.00 4064.54
-96.10 508.83 4070.24
-96.06 507.93 4070.00
-96.02 507.02 4069.75
-97.00 506.85 4075.47
-96.95 505.94 4075.22
-97.42 505.40 4077.96
-97.89 504.86 4080.70
-97.85 503.95 4080.45
-98.32 503.41 4083.20
-98.79 502.87 4085.95
-98.75 501.96 4085.70
-99.22 501.42 4088.45
-99.69 500.87 4091.21
-99.64 499.96 4090.96
-100.63 499.78 4096.74
-100.59 498.87 4096.49
-101.06 498.32 4099.25
-101.54 497.77 4102.03
-101.49 496.86 4101.77
-101.97 496.31 4104.55
-102.44 495.76 4107.33
-102.92 495.21 4110.11
-103.39 494.66 4112.90
-103.35 493.74 4112.65
-103.31 492.83 4112.39
-104.31 492.64 4118.23
-104.26 491.72 4117.98
-104.74 491.17 4120.77
-105.22 490.61 4123.57
-105.18 489.69 4123.32
-106.18 489.50 4129.19
-106.14 488.58 4128.93
-106.62 488.02 4131.75
-107.10 487.46 4134.56
-107.05 486.54 4134.31
-107.54 485.98 4137.13
-108.02 485.42 4139.95
-107.97 484.50 4139.69
-108.99 484.30 4145.61
-108.94 483.37 4145.35
-108.90 482.45 4145.09
-109.91 482.24 4151.02
-109.87 481.32 4150.77
-110.35 480.75 4153.61
-110.84 480.19 4156.45
-110.80 479.26 4156.20
-111.81 479.05 4162.16
-111.77 478.13 4161.90
-112.79 477.91 4167.87
-112.75 476.98 4167.62
-113.24 476.41 4170.48
-113.73 475.84 4173.35
-113.68 474.91 4173.09
-114.71 474.70 4179.10
-114.67 473.77 4178.84
-115.16 473.19 4181.72
-115.65 472.61 4184.60
-124.78 477.73 4237.99
-127.04 478.30 4251.21
-130.23 479.48 4269.92
-138.22 483.80 4316.61
-138.74 483.21 4319.69
-139.27 482.62 4322.76
-139.79 482.03 4325.85
-140.90 481.82 4332.30
-140.85 480.85 4332.02
-141.96 480.64 4338.50
-141.91 479.67 4338.22
-141.86 478.70 4337.94
-142.39 478.11 4341.04
-142.92 477.52 4344.15
-142.87 476.55 4343.87
-143.41 475.95 4346.98
-143.94 475.36 4350.10
-143.89 474.39 4349.82
-143.84 473.42 4349.54
-144.38 472.82 4352.66
-144.91 472.22 4355.78
-144.86 471.25 4355.50
-145.40 470.65 4358.63
-145.35 469.68 4358.34
-145.88 469.08 4361.48
-146.42 468.48 4364.61
-146.37 467.51 4364.33
-146.32 466.53 4364.05
-146.86 465.93 4367.19
-146.81 464.96 4366.90
-147.35 464.35 4370.05
-147.89 463.74 4373.20
-147.84 462.77 4372.92
-148.38 462.16 4376.07
-148.92 461.55 4379.23
-148.87 460.58 4378.94
-148.82 459.60 4378.66
-149.95 459.35 4385.27
-149.90 458.38 4384.99
-150.44 457.76 4388.16
-150.99 457.15 4391.33
-150.94 456.17 4391.05
-151.48 455.55 4394.23
-152.03 454.93 4397.41
-152.57 454.32 4400.60
-153.12 453.70 4403.79
-153.07 452.72 4403.51
-153.62 452.10 4406.70
-154.16 451.47 4409.91
-154.11 450.49 4409.62
-154.66 449.87 4412.82
-154.61 448.89 4412.53
-155.16 448.27 4415.75
-155.71 447.64 4418.96
-156.26 447.01 4422.18
-156.81 446.38 4425.41
-156.76 445.40 4425.12
-157.31 444.77 4428.35
-157.87 444.14 4431.58
-158.42 443.51 4434.82
-158.98 442.88 4438.06
-159.53 442.24 4441.31
-165.79 444.93 4477.94
-169.25 445.96 4498.15
-179.27 450.79 4556.78
-179.85 450.15 4560.20
-179.80 449.13 4559.89
-181.03 448.85 4567.07
-180.97 447.84 4566.76
-181.56 447.19 4570.20
-181.51 446.18 4569.89
-182.74 445.89 4577.09
-182.69 444.88 4576.78
-183.28 444.23 4580.24
-184.52 443.94 4587.47
-185.11 443.28 4590.95
-185.70 442.63 4594.42
-186.30 441.97 4597.90
-186.89 441.32 4601.39
-187.49 440.66 4604.88
-188.09 440.00 4608.38
-188.69 439.34 4611.88
-189.29 438.68 4615.39
-189.89 438.02 4618.90
-190.49 437.36 4622.42
-191.75 437.06 4629.79
-192.35 436.39 4633.33
-192.96 435.72 4636.87
-194.23 435.42 4644.29
-199.02 437.04 4672.32
-201.04 437.14 4684.15
-203.44 437.44 4698.20
-212.30 441.23 4750.00
-212.24 440.18 4749.67
-212.87 439.50 4753.39
-212.82 438.44 4753.05
-214.15 438.13 4760.85
-214.09 437.08 4760.51
-214.03 436.02 4760.17
-215.37 435.71 4767.99
-215.31 434.65 4767.65
-215.26 433.59 4767.31
-216.60 433.28 4775.16
-216.54 432.22 4774.82
-216.48 431.16 4774.48
-217.82 430.84 4782.34
-217.77 429.77 4782.00
-217.71 428.71 4781.66
-219.06 428.39 4789.55
-219.00 427.33 4789.21
-218.94 426.26 4788.87
-220.29 425.93 4796.78
-220.23 424.87 4796.44
-220.88 424.17 4800.23
-221.53 423.47 4804.03
-221.47 422.40 4803.69
-222.83 422.07 4811.65
-222.78 421.00 4811.31
-222.72 419.93 4810.96
-224.08 419.59 4818.95
-224.02 418.52 4818.60
-225.39 418.18 4826.62
-225.33 417.11 4826.27
-225.99 416.40 4830.11
-226.65 415.69 4833.96
-227.31 414.98 4837.81
-228.69 414.63 4845.89
-234.68 416.57 4880.95
-238.05 417.20 4900.65
-240.20 417.21 4913.27
-247.62 419.83 4956.67
-247.56 418.73 4956.30
-247.50 417.63 4955.94
-248.19 416.90 4959.99
-248.88 416.17 4964.05
-248.82 415.07 4963.68
-248.76 413.97 4963.31
-249.45 413.24 4967.38
-250.15 412.51 4971.45
-250.09 411.40 4971.08
-250.78 410.67 4975.15
-250.72 409.57 4974.78
-251.42 408.83 4978.87
-251.35 407.73 4978.50
-252.05 406.99 4982.59
-251.99 405.88 4982.22
-252.69 405.14 4986.31
-252.63 404.04 4985.94
-253.33 403.29 4990.04
-254.03 402.55 4994.15
-253.97 401.44 4993.78
-253.90 400.34 4993.41
-253.84 399.23 4993.03
-254.54 398.48 4997.15
-255.25 397.73 5001.26
-255.18 396.63 5000.89
-255.89 395.87 5005.02
-256.59 395.12 5009.15
-256.53 394.01 5008.78
-257.24 393.26 5012.91
-257.17 392.15 5012.54
-257.88 391.39 5016.68
-257.82 390.28 5016.31
-258.53 389.52 5020.46
-259.24 388.76 5024.62
-259.95 388.00 5028.78
-259.88 386.89 5028.40
-260.60 386.12 5032.57
-260.53 385.01 5032.20
-261.25 384.24 5036.37
-261.96 383.48 5040.56
-261.90 382.36 5040.18
-262.61 381.59 5044.37
-263.33 380.82 5048.57
-263.27 379.70 5048.19
-264.77 379.28 5056.98
-265.49 378.50 5061.20
-267.00 378.07 5070.04
-267.73 377.29 5074.28
-270.04 377.20 5087.81
-271.57 376.76 5096.74
-272.30 375.98 5101.02
-274.64 375.89 5114.70
-275.37 375.10 5119.01
-276.11 374.31 5123.34
-276.85 373.52 5127.66
-277.59 372.73 5132.00
-278.34 371.94 5136.35
-278.27 370.81 5135.95
-279.01 370.01 5140.30
-279.76 369.22 5144.66
-279.69 368.08 5144.27
-280.44 367.28 5148.63
-281.18 366.48 5153.00
-281.12 365.35 5152.61
-281.86 364.54 5156.99
-282.61 363.74 5161.37
-282.55 362.60 5160.98
-284.12 362.13 5170.17
-284.05 360.99 5169.77
-284.80 360.18 5174.18
-285.56 359.37 5178.59
-285.49 358.23 5178.20
-286.24 357.42 5182.62
-287.00 356.61 5187.05
-287.76 355.79 5191.49
-288.52 354.98 5195.93
-298.23 357.73 5252.73
-302.32 358.22 5276.67
-307.14 358.99 5304.89
-320.00 362.92 5380.10
-319.93 361.73 5379.67
-320.74 360.89 5384.44
-321.56 360.05 5389.22
-322.38 359.21 5394.01
-322.31 358.01 5393.58
-324.02 357.52 5403.62
-323.95 356.32 5403.19
-324.77 355.47 5408.00
-325.59 354.63 5412.82
-325.52 353.43 5412.39
-327.25 352.92 5422.50
-327.17 351.72 5422.06
-328.00 350.87 5426.91
-328.83 350.01 5431.77
-329.66 349.15 5436.63
-330.50 348.29 5441.51
-330.42 347.09 5441.07
-331.26 346.23 5445.95
-331.18 345.03 5445.51
-338.76 346.65 5489.82
-351.50 350.16 5564.37
-352.37 349.28 5569.48
-351.34 347.70 5563.45
-352.21 346.82 5568.55
-352.14 345.59 5568.09
-353.01 344.71 5573.21
-353.89 343.83 5578.33
-353.81 342.59 5577.87
-353.73 341.36 5577.40
-353.65 340.13 5576.94
-354.52 339.24 5582.07
-355.40 338.35 5587.21
-355.32 337.12 5586.75
-355.24 335.89 5586.28
-356.12 334.99 5591.43
-357.01 334.09 5596.58
-356.93 332.86 5596.12
-356.85 331.63 5595.65
-356.77 330.39 5595.19
-357.65 329.49 5600.35
-357.57 328.26 5599.88
-358.45 327.35 5605.06
-358.37 326.12 5604.59
-358.29 324.88 5604.12
-358.21 323.65 5603.65
-360.07 323.06 5614.49
-359.99 321.83 5614.02
-359.91 320.59 5613.55
-359.83 319.35 5613.08
-359.75 318.12 5612.61
-360.63 317.20 5617.81
-360.55 315.96 5617.34
-360.47 314.73 5616.87
-361.36 313.81 5622.07
-361.28 312.57 5621.60
-362.17 311.65 5626.82
-363.07 310.72 5632.04
-362.98 309.48 5631.57
-362.90 308.24 5631.09
-362.82 307.00 5630.62
-362.74 305.76 5630.15
-363.64 304.83 5635.38
-364.53 303.90 5640.62
-364.45 302.66 5640.14
-364.37 301.42 5639.67
-365.27 300.48 5644.92
-366.17 299.54 5650.17
-367.07 298.61 5655.44
-366.98 297.36 5654.96
-366.90 296.12 5654.49
-367.80 295.17 5659.76
-368.71 294.23 5665.04
-368.63 292.98 5664.56
-369.53 292.03 5669.86
-401.04 300.27 5854.22
-400.96 298.98 5853.71
-402.98 298.32 5865.54
-402.89 297.03 5865.03
-402.80 295.74 5864.52
-403.77 294.76 5870.19
-404.74 293.78 5875.87
-405.72 292.80 5881.57
-406.69 291.81 5887.27
-407.67 290.82 5892.99
-407.58 289.53 5892.47
-409.63 288.84 5904.45
-409.54 287.55 5903.94
-411.60 286.86 5915.97
-411.51 285.56 5915.44
-413.57 284.86 5927.52
-414.56 283.86 5933.32
-415.56 282.86 5939.12
-416.55 281.86 5944.94
-418.64 281.15 5957.14
-419.64 280.14 5962.99
-420.64 279.13 5968.86
-421.64 278.12 5974.73
-421.55 276.81 5974.20
-446.15 282.15 6118.12
-447.21 281.12 6124.29
-448.27 280.08 6130.48
-449.32 279.04 6136.67
-449.23 277.69 6136.11
-449.13 276.35 6135.55
-449.04 275.00 6134.99
-448.94 273.65 6134.43
-450.00 272.60 6140.64
-451.07 271.56 6146.86
-450.97 270.21 6146.30
-450.87 268.86 6145.74
-450.78 267.51 6145.17
-451.84 266.45 6151.40
-451.75 265.10 6150.84
-452.81 264.05 6157.08
-452.72 262.70 6156.52
-452.62 261.34 6155.95
-453.69 260.28 6162.20
-453.59 258.93 6161.64
-454.66 257.86 6167.90
-454.57 256.51 6167.33
-454.47 255.16 6166.77
-454.37 253.81 6166.20
-455.44 252.73 6172.47
-455.35 251.38 6171.91
-456.42 250.31 6178.19
-456.32 248.95 6177.62
-456.23 247.60 6177.05
-456.13 246.24 6176.49
-457.21 245.16 6182.78
-458.28 244.08 6189.08
-458.19 242.72 6188.51
-458.09 241.37 6187.94
-457.99 240.01 6187.37
-460.25 239.19 6200.59
-460.15 237.83 6200.01
-460.05 236.47 6199.44
-461.14 235.37 6205.78
-461.04 234.02 6205.21
-462.12 232.92 6211.56
-481.94 235.90 6327.48
-489.89 236.26 6373.97
-489.78 234.86 6373.36
-490.93 233.73 6380.06
-490.82 232.34 6379.46
-490.72 230.94 6378.85
-493.12 230.07 6392.90
-493.02 228.67 6392.29
-492.91 227.27 6391.68
-492.81 225.87 6391.07
-495.22 224.99 6405.17
-495.12 223.59 6404.56
-496.27 222.44 6411.33
-496.17 221.04 6410.72
-497.33 219.89 6417.50
-497.22 218.49 6416.88
-523.00 222.20 6567.67
-524.21 221.03 6574.79
-524.10 219.59 6574.14
-523.99 218.15 6573.50
-525.21 216.97 6580.63
-525.10 215.53 6579.98
-526.32 214.35 6587.12
-527.54 213.16 6594.28
-527.43 211.72 6593.63
-527.32 210.27 6592.99
-528.55 209.08 6600.16
-529.78 207.88 6607.34
-529.67 206.44 6606.69
-529.56 205.00 6606.04
-532.13 204.04 6621.11
-532.02 202.59 6620.45
-531.91 201.14 6619.80
-533.14 199.93 6627.03
-534.38 198.72 6634.27
-534.27 197.27 6633.62
-534.16 195.83 6632.96
-536.75 194.84 6648.15
-536.64 193.39 6647.49
-536.53 191.94 6646.84
-537.77 190.71 6654.12
-539.02 189.49 6661.43
-538.91 188.03 6660.77
-540.16 186.80 6668.08
-540.05 185.35 6667.42
-541.30 184.11 6674.76
-542.56 182.88 6682.10
-542.44 181.42 6681.44
-542.33 179.96 6680.78
-542.22 178.50 6680.11
-574.39 180.57 6868.31
-575.72 179.29 6876.09
-575.60 177.79 6875.39
-575.47 176.29 6874.68
-576.81 175.01 6882.48
-578.14 173.72 6890.29
-578.02 172.22 6889.59
-577.90 170.72 6888.88
-579.24 169.43 6896.71
-580.58 168.13 6904.55
-581.92 166.83 6912.42
-581.80 165.33 6911.71
-583.15 164.02 6919.58
-583.03 162.52 6918.87
-584.38 161.21 6926.77
-584.26 159.70 6926.05
-584.13 158.19 6925.34
-585.49 156.88 6933.25
-586.84 155.56 6941.18
-586.72 154.05 6940.46
-586.60 152.54 6939.75
-587.95 151.22 6947.69
-587.83 149.70 6946.97
-589.19 148.38 6954.93
-589.07 146.86 6954.21
-588.95 145.35 6953.49
-590.31 144.01 6961.47
-590.19 142.50 6960.75
-591.55 141.16 6968.74
-591.43 139.65 6968.02
-592.80 138.30 6976.03
-592.67 136.79 6975.30
-592.55 135.27 6974.58
-593.92 133.92 6982.60
-595.30 132.57 6990.65
-595.17 131.05 6989.92
-595.05 129.53 6989.19
-597.93 128.33 7006.05
-597.81 126.81 7005.32
-599.19 125.44 7013.42
-599.06 123.92 7012.69
-635.90 121.49 7228.20
-635.77 119.92 7227.42
-635.64 118.35 7226.64
-635.50 116.78 7225.87
-636.98 115.36 7234.48
-638.45 113.94 7243.11
-638.32 112.37 7242.33
-639.80 110.94 7250.98
-639.66 109.36 7250.20
-641.15 107.93 7258.87
-642.63 106.49 7267.56
-642.50 104.92 7266.78
-643.99 103.47 7275.49
-645.48 102.03 7284.22
-645.34 100.45 7283.43
-646.84 99.00 7292.18
-648.34 97.54 7300.95
-648.20 95.96 7300.16
-649.71 94.50 7308.95
-649.57 92.92 7308.15
-651.08 91.45 7316.96
-652.58 89.98 7325.80
-654.10 88.51 7334.65
-653.96 86.92 7333.85
-655.48 85.44 7342.72
-655.34 83.85 7341.92
-656.86 82.37 7350.81
-658.38 80.88 7359.72
-658.25 79.29 7358.92
-659.77 77.80 7367.85
-661.30 76.30 7376.80
-661.17 74.70 7375.99
-661.03 73.11 7375.18
-660.89 71.51 7374.37
-699.76 65.52 7601.80
-699.62 63.88 7600.94
-701.25 62.32 7610.47
-702.88 60.75 7620.03
-704.52 59.19 7629.61
-704.37 57.54 7628.74
-706.01 55.96 7638.34
-707.65 54.39 7647.96
-709.30 52.80 7657.61
-709.15 51.15 7656.74
-709.01 49.49 7655.87
-710.66 47.90 7665.54
-710.51 46.25 7664.66
-710.36 44.59 7663.79
-712.02 42.99 7673.48
-713.68 41.39 7683.19
-713.53 39.73 7682.31
-717.01 38.18 7702.69
-716.86 36.51 7701.81
-716.71 34.85 7700.92
-716.56 33.19 7700.04
-720.06 31.61 7720.51
-719.90 29.94 7719.63
-719.75 28.28 7718.74
-721.43 26.65 7728.57
-723.12 25.01 7738.42
-722.96 23.34 7737.53
-722.81 21.67 7736.64
-722.66 20.00 7735.75
-724.35 18.36 7745.62
-724.19 16.69 7744.73
-725.89 15.04 7754.62
-729.44 13.40 7775.39
-729.28 11.73 7774.49
-783.05 -33.12 8089.04
-782.88 -34.86 8088.07
168.77 667.49 2529.30
168.59 667.22 2530.35
168.61 666.65 2530.26
168.62 666.08 2530.16
167.66 667.02 2535.84
167.28 667.06 2538.06
166.90 667.09 2540.28
166.72 666.83 2541.34
166.73 666.25 2541.25
166.55 665.98 2542.31
166.57 665.41 2542.22
166.59 664.84 2542.12
166.21 664.87 2544.35
166.22 664.30 2544.25
166.24 663.72 2544.16
165.86 663.76 2546.39
165.88 663.18 2546.30
165.69 662.91 2547.37
165.71 662.34 2547.27
165.13 662.67 2550.68
164.95 662.40 2551.75
164.56 662.43 2554.00
164.58 661.86 2553.90
164.40 661.59 2554.98
164.21 661.31 2556.05
164.03 661.04 2557.13
164.05 660.46 2557.03
163.86 660.19 2558.11
162.86 661.15 2563.97
162.69 660.86 2565.00
162.50 660.59 2566.08
162.52 660.01 2565.99
162.13 660.04 2568.26
161.75 660.07 2570.53
161.36 660.10 2572.81
161.17 659.82 2573.91
161.19 659.24 2573.81
161.00 658.97 2574.90
160.82 658.69 2575.99
160.43 658.72 2578.28
160.24 658.45 2579.38
160.05 658.17 2580.48
159.87 657.89 2581.58
159.68 657.62 2582.68
159.29 657.64 2584.98
157.72 659.43 2594.20
157.06 659.85 2598.06
156.87 659.57 2599.18
156.68 659.29 2600.29
156.49 659.02 2601.41
156.30 658.74 2602.52
155.90 658.77 2604.86
155.29 659.10 2608.43
154.47 659.75 2613.23
154.07 659.78 2615.58
153.67 659.81 2617.94
153.48 659.53 2619.05
153.50 658.94 2618.97
153.51 658.35 2618.87
153.11 658.38 2621.24
152.92 658.10 2622.37
152.51 658.13 2624.74
152.53 657.54 2624.64
152.76 656.64 2623.30
152.56 656.36 2624.44
152.37 656.07 2625.57
151.54 656.72 2630.44
151.14 656.75 2632.83
150.94 656.47 2633.97
150.75 656.18 2635.11
150.55 655.90 2636.26
150.57 655.31 2636.16
150.16 655.33 2638.55
150.18 654.74 2638.45
149.98 654.45 2639.60
149.79 654.17 2640.75
149.16 654.51 2644.41
148.97 654.22 2645.57
148.55 654.25 2647.98
148.36 653.96 2649.14
148.16 653.68 2650.30
147.96 653.39 2651.45
147.35 653.70 2655.04
146.49 654.38 2660.12
145.64 655.03 2665.12
145.22 655.06 2667.57
145.02 654.77 2668.74
144.82 654.48 2669.92
144.62 654.19 2671.09
144.42 653.91 2672.27
144.44 653.30 2672.16
144.02 653.33 2674.63
143.81 653.04 2675.81
142.95 653.69 2680.86
142.09 654.35 2685.93
141.44 654.69 2689.72
141.46 654.09 2689.62
141.26 653.80 2690.81
141.06 653.51 2692.00
141.30 652.59 2690.59
141.09 652.29 2691.79
140.44 652.63 2695.59
140.24 652.34 2696.79
140.04 652.05 2697.99
139.83 651.76 2699.19
139.40 651.78 2701.71
138.97 651.81 2704.23
138.77 651.52 2705.43
138.79 650.91 2705.32
138.58 650.61 2706.53
138.38 650.32 2707.74
138.17 650.03 2708.95
137.51 650.36 2712.80
137.31 650.07 2714.02
137.55 649.14 2712.59
137.34 648.85 2713.80
137.36 648.24 2713.69
137.16 647.94 2714.90
136.95 647.65 2716.12
136.51 647.67 2718.67
136.31 647.37 2719.89
135.87 647.39 2722.44
135.66 647.09 2723.66
135.24 647.10 2726.16
134.36 647.74 2731.34
133.67 648.11 2735.39
133.69 647.49 2735.27
133.48 647.19 2736.51
133.49 646.58 2736.40
133.28 646.28 2737.63
132.84 646.30 2740.22
132.86 645.68 2740.11
132.19 646.02 2744.05
131.29 646.67 2749.36
131.07 646.37 2750.61
130.86 646.07 2751.86
130.18 646.41 2755.84
129.74 646.43 2758.46
129.52 646.13 2759.71
129.54 645.51 2759.60
129.56 644.89 2759.49
129.35 644.59 2760.74
129.13 644.28 2762.00
128.92 643.98 2763.26
127.30 645.60 2772.79
126.84 645.62 2775.44
126.63 645.32 2776.71
125.70 645.98 2782.15
124.77 646.65 2787.62
123.60 647.64 2794.50
123.62 647.01 2794.39
123.88 646.06 2792.87
123.42 646.08 2795.56
123.44 645.45 2795.44
122.48 646.14 2801.05
121.31 647.12 2807.91
121.09 646.81 2809.21
120.63 646.83 2811.94
120.16 646.85 2814.66
119.94 646.54 2815.97
119.96 645.91 2815.85
119.74 645.60 2817.16
119.03 645.95 2821.33
118.80 645.64 2822.64
118.34 645.66 2825.39
118.36 645.02 2825.27
118.38 644.39 2825.15
118.40 643.75 2825.04
118.42 643.11 2824.92
118.44 642.48 2824.80
117.97 642.49 2827.55
117.99 641.86 2827.43
117.52 641.87 2830.19
117.05 641.89 2832.95
117.07 641.25 2832.84
116.60 641.27 2835.60
115.88 641.61 2839.83
115.65 641.30 2841.16
115.42 640.98 2842.49
115.20 640.67 2843.82
115.37 639.83 2842.80
115.56 638.97 2841.69
115.24 638.77 2843.56
114.68 638.89 2846.83
114.13 639.01 2850.08
113.62 639.06 2853.07
113.81 638.20 2851.97
112.94 638.72 2857.04
111.80 639.60 2863.74
110.86 640.21 2869.27
110.17 640.50 2873.34
110.19 639.85 2873.21
109.96 639.54 2874.58
110.23 638.56 2872.97
110.20 637.98 2873.12
109.45 638.35 2877.58
108.77 638.60 2881.53
108.29 638.61 2884.40
108.05 638.29 2885.77
107.56 638.31 2888.64
106.82 638.65 2893.02
106.32 638.66 2895.91
106.09 638.34 2897.30
105.59 638.35 2900.19
105.10 638.37 2903.09
104.60 638.38 2906.00
103.79 638.81 2910.80
103.79 638.17 2910.78
103.54 637.87 2912.27
102.99 637.95 2915.51
102.76 637.61 2916.83
102.61 637.18 2917.72
102.37 636.86 2919.14
102.01 636.68 2921.23
101.71 636.44 2923.01
101.28 636.36 2925.52
100.70 636.46 2928.90
100.10 636.60 2932.43
100.12 635.94 2932.31
99.76 635.77 2934.47
99.94 634.90 2933.38
100.25 633.87 2931.54
99.75 633.88 2934.51
99.51 633.56 2935.93
99.26 633.23 2937.35
99.29 632.57 2937.22
98.39 633.06 2942.48
98.00 632.93 2944.80
97.72 632.64 2946.41
97.74 631.98 2946.28
97.49 631.66 2947.77
97.51 631.00 2947.64
97.26 630.68 2949.12
96.47 631.03 2953.74
96.26 630.66 2954.99
94.92 631.70 2962.87
91.51 635.32 2982.89
90.14 636.39 2990.93
89.61 636.40 2994.02
90.42 634.75 2989.28
90.49 634.01 2988.84
90.48 633.38 2988.92
90.76 632.40 2987.31
88.63 634.40 2999.81
88.65 633.72 2999.68
88.40 633.39 3001.16
88.14 633.05 3002.65
88.17 632.38 3002.51
87.91 632.04 3004.00
87.94 631.37 3003.87
87.68 631.03 3005.35
87.15 631.04 3008.47
86.34 631.38 3013.22
85.81 631.39 3016.36
85.83 630.71 3016.22
85.85 630.03 3016.09
85.88 629.36 3015.95
85.62 629.02 3017.45
85.64 628.34 3017.32
85.11 628.34 3020.46
85.13 627.66 3020.32
84.32 628.00 3025.11
83.78 628.01 3028.27
83.52 627.67 3029.78
82.70 628.01 3034.61
82.72 627.33 3034.47
82.18 627.33 3037.65
81.92 626.99 3039.17
82.51 625.62 3035.71
82.53 624.94 3035.58
82.56 624.26 3035.44
82.30 623.92 3036.96
81.76 623.91 3040.14
81.50 623.57 3041.67
81.52 622.89 3041.53
81.26 622.54 3043.05
81.28 621.86 3042.92
81.31 621.17 3042.78
81.33 620.49 3042.64
81.07 620.15 3044.17
81.09 619.46 3044.03
80.55 619.45 3047.23
80.00 619.45 3050.43
79.17 619.78 3055.32
78.62 619.77 3058.54
78.65 619.09 3058.40
78.10 619.08 3061.63
77.83 618.73 3063.17
77.86 618.04 3063.03
77.59 617.69 3064.58
77.90 616.67 3062.76
77.64 616.32 3064.30
77.38 615.97 3065.85
77.11 615.62 3067.40
77.14 614.93 3067.26
76.58 614.92 3070.51
75.31 615.75 3078.01
74.31 616.26 3083.85
73.75 616.25 3087.13
72.90 616.58 3092.13
71.75 617.25 3098.88
71.78 616.56 3098.74
71.51 616.20 3100.32
70.05 617.23 3108.84
69.19 617.56 3113.92
68.92 617.21 3115.52
68.64 616.85 3117.12
67.77 617.19 3122.22
67.71 616.59 3122.61
66.99 616.75 3126.85
65.11 618.25 3137.85
63.90 618.97 3144.97
62.44 619.97 3153.53
61.28 620.64 3160.37
61.59 619.59 3158.52
60.72 619.92 3163.66
60.13 619.91 3167.12
59.85 619.55 3168.77
59.56 619.19 3170.43
59.28 618.83 3172.09
59.61 617.77 3170.13
59.33 617.41 3171.79
59.05 617.05 3173.45
59.08 616.33 3173.30
59.10 615.62 3173.15
59.13 614.91 3173.00
58.53 614.89 3176.47
57.32 615.59 3183.59
57.35 614.87 3183.44
57.99 613.45 3179.65
58.02 612.74 3179.50
58.04 612.02 3179.35
57.45 612.01 3182.84
57.48 611.29 3182.69
57.19 610.93 3184.36
57.22 610.21 3184.21
56.62 610.20 3187.71
56.02 610.18 3191.21
56.05 609.46 3191.06
55.45 609.44 3194.57
54.54 609.78 3199.93
54.56 609.06 3199.78
54.28 608.69 3201.47
53.67 608.67 3205.01
53.07 608.65 3208.55
53.10 607.93 3208.40
52.81 607.56 3210.10
52.83 606.84 3209.94
52.54 606.47 3211.64
52.57 605.75 3211.49
52.60 605.02 3211.34
52.31 604.65 3213.04
52.02 604.28 3214.74
51.41 604.26 3218.31
51.12 603.88 3220.01
50.83 603.51 3221.72
50.22 603.48 3225.31
49.92 603.11 3227.02
49.63 602.73 3228.74
49.66 602.01 3228.58
49.68 601.28 3228.43
49.71 600.56 3228.27
49.10 600.53 3231.87
48.80 600.15 3233.59
48.51 599.78 3235.32
47.57 600.10 3240.82
47.60 599.37 3240.66
47.31 598.99 3242.39
46.69 598.96 3246.02
46.07 598.93 3249.66
45.15 599.22 3255.02
44.18 599.57 3260.77
43.55 599.54 3264.44
43.25 599.16 3266.19
42.62 599.13 3269.88
42.00 599.10 3273.56
41.37 599.07 3277.26
41.06 598.69 3279.03
41.09 597.95 3278.87
41.12 597.21 3278.71
39.83 597.89 3286.30
39.52 597.50 3288.08
38.89 597.47 3291.81
38.58 597.08 3293.60
38.61 596.34 3293.44
38.31 595.96 3295.23
38.00 595.57 3297.02
37.03 595.89 3302.73
36.39 595.86 3306.49
36.08 595.47 3308.30
35.44 595.43 3312.07
35.80 594.34 3309.94
35.83 593.59 3309.78
35.52 593.20 3311.58
35.21 592.81 3313.39
35.24 592.07 3313.23
34.59 592.03 3317.02
34.29 591.64 3318.83
33.64 591.60 3322.63
33.67 590.85 3322.47
33.02 590.81 3326.28
33.05 590.07 3326.11
32.73 589.67 3327.94
32.42 589.28 3329.76
32.45 588.53 3329.60
32.14 588.14 3331.43
31.83 587.74 3333.26
31.18 587.70 3337.09
30.86 587.30 3338.93
30.55 586.90 3340.77
30.24 586.51 3342.61
30.26 585.76 3342.44
29.61 585.71 3346.30
29.64 584.96 3346.13
29.32 584.56 3347.98
29.35 583.81 3347.81
29.03 583.41 3349.66
29.06 582.66 3349.49
28.75 582.26 3351.34
28.43 581.86 3353.19
28.46 581.11 3353.03
28.14 580.70 3354.88
27.83 580.30 3356.74
27.51 579.90 3358.60
27.20 579.50 3360.46
26.53 579.44 3364.35
26.56 578.69 3364.19
26.59 577.93 3364.02
25.92 577.88 3367.92
25.95 577.12 3367.75
25.98 576.37 3367.58
25.66 575.96 3369.45
25.34 575.56 3371.33
25.02 575.15 3373.20
24.70 574.74 3375.08
22.58 576.13 3387.56
20.02 577.96 3402.61
19.36 577.88 3406.48
18.94 577.56 3408.94
18.04 577.72 3414.19
16.47 578.54 3423.40
12.44 581.79 3447.06
12.11 581.38 3449.02
11.78 580.96 3450.98
11.44 580.55 3452.95
11.11 580.13 3454.91
10.77 579.72 3456.88
10.07 579.66 3461.01
10.10 578.89 3460.83
9.76 578.47 3462.80
9.79 577.70 3462.63
9.46 577.28 3464.60
9.12 576.86 3466.58
8.78 576.44 3468.57
8.44 576.02 3470.55
8.10 575.61 3472.54
7.77 575.19 3474.53
7.43 574.77 3476.52
7.46 573.99 3476.34
7.12 573.57 3478.33
6.78 573.15 3480.33
6.44 572.72 3482.32
5.72 572.66 3486.51
5.76 571.88 3486.33
5.41 571.46 3488.33
5.07 571.03 3490.34
4.73 570.61 3492.35
4.76 569.82 3492.17
4.42 569.40 3494.18
4.45 568.62 3494.00
3.73 568.55 3498.21
3.39 568.12 3500.23
3.04 567.69 3502.25
2.70 567.27 3504.27
2.73 566.48 3504.09
2.01 566.41 3508.33
2.04 565.62 3508.14
2.07 564.84 3507.96
1.35 564.76 3512.21
1.38 563.98 3512.02
0.65 563.90 3516.28
0.31 563.47 3518.32
-0.04 563.04 3520.36
-0.01 562.25 3520.17
0.02 561.46 3519.99
-0.71 561.39 3524.26
-0.68 560.60 3524.08
-1.41 560.52 3528.36
-1.37 559.73 3528.18
-1.72 559.29 3530.23
-1.69 558.50 3530.05
-2.42 558.42 3534.35
-2.39 557.63 3534.16
-2.74 557.19 3536.22
-3.09 556.75 3538.28
-3.06 555.96 3538.10
-3.41 555.52 3540.16
-3.77 555.08 3542.23
-4.12 554.64 3544.30
-4.47 554.20 3546.37
-5.21 554.11 3550.71
-5.18 553.32 3550.52
-5.92 553.23 3554.87
-5.89 552.44 3554.68
-9.96 555.38 3578.59
-11.52 556.03 3587.77
-12.83 556.44 3595.46
-14.15 556.86 3603.19
-19.17 560.63 3632.64
-19.94 560.55 3637.19
-19.91 559.73 3636.99
-20.28 559.28 3639.17
-20.65 558.83 3641.36
-21.02 558.38 3643.54
-21.40 557.93 3645.73
-21.36 557.12 3645.54
-21.74 556.67 3647.73
-22.11 556.21 3649.92
-22.89 556.13 3654.52
-22.86 555.31 3654.32
-23.64 555.22 3658.93
-23.61 554.40 3658.73
-23.58 553.58 3658.53
-23.95 553.13 3660.74
-24.33 552.67 3662.95
-24.30 551.85 3662.75
-24.67 551.39 3664.96
-25.05 550.94 3667.18
-25.43 550.48 3669.40
-25.81 550.02 3671.62
-25.77 549.20 3671.42
-26.15 548.74 3673.64
-26.53 548.28 3675.87
-26.50 547.46 3675.66
-26.46 546.63 3675.46
-27.25 546.53 3680.12
-27.22 545.71 3679.92
-27.19 544.89 3679.72
-27.98 544.79 3684.39
-28.36 544.32 3686.63
-28.33 543.50 3686.43
-28.71 543.03 3688.67
-29.09 542.57 3690.92
-29.06 541.74 3690.71
-29.02 540.92 3690.51
-29.82 540.81 3695.21
-29.79 539.98 3695.01
-29.76 539.16 3694.80
-30.14 538.69 3697.05
-30.52 538.22 3699.31
-30.49 537.39 3699.10
-30.87 536.92 3701.36
-31.26 536.45 3703.62
-31.22 535.62 3703.42
-31.19 534.80 3703.21
-31.99 534.68 3707.94
-31.96 533.85 3707.74
-32.77 533.73 3712.48
-32.73 532.90 3712.28
-32.70 532.07 3712.07
-33.08 531.60 3714.35
-33.05 530.77 3714.14
-33.44 530.29 3716.42
-33.82 529.82 3718.69
-34.21 529.34 3720.98
-34.18 528.51 3720.77
-34.57 528.03 3723.05
-34.96 527.55 3725.34
-35.35 527.07 3727.63
-35.74 526.59 3729.92
-36.13 526.11 3732.21
-36.52 525.63 3734.51
-36.91 525.15 3736.81
-37.30 524.66 3739.12
-38.13 524.53 3743.94
-38.09 523.70 3743.73
-38.91 523.57 3748.57
-38.88 522.73 3748.36
-39.27 522.24 3750.68
-41.51 523.26 3763.79
-45.99 526.10 3790.11
-50.11 528.63 3814.32
-55.46 532.16 3845.73
-55.43 531.30 3845.51
-55.84 530.80 3847.95
-56.26 530.31 3850.40
-56.67 529.82 3852.84
-57.55 529.69 3857.96
-57.51 528.83 3857.74
-57.47 527.96 3857.52
-58.35 527.83 3862.65
-58.31 526.97 3862.43
-58.27 526.11 3862.21
-59.15 525.98 3867.36
-59.11 525.11 3867.13
-59.07 524.25 3866.91
-59.95 524.11 3872.07
-59.91 523.25 3871.85
-60.33 522.75 3874.32
-60.76 522.25 3876.80
-60.72 521.38 3876.57
-61.14 520.88 3879.05
-61.56 520.37 3881.53
-61.52 519.51 3881.31
-62.41 519.36 3886.51
-62.37 518.50 3886.28
-62.80 517.99 3888.77
-63.22 517.48 3891.27
-63.18 516.62 3891.04
-63.61 516.11 3893.54
-64.03 515.60 3896.04
-64.46 515.09 3898.54
-64.89 514.58 3901.05
-64.85 513.71 3900.82
-65.74 513.56 3906.07
-65.70 512.69 3905.85
-66.13 512.17 3908.36
-66.56 511.66 3910.88
-66.99 511.15 3913.40
-67.42 510.63 3915.93
-67.85 510.12 3918.46
-68.28 509.60 3920.99
-68.24 508.73 3920.76
-69.15 508.57 3926.07
-69.58 508.05 3928.61
-70.01 507.53 3931.16
-69.98 506.66 3930.93
-75.18 509.74 3961.48
-78.63 511.49 3981.74
-79.79 511.50 3988.53
-82.01 512.31 4001.61
-86.41 514.75 4027.43
-88.20 515.22 4037.91
-89.16 515.06 4043.53
-89.62 514.53 4046.23
-89.57 513.63 4045.99
-90.54 513.47 4051.63
-90.49 512.57 4051.39
-90.96 512.04 4054.10
-91.92 511.88 4059.77
-91.88 510.97 4059.52
-92.34 510.44 4062.24
-92.81 509.90 4064.96
-92.76 509.00 4064.72
-93.23 508.46 4067.44
-93.69 507.93 4070.17
-93.65 507.02 4069.92
-94.62 506.85 4075.64
-94.58 505.94 4075.39
-94.54 505.03 4075.14
-95.52 504.86 4080.87
-95.47 503.95 4080.63
-95.43 503.04 4080.38
-95.90 502.50 4083.12
-96.37 501.96 4085.87
-96.84 501.42 4088.63
-97.31 500.87 4091.38
-97.26 499.96 4091.14
-98.25 499.78 4096.91
-98.21 498.87 4096.66
-99.19 498.69 4102.45
-99.15 497.77 4102.20
-99.11 496.86 4101.95
-100.10 496.68 4107.76
-100.05 495.76 4107.50
-100.53 495.21 4110.29
-101.00 494.66 4113.07
-100.96 493.74 4112.82
-101.43 493.19 4115.61
-101.91 492.64 4118.41
-101.87 491.72 4118.15
-102.86 491.53 4124.00
-102.82 490.61 4123.75
-102.78 489.69 4123.50
-103.78 489.50 4129.36
-103.73 488.58 4129.11
-104.21 488.02 4131.92
-104.69 487.46 4134.74
-104.65 486.54 4134.48
-105.13 485.98 4137.30
-105.61 485.42 4140.13
-105.57 484.50 4139.87
-106.57 484.30 4145.79
-106.53 483.37 4145.53
-106.49 482.45 4145.27
-107.50 482.24 4151.20
-107.45 481.32 4150.95
-107.94 480.75 4153.79
-108.42 480.19 4156.63
-108.38 479.26 4156.38
-109.39 479.05 4162.34
-109.35 478.13 4162.08
-110.37 477.91 4168.06
-110.32 476.98 4167.80
-110.81 476.41 4170.66
-111.30 475.84 4173.53
-112.32 475.63 4179.54
-112.28 474.70 4179.28
-112.77 474.12 4182.16
-120.12 478.10 4225.30
-123.04 479.12 4242.46
-125.81 480.04 4258.72
-130.92 482.50 4288.75
-135.75 484.76 4317.09
-136.28 484.17 4320.16
-136.80 483.58 4323.24
-137.32 483.00 4326.32
-137.28 482.03 4326.04
-138.38 481.82 4332.50
-138.33 480.85 4332.22
-139.43 480.64 4338.70
-139.38 479.67 4338.42
-139.34 478.70 4338.14
-139.87 478.11 4341.24
-140.40 477.52 4344.35
-140.35 476.55 4344.07
-140.88 475.95 4347.18
-141.41 475.36 4350.30
-141.36 474.39 4350.02
-141.31 473.42 4349.73
-141.84 472.82 4352.86
-142.38 472.22 4355.98
-142.33 471.25 4355.70
-142.86 470.65 4358.83
-142.81 469.68 4358.54
-143.35 469.08 4361.68
-143.88 468.48 4364.82
-143.83 467.51 4364.53
-144.37 466.90 4367.67
-144.32 465.93 4367.39
-144.86 465.32 4370.54
-145.39 464.72 4373.69
-145.34 463.74 4373.40
-145.88 463.13 4376.56
-146.42 462.52 4379.72
-146.37 461.55 4379.43
-146.32 460.58 4379.14
-146.86 459.96 4382.31
-147.40 459.35 4385.47
-147.35 458.38 4385.19
-147.89 457.76 4388.36
-148.43 457.15 4391.54
-148.38 456.17 4391.25
-149.52 455.91 4397.90
-149.47 454.93 4397.61
-150.01 454.32 4400.80
-150.56 453.70 4404.00
-150.51 452.72 4403.71
-151.65 452.45 4410.40
-151.60 451.47 4410.11
-151.55 450.49 4409.82
-152.09 449.87 4413.03
-152.64 449.25 4416.24
-152.59 448.27 4415.95
-153.14 447.64 4419.17
-153.69 447.01 4422.39
-154.24 446.38 4425.61
-154.79 445.76 4428.84
-155.34 445.13 4432.08
-155.29 444.14 4431.79
-156.44 443.86 4438.56
-163.29 446.91 4478.75
-167.49 448.40 4503.42
-176.72 452.82 4557.62
-176.67 451.80 4557.31
-176.62 450.79 4557.00
-177.20 450.15 4560.42
-177.15 449.13 4560.12
-177.10 448.12 4559.81
-178.32 447.84 4566.98
-178.90 447.19 4570.42
-179.49 446.54 4573.86
-180.08 445.89 4577.32
-180.67 445.24 4580.77
-181.90 444.96 4588.01
-181.85 443.94 4587.70
-183.08 443.65 4594.96
-183.03 442.63 4594.65
-183.62 441.97 4598.13
-184.22 441.32 4601.61
-184.81 440.66 4605.11
-185.41 440.00 4608.60
-186.00 439.34 4612.11
-186.60 438.68 4615.62
-187.85 438.38 4622.97
-187.80 437.36 4622.65
-189.06 437.06 4630.02
-189.66 436.39 4633.56
-190.92 436.09 4640.97
-192.19 435.78 4648.40
-195.32 436.50 4666.78
-198.29 437.13 4684.27
-201.39 437.80 4702.41
-207.47 440.11 4738.11
-209.48 440.18 4749.90
-210.11 439.50 4753.63
-210.74 438.82 4757.35
-211.38 438.13 4761.09
-211.32 437.08 4760.75
-211.27 436.02 4760.41
-212.60 435.71 4768.23
-212.54 434.65 4767.89
-212.48 433.59 4767.55
-213.82 433.28 4775.40
-213.76 432.22 4775.06
-213.70 431.16 4774.72
-215.04 430.84 4782.58
-214.98 429.77 4782.24
-215.63 429.08 4786.02
-216.27 428.39 4789.79
-216.21 427.33 4789.45
-216.15 426.26 4789.11
-217.50 425.93 4797.03
-217.44 424.87 4796.68
-218.80 424.54 4804.62
-218.74 423.47 4804.28
-218.68 422.40 4803.93
-220.04 422.07 4811.90
-219.98 421.00 4811.55
-221.34 420.66 4819.54
-221.28 419.59 4819.20
-221.93 418.89 4823.03
-222.58 418.18 4826.86
-222.53 417.11 4826.52
-223.89 416.76 4834.55
-223.83 415.69 4834.21
-225.21 415.34 4842.27
-225.87 414.63 4846.14
-231.84 416.57 4881.20
-235.20 417.20 4900.91
-237.35 417.21 4913.53
-244.74 419.83 4956.93
-244.68 418.73 4956.56
-244.61 417.63 4956.20
-246.06 417.27 4964.67
-246.00 416.17 4964.31
-245.93 415.07 4963.94
-246.63 414.34 4968.00
-246.56 413.24 4967.64
-247.26 412.51 4971.71
-247.95 411.77 4975.78
-247.89 410.67 4975.41
-248.58 409.93 4979.50
-248.52 408.83 4979.13
-248.46 407.73 4978.76
-249.15 406.99 4982.85
-249.85 406.25 4986.94
-249.79 405.14 4986.57
-250.49 404.40 4990.67
-251.19 403.66 4994.78
-251.12 402.55 4994.41
-251.82 401.80 4998.52
-251.76 400.70 4998.15
-252.46 399.95 5002.27
-252.40 398.84 5001.90
-253.10 398.09 5006.03
-253.81 397.34 5010.16
-253.74 396.23 5009.79
-254.45 395.48 5013.93
-254.38 394.37 5013.55
-254.32 393.26 5013.18
-255.03 392.50 5017.32
-254.96 391.39 5016.95
-255.67 390.63 5021.10
-256.38 389.87 5025.26
-256.31 388.76 5024.88
-257.02 388.00 5029.05
-257.73 387.24 5033.22
-257.67 386.12 5032.84
-258.38 385.36 5037.02
-259.09 384.59 5041.20
-259.03 383.48 5040.82
-259.74 382.71 5045.02
-260.46 381.94 5049.21
-260.39 380.82 5048.83
-261.11 380.05 5053.04
-262.61 379.62 5061.85
-262.55 378.50 5061.47
-264.05 378.07 5070.31
-264.77 377.29 5074.55
-266.29 376.86 5083.43
-267.01 376.08 5087.70
-268.53 375.64 5096.63
-270.86 375.54 5110.28
-271.59 374.76 5114.59
-273.13 374.31 5123.61
-273.87 373.52 5127.94
-273.80 372.39 5127.55
-274.54 371.60 5131.89
-275.28 370.81 5136.23
-275.21 369.67 5135.84
-276.76 369.22 5144.94
-276.70 368.08 5144.55
-277.44 367.28 5148.91
-278.18 366.48 5153.28
-278.12 365.35 5152.89
-279.68 364.88 5162.05
-279.61 363.74 5161.65
-279.54 362.60 5161.26
-281.11 362.13 5170.45
-281.04 360.99 5170.05
-281.79 360.18 5174.46
-282.54 359.37 5178.88
-282.48 358.23 5178.48
-284.05 357.75 5187.73
-283.98 356.61 5187.33
-284.74 355.79 5191.77
-285.50 354.98 5196.21
-295.17 357.73 5253.02
-299.25 358.22 5276.96
-306.14 359.82 5317.43
-316.87 362.92 5380.40
-317.68 362.08 5385.18
-318.50 361.24 5389.96
-319.31 360.40 5394.75
-319.24 359.21 5394.32
-320.06 358.36 5399.12
-320.88 357.52 5403.92
-320.80 356.32 5403.49
-322.52 355.82 5413.56
-322.45 354.63 5413.13
-323.27 353.77 5417.96
-324.09 352.92 5422.80
-324.02 351.72 5422.37
-325.75 351.21 5432.51
-325.67 350.01 5432.07
-326.50 349.15 5436.94
-327.33 348.29 5441.81
-328.16 347.43 5446.70
-331.43 347.48 5465.87
-337.18 348.44 5499.62
-340.82 348.60 5520.99
-348.26 350.16 5564.69
-348.18 348.93 5564.23
-349.05 348.05 5569.34
-349.92 347.17 5574.45
-349.85 345.94 5573.99
-350.72 345.06 5579.11
-350.64 343.83 5578.65
-350.56 342.59 5578.19
-351.43 341.71 5583.32
-351.36 340.47 5582.86
-352.23 339.58 5588.00
-352.15 338.35 5587.53
-352.07 337.12 5587.07
-353.91 336.56 5597.84
-353.83 335.33 5597.37
-353.75 334.09 5596.91
-353.67 332.86 5596.44
-353.59 331.63 5595.98
-353.51 330.39 5595.51
-354.39 329.49 5600.67
-355.27 328.59 5605.85
-355.19 327.35 5605.38
-355.11 326.12 5604.91
-356.00 325.21 5610.09
-355.92 323.97 5609.63
-356.80 323.06 5614.82
-356.72 321.83 5614.35
-356.64 320.59 5613.88
-356.56 319.35 5613.41
-356.48 318.12 5612.94
-357.37 317.20 5618.14
-357.29 315.96 5617.67
-358.17 315.04 5622.87
-359.06 314.12 5628.09
-358.98 312.88 5627.61
-359.87 311.96 5632.84
-359.79 310.72 5632.37
-359.71 309.48 5631.89
-359.63 308.24 5631.42
-360.52 307.31 5636.65
-360.44 306.07 5636.18
-361.33 305.14 5641.42
-361.25 303.90 5640.94
-362.14 302.97 5646.19
-362.06 301.72 5645.72
-362.96 300.79 5650.98
-362.88 299.54 5650.50
-363.77 298.61 5655.77
-363.69 297.36 5655.29
-364.59 296.42 5660.57
-365.49 295.47 5665.85
-365.41 294.23 5665.37
-374.11 295.65 5716.42
-382.96 297.09 5768.40
-397.64 300.27 5854.57
-397.55 298.98 5854.06
-398.51 298.00 5859.71
-399.48 297.03 5865.38
-400.45 296.05 5871.05
-401.41 295.07 5876.74
-401.33 293.78 5876.22
-402.30 292.80 5881.92
-403.27 291.81 5887.62
-404.24 290.82 5893.34
-405.22 289.83 5899.07
-406.20 288.84 5904.81
-406.11 287.55 5904.29
-408.16 286.86 5916.32
-409.14 285.86 5922.09
-410.12 284.86 5927.88
-412.19 284.17 5940.00
-413.18 283.16 5945.82
-414.17 282.16 5951.65
-415.17 281.15 5957.50
-416.17 280.14 5963.35
-417.17 279.13 5969.22
-423.66 279.62 6007.33
-443.83 283.81 6125.78
-443.74 282.46 6125.22
-443.64 281.12 6124.67
-444.70 280.08 6130.85
-445.75 279.04 6137.05
-445.66 277.69 6136.49
-445.56 276.35 6135.93
-445.47 275.00 6135.37
-446.53 273.95 6141.58
-446.43 272.60 6141.02
-447.49 271.56 6147.24
-447.39 270.21 6146.68
-447.30 268.86 6146.11
-447.20 267.51 6145.55
-448.26 266.45 6151.78
-449.33 265.40 6158.02
-449.23 264.05 6157.46
-449.13 262.70 6156.89
-449.04 261.34 6156.33
-450.10 260.28 6162.58
-451.17 259.22 6168.85
-451.07 257.86 6168.28
-450.98 256.51 6167.71
-450.88 255.16 6167.15
-451.95 254.09 6173.42
-453.02 253.01 6179.71
-452.92 251.66 6179.14
-452.83 250.31 6178.57
-452.73 248.95 6178.00
-454.97 248.15 6191.17
-454.88 246.79 6190.60
-454.78 245.43 6190.03
-454.68 244.08 6189.46
-454.59 242.72 6188.89
-456.84 241.90 6202.11
-456.74 240.54 6201.54
-456.64 239.19 6200.97
-457.72 238.09 6207.31
-457.62 236.73 6206.74
-457.53 235.37 6206.17
-473.94 237.67 6302.55
-483.90 238.50 6361.01
-485.04 237.38 6367.68
-486.18 236.26 6374.37
-487.32 235.13 6381.07
-487.22 233.73 6380.47
-488.36 232.60 6387.18
-489.51 231.47 6393.91
-489.40 230.07 6393.30
-489.30 228.67 6392.69
-490.45 227.53 6399.43
-491.60 226.39 6406.19
-491.49 224.99 6405.58
-492.65 223.85 6412.34
-492.54 222.44 6411.73
-493.70 221.30 6418.51
-520.72 225.35 6577.14
-520.61 223.91 6576.49
-520.50 222.47 6575.85
-520.39 221.03 6575.21
-521.60 219.85 6582.34
-521.49 218.41 6581.69
-521.38 216.97 6581.05
-522.60 215.79 6588.19
-523.82 214.60 6595.35
-523.71 213.16 6594.70
-524.93 211.97 6601.88
-524.82 210.52 6601.23
-526.04 209.33 6608.41
-525.93 207.88 6607.76
-525.82 206.44 6607.12
-528.39 205.48 6622.18
-528.28 204.04 6621.53
-528.17 202.59 6620.88
-529.40 201.38 6628.11
-530.63 200.17 6635.35
-530.52 198.72 6634.70
-531.76 197.51 6641.96
-533.00 196.29 6649.24
-532.89 194.84 6648.58
-532.77 193.39 6647.92
-534.01 192.17 6655.21
-535.26 190.94 6662.52
-535.15 189.49 6661.86
-535.03 188.03 6661.20
-536.28 186.80 6668.51
-537.53 185.57 6675.85
-537.42 184.11 6675.19
-538.67 182.88 6682.53
-538.56 181.42 6681.87
-538.44 179.96 6681.21
-569.19 183.34 6861.69
-570.51 182.07 6869.46
-570.39 180.57 6868.76
-571.71 179.29 6876.54
-571.59 177.79 6875.84
-572.92 176.51 6883.63
-572.80 175.01 6882.93
-574.13 173.72 6890.74
-574.01 172.22 6890.04
-575.35 170.93 6897.87
-575.23 169.43 6897.16
-578.02 168.34 6913.58
-577.90 166.83 6912.87
-577.78 165.33 6912.16
-577.66 163.82 6911.45
-579.00 162.52 6919.33
-580.35 161.21 6927.22
-580.23 159.70 6926.51
-580.10 158.19 6925.80
-581.45 156.88 6933.71
-582.80 155.56 6941.64
-582.68 154.05 6940.92
-582.56 152.54 6940.20
-583.91 151.22 6948.15
-583.79 149.70 6947.43
-585.15 148.38 6955.39
-585.02 146.86 6954.67
-584.90 145.35 6953.95
-586.26 144.01 6961.93
-587.62 142.68 6969.92
-587.50 141.16 6969.20
-588.86 139.82 6977.21
-588.74 138.30 6976.49
-588.62 136.79 6975.76
-589.98 135.44 6983.79
-591.35 134.09 6991.83
-591.23 132.57 6991.11
-592.60 131.21 6999.17
-593.98 129.85 7007.25
-593.85 128.33 7006.52
-595.23 126.97 7014.61
-595.11 125.44 7013.88
-631.83 123.06 7229.46
-631.70 121.49 7228.68
-631.56 119.92 7227.91
-631.43 118.35 7227.13
-632.90 116.94 7235.74
-634.37 115.51 7244.38
-634.24 113.94 7243.60
-634.10 112.37 7242.82
-637.19 111.08 7260.93
-637.06 109.51 7260.14
-638.54 108.07 7268.84
-640.02 106.63 7277.55
-639.89 105.05 7276.77
-641.37 103.61 7285.50
-641.24 102.03 7284.71
-642.73 100.58 7293.46
-644.23 99.13 7302.24
-645.72 97.67 7311.03
-645.59 96.09 7310.24
-647.09 94.62 7319.05
-646.95 93.04 7318.25
-648.46 91.57 7327.09
-649.97 90.10 7335.94
-649.83 88.51 7335.14
-651.34 87.04 7344.02
-651.21 85.44 7343.22
-652.72 83.96 7352.11
-654.24 82.48 7361.03
-655.76 80.99 7369.96
-655.62 79.39 7369.16
-657.15 77.90 7378.11
-657.01 76.30 7377.30
-656.87 74.70 7376.49
-656.74 73.11 7375.68
-693.87 68.72 7593.67
-695.49 67.17 7603.19
-697.11 65.61 7612.72
-696.96 63.97 7611.86
-698.59 62.40 7621.42
-700.22 60.84 7631.00
-700.08 59.19 7630.13
-701.71 57.62 7639.73
-703.35 56.04 7649.36
-705.00 54.46 7659.01
-704.85 52.80 7658.14
-704.70 51.15 7657.27
-704.55 49.49 7656.40
-706.20 47.90 7666.07
-706.05 46.25 7665.19
-709.50 44.71 7685.48
-709.35 43.05 7684.60
-709.21 41.39 7683.72
-712.68 39.84 7704.10
-712.53 38.18 7703.22
-712.38 36.51 7702.34
-712.23 34.85 7701.46
-715.71 33.28 7721.94
-715.56 31.61 7721.05
-715.41 29.94 7720.16
-717.09 28.32 7729.99
-718.77 26.68 7739.85
-718.61 25.01 7738.96
-718.46 23.34 7738.07
-718.31 21.67 7737.18
-719.99 20.03 7747.05
-719.84 18.36 7746.16
-721.53 16.71 7756.06
-721.37 15.04 7755.16
-724.91 13.40 7775.93
-724.76 11.73 7775.03
-776.67 -29.60 8079.82
-776.51 -31.33 8078.85
-778.34 -33.12 8089.61
170.24 667.49 2529.32
170.06 667.22 2530.37
170.08 666.65 2530.28
170.09 666.08 2530.18
169.13 667.02 2535.86
168.76 667.06 2538.08
168.38 667.09 2540.30
168.20 666.83 2541.36
168.21 666.25 2541.27
168.03 665.98 2542.33
168.05 665.41 2542.24
168.07 664.84 2542.14
167.69 664.87 2544.37
167.70 664.30 2544.27
167.72 663.72 2544.18
167.34 663.76 2546.41
167.36 663.18 2546.31
167.17 662.91 2547.38
167.19 662.34 2547.29
166.61 662.67 2550.70
166.43 662.40 2551.77
166.05 662.43 2554.02
166.07 661.86 2553.92
165.88 661.59 2555.00
165.70 661.31 2556.07
165.52 661.04 2557.15
165.53 660.46 2557.05
165.35 660.19 2558.13
164.36 661.15 2563.99
164.18 660.86 2565.02
164.00 660.59 2566.10
164.01 660.01 2566.01
163.63 660.04 2568.28
163.24 660.07 2570.56
162.85 660.10 2572.84
162.67 659.82 2573.93
162.69 659.24 2573.83
162.50 658.97 2574.92
162.31 658.69 2576.02
161.93 658.72 2578.31
161.74 658.45 2579.40
161.55 658.17 2580.50
161.37 657.89 2581.60
161.18 657.62 2582.70
160.79 657.64 2585.00
159.22 659.43 2594.22
158.57 659.85 2598.09
158.38 659.57 2599.20
158.19 659.29 2600.32
158.00 659.02 2601.43
157.81 658.74 2602.55
157.41 658.77 2604.89
156.81 659.10 2608.45
155.99 659.75 2613.25
155.59 659.78 2615.61
155.19 659.81 2617.97
155.01 659.53 2619.08
155.02 658.94 2619.00
155.04 658.35 2618.90
154.63 658.38 2621.26
154.44 658.10 2622.40
154.04 658.13 2624.77
154.06 657.54 2624.67
154.28 656.64 2623.33
154.09 656.36 2624.46
153.90 656.07 2625.60
153.07 656.72 2630.47
152.67 656.75 2632.85
152.47 656.47 2634.00
152.28 656.18 2635.14
152.08 655.90 2636.29
152.10 655.31 2636.18
151.70 655.33 2638.58
151.71 654.74 2638.48
151.52 654.45 2639.63
151.32 654.17 2640.78
150.70 654.51 2644.44
150.51 654.22 2645.60
150.10 654.25 2648.01
149.90 653.96 2649.17
149.70 653.68 2650.33
149.51 653.39 2651.48
148.90 653.70 2655.07
148.03 654.38 2660.15
147.19 655.03 2665.15
146.77 655.06 2667.60
146.57 654.77 2668.77
146.37 654.48 2669.95
146.17 654.19 2671.12
145.97 653.91 2672.30
145.99 653.30 2672.20
145.57 653.33 2674.66
145.37 653.04 2675.84
144.51 653.69 2680.89
143.65 654.35 2685.97
143.01 654.69 2689.76
143.03 654.09 2689.65
142.82 653.80 2690.84
142.62 653.51 2692.04
142.86 652.59 2690.63
142.66 652.29 2691.82
142.01 652.63 2695.63
141.81 652.34 2696.83
141.61 652.05 2698.03
141.40 651.76 2699.23
140.97 651.78 2701.74
140.55 651.81 2704.26
140.34 651.52 2705.47
140.36 650.91 2705.36
140.16 650.61 2706.57
139.95 650.32 2707.78
139.75 650.03 2708.99
139.09 650.36 2712.84
138.88 650.07 2714.05
139.13 649.14 2712.62
138.92 648.85 2713.84
138.94 648.24 2713.73
138.73 647.94 2714.94
138.53 647.65 2716.16
138.10 647.67 2718.70
137.89 647.37 2719.92
137.46 647.39 2722.48
137.25 647.09 2723.70
136.82 647.10 2726.20
135.95 647.74 2731.37
135.26 648.11 2735.42
135.28 647.49 2735.31
135.07 647.19 2736.55
135.09 646.58 2736.44
134.88 646.28 2737.67
134.44 646.30 2740.26
134.46 645.68 2740.15
133.79 646.02 2744.09
132.88 646.67 2749.40
132.67 646.37 2750.65
132.46 646.07 2751.90
131.79 646.41 2755.88
131.34 646.43 2758.50
131.13 646.13 2759.75
131.15 645.51 2759.64
131.17 644.89 2759.53
130.95 644.59 2760.78
130.74 644.28 2762.04
130.53 643.98 2763.30
128.91 645.60 2772.83
128.46 645.62 2775.48
128.24 645.32 2776.76
127.32 645.98 2782.20
126.39 646.65 2787.66
125.22 647.64 2794.55
125.24 647.01 2794.43
125.50 646.06 2792.91
125.04 646.08 2795.60
125.06 645.45 2795.49
124.11 646.14 2801.09
122.95 647.12 2807.96
122.73 646.81 2809.26
122.26 646.83 2811.98
121.80 646.85 2814.71
121.58 646.54 2816.02
121.60 645.91 2815.90
121.38 645.60 2817.21
120.67 645.95 2821.38
120.45 645.64 2822.69
119.98 645.66 2825.44
120.00 645.02 2825.32
120.02 644.39 2825.20
120.04 643.75 2825.08
120.06 643.11 2824.96
120.08 642.48 2824.85
119.61 642.49 2827.60
119.63 641.86 2827.48
119.16 641.87 2830.24
118.70 641.89 2833.00
118.72 641.25 2832.88
118.25 641.27 2835.65
117.53 641.61 2839.88
117.30 641.30 2841.21
117.08 640.98 2842.54
116.85 640.67 2843.87
117.02 639.83 2842.85
117.21 638.97 2841.74
116.89 638.77 2843.61
116.34 638.89 2846.88
115.79 639.01 2850.13
115.28 639.06 2853.12
115.47 638.20 2852.02
114.61 638.72 2857.09
113.47 639.60 2863.79
112.53 640.21 2869.32
111.84 640.50 2873.39
111.86 639.85 2873.27
111.63 639.54 2874.63
111.90 638.56 2873.02
111.88 637.98 2873.18
111.12 638.35 2877.64
110.45 638.60 2881.58
109.96 638.61 2884.45
109.73 638.29 2885.82
109.24 638.31 2888.69
108.50 638.65 2893.08
108.01 638.66 2895.97
107.77 638.34 2897.35
107.28 638.35 2900.25
106.79 638.37 2903.15
106.30 638.38 2906.06
105.48 638.81 2910.86
105.48 638.17 2910.84
105.23 637.87 2912.33
104.68 637.95 2915.56
104.46 637.61 2916.88
104.31 637.18 2917.77
104.07 636.86 2919.20
103.71 636.68 2921.29
103.41 636.44 2923.07
102.98 636.36 2925.58
102.41 636.46 2928.96
101.81 636.60 2932.49
101.83 635.94 2932.36
101.46 635.77 2934.53
101.65 634.90 2933.44
101.96 633.87 2931.60
101.46 633.88 2934.57
101.22 633.56 2935.99
100.97 633.23 2937.41
101.00 632.57 2937.28
100.10 633.06 2942.54
99.71 632.93 2944.86
99.44 632.64 2946.47
99.46 631.98 2946.34
99.21 631.66 2947.83
99.23 631.00 2947.70
98.98 630.68 2949.18
98.19 631.03 2953.80
97.98 630.66 2955.05
96.64 631.70 2962.93
93.24 635.32 2982.95
91.88 636.39 2991.00
91.35 636.40 2994.08
92.16 634.75 2989.34
92.23 634.01 2988.90
92.22 633.38 2988.99
92.49 632.40 2987.37
90.37 634.40 2999.87
90.39 633.72 2999.74
90.14 633.39 3001.22
89.89 633.05 3002.71
89.91 632.38 3002.58
89.66 632.04 3004.06
89.68 631.37 3003.93
89.43 631.03 3005.42
88.90 631.04 3008.54
88.09 631.38 3013.29
87.56 631.39 3016.42
87.59 630.71 3016.29
87.61 630.03 3016.15
87.63 629.36 3016.02
87.38 629.02 3017.52
87.40 628.34 3017.38
86.87 628.34 3020.52
86.89 627.66 3020.39
86.08 628.00 3025.18
85.54 628.01 3028.34
85.28 627.67 3029.85
84.46 628.01 3034.67
84.49 627.33 3034.54
83.95 627.33 3037.71
83.69 626.99 3039.24
84.28 625.62 3035.78
84.30 624.94 3035.64
84.32 624.26 3035.51
84.07 623.92 3037.03
83.52 623.91 3040.21
83.27 623.57 3041.73
83.29 622.89 3041.60
83.03 622.54 3043.12
83.05 621.86 3042.99
83.08 621.17 3042.85
83.10 620.49 3042.71
82.84 620.15 3044.24
82.86 619.46 3044.10
82.32 619.45 3047.30
81.78 619.45 3050.50
80.95 619.78 3055.39
80.40 619.77 3058.61
80.43 619.09 3058.47
79.88 619.08 3061.70
79.61 618.73 3063.24
79.64 618.04 3063.11
79.38 617.69 3064.65
79.69 616.67 3062.83
79.42 616.32 3064.37
79.16 615.97 3065.92
78.90 615.62 3067.47
78.92 614.93 3067.33
78.37 614.92 3070.58
77.10 615.75 3078.09
76.11 616.26 3083.92
75.55 616.25 3087.20
74.70 616.58 3092.21
73.55 617.25 3098.95
73.58 616.56 3098.81
73.31 616.20 3100.40
71.86 617.23 3108.92
71.00 617.56 3113.99
70.73 617.21 3115.59
70.46 616.85 3117.20
69.59 617.19 3122.30
69.53 616.59 3122.69
68.81 616.75 3126.92
66.94 618.25 3137.93
65.73 618.97 3145.05
64.28 619.97 3153.61
63.12 620.64 3160.45
63.43 619.59 3158.60
62.56 619.92 3163.75
61.97 619.91 3167.20
61.69 619.55 3168.85
61.41 619.19 3170.51
61.13 618.83 3172.17
61.46 617.77 3170.21
61.18 617.41 3171.87
60.90 617.05 3173.53
60.92 616.33 3173.38
60.95 615.62 3173.23
60.97 614.91 3173.08
60.38 614.89 3176.55
59.17 615.59 3183.67
59.20 614.87 3183.52
59.84 613.45 3179.73
59.87 612.74 3179.58
59.89 612.02 3179.43
59.30 612.01 3182.92
59.33 611.29 3182.77
59.04 610.93 3184.44
59.07 610.21 3184.29
58.48 610.20 3187.79
57.88 610.18 3191.29
57.91 609.46 3191.14
57.31 609.44 3194.66
56.40 609.78 3200.02
56.43 609.06 3199.87
56.14 608.69 3201.56
55.54 608.67 3205.09
54.94 608.65 3208.64
54.96 607.93 3208.48
54.67 607.56 3210.18
54.70 606.84 3210.03
54.41 606.47 3211.73
54.44 605.75 3211.57
54.46 605.02 3211.42
54.18 604.65 3213.12
53.89 604.28 3214.83
53.28 604.26 3218.39
52.99 603.88 3220.10
52.70 603.51 3221.81
52.09 603.48 3225.39
51.80 603.11 3227.11
51.51 602.73 3228.83
51.54 602.01 3228.67
51.56 601.28 3228.52
51.59 600.56 3228.36
50.98 600.53 3231.96
50.69 600.15 3233.68
50.39 599.78 3235.41
49.46 600.10 3240.90
49.49 599.37 3240.75
49.19 598.99 3242.48
48.58 598.96 3246.11
47.96 598.93 3249.74
47.05 599.22 3255.11
46.07 599.57 3260.86
45.45 599.54 3264.53
45.15 599.16 3266.29
44.53 599.13 3269.97
43.90 599.10 3273.66
43.27 599.07 3277.35
42.97 598.69 3279.13
43.00 597.95 3278.97
43.03 597.21 3278.81
41.74 597.89 3286.39
41.44 597.50 3288.18
40.80 597.47 3291.91
40.50 597.08 3293.69
40.53 596.34 3293.53
40.22 595.96 3295.32
39.92 595.57 3297.11
38.95 595.89 3302.82
38.31 595.86 3306.59
38.00 595.47 3308.39
37.36 595.43 3312.17
37.73 594.34 3310.03
37.75 593.59 3309.87
37.45 593.20 3311.68
37.14 592.81 3313.49
37.17 592.07 3313.32
36.52 592.03 3317.11
36.22 591.64 3318.93
35.57 591.60 3322.73
35.60 590.85 3322.56
34.95 590.81 3326.37
34.98 590.07 3326.21
34.67 589.67 3328.03
34.36 589.28 3329.86
34.39 588.53 3329.69
34.08 588.14 3331.52
33.77 587.74 3333.35
33.12 587.70 3337.19
32.81 587.30 3339.03
32.49 586.90 3340.86
32.18 586.51 3342.71
32.21 585.76 3342.54
31.55 585.71 3346.39
31.58 584.96 3346.23
31.27 584.56 3348.08
31.30 583.81 3347.91
30.98 583.41 3349.76
31.01 582.66 3349.59
30.70 582.26 3351.44
30.38 581.86 3353.29
30.41 581.11 3353.13
30.10 580.70 3354.98
29.78 580.30 3356.84
29.47 579.90 3358.70
29.15 579.50 3360.56
28.49 579.44 3364.45
28.52 578.69 3364.29
28.55 577.93 3364.12
27.88 577.88 3368.02
27.91 577.12 3367.85
27.94 576.37 3367.68
27.62 575.96 3369.56
27.31 575.56 3371.43
26.99 575.15 3373.30
26.67 574.74 3375.18
24.55 576.13 3387.66
22.00 577.96 3402.71
21.34 577.88 3406.59
20.92 577.56 3409.05
20.03 577.72 3414.29
18.46 578.54 3423.51
14.45 581.79 3447.17
14.12 581.38 3449.13
13.78 580.96 3451.09
13.45 580.55 3453.06
13.12 580.13 3455.02
12.78 579.72 3456.99
12.08 579.66 3461.12
12.11 578.89 3460.94
11.78 578.47 3462.91
11.81 577.70 3462.74
11.47 577.28 3464.71
11.14 576.86 3466.69
10.80 576.44 3468.68
10.46 576.02 3470.66
10.12 575.61 3472.65
9.79 575.19 3474.64
9.45 574.77 3476.63
9.48 573.99 3476.45
9.14 573.57 3478.44
8.80 573.15 3480.44
8.46 572.72 3482.44
7.75 572.66 3486.62
7.78 571.88 3486.44
7.44 571.46 3488.45
7.10 571.03 3490.45
6.76 570.61 3492.46
6.79 569.82 3492.28
6.45 569.40 3494.29
6.48 568.62 3494.11
5.77 568.55 3498.32
5.42 568.12 3500.34
5.08 567.69 3502.36
4.74 567.27 3504.39
4.77 566.48 3504.20
4.05 566.41 3508.44
4.08 565.62 3508.26
4.11 564.84 3508.07
3.39 564.76 3512.32
3.42 563.98 3512.14
2.70 563.90 3516.39
2.73 563.12 3516.21
2.01 563.04 3520.47
2.04 562.25 3520.29
2.07 561.46 3520.11
1.34 561.39 3524.38
1.37 560.60 3524.20
0.65 560.52 3528.48
0.68 559.73 3528.30
0.33 559.29 3530.35
0.36 558.50 3530.16
-0.37 558.42 3534.46
-0.34 557.63 3534.28
-0.69 557.19 3536.34
-1.04 556.75 3538.40
-1.00 555.96 3538.21
-1.36 555.52 3540.28
-1.71 555.08 3542.35
-2.06 554.64 3544.42
-2.41 554.20 3546.49
-3.15 554.11 3550.83
-3.11 553.32 3550.64
-3.85 553.23 3554.99
-3.82 552.44 3554.80
-7.88 555.38 3578.71
-9.44 556.03 3587.89
-10.74 556.44 3595.59
-12.05 556.86 3603.31
-17.05 560.63 3632.76
-17.83 560.55 3637.32
-17.79 559.73 3637.12
-18.16 559.28 3639.30
-18.53 558.83 3641.49
-18.90 558.38 3643.67
-19.28 557.93 3645.86
-19.24 557.12 3645.66
-20.02 557.03 3650.25
-19.99 556.21 3650.05
-20.77 556.13 3654.65
-20.73 555.31 3654.45
-21.52 555.22 3659.06
-21.48 554.40 3658.86
-21.45 553.58 3658.66
-21.82 553.13 3660.87
-22.20 552.67 3663.08
-22.16 551.85 3662.88
-22.95 551.76 3667.51
-22.92 550.94 3667.31
-23.29 550.48 3669.53
-23.67 550.02 3671.75
-23.64 549.20 3671.55
-24.01 548.74 3673.77
-24.39 548.28 3676.00
-24.36 547.46 3675.80
-24.32 546.63 3675.59
-25.11 546.53 3680.26
-25.08 545.71 3680.05
-25.05 544.89 3679.85
-25.84 544.79 3684.52
-26.22 544.32 3686.76
-26.18 543.50 3686.56
-26.56 543.03 3688.80
-26.95 542.57 3691.05
-26.91 541.74 3690.84
-26.88 540.92 3690.64
-27.67 540.81 3695.34
-27.64 539.98 3695.14
-27.61 539.16 3694.94
-27.99 538.69 3697.19
-28.37 538.22 3699.44
-28.34 537.39 3699.24
-28.72 536.92 3701.50
-29.10 536.45 3703.76
-29.07 535.62 3703.55
-29.03 534.80 3703.35
-29.84 534.68 3708.08
-29.80 533.85 3707.87
-30.61 533.73 3712.62
-30.57 532.90 3712.41
-30.54 532.07 3712.21
-30.92 531.60 3714.48
-30.89 530.77 3714.28
-31.27 530.29 3716.55
-31.66 529.82 3718.83
-32.05 529.34 3721.11
-32.01 528.51 3720.90
-32.40 528.03 3723.19
-32.79 527.55 3725.48
-33.18 527.07 3727.76
-33.57 526.59 3730.06
-33.96 526.11 3732.35
-34.35 525.63 3734.65
-34.74 525.15 3736.95
-35.13 524.66 3739.25
-35.95 524.53 3744.08
-35.91 523.70 3743.87
-36.73 523.57 3748.71
-36.70 522.73 3748.50
-37.09 522.24 3750.81
-39.32 523.26 3763.93
-43.78 526.10 3790.25
-47.89 528.63 3814.46
-53.23 532.16 3845.88
-53.19 531.30 3845.66
-53.60 530.80 3848.10
-54.02 530.31 3850.54
-54.43 529.82 3852.99
-55.30 529.69 3858.11
-55.27 528.83 3857.89
-55.23 527.96 3857.67
-56.10 527.83 3862.80
-56.06 526.97 3862.58
-56.02 526.11 3862.36
-56.90 525.98 3867.51
-56.86 525.11 3867.28
-56.82 524.25 3867.06
-57.70 524.11 3872.22
-57.66 523.25 3872.00
-58.08 522.75 3874.47
-58.50 522.25 3876.95
-58.46 521.38 3876.72
-58.88 520.88 3879.20
-59.30 520.37 3881.68
-59.27 519.51 3881.46
-60.15 519.36 3886.66
-60.11 518.50 3886.43
-60.53 517.99 3888.92
-60.96 517.48 3891.42
-60.92 516.62 3891.19
-61.34 516.11 3893.69
-61.77 515.60 3896.19
-62.19 515.09 3898.70
-62.62 514.58 3901.20
-62.58 513.71 3900.98
-63.47 513.56 3906.23
-63.43 512.69 3906.00
-63.86 512.17 3908.52
-64.29 511.66 3911.04
-64.71 511.15 3913.56
-65.14 510.63 3916.09
-65.57 510.12 3918.62
-66.00 509.60 3921.15
-65.96 508.73 3920.92
-66.86 508.57 3926.22
-67.30 508.05 3928.77
-67.73 507.53 3931.31
-67.69 506.66 3931.08
-72.87 509.74 3961.64
-76.31 511.49 3981.90
-77.47 511.50 3988.69
-79.69 512.31 4001.77
-84.07 514.75 4027.60
-85.85 515.22 4038.07
-86.80 515.06 4043.70
-87.26 514.53 4046.40
-87.22 513.63 4046.15
-88.18 513.47 4051.80
-88.14 512.57 4051.56
-88.60 512.04 4054.26
-89.56 511.88 4059.94
-89.52 510.97 4059.69
-89.98 510.44 4062.41
-90.44 509.90 4065.13
-90.40 509.00 4064.89
-90.86 508.46 4067.61
-91.33 507.93 4070.34
-91.28 507.02 4070.09
-92.25 506.85 4075.81
-92.21 505.94 4075.56
-92.17 505.03 4075.31
-93.14 504.86 4081.04
-93.10 503.95 4080.80
-93.06 503.04 4080.55
-93.52 502.50 4083.30
-93.99 501.96 4086.05
-94.46 501.42 4088.80
-94.93 500.87 4091.56
-94.88 499.96 4091.31
-95.86 499.78 4097.08
-95.82 498.87 4096.83
-96.81 498.69 4102.62
-96.76 497.77 4102.37
-96.72 496.86 4102.12
-97.71 496.68 4107.93
-97.66 495.76 4107.68
-98.14 495.21 4110.46
-98.61 494.66 4113.25
-98.57 493.74 4113.00
-99.04 493.19 4115.79
-99.51 492.64 4118.58
-99.47 491.72 4118.33
-100.46 491.53 4124.18
-100.42 490.61 4123.93
-100.38 489.69 4123.67
-101.37 489.50 4129.54
-101.33 488.58 4129.29
-101.81 488.02 4132.10
-102.29 487.46 4134.92
-102.24 486.54 4134.66
-102.72 485.98 4137.48
-103.20 485.42 4140.30
-103.16 484.50 4140.05
-104.16 484.30 4145.96
-104.12 483.37 4145.71
-104.07 482.45 4145.45
-105.08 482.24 4151.38
-105.04 481.32 4151.12
-105.52 480.75 4153.97
-106.00 480.19 4156.81
-105.96 479.26 4156.56
-106.97 479.05 4162.52
-106.93 478.13 4162.26
-107.94 477.91 4168.24
-107.90 476.98 4167.98
-108.38 476.41 4170.84
-108.87 475.84 4173.71
-109.89 475.63 4179.72
-109.85 474.70 4179.46
-110.34 474.12 4182.34
-117.66 478.10 4225.48
-120.57 479.12 4242.65
-123.33 480.04 4258.90
-128.43 482.50 4288.94
-133.24 484.76 4317.28
-133.76 484.17 4320.36
-134.28 483.58 4323.43
-134.81 483.00 4326.52
-134.76 482.03 4326.24
-135.86 481.82 4332.70
-135.81 480.85 4332.42
-136.91 480.64 4338.89
-136.86 479.67 4338.61
-136.81 478.70 4338.33
-137.34 478.11 4341.44
-137.87 477.52 4344.55
-137.82 476.55 4344.27
-138.35 475.95 4347.38
-138.88 475.36 4350.50
-138.83 474.39 4350.21
-138.78 473.42 4349.93
-139.31 472.82 4353.05
-139.84 472.22 4356.18
-139.79 471.25 4355.90
-140.33 470.65 4359.03
-140.28 469.68 4358.74
-140.81 469.08 4361.88
-141.34 468.48 4365.01
-141.29 467.51 4364.73
-141.83 466.90 4367.87
-141.78 465.93 4367.59
-142.31 465.32 4370.74
-142.85 464.72 4373.89
-142.80 463.74 4373.60
-143.34 463.13 4376.76
-143.87 462.52 4379.92
-143.82 461.55 4379.63
-143.77 460.58 4379.34
-144.31 459.96 4382.51
-144.85 459.35 4385.68
-144.80 458.38 4385.39
-145.34 457.76 4388.56
-145.88 457.15 4391.74
-145.83 456.17 4391.45
-146.96 455.91 4398.11
-146.91 454.93 4397.82
-147.45 454.32 4401.01
-147.99 453.70 4404.20
-147.94 452.72 4403.91
-149.08 452.45 4410.61
-149.03 451.47 4410.32
-148.98 450.49 4410.03
-149.53 449.87 4413.23
-150.07 449.25 4416.45
-150.02 448.27 4416.16
-150.57 447.64 4419.37
-151.12 447.01 4422.59
-151.66 446.38 4425.82
-152.21 445.76 4429.05
-152.76 445.13 4432.29
-152.71 444.14 4431.99
-153.86 443.86 4438.77
-160.68 446.91 4478.96
-164.87 448.40 4503.63
-174.07 452.82 4557.84
-174.02 451.80 4557.53
-173.97 450.79 4557.22
-174.55 450.15 4560.64
-174.49 449.13 4560.33
-174.44 448.12 4560.02
-175.66 447.84 4567.20
-176.24 447.19 4570.64
-176.83 446.54 4574.08
-177.41 445.89 4577.54
-178.00 445.24 4580.99
-179.23 444.96 4588.23
-179.18 443.94 4587.92
-180.41 443.65 4595.18
-180.36 442.63 4594.87
-180.95 441.97 4598.35
-181.54 441.32 4601.84
-182.13 440.66 4605.33
-182.73 440.00 4608.83
-183.32 439.34 4612.33
-183.92 438.68 4615.84
-185.16 438.38 4623.19
-185.11 437.36 4622.87
-186.36 437.06 4630.25
-186.96 436.39 4633.78
-188.22 436.09 4641.19
-189.48 435.78 4648.62
-192.60 436.50 4667.01
-195.57 437.13 4684.50
-198.65 437.80 4702.64
-204.71 440.11 4738.34
-206.71 440.18 4750.14
-207.34 439.50 4753.86
-207.98 438.82 4757.59
-208.61 438.13 4761.32
-208.55 437.08 4760.99
-208.50 436.02 4760.65
-209.82 435.71 4768.47
-209.77 434.65 4768.13
-209.71 433.59 4767.79
-211.04 433.28 4775.64
-210.98 432.22 4775.30
-210.92 431.16 4774.96
-212.26 430.84 4782.83
-212.20 429.77 4782.48
-212.84 429.08 4786.26
-213.48 428.39 4790.04
-213.43 427.33 4789.69
-213.37 426.26 4789.35
-214.71 425.93 4797.27
-214.65 424.87 4796.92
-216.00 424.54 4804.86
-215.94 423.47 4804.52
-215.88 422.40 4804.18
-217.24 422.07 4812.14
-217.18 421.00 4811.80
-218.53 420.66 4819.79
-218.47 419.59 4819.44
-219.12 418.89 4823.27
-219.78 418.18 4827.11
-219.72 417.11 4826.76
-221.08 416.76 4834.80
-221.02 415.69 4834.45
-222.39 415.34 4842.52
-223.05 414.63 4846.38
-229.00 416.57 4881.45
-232.35 417.20 4901.16
-234.49 417.21 4913.78
-241.85 419.83 4957.19
-241.79 418.73 4956.82
-241.73 417.63 4956.45
-243.17 417.27 4964.93
-243.11 416.17 4964.56
-243.05 415.07 4964.20
-243.73 414.34 4968.26
-243.67 413.24 4967.90
-244.36 412.51 4971.97
-245.06 411.77 4976.04
-244.99 410.67 4975.67
-245.69 409.93 4979.76
-245.62 408.83 4979.39
-245.56 407.73 4979.02
-246.25 406.99 4983.11
-246.95 406.25 4987.20
-246.89 405.14 4986.83
-247.58 404.40 4990.94
-248.28 403.66 4995.04
-248.22 402.55 4994.67
-248.92 401.80 4998.79
-248.85 400.70 4998.41
-249.55 399.95 5002.54
-249.49 398.84 5002.16
-250.19 398.09 5006.29
-250.89 397.34 5010.42
-250.83 396.23 5010.05
-251.53 395.48 5014.19
-251.47 394.37 5013.82
-251.40 393.26 5013.44
-252.11 392.50 5017.59
-252.04 391.39 5017.21
-252.75 390.63 5021.36
-253.45 389.87 5025.52
-253.39 388.76 5025.15
-254.10 388.00 5029.31
-254.81 387.24 5033.48
-254.74 386.12 5033.11
-255.45 385.36 5037.28
-256.16 384.59 5041.47
-256.10 383.48 5041.09
-256.81 382.71 5045.28
-257.52 381.94 5049.48
-257.46 380.82 5049.10
-258.17 380.05 5053.31
-259.67 379.62 5062.12
-259.60 378.50 5061.74
-261.10 378.07 5070.58
-261.82 377.29 5074.82
-263.33 376.86 5083.70
-264.05 376.08 5087.97
-265.57 375.64 5096.90
-267.89 375.54 5110.55
-268.62 374.76 5114.86
-270.15 374.31 5123.89
-270.88 373.52 5128.22
-270.82 372.39 5127.82
-271.55 371.60 5132.16
-272.29 370.81 5136.51
-272.23 369.67 5136.11
-273.77 369.22 5145.22
-273.70 368.08 5144.82
-274.44 367.28 5149.19
-275.19 366.48 5153.56
-275.12 365.35 5153.16
-276.67 364.88 5162.33
-276.61 363.74 5161.93
-276.54 362.60 5161.54
-278.10 362.13 5170.73
-278.03 360.99 5170.33
-278.78 360.18 5174.74
-279.53 359.37 5179.16
-279.46 358.23 5178.76
-281.03 357.75 5188.01
-280.97 356.61 5187.61
-281.72 355.79 5192.05
-282.47 354.98 5196.50
-292.12 357.73 5253.31
-296.18 358.22 5277.25
-303.05 359.82 5317.73
-313.74 362.92 5380.70
-314.55 362.08 5385.48
-315.36 361.24 5390.26
-316.18 360.40 5395.05
-316.10 359.21 5394.62
-316.92 358.36 5399.42
-317.73 357.52 5404.23
-317.66 356.32 5403.79
-319.37 355.82 5413.87
-319.30 354.63 5413.43
-320.12 353.77 5418.27
-320.94 352.92 5423.11
-320.86 351.72 5422.67
-322.59 351.21 5432.82
-322.51 350.01 5432.38
-323.34 349.15 5437.24
-324.17 348.29 5442.12
-324.99 347.43 5447.00
-328.25 347.48 5466.18
-333.98 348.44 5499.94
-337.61 348.60 5521.31
-345.02 350.16 5565.01
-344.95 348.93 5564.55
-345.81 348.05 5569.66
-346.68 347.17 5574.77
-346.60 345.94 5574.31
-347.47 345.06 5579.43
-347.39 343.83 5578.97
-347.32 342.59 5578.51
-348.19 341.71 5583.64
-348.11 340.47 5583.18
-348.98 339.58 5588.32
-348.90 338.35 5587.85
-348.82 337.12 5587.39
-350.65 336.56 5598.16
-350.57 335.33 5597.70
-350.49 334.09 5597.23
-350.41 332.86 5596.76
-350.33 331.63 5596.30
-350.26 330.39 5595.83
-351.13 329.49 5601.00
-352.01 328.59 5606.17
-351.93 327.35 5605.70
-351.85 326.12 5605.23
-352.73 325.21 5610.42
-352.65 323.97 5609.95
-353.53 323.06 5615.14
-353.45 321.83 5614.67
-353.37 320.59 5614.20
-353.29 319.35 5613.73
-353.21 318.12 5613.26
-354.10 317.20 5618.46
-354.02 315.96 5617.99
-354.90 315.04 5623.19
-355.79 314.12 5628.41
-355.71 312.88 5627.94
-356.59 311.96 5633.16
-356.51 310.72 5632.69
-356.43 309.48 5632.22
-356.35 308.24 5631.75
-357.24 307.31 5636.98
-357.16 306.07 5636.50
-358.05 305.14 5641.74
-357.97 303.90 5641.27
-358.86 302.97 5646.52
-358.78 301.72 5646.04
-359.67 300.79 5651.30
-359.59 299.54 5650.83
-360.48 298.61 5656.09
-360.40 297.36 5655.62
-361.30 296.42 5660.89
-362.20 295.47 5666.18
-362.12 294.23 5665.70
-370.78 295.65 5716.76
-379.60 297.09 5768.74
-394.23 300.27 5854.92
-394.15 298.98 5854.41
-395.11 298.00 5860.06
-396.07 297.03 5865.72
-397.03 296.05 5871.40
-397.99 295.07 5877.08
-397.91 293.78 5876.57
-398.87 292.80 5882.27
-399.84 291.81 5887.97
-400.81 290.82 5893.69
-401.79 289.83 5899.42
-402.76 288.84 5905.16
-402.67 287.55 5904.64
-404.71 286.86 5916.67
-405.69 285.86 5922.45
-406.68 284.86 5928.23
-408.73 284.17 5940.36
-409.72 283.16 5946.18
-410.71 282.16 5952.01
-411.70 281.15 5957.85
-412.70 280.14 5963.71
-413.69 279.13 5969.57
-420.16 279.62 6007.70
-440.27 283.81 6126.16
-440.18 282.46 6125.60
-440.08 281.12 6125.04
-441.13 280.08 6131.23
-442.18 279.04 6137.43
-442.09 277.69 6136.87
-441.99 276.35 6136.31
-441.90 275.00 6135.75
-442.95 273.95 6141.95
-442.86 272.60 6141.39
-443.91 271.56 6147.61
-443.82 270.21 6147.05
-443.72 268.86 6146.49
-443.63 267.51 6145.93
-444.68 266.45 6152.16
-445.74 265.40 6158.40
-445.65 264.05 6157.84
-445.55 262.70 6157.27
-445.46 261.34 6156.71
-446.52 260.28 6162.96
-447.58 259.22 6169.22
-447.48 257.86 6168.66
-447.39 256.51 6168.09
-447.29 255.16 6167.52
-448.36 254.09 6173.80
-449.42 253.01 6180.08
-449.33 251.66 6179.52
-449.23 250.31 6178.95
-449.14 248.95 6178.38
-451.37 248.15 6191.55
-451.27 246.79 6190.98
-451.18 245.43 6190.41
-451.08 244.08 6189.84
-450.98 242.72 6189.27
-453.23 241.90 6202.50
-453.13 240.54 6201.92
-453.03 239.19 6201.35
-454.11 238.09 6207.69
-454.01 236.73 6207.12
-453.92 235.37 6206.55
-470.28 237.67 6302.94
-480.20 238.50 6361.41
-481.33 237.38 6368.08
-482.47 236.26 6374.77
-483.61 235.13 6381.47
-483.50 233.73 6380.86
-484.64 232.60 6387.58
-485.79 231.47 6394.31
-485.68 230.07 6393.70
-485.58 228.67 6393.09
-486.72 227.53 6399.83
-487.87 226.39 6406.59
-487.77 224.99 6405.98
-488.92 223.85 6412.75
-488.81 222.44 6412.13
-489.96 221.30 6418.92
-516.89 225.35 6577.55
-516.78 223.91 6576.91
-516.67 222.47 6576.27
-516.56 221.03 6575.62
-517.77 219.85 6582.75
-517.66 218.41 6582.11
-517.55 216.97 6581.47
-518.77 215.79 6588.61
-519.98 214.60 6595.77
-519.87 213.16 6595.12
-521.09 211.97 6602.30
-520.98 210.52 6601.65
-522.20 209.33 6608.84
-522.09 207.88 6608.19
-521.98 206.44 6607.54
-524.54 205.48 6622.61
-524.43 204.04 6621.95
-524.31 202.59 6621.30
-525.54 201.38 6628.53
-526.77 200.17 6635.78
-526.66 198.72 6635.12
-527.89 197.51 6642.38
-529.13 196.29 6649.66
-529.02 194.84 6649.00
-528.91 193.39 6648.35
-530.14 192.17 6655.64
-531.38 190.94 6662.94
-531.27 189.49 6662.28
-531.16 188.03 6661.62
-532.40 186.80 6668.94
-533.65 185.57 6676.28
-533.53 184.11 6675.61
-534.78 182.88 6682.96
-534.67 181.42 6682.30
-534.56 179.96 6681.63
-565.19 183.34 6862.14
-566.51 182.07 6869.91
-566.39 180.57 6869.21
-567.71 179.29 6876.99
-567.59 177.79 6876.28
-568.92 176.51 6884.08
-568.80 175.01 6883.38
-570.13 173.72 6891.19
-570.01 172.22 6890.49
-571.33 170.93 6898.32
-571.21 169.43 6897.61
-574.00 168.34 6914.03
-573.88 166.83 6913.32
-573.76 165.33 6912.61
-573.64 163.82 6911.90
-574.98 162.52 6919.78
-576.32 161.21 6927.68
-576.20 159.70 6926.96
-576.08 158.19 6926.25
-577.42 156.88 6934.16
-578.76 155.56 6942.09
-578.64 154.05 6941.37
-578.52 152.54 6940.66
-579.87 151.22 6948.60
-579.75 149.70 6947.89
-581.10 148.38 6955.85
-580.98 146.86 6955.13
-580.85 145.35 6954.41
-582.21 144.01 6962.38
-583.57 142.68 6970.38
-583.44 141.16 6969.66
-584.80 139.82 6977.67
-584.68 138.30 6976.94
-584.56 136.79 6976.22
-585.92 135.44 6984.25
-587.29 134.09 6992.29
-587.16 132.57 6991.57
-588.53 131.21 6999.63
-589.90 129.85 7007.71
-589.78 128.33 7006.98
-591.15 126.97 7015.08
-591.03 125.44 7014.34
-627.62 123.06 7229.94
-627.49 121.49 7229.17
-627.36 119.92 7228.39
-627.23 118.35 7227.61
-628.69 116.94 7236.23
-630.16 115.51 7244.86
-630.02 113.94 7244.08
-629.89 112.37 7243.30
-632.96 111.08 7261.41
-632.83 109.51 7260.63
-634.31 108.07 7269.32
-635.79 106.63 7278.04
-635.65 105.05 7277.25
-637.14 103.61 7285.99
-637.00 102.03 7285.20
-638.49 100.58 7293.95
-639.98 99.13 7302.73
-641.47 97.67 7311.52
-641.34 96.09 7310.73
-642.83 94.62 7319.54
-642.70 93.04 7318.75
-644.20 91.57 7327.58
-645.70 90.10 7336.44
-645.56 88.51 7335.64
-647.07 87.04 7344.51
-646.93 85.44 7343.71
-648.44 83.96 7352.60
-649.96 82.48 7361.52
-651.47 80.99 7370.46
-651.34 79.39 7369.65
-652.86 77.90 7378.61
-652.72 76.30 7377.80
-652.58 74.70 7376.99
-652.44 73.11 7376.18
-689.45 68.72 7594.19
-691.06 67.17 7603.71
-692.68 65.61 7613.24
-692.54 63.97 7612.38
-694.16 62.40 7621.94
-695.79 60.84 7631.52
-695.64 59.19 7630.65
-697.27 57.62 7640.26
-698.90 56.04 7649.89
-700.54 54.46 7659.54
-700.39 52.80 7658.67
-700.24 51.15 7657.79
-700.10 49.49 7656.92
-701.74 47.90 7666.59
-701.59 46.25 7665.72
-705.03 44.71 7686.01
-704.88 43.05 7685.13
-704.73 41.39 7684.25
-708.20 39.84 7704.63
-708.05 38.18 7703.75
-707.90 36.51 7702.87
-707.75 34.85 7701.99
-711.22 33.28 7722.47
-711.07 31.61 7721.58
-710.92 29.94 7720.69
-712.59 28.32 7730.53
-714.26 26.68 7740.38
-714.11 25.01 7739.49
-713.96 23.34 7738.60
-713.81 21.67 7737.71
-715.49 20.03 7747.59
-715.33 18.36 7746.69
-717.01 16.71 7756.59
-716.86 15.04 7755.70
-720.39 13.40 7776.46
-720.23 11.73 7775.56
-771.97 -29.60 8080.38
-771.81 -31.33 8079.41
-773.64 -33.12 8090.18
171.71 667.49 2529.33
171.53 667.22 2530.39
171.55 666.65 2530.29
171.57 666.08 2530.20
170.61 667.02 2535.87
170.23 667.06 2538.09
169.86 667.09 2540.32
169.68 666.83 2541.38
169.69 666.25 2541.28
169.51 665.98 2542.35
169.53 665.41 2542.25
169.54 664.84 2542.16
169.17 664.87 2544.39
169.18 664.30 2544.29
169.20 663.72 2544.20
168.82 663.76 2546.43
168.84 663.18 2546.33
168.66 662.91 2547.40
168.67 662.34 2547.31
168.10 662.67 2550.72
167.91 662.40 2551.79
167.53 662.43 2554.04
167.55 661.86 2553.94
167.37 661.59 2555.02
167.19 661.31 2556.09
167.00 661.04 2557.17
167.02 660.46 2557.07
166.84 660.19 2558.15
166.05 660.84 2562.81
165.67 660.86 2565.04
165.69 660.28 2564.94
165.51 660.01 2566.03
165.12 660.04 2568.30
164.94 659.76 2569.39
164.55 659.79 2571.67
164.17 659.82 2573.95
164.18 659.24 2573.85
164.00 658.97 2574.94
163.81 658.69 2576.04
163.43 658.72 2578.33
163.24 658.45 2579.43
163.06 658.17 2580.52
162.87 657.89 2581.62
162.68 657.62 2582.72
162.29 657.64 2585.02
160.73 659.43 2594.25
160.08 659.85 2598.11
159.89 659.57 2599.23
159.70 659.29 2600.34
159.51 659.02 2601.46
159.33 658.74 2602.57
158.93 658.77 2604.91
158.12 659.41 2609.70
157.31 660.06 2614.51
156.70 660.40 2618.10
156.30 660.44 2620.46
156.11 660.15 2621.57
156.13 659.57 2621.50
156.35 658.66 2620.16
156.16 658.38 2621.29
155.97 658.10 2622.42
155.57 658.13 2624.80
155.58 657.54 2624.70
155.60 656.95 2624.59
155.41 656.67 2625.73
155.01 656.69 2628.11
154.39 657.03 2631.74
153.99 657.06 2634.13
153.79 656.78 2635.27
153.60 656.50 2636.42
153.41 656.21 2637.57
153.42 655.62 2637.46
153.23 655.33 2638.61
153.25 654.74 2638.51
152.84 654.77 2640.91
152.65 654.48 2642.06
152.03 654.82 2645.73
151.83 654.53 2646.88
151.42 654.56 2649.30
151.01 654.59 2651.72
150.82 654.30 2652.88
150.41 654.33 2655.31
149.80 654.64 2658.91
149.15 655.00 2662.73
148.95 654.72 2663.90
148.54 654.74 2666.35
148.12 654.77 2668.80
147.92 654.48 2669.98
147.94 653.88 2669.87
147.53 653.91 2672.33
147.54 653.30 2672.23
147.13 653.33 2674.69
146.93 653.04 2675.87
146.07 653.69 2680.93
145.22 654.35 2686.00
144.57 654.69 2689.79
144.59 654.09 2689.68
144.39 653.80 2690.88
144.19 653.51 2692.07
144.43 652.59 2690.66
144.00 652.61 2693.16
143.58 652.63 2695.66
143.38 652.34 2696.86
143.18 652.05 2698.06
142.75 652.08 2700.57
142.55 651.78 2701.78
142.34 651.49 2702.98
141.92 651.52 2705.50
141.71 651.22 2706.71
141.73 650.61 2706.60
141.53 650.32 2707.81
141.09 650.35 2710.37
140.67 650.36 2712.88
140.46 650.07 2714.09
140.71 649.14 2712.66
140.50 648.85 2713.87
140.52 648.24 2713.76
140.31 647.94 2714.98
140.11 647.65 2716.19
139.68 647.67 2718.74
139.47 647.37 2719.96
139.04 647.39 2722.51
138.83 647.09 2723.73
138.41 647.10 2726.23
137.53 647.74 2731.41
136.85 648.11 2735.46
136.87 647.49 2735.35
136.66 647.19 2736.58
136.68 646.58 2736.47
136.47 646.28 2737.71
136.49 645.66 2737.60
136.28 645.36 2738.83
135.84 645.38 2741.42
135.17 645.72 2745.37
134.96 645.42 2746.61
134.06 646.07 2751.94
133.62 646.09 2754.55
133.18 646.11 2757.17
132.97 645.81 2758.42
132.98 645.19 2758.31
133.00 644.57 2758.20
133.02 643.95 2758.08
132.82 643.64 2759.31
132.37 643.66 2761.97
130.52 645.60 2772.87
130.31 645.30 2774.14
129.86 645.32 2776.80
128.94 645.98 2782.24
126.59 648.60 2796.11
126.61 647.97 2796.00
126.87 647.01 2794.47
127.12 646.06 2792.96
126.67 646.08 2795.65
126.69 645.45 2795.53
125.74 646.14 2801.14
124.58 647.12 2808.00
124.36 646.81 2809.30
123.90 646.83 2812.03
123.44 646.85 2814.76
123.22 646.54 2816.06
123.24 645.91 2815.94
123.02 645.60 2817.25
122.31 645.95 2821.42
121.85 645.97 2824.17
121.62 645.66 2825.49
121.64 645.02 2825.37
121.42 644.71 2826.68
121.44 644.08 2826.57
121.46 643.44 2826.45
121.48 642.80 2826.33
121.26 642.49 2827.65
121.28 641.86 2827.53
121.05 641.55 2828.85
120.34 641.89 2833.05
120.36 641.25 2832.93
120.14 640.94 2834.25
119.92 640.63 2835.58
119.94 639.99 2835.46
119.22 640.33 2839.68
118.75 640.34 2842.47
118.28 640.36 2845.25
118.30 639.72 2845.13
118.07 639.40 2846.47
117.85 639.09 2847.81
117.82 638.51 2847.97
118.24 637.34 2845.47
118.52 636.37 2843.86
118.72 635.48 2842.64
116.86 637.32 2853.63
115.01 639.15 2864.58
113.73 640.22 2872.17
113.52 639.87 2873.37
113.68 639.04 2872.45
113.70 638.40 2872.33
113.59 637.91 2872.95
113.11 637.93 2875.80
112.88 637.61 2877.16
112.65 637.29 2878.53
112.17 637.30 2881.39
111.68 637.31 2884.25
110.94 637.66 2888.62
110.71 637.34 2890.00
110.22 637.35 2892.88
109.22 638.02 2898.79
108.48 638.37 2903.20
108.24 638.05 2904.59
108.26 637.39 2904.47
108.03 637.07 2905.86
107.19 637.54 2910.85
107.06 637.08 2911.61
106.08 637.71 2917.37
105.68 637.59 2919.74
105.29 637.47 2922.08
104.85 637.41 2924.66
104.59 637.11 2926.20
104.04 637.18 2929.42
103.78 636.89 2930.97
103.24 636.94 2934.16
103.26 636.28 2934.03
103.36 635.53 2933.46
103.03 635.32 2935.43
103.14 634.54 2934.75
103.16 633.88 2934.62
102.66 633.89 2937.59
102.42 633.56 2939.02
101.92 633.57 2942.00
101.67 633.24 2943.43
101.31 633.08 2945.61
101.17 632.62 2946.43
101.17 631.98 2946.40
100.92 631.66 2947.89
100.94 631.00 2947.76
100.69 630.68 2949.24
100.42 630.39 2950.86
99.72 630.64 2955.01
98.46 631.58 2962.42
94.77 635.59 2984.28
93.07 637.07 2994.28
92.55 637.09 2997.37
92.87 636.04 2995.49
93.23 634.94 2993.33
93.55 633.89 2991.45
93.43 633.40 2992.19
91.57 635.08 3003.18
91.59 634.41 3003.04
91.34 634.07 3004.53
91.09 633.74 3006.02
90.84 633.40 3007.51
90.58 633.07 3009.00
90.61 632.39 3008.87
90.35 632.06 3010.36
90.10 631.72 3011.86
89.57 631.73 3014.99
89.32 631.39 3016.49
89.06 631.05 3017.99
89.09 630.38 3017.85
88.83 630.04 3019.36
88.85 629.36 3019.22
88.60 629.02 3020.72
88.35 628.68 3022.23
88.09 628.34 3023.74
87.56 628.35 3026.89
87.02 628.35 3030.05
86.49 628.35 3033.22
85.95 628.35 3036.40
85.41 628.36 3039.58
85.43 627.67 3039.44
85.18 627.33 3040.97
85.76 625.96 3037.51
86.07 624.94 3035.71
86.09 624.26 3035.57
85.83 623.92 3037.09
85.29 623.91 3040.28
85.04 623.57 3041.80
85.06 622.89 3041.66
85.08 622.20 3041.53
84.82 621.86 3043.05
84.85 621.17 3042.91
84.87 620.49 3042.78
84.61 620.15 3044.30
84.35 619.80 3045.83
84.09 619.45 3047.36
83.55 619.45 3050.57
82.73 619.78 3055.46
82.18 619.77 3058.68
81.92 619.43 3060.22
81.37 619.42 3063.45
81.11 619.07 3065.00
80.56 619.07 3068.24
80.01 619.06 3071.49
80.04 618.37 3071.35
80.06 617.68 3071.21
80.94 615.97 3065.99
80.68 615.62 3067.54
80.42 615.27 3069.10
79.58 615.60 3074.04
77.84 616.99 3084.34
76.74 617.62 3090.84
75.89 617.96 3095.86
75.04 618.29 3100.90
74.48 618.29 3104.22
73.62 618.62 3109.28
73.65 617.93 3109.13
73.67 617.23 3108.99
73.40 616.87 3110.59
72.54 617.21 3115.67
71.68 617.54 3120.77
71.41 617.19 3122.38
71.02 616.96 3124.64
70.31 617.13 3128.88
68.76 618.25 3138.00
67.56 618.97 3145.13
65.80 620.34 3155.55
66.17 619.23 3153.36
65.80 618.98 3155.54
65.42 618.74 3157.78
64.82 618.75 3161.34
63.84 619.20 3167.13
63.56 618.84 3168.78
63.58 618.13 3168.63
63.61 617.42 3168.49
63.63 616.70 3168.34
63.35 616.34 3169.99
63.07 615.98 3171.65
62.79 615.62 3173.31
62.51 615.26 3174.97
61.31 615.95 3182.09
61.03 615.59 3183.76
61.05 614.87 3183.61
61.08 614.15 3183.45
61.41 613.09 3181.48
61.44 612.37 3181.33
61.15 612.01 3183.00
61.18 611.29 3182.85
60.90 610.93 3184.52
60.61 610.56 3186.20
60.02 610.55 3189.70
59.43 610.53 3193.21
59.14 610.16 3194.89
58.86 609.79 3196.58
58.57 609.43 3198.26
58.60 608.71 3198.11
58.00 608.69 3201.64
57.72 608.32 3203.33
57.12 608.30 3206.87
56.83 607.93 3208.57
56.86 607.21 3208.41
56.57 606.84 3210.11
56.28 606.47 3211.81
56.31 605.75 3211.66
56.33 605.02 3211.50
56.04 604.65 3213.21
55.76 604.28 3214.91
55.15 604.26 3218.48
54.86 603.88 3220.19
54.26 603.86 3223.76
53.65 603.83 3227.35
53.36 603.46 3229.07
53.07 603.08 3230.79
53.10 602.36 3230.63
53.44 601.28 3228.60
53.47 600.56 3228.45
52.54 600.88 3233.92
52.57 600.15 3233.77
51.96 600.12 3237.37
51.35 600.10 3240.99
51.37 599.37 3240.84
51.08 598.99 3242.57
50.46 598.96 3246.20
49.85 598.93 3249.83
48.94 599.22 3255.20
47.97 599.57 3260.95
47.67 599.19 3262.70
47.05 599.16 3266.38
46.10 599.48 3271.98
45.15 599.80 3277.60
44.20 600.13 3283.25
43.90 599.75 3285.03
43.60 599.36 3286.81
43.29 598.98 3288.59
42.99 598.59 3290.37
43.02 597.85 3290.21
42.39 597.82 3293.95
42.09 597.44 3295.74
41.45 597.40 3299.49
41.15 597.02 3301.28
40.84 596.63 3303.08
40.21 596.60 3306.84
39.90 596.21 3308.65
39.93 595.47 3308.48
39.62 595.08 3310.29
39.65 594.34 3310.13
39.35 593.95 3311.94
39.04 593.56 3313.74
39.07 592.81 3313.58
38.76 592.42 3315.39
38.79 591.68 3315.23
38.48 591.29 3317.04
38.18 590.89 3318.86
37.87 590.50 3320.67
37.56 590.11 3322.49
37.25 589.71 3324.31
36.94 589.32 3326.14
36.63 588.93 3327.96
36.66 588.18 3327.80
36.69 587.43 3327.63
36.04 587.39 3331.45
35.40 587.35 3335.28
35.09 586.95 3337.12
34.44 586.90 3340.96
34.13 586.51 3342.80
33.81 586.11 3344.65
33.84 585.36 3344.48
33.53 584.96 3346.33
33.22 584.56 3348.17
33.25 583.81 3348.01
33.27 583.06 3347.84
32.96 582.66 3349.69
32.65 582.26 3351.54
32.68 581.51 3351.37
32.36 581.11 3353.22
31.71 581.05 3357.10
31.73 580.30 3356.94
31.42 579.90 3358.80
31.11 579.50 3360.66
30.79 579.09 3362.52
30.47 578.69 3364.39
30.50 577.93 3364.22
30.19 577.53 3366.08
29.87 577.12 3367.95
29.90 576.37 3367.78
29.93 575.61 3367.62
29.27 575.56 3371.53
28.95 575.15 3373.40
28.63 574.74 3375.28
26.52 576.13 3387.76
24.50 577.43 3399.69
23.32 577.88 3406.69
22.45 578.02 3411.86
21.39 578.34 3418.10
19.56 579.43 3428.90
16.45 581.79 3447.28
16.12 581.38 3449.24
15.79 580.96 3451.20
15.10 580.91 3455.31
14.76 580.49 3457.28
14.43 580.08 3459.25
14.10 579.66 3461.23
14.13 578.89 3461.05
14.16 578.11 3460.87
13.46 578.06 3465.00
13.49 577.28 3464.82
13.15 576.86 3466.80
12.82 576.44 3468.79
12.48 576.02 3470.77
12.14 575.61 3472.76
11.81 575.19 3474.75
11.47 574.77 3476.74
11.13 574.35 3478.73
11.16 573.57 3478.55
10.46 573.50 3482.73
9.75 573.44 3486.91
9.78 572.66 3486.73
9.81 571.88 3486.55
9.10 571.81 3490.75
9.13 571.03 3490.56
8.79 570.61 3492.57
8.45 570.18 3494.59
8.48 569.40 3494.40
7.77 569.33 3498.62
7.80 568.55 3498.44
7.46 568.12 3500.45
7.12 567.69 3502.48
6.78 567.27 3504.50
6.81 566.48 3504.32
6.09 566.41 3508.55
6.12 565.62 3508.37
5.40 565.55 3512.62
5.43 564.76 3512.43
5.09 564.33 3514.47
4.75 563.90 3516.51
4.40 563.47 3518.55
4.05 563.04 3520.59
4.09 562.25 3520.40
3.74 561.82 3522.45
3.39 561.39 3524.50
3.43 560.60 3524.31
2.70 560.52 3528.60
2.73 559.73 3528.41
2.38 559.29 3530.47
2.42 558.50 3530.28
1.69 558.42 3534.58
1.72 557.63 3534.39
1.37 557.19 3536.45
1.02 556.75 3538.52
1.05 555.96 3538.33
0.70 555.52 3540.40
0.35 555.08 3542.46
-0.38 555.00 3546.79
-0.73 554.56 3548.87
-1.08 554.11 3550.95
-1.43 553.67 3553.03
-1.78 553.23 3555.11
-1.75 552.44 3554.92
-7.21 556.67 3587.18
-8.08 556.70 3592.36
-9.88 557.57 3602.97
-12.57 559.25 3618.90
-12.94 558.80 3621.06
-13.31 558.36 3623.23
-13.27 557.55 3623.03
-13.64 557.10 3625.20
-13.61 556.29 3625.00
-14.37 556.20 3629.54
-14.74 555.75 3631.71
-17.12 557.12 3645.79
-17.90 557.03 3650.38
-17.86 556.21 3650.18
-18.64 556.13 3654.78
-19.01 555.67 3656.98
-19.39 555.22 3659.19
-19.35 554.40 3658.99
-19.73 553.94 3661.20
-20.10 553.49 3663.41
-20.07 552.67 3663.21
-20.44 552.21 3665.42
-20.82 551.76 3667.64
-21.19 551.30 3669.86
-21.57 550.84 3672.08
-21.53 550.02 3671.88
-21.50 549.20 3671.68
-21.88 548.74 3673.90
-22.25 548.28 3676.13
-22.22 547.46 3675.93
-22.60 547.00 3678.15
-22.97 546.53 3680.39
-22.94 545.71 3680.18
-23.73 545.61 3684.86
-23.69 544.79 3684.66
-24.07 544.32 3686.89
-24.45 543.86 3689.14
-24.42 543.03 3688.93
-24.80 542.57 3691.18
-24.76 541.74 3690.98
-25.14 541.28 3693.22
-25.52 540.81 3695.47
-25.49 539.98 3695.27
-25.87 539.51 3697.52
-26.25 539.05 3699.78
-26.22 538.22 3699.57
-26.60 537.75 3701.83
-26.57 536.92 3701.63
-27.37 536.81 3706.36
-27.33 535.98 3706.15
-27.30 535.15 3705.95
-27.68 534.68 3708.21
-27.64 533.85 3708.01
-28.45 533.73 3712.75
-28.41 532.90 3712.55
-28.80 532.43 3714.82
-29.18 531.95 3717.10
-29.15 531.12 3716.89
-29.53 530.65 3719.17
-29.92 530.17 3721.45
-29.88 529.34 3721.25
-30.27 528.86 3723.53
-30.66 528.38 3725.82
-31.04 527.90 3728.11
-31.43 527.42 3730.40
-31.82 526.94 3732.69
-32.21 526.46 3734.99
-32.60 525.98 3737.29
-32.99 525.50 3739.60
-33.80 525.37 3744.42
-33.77 524.53 3744.21
-34.59 524.40 3749.05
-34.98 523.92 3751.37
-35.37 523.43 3753.69
-35.76 522.95 3756.02
-44.36 529.20 3806.83
-50.61 533.51 3843.81
-50.58 532.65 3843.59
-50.99 532.16 3846.03
-51.40 531.66 3848.47
-51.36 530.80 3848.25
-52.23 530.68 3853.36
-52.19 529.82 3853.14
-53.06 529.69 3858.26
-53.02 528.83 3858.04
-53.44 528.33 3860.49
-53.85 527.83 3862.95
-53.81 526.97 3862.73
-54.23 526.47 3865.19
-54.65 525.98 3867.66
-54.61 525.11 3867.43
-54.57 524.25 3867.21
-55.44 524.11 3872.37
-55.41 523.25 3872.15
-55.83 522.75 3874.62
-56.24 522.25 3877.10
-56.66 521.74 3879.58
-57.08 521.24 3882.06
-57.05 520.37 3881.83
-57.92 520.23 3887.03
-57.89 519.36 3886.81
-57.85 518.50 3886.58
-58.73 518.35 3891.80
-58.69 517.48 3891.57
-58.65 516.62 3891.35
-59.54 516.47 3896.57
-59.50 515.60 3896.34
-60.39 515.45 3901.58
-60.35 514.58 3901.36
-60.77 514.07 3903.87
-61.20 513.56 3906.38
-61.16 512.69 3906.15
-62.05 512.53 3911.42
-62.01 511.66 3911.19
-62.44 511.15 3913.71
-62.86 510.63 3916.24
-63.29 510.12 3918.77
-63.72 509.60 3921.30
-64.15 509.09 3923.84
-64.58 508.57 3926.38
-64.54 507.69 3926.15
-65.44 507.53 3931.47
-65.40 506.66 3931.24
-71.37 510.34 3966.50
-73.55 511.15 3979.43
-75.15 511.50 3988.85
-77.36 512.31 4001.93
-82.55 515.37 4032.63
-83.50 515.22 4038.24
-83.95 514.69 4040.93
-84.41 514.16 4043.62
-84.87 513.63 4046.32
-85.32 513.10 4049.02
-85.78 512.57 4051.72
-86.24 512.04 4054.43
-86.20 511.13 4054.19
-87.16 510.97 4059.86
-87.11 510.07 4059.61
-88.08 509.90 4065.30
-88.03 509.00 4065.05
-87.99 508.09 4064.81
-88.96 507.93 4070.51
-88.92 507.02 4070.26
-89.38 506.48 4072.99
-89.84 505.94 4075.73
-89.80 505.03 4075.48
-90.26 504.49 4078.22
-90.73 503.95 4080.97
-90.68 503.04 4080.72
-90.64 502.13 4080.47
-91.61 501.96 4086.22
-91.57 501.05 4085.97
-92.55 500.87 4091.73
-92.50 499.96 4091.48
-93.48 499.78 4097.25
-93.44 498.87 4097.00
-93.91 498.32 4099.77
-94.38 497.77 4102.55
-94.33 496.86 4102.29
-94.80 496.31 4105.07
-95.27 495.76 4107.85
-95.23 494.85 4107.60
-96.22 494.66 4113.42
-96.17 493.74 4113.17
-96.13 492.83 4112.92
-97.12 492.64 4118.75
-97.07 491.72 4118.50
-97.03 490.80 4118.25
-97.50 490.25 4121.05
-97.98 489.69 4123.85
-97.94 488.77 4123.59
-98.93 488.58 4129.46
-98.89 487.66 4129.21
-99.36 487.10 4132.02
-99.84 486.54 4134.84
-99.79 485.62 4134.58
-99.75 484.70 4134.33
-100.75 484.50 4140.22
-100.71 483.58 4139.97
-101.71 483.37 4145.88
-101.66 482.45 4145.63
-102.67 482.24 4151.56
-102.62 481.32 4151.30
-102.58 480.40 4151.04
-103.58 480.19 4156.99
-103.54 479.26 4156.73
-104.02 478.69 4159.58
-104.51 478.13 4162.44
-105.52 477.91 4168.41
-105.47 476.98 4168.16
-106.49 476.77 4174.15
-106.44 475.84 4173.89
-106.93 475.27 4176.76
-107.42 474.70 4179.64
-108.44 474.48 4185.67
-115.20 478.10 4225.67
-118.10 479.12 4242.83
-120.85 480.04 4259.09
-129.64 484.97 4311.06
-130.16 484.38 4314.13
-131.25 484.17 4320.55
-131.20 483.21 4320.27
-132.29 483.00 4326.71
-132.24 482.03 4326.43
-132.77 481.44 4329.52
-133.29 480.85 4332.61
-133.24 479.89 4332.33
-134.34 479.67 4338.81
-134.29 478.70 4338.53
-134.81 478.11 4341.63
-134.77 477.14 4341.35
-135.29 476.55 4344.46
-135.25 475.58 4344.18
-135.77 474.99 4347.29
-136.30 474.39 4350.41
-136.25 473.42 4350.13
-136.20 472.45 4349.85
-137.31 472.22 4356.38
-137.26 471.25 4356.09
-137.21 470.28 4355.81
-137.74 469.68 4358.94
-138.27 469.08 4362.07
-138.22 468.11 4361.79
-138.18 467.14 4361.51
-139.29 466.90 4368.07
-139.24 465.93 4367.79
-139.19 464.96 4367.50
-139.72 464.35 4370.65
-140.26 463.74 4373.80
-140.21 462.77 4373.52
-141.32 462.52 4380.12
-141.27 461.55 4379.83
-141.23 460.58 4379.54
-141.18 459.60 4379.26
-142.30 459.35 4385.88
-142.25 458.38 4385.59
-142.79 457.76 4388.76
-143.32 457.15 4391.94
-143.27 456.17 4391.65
-144.40 455.91 4398.31
-144.35 454.93 4398.02
-144.89 454.32 4401.21
-145.43 453.70 4404.40
-145.38 452.72 4404.11
-145.92 452.10 4407.31
-146.47 451.47 4410.52
-146.42 450.49 4410.23
-146.96 449.87 4413.44
-147.50 449.25 4416.65
-147.45 448.27 4416.36
-148.00 447.64 4419.58
-148.54 447.01 4422.80
-149.09 446.38 4426.02
-149.63 445.76 4429.25
-150.18 445.13 4432.49
-150.13 444.14 4432.20
-151.28 443.86 4438.98
-159.57 447.80 4488.00
-162.73 448.69 4506.68
-170.79 452.45 4554.32
-171.37 451.80 4557.74
-171.95 451.16 4561.17
-171.89 450.15 4560.86
-173.11 449.87 4568.04
-173.06 448.85 4567.73
-173.64 448.21 4571.17
-174.22 447.56 4574.61
-174.80 446.91 4578.07
-175.39 446.26 4581.52
-175.34 445.24 4581.21
-176.56 444.96 4588.45
-176.51 443.94 4588.14
-177.74 443.65 4595.40
-177.68 442.63 4595.09
-178.27 441.97 4598.57
-178.86 441.32 4602.06
-179.45 440.66 4605.55
-180.04 440.00 4609.05
-180.64 439.34 4612.55
-181.23 438.68 4616.06
-182.47 438.38 4623.41
-182.42 437.36 4623.10
-183.67 437.06 4630.47
-184.27 436.39 4634.01
-184.86 435.72 4637.55
-185.46 435.06 4641.10
-186.72 434.75 4648.53
-191.77 436.54 4678.40
-195.04 437.32 4697.68
-197.65 437.75 4713.16
-201.56 438.87 4736.23
-204.58 439.50 4754.10
-204.52 438.44 4753.76
-205.84 438.13 4761.56
-205.78 437.08 4761.22
-205.73 436.02 4760.89
-206.36 435.34 4764.62
-206.99 434.65 4768.37
-206.93 433.59 4768.03
-207.57 432.90 4771.78
-208.20 432.22 4775.54
-208.15 431.16 4775.20
-208.78 430.47 4778.96
-209.42 429.77 4782.72
-209.36 428.71 4782.38
-210.00 428.02 4786.16
-210.64 427.33 4789.93
-210.58 426.26 4789.59
-210.52 425.20 4789.25
-211.86 424.87 4797.17
-211.80 423.80 4796.82
-212.45 423.11 4800.62
-213.09 422.40 4804.42
-213.03 421.34 4804.08
-214.38 421.00 4812.04
-214.32 419.93 4811.69
-214.97 419.23 4815.51
-215.61 418.52 4819.34
-215.55 417.45 4818.99
-216.91 417.11 4827.00
-216.85 416.04 4826.66
-218.21 415.69 4834.70
-218.15 414.62 4834.35
-219.51 414.26 4842.41
-226.16 416.57 4881.70
-228.30 416.60 4894.36
-231.63 417.21 4914.03
-238.97 419.83 4957.44
-238.91 418.73 4957.08
-239.59 418.00 4961.13
-240.28 417.27 4965.19
-240.22 416.17 4964.82
-240.16 415.07 4964.46
-240.84 414.34 4968.52
-240.78 413.24 4968.15
-241.47 412.51 4972.22
-242.16 411.77 4976.30
-242.10 410.67 4975.93
-242.79 409.93 4980.02
-242.73 408.83 4979.65
-243.42 408.09 4983.74
-243.36 406.99 4983.37
-244.05 406.25 4987.46
-244.74 405.51 4991.57
-244.68 404.40 4991.19
-245.37 403.66 4995.30
-245.31 402.55 4994.93
-246.01 401.80 4999.05
-245.94 400.70 4998.68
-246.64 399.95 5002.80
-246.58 398.84 5002.42
-247.28 398.09 5006.55
-247.98 397.34 5010.68
-247.91 396.23 5010.31
-248.61 395.48 5014.45
-248.55 394.37 5014.08
-248.49 393.26 5013.70
-249.19 392.50 5017.85
-249.12 391.39 5017.47
-249.83 390.63 5021.63
-250.53 389.87 5025.79
-251.23 389.11 5029.95
-251.17 388.00 5029.57
-251.88 387.24 5033.75
-251.81 386.12 5033.37
-252.52 385.36 5037.55
-253.23 384.59 5041.73
-253.16 383.48 5041.36
-253.87 382.71 5045.55
-254.58 381.94 5049.75
-254.52 380.82 5049.37
-255.23 380.05 5053.57
-255.94 379.28 5057.78
-255.88 378.16 5057.40
-256.59 377.38 5061.62
-257.31 376.60 5065.85
-258.02 375.83 5070.08
-258.74 375.05 5074.32
-260.24 374.61 5083.20
-260.96 373.83 5087.46
-261.68 373.04 5091.73
-263.20 372.60 5100.68
-263.92 371.81 5104.97
-265.44 371.36 5113.96
-266.97 370.92 5122.99
-267.70 370.12 5127.32
-268.44 369.33 5131.65
-269.17 368.54 5135.99
-269.91 367.74 5140.34
-269.84 366.60 5139.95
-271.38 366.15 5149.07
-271.32 365.01 5148.67
-272.05 364.21 5153.05
-272.80 363.41 5157.42
-273.54 362.60 5161.81
-273.47 361.46 5161.42
-275.03 360.99 5170.61
-274.96 359.85 5170.21
-275.70 359.04 5174.62
-276.45 358.23 5179.03
-277.20 357.42 5183.46
-277.95 356.61 5187.89
-277.88 355.46 5187.49
-279.45 354.98 5196.78
-289.06 357.73 5253.60
-292.36 357.92 5273.09
-303.99 361.43 5341.83
-309.73 362.57 5375.80
-310.54 361.73 5380.57
-311.34 360.89 5385.34
-312.15 360.05 5390.13
-312.96 359.21 5394.92
-312.89 358.01 5394.48
-314.59 357.52 5404.53
-314.52 356.32 5404.09
-315.33 355.47 5408.91
-316.15 354.63 5413.73
-316.07 353.43 5413.30
-317.78 352.92 5423.41
-317.71 351.72 5422.97
-318.53 350.87 5427.82
-319.35 350.01 5432.68
-320.17 349.15 5437.55
-321.00 348.29 5442.42
-321.83 347.43 5447.31
-325.07 347.48 5466.48
-330.78 348.44 5500.24
-334.39 348.60 5521.62
-341.79 350.16 5565.33
-341.71 348.93 5564.86
-342.57 348.05 5569.97
-343.44 347.17 5575.09
-343.36 345.94 5574.63
-344.23 345.06 5579.75
-344.15 343.83 5579.29
-344.07 342.59 5578.82
-344.94 341.71 5583.96
-344.86 340.47 5583.49
-345.73 339.58 5588.64
-345.65 338.35 5588.17
-345.57 337.12 5587.71
-347.39 336.56 5598.48
-347.32 335.33 5598.01
-347.24 334.09 5597.55
-347.16 332.86 5597.08
-347.08 331.63 5596.62
-347.00 330.39 5596.15
-346.92 329.16 5595.68
-348.75 328.59 5606.49
-348.67 327.35 5606.02
-348.59 326.12 5605.55
-348.51 324.88 5605.09
-348.43 323.65 5604.62
-350.27 323.06 5615.46
-350.19 321.83 5614.99
-350.11 320.59 5614.52
-350.03 319.35 5614.05
-349.95 318.12 5613.58
-350.83 317.20 5618.78
-351.71 316.28 5623.99
-351.63 315.04 5623.52
-352.51 314.12 5628.73
-352.43 312.88 5628.26
-353.31 311.96 5633.48
-353.23 310.72 5633.01
-353.16 309.48 5632.54
-353.08 308.24 5632.07
-353.96 307.31 5637.30
-353.88 306.07 5636.83
-354.77 305.14 5642.07
-354.69 303.90 5641.59
-355.57 302.97 5646.84
-356.46 302.03 5652.10
-356.38 300.79 5651.63
-356.30 299.54 5651.15
-357.19 298.61 5656.42
-358.09 297.66 5661.70
-358.01 296.42 5661.22
-358.90 295.47 5666.50
-358.82 294.23 5666.03
-372.02 297.04 5744.06
-379.58 298.11 5788.79
-390.83 300.27 5855.26
-390.74 298.98 5854.75
-392.74 298.32 5866.58
-392.65 297.03 5866.07
-393.61 296.05 5871.75
-394.58 295.07 5877.43
-394.49 293.78 5876.92
-395.45 292.80 5882.61
-396.42 291.81 5888.32
-397.38 290.82 5894.04
-398.35 289.83 5899.77
-399.32 288.84 5905.51
-399.24 287.55 5904.99
-401.27 286.86 5917.02
-402.25 285.86 5922.80
-403.23 284.86 5928.58
-405.28 284.17 5940.71
-406.26 283.16 5946.53
-407.25 282.16 5952.37
-408.24 281.15 5958.21
-409.23 280.14 5964.06
-410.22 279.13 5969.93
-420.19 280.59 6028.88
-436.71 283.81 6126.53
-436.61 282.46 6125.97
-436.52 281.12 6125.41
-437.56 280.08 6131.60
-438.61 279.04 6137.80
-438.52 277.69 6137.24
-438.42 276.35 6136.68
-438.33 275.00 6136.12
-439.38 273.95 6142.33
-440.43 272.91 6148.55
-440.34 271.56 6147.99
-440.24 270.21 6147.42
-440.15 268.86 6146.86
-441.20 267.80 6153.09
-441.10 266.45 6152.53
-442.16 265.40 6158.77
-442.07 264.05 6158.21
-441.97 262.70 6157.65
-441.87 261.34 6157.08
-444.09 260.57 6170.16
-443.99 259.22 6169.60
-443.90 257.86 6169.03
-443.80 256.51 6168.47
-443.70 255.16 6167.90
-445.93 254.37 6181.03
-445.83 253.01 6180.46
-445.73 251.66 6179.89
-445.64 250.31 6179.32
-446.70 249.23 6185.62
-447.77 248.15 6191.93
-447.67 246.79 6191.36
-447.58 245.43 6190.79
-447.48 244.08 6190.22
-449.72 243.26 6203.45
-449.62 241.90 6202.87
-449.52 240.54 6202.30
-449.43 239.19 6201.73
-450.50 238.09 6208.07
-450.40 236.73 6207.50
-457.97 237.09 6252.24
-477.83 240.17 6369.68
-476.50 238.50 6361.80
-477.63 237.38 6368.47
-478.76 236.26 6375.16
-479.89 235.13 6381.87
-479.79 233.73 6381.26
-480.93 232.60 6387.98
-482.07 231.47 6394.71
-481.96 230.07 6394.10
-481.86 228.67 6393.49
-483.00 227.53 6400.23
-484.14 226.39 6406.99
-484.04 224.99 6406.38
-485.18 223.85 6413.15
-485.08 222.44 6412.53
-484.98 221.04 6411.92
-511.75 225.08 6570.21
-512.95 223.91 6577.33
-512.84 222.47 6576.68
-512.74 221.03 6576.04
-513.94 219.85 6583.17
-513.83 218.41 6582.53
-513.72 216.97 6581.88
-516.25 216.04 6596.83
-516.14 214.60 6596.19
-516.03 213.16 6595.54
-517.25 211.97 6602.71
-518.46 210.77 6609.90
-518.35 209.33 6609.25
-518.24 207.88 6608.60
-518.13 206.44 6607.96
-520.68 205.48 6623.03
-520.57 204.04 6622.37
-520.46 202.59 6621.72
-521.69 201.38 6628.95
-522.91 200.17 6636.20
-522.80 198.72 6635.55
-524.03 197.51 6642.81
-525.26 196.29 6650.08
-525.15 194.84 6649.43
-525.04 193.39 6648.77
-526.27 192.17 6656.06
-527.51 190.94 6663.37
-527.39 189.49 6662.71
-527.28 188.03 6662.05
-528.52 186.80 6669.37
-529.76 185.57 6676.70
-529.65 184.11 6676.04
-530.89 182.88 6683.39
-530.78 181.42 6682.73
-530.67 179.96 6682.06
-562.63 183.57 6871.05
-561.08 181.84 6861.88
-562.40 180.57 6869.65
-563.71 179.29 6877.43
-563.59 177.79 6876.73
-563.48 176.29 6876.03
-564.79 175.01 6883.82
-564.67 173.51 6883.12
-566.00 172.22 6890.93
-565.88 170.72 6890.23
-567.20 169.43 6898.06
-567.08 167.92 6897.35
-568.41 166.63 6905.20
-569.74 165.33 6913.06
-569.62 163.82 6912.35
-570.95 162.52 6920.23
-570.83 161.01 6919.52
-572.17 159.70 6927.41
-572.05 158.19 6926.70
-573.38 156.88 6934.61
-574.73 155.56 6942.54
-574.60 154.05 6941.83
-574.48 152.54 6941.11
-575.83 151.22 6949.06
-575.71 149.70 6948.34
-577.05 148.38 6956.30
-576.93 146.86 6955.58
-576.81 145.35 6954.86
-578.16 144.01 6962.84
-579.51 142.68 6970.83
-579.39 141.16 6970.11
-579.27 139.65 6969.39
-580.62 138.30 6977.40
-580.50 136.79 6976.68
-581.86 135.44 6984.70
-581.73 133.92 6983.98
-583.09 132.57 6992.02
-584.46 131.21 7000.09
-585.83 129.85 7008.17
-585.70 128.33 7007.44
-587.07 126.97 7015.54
-586.95 125.44 7014.80
-623.68 126.21 7231.98
-625.14 124.80 7240.61
-625.01 123.22 7239.83
-624.88 121.65 7239.05
-624.74 120.08 7238.27
-624.61 118.51 7237.49
-624.48 116.94 7236.71
-624.35 115.36 7235.93
-627.41 114.09 7254.00
-627.27 112.51 7253.22
-628.74 111.08 7261.90
-630.21 109.65 7270.60
-630.08 108.07 7269.81
-629.95 106.49 7269.02
-631.42 105.05 7277.74
-632.90 103.61 7286.47
-634.38 102.16 7295.23
-635.86 100.71 7304.01
-635.73 99.13 7303.21
-635.59 97.54 7302.42
-638.71 96.21 7320.83
-638.57 94.62 7320.03
-640.07 93.16 7328.87
-641.57 91.69 7337.73
-641.43 90.10 7336.93
-641.30 88.51 7336.13
-642.80 87.04 7345.00
-642.66 85.44 7344.20
-644.17 83.96 7353.10
-645.67 82.48 7362.01
-647.19 80.99 7370.95
-647.05 79.39 7370.15
-648.56 77.90 7379.10
-648.43 76.30 7378.29
-646.64 74.61 7367.72
-686.79 68.82 7605.08
-686.64 67.17 7604.22
-688.25 65.61 7613.76
-688.11 63.97 7612.90
-689.72 62.40 7622.46
-691.35 60.84 7632.04
-691.20 59.19 7631.17
-694.60 57.69 7651.28
-694.45 56.04 7650.41
-696.08 54.46 7660.06
-695.94 52.80 7659.19
-695.79 51.15 7658.32
-695.64 49.49 7657.44
-697.28 47.90 7667.11
-697.13 46.25 7666.24
-700.56 44.71 7686.53
-700.41 43.05 7685.65
-702.06 41.45 7695.39
-703.71 39.84 7705.16
-703.56 38.18 7704.28
-703.41 36.51 7703.40
-703.26 34.85 7702.51
-706.73 33.28 7723.00
-706.58 31.61 7722.11
-706.43 29.94 7721.22
-708.09 28.32 7731.06
-709.76 26.68 7740.91
-709.61 25.01 7740.02
-709.46 23.34 7739.13
-709.31 21.67 7738.24
-710.98 20.03 7748.12
-710.83 18.36 7747.22
-710.68 16.69 7746.33
-714.18 15.06 7767.05
-715.86 13.40 7777.00
-715.71 11.73 7776.10
-765.62 -26.08 8071.17
-767.44 -27.86 8081.92
-767.27 -29.60 8080.95
-769.09 -31.38 8091.72
173.18 667.49 2529.35
173.01 667.22 2530.41
173.02 666.65 2530.31
173.04 666.08 2530.21
172.08 667.02 2535.89
171.71 667.06 2538.11
171.33 667.09 2540.33
171.15 666.83 2541.40
171.17 666.25 2541.30
170.99 665.98 2542.37
171.01 665.41 2542.27
171.02 664.84 2542.18
170.65 664.87 2544.41
170.66 664.30 2544.31
170.68 663.72 2544.21
170.30 663.76 2546.45
170.32 663.18 2546.35
170.14 662.91 2547.42
170.16 662.34 2547.32
169.78 662.37 2549.56
169.60 662.10 2550.64
169.22 662.13 2552.88
169.04 661.86 2553.96
168.66 661.89 2556.21
168.48 661.62 2557.29
168.29 661.34 2558.37
168.11 661.07 2559.45
167.53 661.41 2562.89
167.75 660.53 2561.61
167.37 660.56 2563.88
167.38 659.98 2563.78
167.00 660.01 2566.05
166.82 659.73 2567.13
166.43 659.76 2569.41
166.25 659.49 2570.50
165.86 659.52 2572.80
165.88 658.94 2572.68
165.90 658.36 2572.58
165.51 658.39 2574.87
164.93 658.72 2578.35
164.74 658.45 2579.47
164.75 657.88 2579.39
164.36 657.90 2581.69
163.78 658.23 2585.15
163.39 658.26 2587.45
161.83 660.05 2596.70
160.98 660.78 2601.78
160.99 660.19 2601.68
161.22 659.29 2600.36
161.03 659.02 2601.48
160.43 659.35 2605.04
160.03 659.38 2607.38
159.43 659.72 2610.95
158.83 660.06 2614.53
158.22 660.40 2618.12
157.82 660.44 2620.49
157.64 660.15 2621.60
157.65 659.57 2621.52
157.88 658.66 2620.18
157.68 658.38 2621.32
157.49 658.10 2622.45
157.09 658.13 2624.82
157.11 657.54 2624.72
157.13 656.95 2624.62
156.94 656.67 2625.76
156.54 656.69 2628.13
155.92 657.03 2631.76
155.52 657.06 2634.15
155.33 656.78 2635.30
155.13 656.50 2636.45
154.94 656.21 2637.59
154.96 655.62 2637.49
154.77 655.33 2638.64
154.78 654.74 2638.53
154.38 654.77 2640.94
154.18 654.48 2642.09
153.57 654.82 2645.76
153.37 654.53 2646.91
152.96 654.56 2649.33
152.56 654.59 2651.75
152.36 654.30 2652.91
151.95 654.33 2655.34
151.55 654.33 2657.69
150.70 655.00 2662.76
150.50 654.72 2663.93
149.87 655.06 2667.66
149.68 654.77 2668.83
149.69 654.17 2668.73
149.50 653.88 2669.90
149.08 653.91 2672.36
149.10 653.30 2672.26
148.90 653.02 2673.44
148.27 653.35 2677.19
147.63 653.69 2680.96
146.78 654.35 2686.03
146.14 654.69 2689.82
146.16 654.09 2689.71
146.18 653.48 2689.61
145.75 653.51 2692.10
145.99 652.59 2690.69
145.57 652.61 2693.19
145.15 652.63 2695.69
144.95 652.34 2696.89
144.74 652.05 2698.09
144.54 651.76 2699.29
144.34 651.47 2700.50
143.92 651.49 2703.01
143.71 651.20 2704.22
143.51 650.91 2705.43
143.31 650.61 2706.63
143.10 650.32 2707.84
142.67 650.35 2710.40
142.25 650.36 2712.91
142.04 650.07 2714.12
142.28 649.14 2712.69
142.30 648.53 2712.58
142.32 647.92 2712.47
142.12 647.63 2713.69
142.14 647.01 2713.58
141.26 647.67 2718.77
141.05 647.37 2719.99
140.62 647.39 2722.55
140.42 647.09 2723.77
140.00 647.10 2726.27
139.12 647.74 2731.45
138.44 648.11 2735.50
138.46 647.49 2735.39
138.25 647.19 2736.62
138.27 646.58 2736.51
138.06 646.28 2737.74
137.63 646.30 2740.33
137.64 645.68 2740.22
136.29 646.97 2748.23
136.08 646.67 2749.48
135.87 646.37 2750.73
135.89 645.76 2750.62
135.45 645.77 2753.23
134.78 646.11 2757.21
134.34 646.13 2759.83
134.13 645.83 2761.09
134.15 645.21 2760.98
134.16 644.59 2760.90
133.96 644.28 2762.09
133.28 644.62 2766.13
131.43 646.57 2777.07
130.75 646.91 2781.12
130.30 646.93 2783.79
130.09 646.63 2785.07
130.34 645.68 2783.56
130.83 644.41 2780.66
131.08 643.46 2779.15
130.87 643.16 2780.43
130.43 643.16 2783.06
129.97 643.19 2785.77
128.56 644.52 2794.14
127.64 645.16 2799.56
127.19 645.18 2802.27
126.01 646.18 2809.23
125.79 645.87 2810.53
125.10 646.22 2814.68
125.12 645.58 2814.56
124.89 645.28 2815.87
124.67 644.97 2817.18
124.21 644.99 2819.92
123.99 644.68 2821.23
124.01 644.04 2821.11
123.79 643.73 2822.42
123.81 643.10 2822.31
123.59 642.79 2823.62
123.61 642.15 2823.50
123.63 641.52 2823.38
123.16 641.53 2826.13
122.70 641.55 2828.89
122.48 641.24 2830.21
122.25 640.93 2831.53
121.79 640.94 2834.30
121.32 640.95 2837.07
120.85 640.97 2839.85
120.63 640.66 2841.18
120.16 640.67 2843.97
120.18 640.03 2843.85
119.95 639.72 2845.18
119.73 639.40 2846.52
119.50 639.09 2847.85
119.03 639.10 2850.65
118.81 638.79 2851.99
118.58 638.47 2853.34
118.12 638.46 2856.05
116.39 640.14 2866.33
115.91 640.16 2869.17
115.43 640.17 2872.01
115.20 639.85 2873.37
115.48 638.88 2871.76
115.50 638.23 2871.64
115.52 637.59 2871.51
115.29 637.27 2872.88
114.81 637.28 2875.72
114.58 636.96 2877.09
113.84 637.30 2881.44
113.36 637.31 2884.30
112.62 637.66 2888.67
112.39 637.34 2890.05
111.91 637.35 2892.93
110.91 638.02 2898.84
110.17 638.37 2903.26
109.93 638.05 2904.65
109.95 637.39 2904.52
109.61 637.22 2906.59
108.75 637.70 2911.66
108.58 637.29 2912.66
107.67 637.85 2918.07
107.05 638.02 2921.74
106.99 637.47 2922.13
106.55 637.41 2924.72
106.29 637.11 2926.25
105.75 637.18 2929.47
105.49 636.89 2931.03
104.88 637.03 2934.62
104.84 636.45 2934.85
105.07 635.53 2933.51
104.73 635.32 2935.49
104.85 634.54 2934.81
104.87 633.88 2934.68
104.37 633.89 2937.65
104.13 633.56 2939.07
103.63 633.57 2942.06
103.39 633.24 2943.48
103.02 633.08 2945.66
102.61 632.96 2948.08
102.61 632.32 2948.07
102.36 632.01 2949.56
102.38 631.34 2949.43
102.41 630.68 2949.30
101.86 630.73 2952.53
101.13 631.02 2956.87
99.88 631.97 2964.32
96.79 635.23 2982.64
94.82 637.07 2994.34
94.57 636.74 2995.82
94.89 635.69 2993.88
95.27 634.57 2991.67
95.29 633.89 2991.51
95.36 633.16 2991.10
93.04 635.42 3004.86
93.34 634.41 3003.11
93.36 633.73 3002.97
93.11 633.40 3004.46
93.13 632.72 3004.33
92.88 632.39 3005.81
92.90 631.71 3005.68
92.93 631.03 3005.55
92.13 631.38 3010.29
91.60 631.38 3013.42
91.35 631.05 3014.92
90.82 631.05 3018.05
90.84 630.38 3017.92
90.59 630.04 3019.42
90.61 629.36 3019.28
90.36 629.02 3020.79
90.10 628.68 3022.29
89.85 628.34 3023.80
89.32 628.35 3026.96
88.51 628.69 3031.77
88.25 628.35 3033.29
87.44 628.70 3038.12
87.18 628.36 3039.64
87.20 627.67 3039.51
86.95 627.33 3041.03
87.53 625.96 3037.57
87.83 624.94 3035.78
87.86 624.26 3035.64
87.60 623.92 3037.16
87.06 623.91 3040.34
86.81 623.57 3041.87
86.83 622.89 3041.73
86.57 622.54 3043.26
86.59 621.86 3043.12
86.62 621.17 3042.98
86.64 620.49 3042.84
86.10 620.48 3046.04
86.13 619.80 3045.90
85.59 619.79 3049.10
85.33 619.45 3050.64
84.22 620.12 3057.20
83.96 619.77 3058.75
83.70 619.43 3060.29
83.72 618.74 3060.15
83.18 618.73 3063.38
82.92 618.38 3064.93
82.66 618.03 3066.48
82.97 617.01 3064.65
82.99 616.32 3064.51
83.01 615.63 3064.37
82.75 615.28 3065.92
82.20 615.27 3069.17
81.37 615.60 3074.11
80.53 615.93 3079.08
78.81 617.30 3089.30
77.98 617.62 3094.21
76.55 618.64 3102.70
76.28 618.29 3104.29
75.72 618.28 3107.61
75.75 617.58 3107.47
75.77 616.88 3107.33
75.50 616.53 3108.92
74.65 616.86 3114.00
73.79 617.20 3119.09
73.22 617.19 3122.45
72.53 617.33 3126.56
71.81 617.50 3130.84
69.93 619.02 3142.00
69.23 619.16 3146.17
68.43 619.41 3150.91
68.00 619.23 3153.44
68.12 618.41 3152.72
67.75 618.16 3154.93
67.47 617.80 3156.57
66.70 618.02 3161.15
66.06 618.07 3164.93
65.73 617.78 3166.91
65.45 617.42 3168.56
65.48 616.70 3168.41
65.20 616.34 3170.07
65.22 615.63 3169.92
64.64 615.62 3173.39
64.36 615.26 3175.05
63.47 615.60 3180.35
62.88 615.59 3183.84
62.90 614.87 3183.69
62.93 614.15 3183.53
63.26 613.09 3181.56
63.29 612.37 3181.41
63.01 612.01 3183.08
62.72 611.64 3184.75
62.44 611.28 3186.43
62.16 610.91 3188.10
61.88 610.55 3189.78
61.28 610.53 3193.29
60.69 610.51 3196.81
60.72 609.79 3196.66
60.43 609.43 3198.34
60.46 608.71 3198.19
60.17 608.34 3199.88
58.96 609.02 3207.11
58.67 608.65 3208.80
58.38 608.28 3210.50
58.41 607.56 3210.35
58.12 607.19 3212.05
58.15 606.47 3211.90
57.86 606.10 3213.60
57.89 605.37 3213.44
57.91 604.65 3213.29
57.31 604.63 3216.85
56.71 604.60 3220.42
56.42 604.23 3222.13
56.13 603.86 3223.85
55.85 603.48 3225.56
55.56 603.11 3227.28
55.58 602.38 3227.12
55.29 602.01 3228.84
55.32 601.28 3228.69
55.35 600.56 3228.53
54.42 600.88 3234.01
54.13 600.50 3235.73
53.20 600.82 3241.23
53.23 600.10 3241.08
52.94 599.72 3242.81
52.97 598.99 3242.65
52.35 598.96 3246.28
51.74 598.93 3249.92
50.48 599.60 3257.37
49.87 599.57 3261.04
49.25 599.54 3264.71
48.95 599.16 3266.46
48.01 599.48 3272.07
47.38 599.45 3275.76
46.43 599.77 3281.40
46.46 599.04 3281.24
45.18 599.72 3288.84
44.88 599.33 3290.63
44.91 598.59 3290.46
44.93 597.85 3290.30
44.96 597.12 3290.14
44.33 597.08 3293.88
44.03 596.70 3295.67
43.40 596.66 3299.41
42.77 596.63 3303.17
42.46 596.24 3304.97
42.16 595.86 3306.77
42.19 595.11 3306.61
41.88 594.72 3308.41
41.91 593.98 3308.25
41.27 593.95 3312.03
41.30 593.20 3311.86
41.33 592.46 3311.70
41.02 592.07 3313.51
40.72 591.68 3315.32
40.41 591.29 3317.14
40.11 590.89 3318.95
40.13 590.15 3318.79
39.49 590.11 3322.59
39.19 589.71 3324.41
39.21 588.97 3324.24
38.91 588.58 3326.07
38.60 588.18 3327.89
38.29 587.79 3329.72
37.98 587.39 3331.55
37.34 587.35 3335.38
37.03 586.95 3337.21
36.38 586.90 3341.06
36.07 586.51 3342.90
35.76 586.11 3344.74
35.79 585.36 3344.58
35.48 584.96 3346.42
35.16 584.56 3348.27
35.19 583.81 3348.10
35.22 583.06 3347.94
34.91 582.66 3349.78
34.60 582.26 3351.64
34.63 581.51 3351.47
34.31 581.11 3353.32
33.66 581.05 3357.20
33.69 580.30 3357.03
33.03 580.25 3360.92
33.06 579.50 3360.75
32.40 579.44 3364.65
32.43 578.69 3364.48
32.46 577.93 3364.31
32.15 577.53 3366.18
31.83 577.12 3368.05
31.86 576.37 3367.88
31.89 575.61 3367.71
31.57 575.21 3369.58
30.91 575.15 3373.50
29.05 576.30 3384.54
26.89 577.75 3397.37
26.17 577.74 3401.64
25.30 577.88 3406.79
24.31 578.15 3412.70
22.57 579.15 3422.99
18.79 582.20 3445.42
18.46 581.79 3447.38
18.13 581.38 3449.34
17.80 580.96 3451.31
17.11 580.91 3455.42
17.14 580.13 3455.24
16.80 579.72 3457.21
16.47 579.30 3459.18
16.14 578.89 3461.15
16.17 578.11 3460.98
15.84 577.70 3462.95
15.50 577.28 3464.93
15.17 576.86 3466.91
14.83 576.44 3468.89
14.50 576.02 3470.88
14.17 575.61 3472.87
13.46 575.55 3477.03
13.49 574.77 3476.85
12.79 574.71 3481.02
12.45 574.28 3483.02
12.12 573.86 3485.02
11.78 573.44 3487.02
11.81 572.66 3486.84
11.47 572.24 3488.85
11.13 571.81 3490.86
10.79 571.39 3492.87
10.46 570.97 3494.88
10.49 570.18 3494.70
10.15 569.76 3496.71
9.81 569.33 3498.73
9.84 568.55 3498.55
9.13 568.48 3502.77
9.16 567.69 3502.59
8.81 567.27 3504.61
8.10 567.20 3508.85
8.13 566.41 3508.67
8.16 565.62 3508.48
7.82 565.19 3510.51
7.48 564.76 3512.55
7.13 564.33 3514.58
6.79 563.90 3516.62
6.45 563.47 3518.66
6.48 562.68 3518.48
6.13 562.25 3520.52
5.79 561.82 3522.56
5.44 561.39 3524.61
5.10 560.95 3526.66
4.75 560.52 3528.71
4.78 559.73 3528.53
4.44 559.29 3530.58
4.09 558.86 3532.64
3.74 558.42 3534.69
3.78 557.63 3534.51
3.43 557.19 3536.57
3.08 556.75 3538.63
3.11 555.96 3538.45
2.38 555.88 3542.77
2.04 555.44 3544.84
1.69 555.00 3546.91
1.34 554.56 3548.99
0.99 554.11 3551.06
0.64 553.67 3553.14
0.28 553.23 3555.23
-2.96 555.45 3574.45
-5.39 556.92 3588.92
-6.86 557.50 3597.63
-11.43 560.91 3624.72
-12.86 561.44 3633.21
-12.83 560.63 3633.01
-13.19 560.18 3635.19
-12.76 559.00 3632.62
-13.13 558.55 3634.80
-14.30 558.83 3641.74
-15.07 558.75 3646.31
-15.03 557.93 3646.12
-15.40 557.48 3648.31
-15.77 557.03 3650.50
-15.74 556.21 3650.31
-16.52 556.13 3654.90
-16.89 555.67 3657.11
-17.66 555.58 3661.72
-17.63 554.76 3661.52
-17.60 553.94 3661.32
-17.97 553.49 3663.53
-17.94 552.67 3663.33
-18.31 552.21 3665.55
-18.68 551.76 3667.76
-19.06 551.30 3669.98
-19.43 550.84 3672.21
-19.40 550.02 3672.00
-19.77 549.56 3674.23
-20.15 549.10 3676.46
-20.11 548.28 3676.25
-20.49 547.82 3678.48
-20.46 547.00 3678.28
-20.83 546.53 3680.51
-20.80 545.71 3680.31
-21.59 545.61 3684.99
-21.55 544.79 3684.78
-22.34 544.68 3689.47
-22.31 543.86 3689.27
-22.27 543.03 3689.06
-22.65 542.57 3691.31
-23.03 542.10 3693.56
-23.00 541.28 3693.35
-23.37 540.81 3695.60
-23.34 539.98 3695.40
-24.13 539.87 3700.11
-24.52 539.40 3702.37
-24.48 538.58 3702.17
-24.86 538.11 3704.43
-24.83 537.28 3704.22
-25.21 536.81 3706.49
-25.17 535.98 3706.28
-25.56 535.51 3708.55
-25.52 534.68 3708.34
-26.32 534.56 3713.09
-26.29 533.73 3712.88
-26.25 532.90 3712.68
-27.05 532.78 3717.43
-27.02 531.95 3717.23
-27.40 531.48 3719.51
-27.79 531.00 3721.79
-27.75 530.17 3721.58
-27.72 529.34 3721.38
-28.52 529.21 3726.16
-28.49 528.38 3725.95
-29.30 528.26 3730.74
-29.26 527.42 3730.53
-30.07 527.30 3735.33
-30.46 526.82 3737.64
-30.85 526.33 3739.94
-31.24 525.85 3742.25
-31.63 525.37 3744.56
-32.02 524.89 3746.87
-32.41 524.40 3749.19
-32.80 523.92 3751.51
-33.19 523.43 3753.83
-38.32 526.86 3784.26
-42.65 529.61 3809.96
-48.38 533.51 3843.96
-48.79 533.01 3846.40
-48.75 532.16 3846.17
-49.16 531.66 3848.62
-50.02 531.54 3853.73
-49.99 530.68 3853.50
-50.40 530.18 3855.95
-50.81 529.69 3858.41
-50.78 528.83 3858.19
-51.64 528.70 3863.32
-51.60 527.83 3863.10
-51.57 526.97 3862.88
-51.98 526.47 3865.34
-52.40 525.98 3867.80
-52.36 525.11 3867.58
-53.23 524.98 3872.74
-53.19 524.11 3872.52
-53.61 523.61 3874.99
-54.03 523.11 3877.47
-53.99 522.25 3877.25
-54.86 522.11 3882.43
-54.82 521.24 3882.21
-54.79 520.37 3881.98
-55.66 520.23 3887.18
-55.63 519.36 3886.96
-56.50 519.22 3892.17
-56.47 518.35 3891.95
-56.43 517.48 3891.72
-57.31 517.34 3896.95
-57.27 516.47 3896.72
-57.69 515.96 3899.22
-58.12 515.45 3901.73
-58.08 514.58 3901.51
-58.50 514.07 3904.02
-58.92 513.56 3906.53
-59.35 513.05 3909.05
-59.77 512.53 3911.57
-59.73 511.66 3911.34
-60.16 511.15 3913.86
-60.59 510.63 3916.39
-61.01 510.12 3918.92
-61.44 509.60 3921.46
-61.87 509.09 3923.99
-62.30 508.57 3926.53
-62.72 508.05 3929.07
-63.15 507.53 3931.62
-63.11 506.66 3931.39
-69.06 510.34 3966.66
-71.24 511.15 3979.59
-73.30 511.86 3991.80
-75.84 512.93 4006.90
-80.20 515.37 4032.79
-81.15 515.22 4038.40
-81.60 514.69 4041.09
-82.06 514.16 4043.79
-82.51 513.63 4046.48
-82.97 513.10 4049.19
-83.42 512.57 4051.89
-83.88 512.04 4054.60
-83.84 511.13 4054.35
-84.79 510.97 4060.02
-84.75 510.07 4059.78
-85.71 509.90 4065.47
-85.67 509.00 4065.22
-85.63 508.09 4064.97
-86.59 507.93 4070.68
-86.55 507.02 4070.43
-87.01 506.48 4073.16
-87.47 505.94 4075.90
-87.43 505.03 4075.65
-87.89 504.49 4078.39
-88.35 503.95 4081.13
-88.31 503.04 4080.89
-88.27 502.13 4080.64
-89.24 501.96 4086.38
-89.19 501.05 4086.14
-90.17 500.87 4091.90
-90.12 499.96 4091.65
-91.10 499.78 4097.42
-91.06 498.87 4097.17
-91.52 498.32 4099.94
-91.99 497.77 4102.72
-91.95 496.86 4102.47
-92.41 496.31 4105.24
-92.88 495.76 4108.02
-92.84 494.85 4107.77
-93.82 494.66 4113.59
-93.78 493.74 4113.34
-93.74 492.83 4113.09
-94.72 492.64 4118.93
-94.68 491.72 4118.67
-94.64 490.80 4118.42
-95.11 490.25 4121.22
-95.58 489.69 4124.02
-95.54 488.77 4123.77
-96.53 488.58 4129.63
-96.48 487.66 4129.38
-96.96 487.10 4132.19
-97.43 486.54 4135.01
-97.39 485.62 4134.76
-97.35 484.70 4134.50
-98.34 484.50 4140.40
-98.30 483.58 4140.14
-99.29 483.37 4146.06
-99.25 482.45 4145.80
-99.73 481.89 4148.64
-100.21 481.32 4151.48
-100.16 480.40 4151.22
-101.17 480.19 4157.17
-101.12 479.26 4156.91
-101.08 478.34 4156.65
-102.08 478.13 4162.61
-103.09 477.91 4168.59
-103.05 476.98 4168.33
-103.00 476.06 4168.07
-104.01 475.84 4174.07
-103.97 474.91 4173.81
-104.98 474.70 4179.82
-105.47 474.12 4182.70
-113.59 478.67 4230.88
-116.14 479.46 4246.01
-119.13 480.55 4263.76
-126.57 484.59 4307.92
-127.65 484.38 4314.32
-128.17 483.80 4317.39
-128.69 483.21 4320.46
-129.21 482.62 4323.54
-129.73 482.03 4326.63
-129.68 481.07 4326.35
-130.77 480.85 4332.81
-130.72 479.89 4332.53
-131.81 479.67 4339.00
-131.77 478.70 4338.72
-131.72 477.74 4338.44
-132.24 477.14 4341.55
-132.77 476.55 4344.66
-132.72 475.58 4344.37
-133.24 474.99 4347.49
-133.77 474.39 4350.61
-133.72 473.42 4350.32
-133.67 472.45 4350.04
-134.77 472.22 4356.57
-134.73 471.25 4356.29
-134.68 470.28 4356.01
-135.21 469.68 4359.14
-135.73 469.08 4362.27
-135.69 468.11 4361.99
-136.22 467.51 4365.13
-136.74 466.90 4368.27
-136.70 465.93 4367.98
-136.65 464.96 4367.70
-137.18 464.35 4370.85
-137.71 463.74 4374.00
-137.66 462.77 4373.71
-138.77 462.52 4380.31
-138.73 461.55 4380.03
-138.68 460.58 4379.74
-138.63 459.60 4379.46
-139.75 459.35 4386.07
-139.70 458.38 4385.79
-140.23 457.76 4388.96
-140.77 457.15 4392.14
-140.72 456.17 4391.85
-141.26 455.55 4395.03
-141.79 454.93 4398.22
-142.33 454.32 4401.41
-142.87 453.70 4404.60
-142.82 452.72 4404.32
-143.36 452.10 4407.51
-143.90 451.47 4410.72
-143.85 450.49 4410.43
-144.39 449.87 4413.64
-144.34 448.89 4413.35
-144.88 448.27 4416.56
-145.43 447.64 4419.78
-145.97 447.01 4423.00
-146.51 446.38 4426.23
-146.46 445.40 4425.93
-147.01 444.77 4429.17
-147.55 444.14 4432.40
-148.10 443.51 4435.64
-156.24 447.37 4483.95
-160.31 448.81 4508.11
-168.77 452.82 4558.27
-169.34 452.17 4561.70
-170.55 451.90 4568.88
-170.50 450.88 4568.56
-170.45 449.87 4568.25
-171.66 449.59 4575.45
-171.61 448.58 4575.14
-172.83 448.30 4582.37
-172.78 447.28 4582.05
-172.72 446.26 4581.74
-173.94 445.98 4588.98
-173.89 444.96 4588.67
-173.84 443.94 4588.36
-175.06 443.65 4595.62
-175.01 442.63 4595.31
-175.60 441.97 4598.79
-176.18 441.32 4602.28
-176.13 440.30 4601.96
-177.36 440.00 4609.27
-177.31 438.98 4608.95
-178.55 438.68 4616.28
-179.14 438.02 4619.80
-179.73 437.36 4623.32
-180.97 437.06 4630.69
-180.92 436.03 4630.37
-182.17 435.72 4637.77
-182.76 435.06 4641.32
-183.36 434.39 4644.87
-184.62 434.08 4652.32
-189.71 435.89 4682.53
-193.79 437.13 4706.75
-199.14 439.05 4738.48
-202.50 439.87 4758.40
-202.44 438.82 4758.06
-203.07 438.13 4761.80
-203.01 437.08 4761.46
-202.96 436.02 4761.12
-204.27 435.71 4768.94
-204.22 434.65 4768.60
-204.16 433.59 4768.27
-205.48 433.28 4776.11
-205.43 432.22 4775.77
-205.37 431.16 4775.43
-206.69 430.84 4783.30
-206.64 429.77 4782.96
-206.58 428.71 4782.62
-207.22 428.02 4786.39
-207.85 427.33 4790.17
-207.79 426.26 4789.83
-207.74 425.20 4789.49
-209.07 424.87 4797.40
-209.01 423.80 4797.06
-209.65 423.11 4800.86
-210.29 422.40 4804.66
-210.24 421.34 4804.31
-211.58 421.00 4812.28
-211.52 419.93 4811.93
-212.16 419.23 4815.75
-212.81 418.52 4819.58
-212.75 417.45 4819.23
-214.10 417.11 4827.25
-214.04 416.04 4826.90
-215.40 415.69 4834.94
-215.34 414.62 4834.59
-216.70 414.26 4842.66
-218.95 414.36 4856.04
-224.75 416.24 4890.46
-225.94 415.78 4897.47
-229.93 416.74 4921.17
-236.02 418.73 4957.33
-236.71 418.00 4961.38
-237.39 417.27 4965.44
-237.33 416.17 4965.08
-238.02 415.44 4969.14
-237.95 414.34 4968.78
-238.64 413.61 4972.85
-238.58 412.51 4972.48
-239.27 411.77 4976.56
-239.95 411.04 4980.64
-239.89 409.93 4980.27
-239.83 408.83 4979.90
-240.52 408.09 4983.99
-240.46 406.99 4983.62
-241.15 406.25 4987.72
-241.84 405.51 4991.82
-241.78 404.40 4991.45
-242.47 403.66 4995.56
-242.41 402.55 4995.19
-243.10 401.80 4999.31
-243.04 400.70 4998.93
-243.73 399.95 5003.06
-243.67 398.84 5002.68
-244.36 398.09 5006.81
-245.06 397.34 5010.94
-245.00 396.23 5010.57
-245.70 395.48 5014.71
-245.63 394.37 5014.34
-245.57 393.26 5013.96
-246.27 392.50 5018.11
-246.97 391.74 5022.26
-246.91 390.63 5021.89
-247.61 389.87 5026.05
-248.31 389.11 5030.21
-248.24 388.00 5029.84
-248.95 387.24 5034.01
-248.88 386.12 5033.63
-249.59 385.36 5037.81
-250.29 384.59 5042.00
-250.23 383.48 5041.62
-250.94 382.71 5045.81
-251.64 381.94 5050.01
-251.58 380.82 5049.63
-252.29 380.05 5053.84
-252.23 378.93 5053.46
-252.94 378.16 5057.67
-252.87 377.04 5057.29
-253.58 376.26 5061.50
-254.29 375.48 5065.73
-254.23 374.37 5065.35
-254.94 373.59 5069.58
-255.66 372.80 5073.82
-256.37 372.02 5078.06
-258.66 371.92 5091.62
-259.38 371.13 5095.89
-260.10 370.34 5100.17
-261.61 369.89 5109.15
-263.13 369.44 5118.16
-263.86 368.65 5122.48
-265.38 368.20 5131.53
-266.12 367.40 5135.87
-266.85 366.60 5140.22
-267.58 365.81 5144.58
-268.32 365.01 5148.95
-269.06 364.21 5153.32
-268.99 363.07 5152.92
-269.73 362.27 5157.30
-270.47 361.46 5161.69
-271.21 360.66 5166.08
-271.95 359.85 5170.49
-271.88 358.71 5170.09
-273.44 358.23 5179.31
-273.37 357.09 5178.91
-274.12 356.28 5183.34
-274.86 355.46 5187.77
-274.79 354.32 5187.37
-283.37 356.66 5238.22
-290.42 358.37 5280.05
-300.88 361.43 5342.13
-305.73 362.22 5370.91
-307.41 361.73 5380.86
-308.21 360.89 5385.64
-308.14 359.70 5385.21
-309.83 359.21 5395.21
-309.75 358.01 5394.78
-310.56 357.17 5399.58
-311.37 356.32 5404.39
-311.30 355.13 5403.96
-313.00 354.63 5414.03
-312.92 353.43 5413.60
-314.63 352.92 5423.71
-314.55 351.72 5423.27
-315.37 350.87 5428.12
-316.19 350.01 5432.98
-317.01 349.15 5437.85
-317.83 348.29 5442.73
-318.66 347.43 5447.61
-321.89 347.48 5466.79
-327.58 348.44 5500.55
-331.18 348.60 5521.93
-338.55 350.16 5565.64
-338.47 348.93 5565.18
-339.33 348.05 5570.29
-339.25 346.82 5569.82
-340.12 345.94 5574.94
-340.98 345.06 5580.07
-340.90 343.83 5579.60
-340.82 342.59 5579.14
-340.75 341.36 5578.68
-341.61 340.47 5583.81
-342.48 339.58 5588.95
-342.40 338.35 5588.49
-342.32 337.12 5588.02
-342.24 335.89 5587.56
-344.06 335.33 5598.33
-343.98 334.09 5597.87
-343.90 332.86 5597.40
-343.82 331.63 5596.93
-343.74 330.39 5596.47
-343.67 329.16 5596.00
-344.54 328.26 5601.17
-345.41 327.35 5606.34
-345.33 326.12 5605.87
-345.25 324.88 5605.40
-345.17 323.65 5604.94
-347.00 323.06 5615.78
-346.92 321.83 5615.31
-346.84 320.59 5614.84
-346.76 319.35 5614.37
-346.68 318.12 5613.90
-347.56 317.20 5619.10
-348.44 316.28 5624.31
-348.36 315.04 5623.84
-349.24 314.12 5629.05
-349.16 312.88 5628.58
-350.04 311.96 5633.81
-349.96 310.72 5633.33
-349.88 309.48 5632.86
-349.80 308.24 5632.39
-350.68 307.31 5637.62
-351.56 306.38 5642.86
-351.48 305.14 5642.39
-351.40 303.90 5641.92
-352.29 302.97 5647.17
-353.18 302.03 5652.42
-353.10 300.79 5651.95
-353.02 299.54 5651.47
-353.90 298.61 5656.74
-353.82 297.36 5656.27
-354.71 296.42 5661.54
-355.60 295.47 5666.83
-355.52 294.23 5666.35
-368.67 297.04 5744.39
-386.47 301.24 5849.96
-387.42 300.27 5855.61
-387.33 298.98 5855.10
-389.33 298.32 5866.93
-389.24 297.03 5866.41
-390.20 296.05 5872.09
-391.16 295.07 5877.78
-391.07 293.78 5877.26
-392.03 292.80 5882.96
-392.99 291.81 5888.67
-393.96 290.82 5894.39
-394.92 289.83 5900.12
-395.89 288.84 5905.86
-395.80 287.55 5905.34
-397.83 286.86 5917.37
-398.80 285.86 5923.15
-399.78 284.86 5928.93
-401.82 284.17 5941.06
-402.80 283.16 5946.89
-403.79 282.16 5952.72
-404.77 281.15 5958.56
-405.76 280.14 5964.42
-405.67 278.83 5963.89
-422.88 282.30 6066.03
-434.28 284.12 6133.65
-433.05 282.46 6126.34
-434.09 281.43 6132.53
-435.14 280.39 6138.73
-435.04 279.04 6138.17
-434.95 277.69 6137.61
-434.85 276.35 6137.05
-437.04 275.61 6150.05
-436.95 274.26 6149.48
-436.85 272.91 6148.92
-436.76 271.56 6148.36
-436.66 270.21 6147.80
-437.72 269.15 6154.03
-437.62 267.80 6153.47
-438.67 266.75 6159.71
-438.58 265.40 6159.15
-438.48 264.05 6158.58
-438.39 262.70 6158.02
-440.59 261.92 6171.11
-440.50 260.57 6170.54
-440.40 259.22 6169.97
-440.31 257.86 6169.41
-440.21 256.51 6168.84
-441.27 255.44 6175.12
-442.33 254.37 6181.40
-442.23 253.01 6180.84
-442.14 251.66 6180.27
-442.04 250.31 6179.70
-444.26 249.50 6192.88
-444.17 248.15 6192.31
-444.07 246.79 6191.74
-443.97 245.43 6191.17
-443.88 244.08 6190.60
-446.11 243.26 6203.82
-446.01 241.90 6203.25
-445.91 240.54 6202.68
-446.98 239.45 6209.02
-446.89 238.09 6208.45
-446.79 236.73 6207.88
-459.68 238.30 6284.38
-472.90 239.90 6362.79
-474.03 238.78 6369.47
-473.92 237.38 6368.87
-476.28 236.53 6382.87
-476.18 235.13 6382.26
-476.08 233.73 6381.66
-478.45 232.87 6395.71
-478.35 231.47 6395.10
-478.24 230.07 6394.49
-478.14 228.67 6393.89
-479.28 227.53 6400.63
-480.42 226.39 6407.38
-481.56 225.25 6414.16
-481.45 223.85 6413.54
-482.60 222.70 6420.33
-509.34 226.78 6579.03
-507.93 225.08 6570.62
-509.13 223.91 6577.74
-509.02 222.47 6577.10
-510.22 221.29 6584.23
-510.11 219.85 6583.59
-510.00 218.41 6582.94
-512.52 217.48 6597.90
-512.42 216.04 6597.25
-512.31 214.60 6596.60
-512.20 213.16 6595.96
-513.41 211.97 6603.13
-514.62 210.77 6610.32
-514.51 209.33 6609.67
-514.40 207.88 6609.02
-514.29 206.44 6608.37
-516.83 205.48 6623.44
-516.72 204.04 6622.79
-516.61 202.59 6622.14
-519.16 201.62 6637.28
-519.05 200.17 6636.62
-518.94 198.72 6635.96
-520.16 197.51 6643.23
-521.39 196.29 6650.51
-521.28 194.84 6649.85
-521.17 193.39 6649.19
-522.40 192.17 6656.48
-523.63 190.94 6663.79
-523.52 189.49 6663.13
-523.41 188.03 6662.47
-525.99 187.03 6677.79
-525.88 185.57 6677.13
-527.12 184.33 6684.48
-527.00 182.88 6683.81
-528.25 181.64 6691.18
-547.43 183.26 6805.00
-558.64 183.57 6871.50
-557.09 181.84 6862.33
-556.97 180.35 6861.63
-559.71 179.29 6877.88
-559.59 177.79 6877.17
-559.47 176.29 6876.47
-560.79 175.01 6884.27
-560.67 173.51 6883.56
-561.99 172.22 6891.38
-563.31 170.93 6899.21
-563.19 169.43 6898.50
-563.07 167.92 6897.79
-565.84 166.83 6914.22
-565.72 165.33 6913.51
-565.60 163.82 6912.79
-566.93 162.52 6920.68
-566.81 161.01 6919.96
-568.14 159.70 6927.86
-568.02 158.19 6927.15
-569.35 156.88 6935.06
-570.69 155.56 6942.99
-570.57 154.05 6942.28
-570.44 152.54 6941.56
-571.78 151.22 6949.51
-571.66 149.70 6948.79
-573.01 148.38 6956.75
-572.88 146.86 6956.03
-572.76 145.35 6955.31
-574.11 144.01 6963.29
-575.46 142.68 6971.29
-575.33 141.16 6970.56
-576.68 139.82 6978.58
-576.56 138.30 6977.85
-576.44 136.79 6977.13
-577.79 135.44 6985.16
-579.15 134.09 6993.20
-579.03 132.57 6992.48
-580.39 131.21 7000.54
-581.75 129.85 7008.62
-581.62 128.33 7007.89
-582.99 126.97 7015.99
-617.76 124.47 7222.30
-619.21 123.06 7230.90
-619.08 121.49 7230.12
-618.95 119.92 7229.35
-620.40 118.51 7237.97
-621.86 117.09 7246.61
-621.73 115.51 7245.82
-621.59 113.94 7245.04
-623.05 112.51 7253.70
-624.52 111.08 7262.38
-625.98 109.65 7271.08
-625.85 108.07 7270.29
-627.32 106.63 7279.01
-627.19 105.05 7278.22
-628.66 103.61 7286.96
-630.13 102.16 7295.71
-631.61 100.71 7304.49
-631.48 99.13 7303.70
-632.96 97.67 7312.50
-632.83 96.09 7311.70
-634.31 94.62 7320.52
-635.80 93.16 7329.36
-635.67 91.57 7328.56
-637.16 90.10 7337.42
-638.66 88.63 7346.30
-638.52 87.04 7345.49
-638.39 85.44 7344.69
-641.53 84.07 7363.31
-641.39 82.48 7362.51
-642.90 80.99 7371.45
-642.76 79.39 7370.64
-644.27 77.90 7379.60
-644.13 76.30 7378.79
-644.00 74.70 7377.98
-680.76 70.37 7596.08
-682.36 68.82 7605.60
-683.97 67.26 7615.14
-683.82 65.61 7614.28
-685.44 64.05 7623.84
-687.05 62.49 7633.42
-686.90 60.84 7632.56
-686.76 59.19 7631.69
-690.15 57.69 7651.80
-690.00 56.04 7650.93
-691.63 54.46 7660.58
-691.48 52.80 7659.71
-691.33 51.15 7658.84
-691.19 49.49 7657.96
-692.82 47.90 7667.64
-692.67 46.25 7666.76
-696.09 44.71 7687.05
-695.94 43.05 7686.17
-697.58 41.45 7695.92
-699.23 39.84 7705.69
-699.08 38.18 7704.80
-698.93 36.51 7703.92
-698.78 34.85 7703.04
-702.24 33.28 7723.52
-702.09 31.61 7722.64
-701.94 29.94 7721.75
-703.59 28.32 7731.58
-705.26 26.68 7741.44
-705.11 25.01 7740.55
-704.96 23.34 7739.66
-704.81 21.67 7738.77
-706.47 20.03 7748.65
-706.32 18.36 7747.75
-706.17 16.69 7746.86
-709.66 15.06 7767.58
-711.34 13.40 7777.53
-711.19 11.73 7776.63
-760.92 -26.08 8071.74
-762.73 -27.86 8082.48
-762.57 -29.60 8081.51
-764.39 -31.38 8092.28
174.66 667.49 2529.36
174.48 667.22 2530.42
174.49 666.65 2530.32
174.51 666.08 2530.23
173.56 667.02 2535.91
173.18 667.06 2538.13
172.81 667.09 2540.35
172.63 666.83 2541.41
172.65 666.25 2541.32
172.47 665.98 2542.38
172.49 665.41 2542.29
172.50 664.84 2542.19
172.13 664.87 2544.42
172.14 664.30 2544.33
172.16 663.72 2544.23
171.78 663.76 2546.46
171.80 663.18 2546.37
171.62 662.91 2547.44
171.64 662.34 2547.34
171.26 662.37 2549.58
171.08 662.10 2550.65
170.70 662.13 2552.90
170.52 661.86 2553.98
170.14 661.89 2556.23
169.96 661.62 2557.31
169.78 661.34 2558.39
169.60 661.07 2559.47
169.02 661.41 2562.91
169.24 660.53 2561.63
168.66 660.86 2565.08
168.48 660.59 2566.16
168.29 660.31 2567.25
168.31 659.73 2567.15
167.93 659.76 2569.43
167.75 659.49 2570.52
167.36 659.52 2572.82
167.38 658.94 2572.70
167.40 658.36 2572.60
167.01 658.39 2574.89
166.43 658.72 2578.37
166.24 658.45 2579.49
166.25 657.88 2579.41
165.87 657.90 2581.71
165.28 658.23 2585.17
164.90 658.26 2587.47
163.34 660.05 2596.72
162.49 660.78 2601.80
162.51 660.19 2601.70
162.73 659.29 2600.39
162.54 659.02 2601.50
161.94 659.35 2605.06
161.55 659.38 2607.40
160.95 659.72 2610.97
160.35 660.06 2614.56
159.75 660.40 2618.15
159.35 660.44 2620.51
159.16 660.15 2621.62
159.18 659.57 2621.54
159.40 658.66 2620.21
159.21 658.38 2621.34
159.02 658.10 2622.47
158.62 658.13 2624.85
158.64 657.54 2624.75
158.66 656.95 2624.64
158.46 656.67 2625.78
158.06 656.69 2628.16
157.45 657.03 2631.79
157.05 657.06 2634.18
156.86 656.78 2635.32
156.67 656.50 2636.47
156.48 656.21 2637.62
156.49 655.62 2637.51
156.30 655.33 2638.66
156.32 654.74 2638.56
155.91 654.77 2640.96
155.72 654.48 2642.11
155.11 654.82 2645.78
154.91 654.53 2646.94
154.50 654.56 2649.36
154.10 654.59 2651.78
153.90 654.30 2652.94
153.50 654.33 2655.37
153.10 654.33 2657.72
152.25 655.00 2662.79
152.05 654.72 2663.96
151.43 655.06 2667.69
151.23 654.77 2668.86
151.25 654.17 2668.76
151.05 653.88 2669.93
150.64 653.91 2672.39
150.65 653.30 2672.29
150.46 653.02 2673.46
149.83 653.35 2677.22
149.19 653.69 2680.99
148.34 654.35 2686.06
147.70 654.69 2689.85
147.72 654.09 2689.74
147.74 653.48 2689.64
147.32 653.51 2692.13
147.56 652.59 2690.72
147.14 652.61 2693.22
146.72 652.63 2695.72
146.52 652.34 2696.92
146.31 652.05 2698.12
146.11 651.76 2699.33
145.91 651.47 2700.53
145.49 651.49 2703.05
145.29 651.20 2704.25
145.08 650.91 2705.46
144.88 650.61 2706.67
144.68 650.32 2707.88
144.25 650.35 2710.44
143.83 650.36 2712.94
143.62 650.07 2714.16
143.86 649.14 2712.72
143.88 648.53 2712.61
143.90 647.92 2712.50
143.70 647.63 2713.72
143.71 647.01 2713.61
142.84 647.67 2718.81
142.64 647.37 2720.03
142.21 647.39 2722.58
142.00 647.09 2723.80
141.58 647.10 2726.30
140.71 647.74 2731.48
140.03 648.11 2735.53
140.05 647.49 2735.42
139.84 647.19 2736.66
139.86 646.58 2736.54
139.65 646.28 2737.78
139.22 646.30 2740.37
139.24 645.68 2740.26
137.89 646.97 2748.27
137.68 646.67 2749.52
137.47 646.37 2750.76
137.49 645.76 2750.65
137.05 645.77 2753.26
136.39 646.11 2757.25
135.94 646.13 2759.87
135.73 645.83 2761.13
135.75 645.21 2761.01
135.77 644.59 2760.93
135.57 644.28 2762.12
134.89 644.62 2766.17
133.05 646.57 2777.11
132.37 646.91 2781.16
131.92 646.93 2783.83
131.71 646.63 2785.11
131.96 645.68 2783.60
132.45 644.41 2780.70
132.70 643.46 2779.19
132.49 643.16 2780.47
132.04 643.16 2783.10
131.59 643.19 2785.81
130.18 644.52 2794.18
129.27 645.16 2799.60
128.82 645.18 2802.31
127.65 646.18 2809.27
127.43 645.87 2810.57
126.73 646.22 2814.72
126.75 645.58 2814.61
126.53 645.28 2815.91
126.31 644.97 2817.22
125.85 644.99 2819.96
125.63 644.68 2821.27
125.65 644.04 2821.16
125.43 643.73 2822.47
125.45 643.10 2822.35
125.23 642.79 2823.66
125.25 642.15 2823.55
125.27 641.52 2823.43
124.81 641.53 2826.18
124.35 641.55 2828.94
124.12 641.24 2830.26
123.90 640.93 2831.58
123.44 640.94 2834.35
122.97 640.95 2837.12
122.51 640.97 2839.90
122.28 640.66 2841.23
121.81 640.67 2844.01
121.83 640.03 2843.89
121.61 639.72 2845.23
121.39 639.40 2846.56
121.16 639.09 2847.90
120.69 639.10 2850.70
120.47 638.79 2852.04
120.24 638.47 2853.38
119.78 638.46 2856.10
118.06 640.14 2866.38
117.58 640.16 2869.21
117.10 640.17 2872.05
116.88 639.85 2873.42
117.15 638.88 2871.81
117.17 638.23 2871.69
117.19 637.59 2871.56
116.96 637.27 2872.92
116.48 637.28 2875.77
116.25 636.96 2877.14
115.52 637.30 2881.49
115.04 637.31 2884.35
114.31 637.66 2888.72
114.07 637.34 2890.10
113.59 637.35 2892.98
112.60 638.02 2898.89
111.86 638.37 2903.31
111.59 638.09 2904.89
111.54 637.53 2905.18
111.30 637.22 2906.64
110.37 637.80 2912.17
110.26 637.32 2912.82
109.37 637.85 2918.12
108.75 638.02 2921.79
108.60 637.58 2922.67
108.25 637.41 2924.77
107.99 637.11 2926.31
107.45 637.18 2929.53
107.19 636.89 2931.08
106.59 637.03 2934.67
106.55 636.45 2934.90
106.77 635.53 2933.57
106.44 635.32 2935.54
106.56 634.54 2934.86
106.58 633.88 2934.73
106.08 633.89 2937.71
105.84 633.56 2939.13
105.34 633.57 2942.11
105.10 633.24 2943.54
104.73 633.08 2945.72
104.33 632.96 2948.14
104.33 632.32 2948.13
104.08 632.01 2949.61
104.10 631.34 2949.49
104.12 630.68 2949.36
103.58 630.73 2952.59
102.85 631.02 2956.93
101.60 631.97 2964.37
98.52 635.23 2982.70
96.56 637.07 2994.40
96.31 636.74 2995.88
96.63 635.69 2993.95
97.01 634.57 2991.73
97.03 633.89 2991.57
97.10 633.16 2991.16
94.79 635.42 3004.92
95.09 634.41 3003.17
95.11 633.73 3003.03
94.86 633.40 3004.52
94.88 632.72 3004.39
94.63 632.39 3005.88
94.65 631.71 3005.74
94.68 631.03 3005.61
93.88 631.38 3010.35
93.35 631.38 3013.48
93.10 631.05 3014.98
92.57 631.05 3018.12
92.60 630.38 3017.98
92.35 630.04 3019.48
92.37 629.36 3019.35
92.12 629.02 3020.85
91.86 628.68 3022.36
91.61 628.34 3023.87
91.08 628.35 3027.02
90.27 628.69 3031.84
90.02 628.35 3033.35
89.20 628.70 3038.19
88.95 628.36 3039.71
88.97 627.67 3039.57
88.72 627.33 3041.10
89.30 625.96 3037.64
89.60 624.94 3035.84
89.62 624.26 3035.70
89.37 623.92 3037.22
88.83 623.91 3040.41
88.57 623.57 3041.93
88.60 622.89 3041.80
88.34 622.54 3043.32
88.36 621.86 3043.18
88.39 621.17 3043.05
88.41 620.49 3042.91
87.87 620.48 3046.10
87.90 619.80 3045.97
87.36 619.79 3049.17
87.10 619.45 3050.70
86.00 620.12 3057.27
85.74 619.77 3058.81
85.48 619.43 3060.36
85.50 618.74 3060.22
84.96 618.73 3063.45
84.70 618.38 3065.00
84.44 618.03 3066.55
84.75 617.01 3064.72
84.77 616.32 3064.58
84.80 615.63 3064.44
84.54 615.28 3065.99
83.99 615.27 3069.23
83.16 615.60 3074.18
82.33 615.93 3079.15
80.61 617.30 3089.37
79.78 617.62 3094.28
78.36 618.64 3102.77
78.09 618.29 3104.36
77.53 618.28 3107.69
77.56 617.58 3107.54
77.58 616.88 3107.40
77.31 616.53 3108.99
76.46 616.86 3114.07
75.60 617.20 3119.17
75.04 617.19 3122.52
74.35 617.33 3126.63
73.63 617.50 3130.91
71.76 619.02 3142.08
71.06 619.16 3146.24
70.26 619.41 3150.98
69.84 619.23 3153.51
69.96 618.41 3152.79
69.59 618.16 3155.01
69.31 617.80 3156.65
68.54 618.02 3161.23
67.91 618.07 3165.01
67.57 617.78 3166.99
67.30 617.42 3168.64
67.32 616.70 3168.49
67.04 616.34 3170.15
67.07 615.63 3170.00
66.49 615.62 3173.47
66.21 615.26 3175.13
65.32 615.60 3180.43
64.73 615.59 3183.92
64.76 614.87 3183.76
64.78 614.15 3183.61
65.11 613.09 3181.64
65.14 612.37 3181.49
64.86 612.01 3183.16
64.58 611.64 3184.83
64.30 611.28 3186.51
64.01 610.91 3188.18
63.73 610.55 3189.86
63.14 610.53 3193.37
62.55 610.51 3196.89
62.58 609.79 3196.74
62.29 609.43 3198.42
62.32 608.71 3198.27
62.04 608.34 3199.96
60.82 609.02 3207.19
60.54 608.65 3208.88
60.25 608.28 3210.58
60.28 607.56 3210.43
59.99 607.19 3212.13
60.02 606.47 3211.98
59.73 606.10 3213.68
59.76 605.37 3213.53
59.78 604.65 3213.37
59.19 604.63 3216.93
58.59 604.60 3220.51
58.30 604.23 3222.22
58.01 603.86 3223.93
57.72 603.48 3225.65
57.43 603.11 3227.36
57.46 602.38 3227.21
57.17 602.01 3228.93
57.20 601.28 3228.77
57.22 600.56 3228.62
56.30 600.88 3234.09
56.01 600.50 3235.82
55.09 600.82 3241.32
55.12 600.10 3241.16
54.83 599.72 3242.90
54.85 598.99 3242.74
54.24 598.96 3246.37
53.63 598.93 3250.00
52.38 599.60 3257.46
51.76 599.57 3261.12
51.15 599.54 3264.79
50.85 599.16 3266.55
49.91 599.48 3272.16
49.29 599.45 3275.85
48.34 599.77 3281.49
48.37 599.04 3281.33
47.09 599.72 3288.93
46.79 599.33 3290.71
46.82 598.59 3290.55
46.85 597.85 3290.39
46.88 597.12 3290.23
46.25 597.08 3293.97
45.95 596.70 3295.76
45.32 596.66 3299.51
44.69 596.63 3303.26
44.38 596.24 3305.06
44.08 595.86 3306.86
44.11 595.11 3306.70
43.81 594.72 3308.51
43.83 593.98 3308.34
43.20 593.95 3312.12
43.23 593.20 3311.96
43.25 592.46 3311.79
42.95 592.07 3313.60
42.65 591.68 3315.41
42.34 591.29 3317.23
42.04 590.89 3319.04
42.06 590.15 3318.88
41.43 590.11 3322.68
41.12 589.71 3324.50
41.15 588.97 3324.34
40.84 588.58 3326.16
40.54 588.18 3327.99
40.23 587.79 3329.81
39.92 587.39 3331.64
39.28 587.35 3335.47
38.97 586.95 3337.31
38.32 586.90 3341.15
38.01 586.51 3342.99
37.71 586.11 3344.84
37.73 585.36 3344.67
37.42 584.96 3346.52
37.11 584.56 3348.36
37.14 583.81 3348.20
37.17 583.06 3348.03
36.86 582.66 3349.88
36.55 582.26 3351.73
36.58 581.51 3351.56
36.26 581.11 3353.42
35.61 581.05 3357.30
35.64 580.30 3357.13
34.99 580.25 3361.02
35.02 579.50 3360.85
34.36 579.44 3364.75
34.39 578.69 3364.58
34.42 577.93 3364.41
34.10 577.53 3366.28
33.79 577.12 3368.15
33.82 576.37 3367.98
33.85 575.61 3367.81
33.53 575.21 3369.68
32.87 575.15 3373.60
31.02 576.30 3384.64
28.87 577.75 3397.47
28.15 577.74 3401.74
27.28 577.88 3406.90
26.29 578.15 3412.80
24.56 579.15 3423.09
20.79 582.20 3445.53
20.47 581.79 3447.49
20.14 581.38 3449.45
19.81 580.96 3451.41
19.12 580.91 3455.52
19.15 580.13 3455.34
18.82 579.72 3457.31
18.48 579.30 3459.29
18.15 578.89 3461.26
18.18 578.11 3461.08
17.85 577.70 3463.06
17.52 577.28 3465.04
17.19 576.86 3467.02
16.85 576.44 3469.00
16.52 576.02 3470.99
16.19 575.61 3472.97
15.49 575.55 3477.14
15.52 574.77 3476.96
14.82 574.71 3481.13
14.48 574.28 3483.13
14.14 573.86 3485.13
13.81 573.44 3487.13
13.84 572.66 3486.95
13.50 572.24 3488.96
13.16 571.81 3490.97
12.83 571.39 3492.98
12.49 570.97 3494.99
12.52 570.18 3494.81
12.18 569.76 3496.82
11.84 569.33 3498.84
11.87 568.55 3498.66
11.16 568.48 3502.88
11.19 567.69 3502.70
10.85 567.27 3504.72
10.14 567.20 3508.96
10.17 566.41 3508.78
10.20 565.62 3508.59
9.86 565.19 3510.62
9.52 564.76 3512.66
9.18 564.33 3514.69
8.84 563.90 3516.73
8.49 563.47 3518.77
8.53 562.68 3518.59
8.18 562.25 3520.63
7.84 561.82 3522.68
7.50 561.39 3524.72
7.15 560.95 3526.77
6.81 560.52 3528.82
6.84 559.73 3528.64
6.49 559.29 3530.69
6.15 558.86 3532.75
5.80 558.42 3534.81
5.83 557.63 3534.62
5.49 557.19 3536.68
5.14 556.75 3538.75
5.17 555.96 3538.56
4.45 555.88 3542.88
4.10 555.44 3544.95
3.75 555.00 3547.02
3.40 554.56 3549.10
3.05 554.11 3551.18
2.70 553.67 3553.26
2.35 553.23 3555.34
-0.88 555.45 3574.57
-3.31 556.92 3589.04
-4.77 557.50 3597.75
-9.32 560.91 3624.85
-10.74 561.44 3633.33
-10.71 560.63 3633.14
-11.08 560.18 3635.31
-10.65 559.00 3632.74
-11.01 558.55 3634.92
-12.18 558.83 3641.86
-12.95 558.75 3646.44
-12.91 557.93 3646.24
-13.28 557.48 3648.43
-13.65 557.03 3650.63
-13.62 556.21 3650.43
-14.39 556.13 3655.03
-14.76 555.67 3657.23
-15.53 555.58 3661.85
-15.50 554.76 3661.65
-15.47 553.94 3661.45
-15.84 553.49 3663.66
-15.80 552.67 3663.46
-16.18 552.21 3665.67
-16.55 551.76 3667.89
-16.92 551.30 3670.11
-17.29 550.84 3672.33
-17.26 550.02 3672.13
-17.63 549.56 3674.36
-18.01 549.10 3676.58
-17.97 548.28 3676.38
-18.35 547.82 3678.61
-18.32 547.00 3678.41
-18.69 546.53 3680.64
-18.66 545.71 3680.44
-19.44 545.61 3685.12
-19.41 544.79 3684.91
-20.19 544.68 3689.60
-20.16 543.86 3689.40
-20.13 543.03 3689.19
-20.50 542.57 3691.44
-20.88 542.10 3693.69
-20.85 541.28 3693.48
-21.22 540.81 3695.73
-21.19 539.98 3695.53
-21.98 539.87 3700.24
-22.36 539.40 3702.50
-22.33 538.58 3702.30
-22.71 538.11 3704.56
-22.67 537.28 3704.35
-23.05 536.81 3706.62
-23.02 535.98 3706.41
-23.40 535.51 3708.68
-23.36 534.68 3708.47
-24.16 534.56 3713.22
-24.13 533.73 3713.01
-24.09 532.90 3712.81
-24.89 532.78 3717.57
-24.86 531.95 3717.36
-25.24 531.48 3719.64
-25.62 531.00 3721.92
-25.59 530.17 3721.72
-25.55 529.34 3721.51
-26.36 529.21 3726.29
-26.32 528.38 3726.08
-27.13 528.26 3730.87
-27.09 527.42 3730.67
-27.90 527.30 3735.47
-28.28 526.82 3737.77
-28.67 526.33 3740.07
-29.06 525.85 3742.38
-29.45 525.37 3744.69
-29.84 524.89 3747.01
-30.22 524.40 3749.32
-30.61 523.92 3751.64
-31.00 523.43 3753.96
-36.11 526.86 3784.39
-40.43 529.61 3810.10
-46.14 533.51 3844.10
-46.55 533.01 3846.54
-46.51 532.16 3846.32
-46.92 531.66 3848.76
-47.78 531.54 3853.87
-47.75 530.68 3853.65
-48.16 530.18 3856.10
-48.57 529.69 3858.55
-48.53 528.83 3858.33
-49.39 528.70 3863.47
-49.36 527.83 3863.25
-49.32 526.97 3863.02
-49.73 526.47 3865.48
-50.15 525.98 3867.95
-50.11 525.11 3867.73
-50.98 524.98 3872.89
-50.94 524.11 3872.67
-51.35 523.61 3875.14
-51.77 523.11 3877.62
-51.73 522.25 3877.39
-52.60 522.11 3882.58
-52.57 521.24 3882.36
-52.53 520.37 3882.13
-53.40 520.23 3887.33
-53.36 519.36 3887.11
-54.24 519.22 3892.32
-54.20 518.35 3892.09
-54.16 517.48 3891.87
-55.04 517.34 3897.10
-55.00 516.47 3896.87
-55.42 515.96 3899.37
-55.85 515.45 3901.88
-55.81 514.58 3901.66
-56.23 514.07 3904.17
-56.65 513.56 3906.68
-57.07 513.05 3909.20
-57.50 512.53 3911.72
-57.46 511.66 3911.49
-57.88 511.15 3914.02
-58.31 510.63 3916.54
-58.73 510.12 3919.07
-59.16 509.60 3921.61
-59.58 509.09 3924.14
-60.01 508.57 3926.68
-60.44 508.05 3929.23
-60.87 507.53 3931.77
-60.83 506.66 3931.54
-66.75 510.34 3966.82
-68.92 511.15 3979.75
-70.97 511.86 3991.96
-73.51 512.93 4007.05
-77.86 515.37 4032.95
-78.80 515.22 4038.57
-79.25 514.69 4041.26
-79.70 514.16 4043.95
-80.16 513.63 4046.65
-80.61 513.10 4049.35
-81.07 512.57 4052.05
-81.52 512.04 4054.76
-81.48 511.13 4054.52
-82.43 510.97 4060.19
-82.39 510.07 4059.94
-83.35 509.90 4065.63
-83.30 509.00 4065.39
-83.26 508.09 4065.14
-84.22 507.93 4070.84
-84.18 507.02 4070.60
-84.64 506.48 4073.33
-85.10 505.94 4076.07
-85.06 505.03 4075.82
-85.52 504.49 4078.56
-85.98 503.95 4081.30
-85.94 503.04 4081.05
-85.89 502.13 4080.81
-86.86 501.96 4086.55
-86.82 501.05 4086.30
-87.78 500.87 4092.07
-87.74 499.96 4091.82
-88.71 499.78 4097.59
-88.67 498.87 4097.34
-89.14 498.32 4100.11
-89.60 497.77 4102.89
-89.56 496.86 4102.63
-90.03 496.31 4105.41
-90.49 495.76 4108.19
-90.45 494.85 4107.94
-91.43 494.66 4113.76
-91.39 493.74 4113.51
-91.34 492.83 4113.26
-92.32 492.64 4119.10
-92.28 491.72 4118.84
-92.24 490.80 4118.59
-92.71 490.25 4121.39
-93.18 489.69 4124.19
-93.14 488.77 4123.94
-94.12 488.58 4129.81
-94.08 487.66 4129.55
-94.55 487.10 4132.37
-95.03 486.54 4135.18
-94.98 485.62 4134.93
-94.94 484.70 4134.67
-95.93 484.50 4140.57
-95.89 483.58 4140.32
-96.88 483.37 4146.23
-96.84 482.45 4145.98
-97.31 481.89 4148.81
-97.79 481.32 4151.65
-97.75 480.40 4151.39
-98.75 480.19 4157.34
-98.70 479.26 4157.08
-98.66 478.34 4156.83
-99.66 478.13 4162.79
-100.67 477.91 4168.77
-100.62 476.98 4168.51
-100.58 476.06 4168.25
-101.59 475.84 4174.24
-101.54 474.91 4173.99
-102.55 474.70 4180.00
-103.04 474.12 4182.88
-111.13 478.67 4231.06
-113.67 479.46 4246.19
-116.65 480.55 4263.94
-124.07 484.59 4308.11
-125.14 484.38 4314.51
-125.66 483.80 4317.58
-126.17 483.21 4320.65
-126.69 482.62 4323.73
-127.21 482.03 4326.82
-127.16 481.07 4326.54
-128.25 480.85 4333.00
-128.20 479.89 4332.72
-129.29 479.67 4339.19
-129.24 478.70 4338.91
-129.19 477.74 4338.63
-129.72 477.14 4341.74
-130.24 476.55 4344.85
-130.19 475.58 4344.57
-130.71 474.99 4347.68
-131.24 474.39 4350.80
-131.19 473.42 4350.52
-131.14 472.45 4350.24
-132.24 472.22 4356.77
-132.19 471.25 4356.48
-132.14 470.28 4356.20
-132.67 469.68 4359.33
-133.20 469.08 4362.46
-133.15 468.11 4362.18
-133.68 467.51 4365.32
-134.20 466.90 4368.46
-134.16 465.93 4368.18
-134.11 464.96 4367.89
-134.64 464.35 4371.04
-135.17 463.74 4374.19
-135.12 462.77 4373.91
-136.23 462.52 4380.51
-136.18 461.55 4380.22
-136.13 460.58 4379.94
-136.08 459.60 4379.65
-137.19 459.35 4386.27
-137.15 458.38 4385.98
-137.68 457.76 4389.16
-138.21 457.15 4392.34
-138.16 456.17 4392.05
-138.70 455.55 4395.23
-139.23 454.93 4398.42
-139.77 454.32 4401.61
-140.31 453.70 4404.80
-140.26 452.72 4404.51
-140.80 452.10 4407.71
-141.33 451.47 4410.92
-141.28 450.49 4410.63
-141.82 449.87 4413.84
-141.77 448.89 4413.55
-142.31 448.27 4416.76
-142.85 447.64 4419.98
-143.40 447.01 4423.20
-143.94 446.38 4426.43
-143.89 445.40 4426.14
-144.43 444.77 4429.37
-144.98 444.14 4432.60
-145.52 443.51 4435.84
-153.63 447.37 4484.16
-157.69 448.81 4508.32
-166.12 452.82 4558.48
-166.69 452.17 4561.91
-167.90 451.90 4569.09
-167.84 450.88 4568.78
-167.79 449.87 4568.47
-169.00 449.59 4575.67
-168.95 448.58 4575.36
-170.16 448.30 4582.58
-170.11 447.28 4582.27
-170.06 446.26 4581.96
-171.27 445.98 4589.20
-171.22 444.96 4588.89
-171.17 443.94 4588.57
-172.39 443.65 4595.84
-172.34 442.63 4595.52
-172.92 441.97 4599.01
-173.51 441.32 4602.50
-173.45 440.30 4602.18
-174.68 440.00 4609.49
-174.63 438.98 4609.17
-175.86 438.68 4616.50
-176.45 438.02 4620.02
-177.04 437.36 4623.54
-178.28 437.06 4630.91
-178.23 436.03 4630.60
-179.47 435.72 4637.99
-180.06 435.06 4641.54
-180.66 434.39 4645.10
-181.91 434.08 4652.54
-186.99 435.89 4682.75
-191.05 437.13 4706.98
-196.38 439.05 4738.71
-199.73 439.87 4758.63
-199.67 438.82 4758.30
-200.30 438.13 4762.03
-200.24 437.08 4761.69
-200.19 436.02 4761.36
-201.50 435.71 4769.18
-201.44 434.65 4768.84
-201.39 433.59 4768.50
-202.70 433.28 4776.35
-202.65 432.22 4776.01
-202.59 431.16 4775.67
-203.91 430.84 4783.54
-203.85 429.77 4783.20
-203.80 428.71 4782.86
-204.43 428.02 4786.63
-205.07 427.33 4790.41
-205.01 426.26 4790.07
-204.95 425.20 4789.73
-206.28 424.87 4797.64
-206.22 423.80 4797.30
-206.86 423.11 4801.09
-207.50 422.40 4804.90
-207.44 421.34 4804.55
-208.78 421.00 4812.52
-208.72 419.93 4812.17
-209.36 419.23 4815.99
-210.00 418.52 4819.82
-209.95 417.45 4819.47
-211.29 417.11 4827.49
-211.23 416.04 4827.14
-212.58 415.69 4835.18
-212.53 414.62 4834.83
-213.88 414.26 4842.90
-216.13 414.36 4856.28
-221.91 416.24 4890.71
-223.09 415.78 4897.71
-227.07 416.74 4921.42
-233.14 418.73 4957.58
-233.82 418.00 4961.64
-234.50 417.27 4965.70
-234.44 416.17 4965.33
-235.12 415.44 4969.40
-235.06 414.34 4969.03
-235.75 413.61 4973.10
-235.69 412.51 4972.73
-236.37 411.77 4976.81
-237.06 411.04 4980.90
-236.99 409.93 4980.53
-236.93 408.83 4980.16
-237.62 408.09 4984.25
-237.56 406.99 4983.88
-238.24 406.25 4987.98
-238.93 405.51 4992.08
-238.87 404.40 4991.71
-239.56 403.66 4995.82
-239.50 402.55 4995.45
-240.19 401.80 4999.56
-240.13 400.70 4999.19
-240.82 399.95 5003.31
-240.76 398.84 5002.94
-241.45 398.09 5007.07
-242.15 397.34 5011.20
-242.08 396.23 5010.83
-242.78 395.48 5014.97
-242.72 394.37 5014.60
-242.65 393.26 5014.22
-243.35 392.50 5018.37
-244.05 391.74 5022.52
-243.98 390.63 5022.15
-244.68 389.87 5026.31
-245.38 389.11 5030.47
-245.32 388.00 5030.10
-246.02 387.24 5034.27
-245.96 386.12 5033.89
-246.66 385.36 5038.07
-247.36 384.59 5042.26
-247.30 383.48 5041.88
-248.00 382.71 5046.07
-248.71 381.94 5050.27
-248.64 380.82 5049.89
-249.35 380.05 5054.10
-249.29 378.93 5053.72
-249.99 378.16 5057.93
-249.93 377.04 5057.55
-250.64 376.26 5061.77
-251.35 375.48 5065.99
-251.28 374.37 5065.61
-251.99 373.59 5069.84
-252.71 372.80 5074.08
-253.42 372.02 5078.33
-255.69 371.92 5091.88
-256.41 371.13 5096.16
-257.13 370.34 5100.44
-258.64 369.89 5109.42
-260.15 369.44 5118.42
-260.88 368.65 5122.75
-262.40 368.20 5131.80
-263.13 367.40 5136.14
-263.86 366.60 5140.49
-264.59 365.81 5144.85
-265.32 365.01 5149.22
-266.06 364.21 5153.59
-265.99 363.07 5153.20
-266.73 362.27 5157.58
-267.46 361.46 5161.96
-268.20 360.66 5166.36
-268.94 359.85 5170.76
-268.87 358.71 5170.36
-270.42 358.23 5179.59
-270.36 357.09 5179.19
-271.10 356.28 5183.61
-271.84 355.46 5188.04
-271.78 354.32 5187.64
-280.32 356.66 5238.50
-287.34 358.37 5280.33
-297.77 361.43 5342.42
-302.60 362.22 5371.20
-304.28 361.73 5381.16
-305.08 360.89 5385.93
-305.01 359.70 5385.50
-306.69 359.21 5395.51
-306.61 358.01 5395.08
-307.42 357.17 5399.88
-308.23 356.32 5404.69
-308.15 355.13 5404.25
-309.85 354.63 5414.33
-309.77 353.43 5413.89
-311.47 352.92 5424.01
-311.40 351.72 5423.57
-312.21 350.87 5428.42
-313.03 350.01 5433.28
-313.85 349.15 5438.15
-314.67 348.29 5443.03
-315.49 347.43 5447.91
-318.71 347.48 5467.09
-324.38 348.44 5500.86
-327.97 348.60 5522.24
-335.31 350.16 5565.95
-335.23 348.93 5565.49
-336.09 348.05 5570.60
-336.01 346.82 5570.14
-336.87 345.94 5575.25
-337.73 345.06 5580.38
-337.66 343.83 5579.92
-337.58 342.59 5579.45
-337.50 341.36 5578.99
-338.36 340.47 5584.12
-339.23 339.58 5589.27
-339.15 338.35 5588.80
-339.07 337.12 5588.34
-338.99 335.89 5587.87
-340.80 335.33 5598.65
-340.72 334.09 5598.18
-340.64 332.86 5597.71
-340.57 331.63 5597.25
-340.49 330.39 5596.78
-340.41 329.16 5596.32
-341.28 328.26 5601.48
-342.15 327.35 5606.66
-342.07 326.12 5606.19
-341.99 324.88 5605.72
-341.91 323.65 5605.25
-343.73 323.06 5616.10
-343.65 321.83 5615.63
-343.57 320.59 5615.16
-343.50 319.35 5614.69
-343.42 318.12 5614.22
-344.29 317.20 5619.42
-345.16 316.28 5624.63
-345.09 315.04 5624.15
-345.96 314.12 5629.37
-345.88 312.88 5628.90
-346.76 311.96 5634.12
-346.68 310.72 5633.65
-346.60 309.48 5633.18
-346.52 308.24 5632.71
-347.40 307.31 5637.94
-348.28 306.38 5643.18
-348.20 305.14 5642.71
-348.12 303.90 5642.24
-349.00 302.97 5647.49
-349.89 302.03 5652.75
-349.81 300.79 5652.27
-349.73 299.54 5651.79
-350.61 298.61 5657.06
-350.53 297.36 5656.59
-351.42 296.42 5661.86
-352.31 295.47 5667.15
-352.23 294.23 5666.67
-365.33 297.04 5744.72
-383.06 301.24 5850.30
-384.01 300.27 5855.95
-383.93 298.98 5855.44
-385.91 298.32 5867.27
-385.83 297.03 5866.76
-386.78 296.05 5872.43
-387.74 295.07 5878.12
-387.65 293.78 5877.61
-388.61 292.80 5883.30
-389.57 291.81 5889.01
-390.53 290.82 5894.73
-391.49 289.83 5900.46
-392.45 288.84 5906.20
-392.37 287.55 5905.68
-394.39 286.86 5917.72
-395.36 285.86 5923.49
-396.33 284.86 5929.28
-398.37 284.17 5941.41
-399.34 283.16 5947.23
-400.32 282.16 5953.07
-401.30 281.15 5958.91
-402.29 280.14 5964.77
-402.20 278.83 5964.24
-419.35 282.30 6066.39
-430.71 284.12 6134.01
-429.48 282.46 6126.70
-430.52 281.43 6132.90
-431.57 280.39 6139.10
-431.47 279.04 6138.54
-431.38 277.69 6137.98
-431.28 276.35 6137.42
-433.47 275.61 6150.42
-433.37 274.26 6149.85
-433.28 272.91 6149.29
-433.18 271.56 6148.73
-433.09 270.21 6148.17
-434.13 269.15 6154.40
-434.04 267.80 6153.84
-435.09 266.75 6160.08
-434.99 265.40 6159.52
-434.90 264.05 6158.95
-434.80 262.70 6158.39
-437.00 261.92 6171.48
-436.91 260.57 6170.91
-436.81 259.22 6170.34
-436.72 257.86 6169.78
-436.62 256.51 6169.21
-437.68 255.44 6175.49
-438.73 254.37 6181.78
-438.64 253.01 6181.21
-438.54 251.66 6180.64
-438.45 250.31 6180.07
-440.66 249.50 6193.25
-440.56 248.15 6192.68
-440.47 246.79 6192.11
-440.37 245.43 6191.54
-440.28 244.08 6190.97
-442.50 243.26 6204.20
-442.40 241.90 6203.63
-442.31 240.54 6203.05
-443.37 239.45 6209.40
-443.28 238.09 6208.83
-443.18 236.73 6208.25
-456.03 238.30 6284.76
-469.20 239.90 6363.19
-470.32 238.78 6369.86
-470.22 237.38 6369.26
-472.57 236.53 6383.26
-472.47 235.13 6382.65
-472.37 233.73 6382.05
-474.73 232.87 6396.10
-474.62 231.47 6395.50
-474.52 230.07 6394.89
-474.42 228.67 6394.28
-475.55 227.53 6401.02
-476.69 226.39 6407.78
-477.82 225.25 6414.55
-477.72 223.85 6413.94
-478.86 222.70 6420.72
-505.52 226.78 6579.44
-504.10 225.08 6571.03
-505.30 223.91 6578.15
-505.19 222.47 6577.51
-506.39 221.29 6584.64
-506.28 219.85 6584.00
-506.17 218.41 6583.35
-508.69 217.48 6598.31
-508.58 216.04 6597.66
-508.47 214.60 6597.02
-508.36 213.16 6596.37
-509.56 211.97 6603.54
-510.77 210.77 6610.74
-510.66 209.33 6610.09
-510.55 207.88 6609.44
-510.45 206.44 6608.79
-512.98 205.48 6623.86
-512.87 204.04 6623.21
-512.76 202.59 6622.56
-515.30 201.62 6637.69
-515.19 200.17 6637.04
-515.08 198.72 6636.38
-516.30 197.51 6643.65
-517.52 196.29 6650.92
-517.41 194.84 6650.27
-517.30 193.39 6649.61
-518.53 192.17 6656.90
-519.75 190.94 6664.21
-519.64 189.49 6663.55
-519.53 188.03 6662.89
-522.10 187.03 6678.21
-521.99 185.57 6677.55
-523.23 184.33 6684.90
-523.12 182.88 6684.24
-524.35 181.64 6691.60
-543.47 183.26 6805.44
-554.64 183.57 6871.94
-553.10 181.84 6862.77
-552.98 180.35 6862.06
-555.71 179.29 6878.32
-555.59 177.79 6877.61
-555.47 176.29 6876.91
-556.78 175.01 6884.71
-556.67 173.51 6884.00
-557.98 172.22 6891.82
-559.29 170.93 6899.65
-559.17 169.43 6898.94
-559.06 167.92 6898.24
-561.81 166.83 6914.66
-561.69 165.33 6913.95
-561.58 163.82 6913.24
-562.90 162.52 6921.12
-562.78 161.01 6920.41
-564.11 159.70 6928.31
-563.99 158.19 6927.59
-565.31 156.88 6935.51
-566.65 155.56 6943.44
-566.53 154.05 6942.72
-566.41 152.54 6942.01
-567.74 151.22 6949.95
-567.62 149.70 6949.24
-568.96 148.38 6957.20
-568.84 146.86 6956.48
-568.72 145.35 6955.76
-570.06 144.01 6963.74
-571.40 142.68 6971.74
-571.28 141.16 6971.01
-572.62 139.82 6979.03
-572.50 138.30 6978.30
-572.38 136.79 6977.58
-573.73 135.44 6985.61
-575.08 134.09 6993.66
-574.96 132.57 6992.93
-576.31 131.21 7000.99
-577.67 129.85 7009.08
-577.55 128.33 7008.35
-578.91 126.97 7016.45
-613.56 124.47 7222.77
-615.00 123.06 7231.38
-614.87 121.49 7230.60
-614.74 119.92 7229.82
-616.19 118.51 7238.44
-617.64 117.09 7247.08
-617.51 115.51 7246.30
-617.38 113.94 7245.52
-618.83 112.51 7254.18
-620.29 111.08 7262.86
-621.75 109.65 7271.56
-621.62 108.07 7270.77
-623.08 106.63 7279.49
-622.95 105.05 7278.70
-624.42 103.61 7287.44
-625.89 102.16 7296.20
-627.36 100.71 7304.98
-627.23 99.13 7304.18
-628.71 97.67 7312.98
-628.57 96.09 7312.18
-630.06 94.62 7321.00
-631.54 93.16 7329.84
-631.41 91.57 7329.04
-632.89 90.10 7337.90
-634.38 88.63 7346.78
-634.25 87.04 7345.98
-634.11 85.44 7345.18
-637.24 84.07 7363.80
-637.11 82.48 7362.99
-638.61 80.99 7371.93
-638.47 79.39 7371.13
-639.98 77.90 7380.09
-639.84 76.30 7379.28
-639.71 74.70 7378.47
-676.34 70.37 7596.59
-677.94 68.82 7606.11
-679.54 67.26 7615.65
-679.39 65.61 7614.79
-681.00 64.05 7624.35
-682.61 62.49 7633.94
-682.46 60.84 7633.07
-682.32 59.19 7632.20
-685.70 57.69 7652.31
-685.55 56.04 7651.44
-687.17 54.46 7661.10
-687.02 52.80 7660.23
-686.88 51.15 7659.35
-686.73 49.49 7658.48
-688.36 47.90 7668.15
-688.21 46.25 7667.28
-691.62 44.71 7687.57
-691.47 43.05 7686.69
-693.11 41.45 7696.44
-694.75 39.84 7706.21
-694.60 38.18 7705.32
-694.45 36.51 7704.44
-694.30 34.85 7703.56
-697.74 33.28 7724.05
-697.59 31.61 7723.16
-697.44 29.94 7722.27
-699.10 28.32 7732.11
-700.75 26.68 7741.97
-700.60 25.01 7741.08
-700.45 23.34 7740.18
-700.30 21.67 7739.29
-701.96 20.03 7749.17
-701.81 18.36 7748.28
-701.66 16.69 7747.39
-705.14 15.06 7768.11
-706.81 13.40 7778.06
-706.66 11.73 7777.16
-756.23 -26.08 8072.29
-758.03 -27.86 8083.04
-757.87 -29.60 8082.07
-759.68 -31.38 8092.84
176.13 667.49 2529.38
175.95 667.22 2530.43
175.97 666.65 2530.34
175.98 666.08 2530.24
175.03 667.02 2535.92
174.66 667.06 2538.14
174.29 667.09 2540.36
174.11 666.83 2541.43
174.13 666.25 2541.33
173.95 665.98 2542.40
173.96 665.41 2542.30
173.98 664.84 2542.21
173.61 664.87 2544.44
173.62 664.30 2544.34
173.64 663.72 2544.25
173.27 663.76 2546.48
173.28 663.18 2546.38
173.10 662.91 2547.45
173.12 662.34 2547.36
172.74 662.37 2549.60
172.56 662.10 2550.67
172.19 662.13 2552.92
172.01 661.86 2553.99
171.83 661.59 2555.07
171.84 661.01 2554.97
171.66 660.74 2556.05
171.48 660.46 2557.13
171.30 660.19 2558.21
171.12 659.92 2559.29
170.94 659.64 2560.37
170.76 659.37 2561.45
170.38 659.40 2563.72
170.00 659.43 2565.99
169.82 659.16 2567.07
169.64 658.88 2568.16
169.06 659.21 2571.63
168.68 659.24 2573.91
168.49 658.97 2575.00
168.31 658.69 2576.10
167.53 659.33 2580.78
167.34 659.06 2581.88
167.16 658.78 2582.98
166.97 658.50 2584.08
166.79 658.23 2585.19
166.40 658.26 2587.49
164.65 660.35 2597.96
164.00 660.78 2601.83
164.02 660.19 2601.72
164.04 659.60 2601.62
164.05 659.02 2601.52
163.46 659.35 2605.08
162.86 659.69 2608.65
162.47 659.72 2611.00
161.87 660.06 2614.58
161.27 660.40 2618.17
160.87 660.44 2620.54
160.69 660.15 2621.65
160.70 659.57 2621.57
160.92 658.66 2620.23
160.73 658.38 2621.36
160.55 658.10 2622.50
160.15 658.13 2624.87
160.16 657.54 2624.77
160.18 656.95 2624.67
159.99 656.67 2625.80
159.59 656.69 2628.18
158.99 657.03 2631.81
158.59 657.06 2634.20
158.39 656.78 2635.35
158.20 656.50 2636.50
158.01 656.21 2637.64
158.03 655.62 2637.54
157.84 655.33 2638.69
157.64 655.05 2639.84
157.45 654.77 2640.99
157.26 654.48 2642.14
156.43 655.13 2647.07
156.24 654.84 2648.22
156.05 654.56 2649.38
155.64 654.59 2651.80
155.45 654.30 2652.97
155.25 654.01 2654.13
154.44 654.64 2658.99
153.80 655.00 2662.82
153.60 654.72 2663.99
152.98 655.06 2667.72
152.78 654.77 2668.89
152.80 654.17 2668.78
152.60 653.88 2669.96
152.19 653.91 2672.42
152.21 653.30 2672.31
152.01 653.02 2673.49
151.38 653.35 2677.25
150.75 653.69 2681.02
149.90 654.35 2686.09
149.27 654.69 2689.88
149.29 654.09 2689.77
149.30 653.48 2689.67
148.89 653.51 2692.16
149.12 652.59 2690.75
149.14 651.98 2690.64
148.50 652.32 2694.45
148.30 652.03 2695.65
147.88 652.05 2698.16
147.68 651.76 2699.36
147.48 651.47 2700.56
147.06 651.49 2703.08
146.64 651.52 2705.60
146.22 651.54 2708.13
146.01 651.25 2709.34
145.81 650.95 2710.55
145.61 650.66 2711.76
145.40 650.36 2712.97
145.42 649.75 2712.87
145.44 649.14 2712.76
145.46 648.53 2712.65
145.48 647.92 2712.54
145.27 647.63 2713.75
145.29 647.01 2713.64
144.42 647.67 2718.84
144.22 647.37 2720.06
143.79 647.39 2722.61
143.59 647.09 2723.84
143.17 647.10 2726.34
142.30 647.74 2731.52
141.62 648.11 2735.57
141.64 647.49 2735.46
141.44 647.19 2736.69
141.45 646.58 2736.58
141.25 646.28 2737.81
140.81 646.30 2740.40
140.83 645.68 2740.29
139.49 646.97 2748.31
138.83 647.31 2752.28
138.85 646.69 2752.16
138.87 646.07 2752.05
138.43 646.09 2754.66
137.53 646.75 2760.02
137.09 646.77 2762.65
136.65 646.79 2765.28
136.44 646.49 2766.55
136.23 646.19 2767.81
136.02 645.88 2769.04
135.34 646.23 2773.10
133.74 647.86 2782.70
133.52 647.56 2783.98
133.31 647.26 2785.26
133.09 646.95 2786.54
133.35 646.00 2785.03
133.60 645.05 2783.52
134.32 643.46 2779.23
134.10 643.16 2780.51
133.66 643.16 2783.13
133.21 643.19 2785.85
132.30 643.84 2791.29
129.96 646.46 2805.30
129.50 646.48 2808.01
129.05 646.50 2810.73
128.59 646.52 2813.46
128.37 646.22 2814.77
128.39 645.58 2814.65
128.17 645.28 2815.96
127.95 644.97 2817.26
127.73 644.66 2818.57
127.51 644.35 2819.89
127.29 644.04 2821.20
126.83 644.06 2823.95
127.09 643.10 2822.39
127.11 642.46 2822.27
126.89 642.15 2823.59
126.91 641.52 2823.47
126.45 641.53 2826.22
125.99 641.55 2828.98
125.77 641.24 2830.30
125.55 640.93 2831.62
124.84 641.27 2835.84
124.86 640.63 2835.72
124.40 640.64 2838.49
124.18 640.33 2839.82
123.47 640.67 2844.06
123.25 640.36 2845.39
123.27 639.72 2845.27
123.04 639.40 2846.61
123.06 638.76 2846.49
122.59 638.78 2849.28
122.37 638.46 2850.62
122.15 638.15 2851.97
121.68 638.16 2854.77
120.47 639.16 2862.00
119.75 639.50 2866.30
119.04 639.82 2870.53
118.55 639.85 2873.46
118.82 638.88 2871.86
118.84 638.23 2871.73
118.61 637.91 2873.10
118.63 637.27 2872.97
118.40 636.95 2874.33
118.17 636.63 2875.70
117.45 636.97 2880.04
116.72 637.31 2884.40
115.99 637.66 2888.77
115.76 637.34 2890.15
115.27 637.35 2893.03
114.28 638.02 2898.94
113.55 638.37 2903.36
113.28 638.09 2904.95
112.97 637.87 2906.81
112.72 637.57 2908.27
111.79 638.16 2913.87
111.38 638.07 2916.32
110.75 638.26 2920.05
110.13 638.44 2923.76
110.30 637.58 2922.72
109.92 637.45 2925.03
109.70 637.11 2926.36
109.16 637.18 2929.58
108.90 636.89 2931.14
108.30 637.03 2934.72
108.26 636.45 2934.96
108.48 635.53 2933.62
108.15 635.32 2935.60
108.26 634.54 2934.92
108.29 633.88 2934.79
107.79 633.89 2937.76
107.55 633.56 2939.18
107.05 633.57 2942.17
106.81 633.24 2943.59
106.45 633.08 2945.78
106.04 632.96 2948.19
105.77 632.67 2949.80
105.80 632.01 2949.67
105.55 631.69 2951.16
105.57 631.02 2951.03
105.30 630.73 2952.65
104.57 631.02 2956.99
103.32 631.97 2964.43
100.26 635.23 2982.76
98.57 636.73 2992.85
98.05 636.74 2995.94
98.38 635.69 2994.00
98.75 634.57 2991.79
98.77 633.89 2991.63
98.84 633.16 2991.22
96.54 635.42 3004.99
96.56 634.75 3004.85
96.58 634.07 3004.72
96.61 633.40 3004.58
96.36 633.06 3006.07
96.38 632.39 3005.94
96.40 631.71 3005.80
96.15 631.37 3007.29
95.63 631.38 3010.41
95.11 631.38 3013.54
94.86 631.05 3015.04
94.33 631.05 3018.18
94.35 630.38 3018.04
94.10 630.04 3019.55
94.12 629.36 3019.41
93.87 629.02 3020.91
93.90 628.34 3020.78
93.64 628.00 3022.28
93.12 628.00 3025.44
92.59 628.01 3028.60
92.06 628.01 3031.76
91.53 628.01 3034.93
91.55 627.33 3034.80
91.02 627.33 3037.98
91.04 626.65 3037.84
91.34 625.62 3036.04
91.36 624.94 3035.90
91.11 624.60 3037.43
91.13 623.92 3037.29
90.60 623.91 3040.47
90.07 623.91 3043.66
90.09 623.23 3043.52
90.11 622.54 3043.39
90.14 621.86 3043.25
90.16 621.17 3043.11
90.18 620.49 3042.97
89.65 620.48 3046.17
89.67 619.80 3046.03
89.13 619.79 3049.23
88.88 619.45 3050.77
87.78 620.12 3057.34
87.52 619.77 3058.88
87.26 619.43 3060.42
87.00 619.08 3061.97
86.74 618.73 3063.52
86.48 618.38 3065.07
86.23 618.03 3066.62
86.53 617.01 3064.79
85.99 617.00 3068.03
85.73 616.65 3069.58
84.60 617.34 3076.33
84.62 616.65 3076.19
82.66 618.33 3087.91
82.69 617.63 3087.76
81.85 617.97 3092.77
81.30 617.96 3096.08
80.45 618.29 3101.11
79.61 618.63 3106.16
79.34 618.28 3107.76
79.36 617.58 3107.61
79.39 616.88 3107.47
79.12 616.53 3109.06
78.27 616.86 3114.14
77.71 616.85 3117.49
77.15 616.84 3120.84
76.88 616.49 3122.45
76.27 616.54 3126.12
73.91 618.63 3140.20
72.89 619.16 3146.32
71.83 619.72 3152.65
71.07 619.93 3157.17
71.52 618.73 3154.48
71.42 618.16 3155.08
71.15 617.80 3156.72
70.69 617.66 3159.48
70.05 617.72 3163.27
69.42 617.78 3167.06
69.44 617.07 3166.91
69.16 616.70 3168.57
69.19 615.99 3168.42
68.91 615.63 3170.08
68.63 615.27 3171.73
68.05 615.26 3175.21
67.17 615.60 3180.50
66.89 615.23 3182.17
66.61 614.87 3183.84
66.63 614.15 3183.69
66.96 613.09 3181.72
66.99 612.37 3181.57
66.71 612.01 3183.24
66.73 611.29 3183.09
66.15 611.28 3186.59
66.17 610.56 3186.43
65.59 610.55 3189.94
65.31 610.18 3191.62
64.72 610.16 3195.13
64.13 610.14 3198.66
64.15 609.43 3198.50
64.18 608.71 3198.35
63.59 608.69 3201.88
63.00 608.67 3205.42
62.40 608.65 3208.97
62.12 608.28 3210.66
61.83 607.91 3212.37
61.86 607.19 3212.21
61.89 606.47 3212.06
61.60 606.10 3213.76
61.63 605.37 3213.61
61.65 604.65 3213.45
61.06 604.63 3217.02
60.15 604.95 3222.45
60.17 604.23 3222.30
59.89 603.86 3224.01
59.91 603.13 3223.86
59.31 603.11 3227.44
59.02 602.73 3229.16
58.74 602.36 3230.88
58.76 601.63 3230.73
58.79 600.91 3230.57
58.81 600.18 3230.42
58.21 600.15 3234.02
57.61 600.12 3237.63
57.32 599.75 3239.36
57.03 599.37 3241.09
57.05 598.64 3240.93
56.45 598.61 3244.56
55.84 598.58 3248.19
54.59 599.25 3255.64
53.66 599.57 3261.21
53.37 599.19 3262.96
52.75 599.16 3266.64
52.46 598.78 3268.40
51.52 599.10 3274.01
50.90 599.07 3277.71
50.60 598.69 3279.48
49.98 598.65 3283.19
49.36 598.62 3286.91
49.06 598.24 3288.70
49.09 597.50 3288.54
48.46 597.47 3292.27
48.49 596.73 3292.11
48.19 596.34 3293.89
47.89 595.96 3295.68
47.59 595.57 3297.48
46.31 596.24 3305.15
46.01 595.86 3306.95
46.03 595.11 3306.79
45.73 594.72 3308.60
45.76 593.98 3308.43
45.46 593.59 3310.24
45.48 592.85 3310.08
44.85 592.81 3313.86
44.55 592.42 3315.67
44.24 592.03 3317.48
44.27 591.29 3317.32
43.97 590.89 3319.13
43.66 590.50 3320.95
43.36 590.11 3322.77
43.39 589.36 3322.61
42.75 589.32 3326.42
42.78 588.58 3326.25
42.47 588.18 3328.08
42.17 587.79 3329.91
41.86 587.39 3331.74
41.22 587.35 3335.57
40.91 586.95 3337.40
40.27 586.90 3341.25
39.96 586.51 3343.09
39.65 586.11 3344.93
39.68 585.36 3344.76
39.37 584.96 3346.61
39.06 584.56 3348.46
39.09 583.81 3348.29
39.12 583.06 3348.12
38.81 582.66 3349.97
38.50 582.26 3351.83
38.53 581.51 3351.66
38.22 581.11 3353.51
37.57 581.05 3357.39
37.59 580.30 3357.23
36.94 580.25 3361.11
36.97 579.50 3360.95
36.66 579.09 3362.81
36.35 578.69 3364.68
36.38 577.93 3364.51
36.40 577.18 3364.34
36.09 576.77 3366.21
35.78 576.37 3368.08
35.46 575.96 3369.95
34.81 575.90 3373.87
34.15 575.85 3377.79
32.92 576.37 3385.16
30.21 578.39 3401.35
29.39 578.49 3406.24
28.72 578.43 3410.24
27.70 578.73 3416.36
27.02 578.68 3420.38
25.56 579.41 3429.11
23.80 580.45 3439.67
21.79 581.74 3451.69
21.81 580.96 3451.52
21.13 580.91 3455.63
21.16 580.13 3455.45
20.47 580.08 3459.57
20.14 579.66 3461.54
20.17 578.89 3461.37
20.20 578.11 3461.19
19.50 578.06 3465.32
19.53 577.28 3465.14
19.20 576.86 3467.12
18.51 576.80 3471.27
18.54 576.02 3471.09
18.21 575.61 3473.08
17.87 575.19 3475.07
17.18 575.13 3479.24
16.84 574.71 3481.23
16.87 573.93 3481.05
16.54 573.50 3483.05
16.20 573.08 3485.06
16.23 572.30 3484.87
15.90 571.88 3486.88
15.56 571.46 3488.88
15.23 571.03 3490.89
14.52 570.97 3495.10
14.55 570.18 3494.92
13.85 570.12 3499.13
13.88 569.33 3498.95
13.91 568.55 3498.77
13.20 568.48 3502.99
12.86 568.05 3505.01
12.89 567.27 3504.83
12.18 567.20 3509.07
12.21 566.41 3508.89
12.24 565.62 3508.70
11.53 565.55 3512.95
11.56 564.76 3512.77
11.22 564.33 3514.80
10.51 564.26 3519.07
10.54 563.47 3518.88
10.20 563.04 3520.93
9.86 562.61 3522.97
9.51 562.17 3525.02
9.55 561.39 3524.83
9.20 560.95 3526.88
8.86 560.52 3528.94
8.52 560.08 3530.99
8.17 559.65 3533.05
8.20 558.86 3532.86
7.86 558.42 3534.92
7.89 557.63 3534.73
7.17 557.54 3539.05
7.20 556.75 3538.86
6.85 556.31 3540.93
6.51 555.88 3542.99
5.78 555.79 3547.33
5.81 555.00 3547.14
5.09 554.91 3551.48
4.74 554.47 3553.56
4.39 554.03 3555.64
1.69 555.77 3571.79
-0.04 556.60 3582.09
-2.26 557.89 3595.37
-3.22 558.00 3601.09
-8.27 561.89 3631.28
-9.03 561.81 3635.83
-9.39 561.36 3638.01
-9.76 560.91 3640.19
-10.12 560.46 3642.38
-10.49 560.01 3644.57
-10.86 559.56 3646.76
-10.82 558.75 3646.56
-10.79 557.93 3646.36
-11.56 557.85 3650.95
-11.53 557.03 3650.75
-12.30 556.94 3655.35
-12.26 556.13 3655.15
-13.03 556.04 3659.76
-13.40 555.58 3661.97
-13.37 554.76 3661.77
-13.74 554.31 3663.99
-13.71 553.49 3663.79
-13.67 552.67 3663.59
-14.45 552.58 3668.22
-14.41 551.76 3668.02
-14.79 551.30 3670.24
-15.16 550.84 3672.46
-15.12 550.02 3672.26
-15.90 549.92 3676.91
-15.87 549.10 3676.71
-15.84 548.28 3676.51
-16.21 547.82 3678.74
-16.18 547.00 3678.54
-16.55 546.53 3680.77
-16.52 545.71 3680.57
-17.30 545.61 3685.24
-17.26 544.79 3685.04
-18.05 544.68 3689.73
-18.01 543.86 3689.52
-17.98 543.03 3689.32
-18.36 542.57 3691.57
-18.73 542.10 3693.81
-19.11 541.63 3696.06
-19.07 540.81 3695.86
-19.45 540.34 3698.11
-19.83 539.87 3700.37
-20.21 539.40 3702.63
-20.17 538.58 3702.43
-20.96 538.46 3707.16
-20.93 537.64 3706.95
-20.90 536.81 3706.75
-21.28 536.34 3709.01
-21.24 535.51 3708.81
-22.04 535.39 3713.56
-22.00 534.56 3713.35
-21.97 533.73 3713.14
-22.76 533.61 3717.90
-22.73 532.78 3717.70
-22.69 531.95 3717.49
-23.49 531.83 3722.26
-23.46 531.00 3722.05
-23.42 530.17 3721.85
-24.22 530.05 3726.63
-24.19 529.21 3726.42
-24.99 529.09 3731.21
-24.96 528.26 3731.00
-25.76 528.13 3735.81
-25.72 527.30 3735.60
-26.53 527.17 3740.42
-26.50 526.33 3740.21
-27.30 526.21 3745.03
-27.27 525.37 3744.83
-28.08 525.24 3749.66
-28.47 524.76 3751.98
-28.85 524.27 3754.31
-35.10 528.66 3791.62
-37.92 530.19 3808.50
-43.50 534.00 3841.81
-43.91 533.51 3844.24
-44.31 533.01 3846.68
-44.72 532.52 3849.12
-44.68 531.66 3848.90
-45.54 531.54 3854.01
-45.50 530.68 3853.79
-45.91 530.18 3856.24
-46.32 529.69 3858.70
-46.73 529.19 3861.15
-47.15 528.70 3863.61
-47.11 527.83 3863.39
-47.52 527.34 3865.85
-47.48 526.47 3865.63
-47.90 525.98 3868.09
-48.31 525.48 3870.56
-48.72 524.98 3873.03
-48.69 524.11 3872.81
-49.55 523.98 3877.99
-49.51 523.11 3877.76
-50.38 522.97 3882.95
-50.34 522.11 3882.73
-50.31 521.24 3882.50
-51.18 521.10 3887.70
-51.14 520.23 3887.48
-51.10 519.36 3887.25
-51.98 519.22 3892.47
-51.94 518.35 3892.24
-52.81 518.21 3897.47
-52.77 517.34 3897.24
-53.19 516.83 3899.75
-53.16 515.96 3899.52
-53.58 515.45 3902.03
-54.00 514.94 3904.54
-54.42 514.43 3907.06
-54.38 513.56 3906.83
-54.80 513.05 3909.35
-55.22 512.53 3911.87
-55.64 512.02 3914.39
-56.07 511.51 3916.92
-56.03 510.63 3916.69
-56.45 510.12 3919.22
-56.88 509.60 3921.76
-56.84 508.73 3921.53
-57.73 508.57 3926.83
-57.69 507.69 3926.60
-58.58 507.53 3931.92
-58.54 506.66 3931.69
-64.60 510.47 3967.91
-66.09 510.76 3976.84
-68.25 511.55 3989.73
-75.06 515.90 4030.44
-75.51 515.37 4033.12
-76.45 515.22 4038.73
-76.41 514.31 4038.49
-77.35 514.16 4044.11
-77.80 513.63 4046.81
-78.26 513.10 4049.51
-78.71 512.57 4052.22
-78.67 511.67 4051.97
-79.12 511.13 4054.68
-80.07 510.97 4060.35
-80.03 510.07 4060.11
-80.48 509.53 4062.83
-80.94 509.00 4065.55
-80.90 508.09 4065.30
-81.35 507.55 4068.03
-81.81 507.02 4070.76
-81.77 506.11 4070.51
-82.73 505.94 4076.23
-82.69 505.03 4075.98
-82.64 504.12 4075.74
-83.60 503.95 4081.47
-83.56 503.04 4081.22
-84.02 502.50 4083.97
-84.48 501.96 4086.72
-84.44 501.05 4086.47
-84.90 500.50 4089.22
-85.36 499.96 4091.98
-86.33 499.78 4097.76
-86.29 498.87 4097.51
-86.75 498.32 4100.28
-87.22 497.77 4103.05
-87.17 496.86 4102.80
-87.64 496.31 4105.58
-88.10 495.76 4108.36
-88.06 494.85 4108.11
-88.02 493.93 4107.86
-88.99 493.74 4113.68
-88.95 492.83 4113.43
-88.91 491.91 4113.18
-89.89 491.72 4119.01
-89.84 490.80 4118.76
-89.80 489.89 4118.51
-90.27 489.33 4121.31
-90.74 488.77 4124.11
-90.70 487.86 4123.85
-91.68 487.66 4129.72
-91.64 486.74 4129.47
-92.11 486.18 4132.28
-92.58 485.62 4135.10
-92.54 484.70 4134.84
-93.52 484.50 4140.74
-93.48 483.58 4140.49
-93.95 483.01 4143.32
-94.43 482.45 4146.15
-94.90 481.89 4148.98
-95.38 481.32 4151.82
-95.33 480.40 4151.57
-95.81 479.83 4154.41
-96.29 479.26 4157.26
-96.24 478.34 4157.00
-97.24 478.13 4162.96
-97.20 477.20 4162.70
-98.20 476.98 4168.68
-98.15 476.06 4168.42
-99.16 475.84 4174.42
-99.11 474.91 4174.16
-100.12 474.70 4180.17
-103.88 476.34 4202.64
-108.54 478.58 4230.50
-111.70 479.80 4249.36
-121.61 485.55 4308.57
-121.56 484.59 4308.29
-122.07 484.01 4311.35
-122.59 483.42 4314.42
-123.66 483.21 4320.84
-123.61 482.25 4320.57
-124.69 482.03 4327.01
-124.65 481.07 4326.73
-125.73 480.85 4333.19
-125.68 479.89 4332.91
-126.20 479.30 4336.00
-126.72 478.70 4339.11
-126.67 477.74 4338.83
-127.19 477.14 4341.93
-127.71 476.55 4345.04
-127.66 475.58 4344.76
-127.62 474.62 4344.48
-128.71 474.39 4350.99
-128.66 473.42 4350.71
-128.61 472.45 4350.43
-129.70 472.22 4356.96
-129.66 471.25 4356.68
-129.61 470.28 4356.39
-130.13 469.68 4359.52
-130.66 469.08 4362.66
-130.61 468.11 4362.37
-131.14 467.51 4365.51
-131.66 466.90 4368.66
-131.61 465.93 4368.37
-131.57 464.96 4368.09
-132.09 464.35 4371.24
-132.62 463.74 4374.39
-132.57 462.77 4374.10
-133.10 462.16 4377.26
-133.63 461.55 4380.42
-133.58 460.58 4380.13
-133.53 459.60 4379.85
-134.06 458.99 4383.01
-134.59 458.38 4386.18
-134.55 457.40 4385.89
-135.08 456.79 4389.07
-135.61 456.17 4392.24
-135.56 455.19 4391.96
-136.67 454.93 4398.61
-136.63 453.96 4398.32
-137.74 453.70 4405.00
-137.70 452.72 4404.71
-137.65 451.74 4404.42
-138.77 451.47 4411.12
-138.72 450.49 4410.83
-139.26 449.87 4414.04
-139.21 448.89 4413.75
-139.74 448.27 4416.96
-140.28 447.64 4420.18
-140.82 447.01 4423.40
-141.36 446.38 4426.63
-141.31 445.40 4426.33
-141.85 444.77 4429.57
-144.92 445.65 4447.86
-149.94 447.69 4477.90
-151.02 447.37 4484.36
-156.70 449.78 4518.29
-164.09 453.19 4562.43
-164.04 452.17 4562.12
-165.24 451.90 4569.30
-165.19 450.88 4568.99
-165.76 450.24 4572.44
-166.34 449.59 4575.88
-166.29 448.58 4575.57
-167.50 448.30 4582.80
-167.44 447.28 4582.48
-167.39 446.26 4582.17
-168.60 445.98 4589.42
-168.55 444.96 4589.10
-169.13 444.30 4592.58
-169.72 443.65 4596.05
-169.66 442.63 4595.74
-170.25 441.97 4599.22
-170.83 441.32 4602.71
-170.78 440.30 4602.40
-172.00 440.00 4609.71
-171.95 438.98 4609.39
-172.53 438.32 4612.89
-173.12 437.66 4616.40
-174.35 437.36 4623.76
-174.30 436.33 4623.44
-174.89 435.67 4626.96
-175.48 435.00 4630.50
-176.72 434.70 4637.89
-177.31 434.03 4641.44
-177.91 433.36 4644.99
-181.76 434.50 4668.05
-186.50 436.12 4696.37
-187.59 435.72 4702.90
-192.56 437.44 4732.56
-196.90 438.82 4758.53
-197.53 438.13 4762.26
-197.47 437.08 4761.92
-197.42 436.02 4761.59
-198.73 435.71 4769.41
-198.67 434.65 4769.07
-198.61 433.59 4768.73
-199.92 433.28 4776.58
-199.87 432.22 4776.24
-199.81 431.16 4775.90
-201.13 430.84 4783.77
-201.07 429.77 4783.43
-201.01 428.71 4783.09
-201.65 428.02 4786.86
-202.28 427.33 4790.64
-202.22 426.26 4790.30
-202.16 425.20 4789.96
-202.80 424.50 4793.74
-203.43 423.80 4797.53
-203.37 422.74 4797.19
-204.70 422.40 4805.13
-204.65 421.34 4804.79
-204.59 420.27 4804.45
-205.92 419.93 4812.41
-205.86 418.87 4812.07
-207.20 418.52 4820.06
-207.14 417.45 4819.71
-207.08 416.39 4819.36
-208.43 416.04 4827.38
-208.37 414.97 4827.03
-209.71 414.62 4835.07
-209.65 413.55 4834.72
-215.26 415.36 4868.20
-219.06 416.24 4890.95
-219.44 415.38 4893.18
-222.27 415.76 4910.09
-231.00 419.10 4962.26
-231.68 418.37 4966.32
-231.61 417.27 4965.95
-231.55 416.17 4965.58
-232.23 415.44 4969.65
-232.92 414.71 4973.72
-232.85 413.61 4973.35
-233.54 412.87 4977.43
-233.47 411.77 4977.07
-234.16 411.04 4981.15
-234.10 409.93 4980.78
-234.78 409.20 4984.87
-234.72 408.09 4984.50
-234.66 406.99 4984.13
-235.34 406.25 4988.23
-236.03 405.51 4992.33
-236.72 404.76 4996.44
-236.66 403.66 4996.07
-237.34 402.91 5000.19
-237.28 401.80 4999.82
-237.22 400.70 4999.45
-237.91 399.95 5003.57
-238.60 399.20 5007.70
-238.54 398.09 5007.32
-239.23 397.34 5011.46
-239.17 396.23 5011.09
-239.86 395.48 5015.23
-239.80 394.37 5014.85
-239.74 393.26 5014.48
-240.43 392.50 5018.63
-241.12 391.74 5022.78
-241.06 390.63 5022.40
-241.76 389.87 5026.56
-242.46 389.11 5030.73
-242.39 388.00 5030.35
-242.33 386.89 5029.98
-243.03 386.12 5034.15
-243.73 385.36 5038.33
-244.43 384.59 5042.52
-244.36 383.48 5042.14
-245.07 382.71 5046.33
-245.00 381.59 5045.95
-245.71 380.82 5050.15
-245.64 379.70 5049.77
-246.35 378.93 5053.98
-246.28 377.81 5053.60
-246.99 377.04 5057.81
-247.69 376.26 5062.03
-247.63 375.14 5061.65
-248.34 374.37 5065.87
-248.27 373.25 5065.49
-248.98 372.46 5069.72
-249.69 371.68 5073.96
-249.63 370.56 5073.58
-251.11 370.12 5082.46
-251.82 369.33 5086.72
-252.54 368.54 5090.99
-254.04 368.09 5099.93
-254.75 367.30 5104.22
-255.47 366.51 5108.52
-257.77 366.39 5122.23
-259.28 365.93 5131.29
-259.22 364.80 5130.89
-260.74 364.33 5139.98
-261.47 363.53 5144.33
-262.20 362.73 5148.70
-262.93 361.93 5153.07
-263.66 361.13 5157.45
-264.39 360.32 5161.84
-265.13 359.52 5166.23
-265.87 358.71 5170.63
-265.80 357.57 5170.24
-267.34 357.09 5179.46
-267.28 355.94 5179.06
-268.02 355.13 5183.48
-268.76 354.32 5187.91
-279.96 357.75 5254.85
-284.27 358.37 5280.61
-294.66 361.43 5342.71
-299.48 362.22 5371.49
-300.28 361.38 5376.25
-301.07 360.54 5381.02
-301.87 359.70 5385.80
-301.80 358.51 5385.36
-303.47 358.01 5395.37
-303.40 356.82 5394.94
-305.08 356.32 5404.98
-305.01 355.13 5404.55
-306.70 354.63 5414.63
-306.62 353.43 5414.19
-306.55 352.24 5413.75
-308.24 351.72 5423.87
-308.17 350.53 5423.43
-309.87 350.01 5433.58
-309.80 348.81 5433.14
-311.50 348.29 5443.33
-311.43 347.09 5442.88
-312.24 346.23 5447.77
-321.18 348.44 5501.16
-324.76 348.60 5522.54
-332.07 350.16 5566.26
-332.00 348.93 5565.80
-332.85 348.05 5570.91
-332.77 346.82 5570.45
-333.63 345.94 5575.57
-334.49 345.06 5580.69
-334.41 343.83 5580.23
-334.33 342.59 5579.77
-334.25 341.36 5579.30
-335.11 340.47 5584.44
-335.04 339.24 5583.97
-335.90 338.35 5589.11
-335.82 337.12 5588.65
-335.74 335.89 5588.19
-336.60 334.99 5593.34
-337.47 334.09 5598.49
-337.39 332.86 5598.03
-337.31 331.63 5597.56
-337.23 330.39 5597.10
-337.15 329.16 5596.63
-337.08 327.93 5596.16
-338.88 327.35 5606.97
-338.81 326.12 5606.50
-338.73 324.88 5606.04
-338.65 323.65 5605.57
-340.46 323.06 5616.41
-340.39 321.83 5615.94
-340.31 320.59 5615.47
-340.23 319.35 5615.00
-340.15 318.12 5614.53
-341.02 317.20 5619.73
-341.89 316.28 5624.94
-341.81 315.04 5624.47
-342.69 314.12 5629.69
-342.61 312.88 5629.22
-343.48 311.96 5634.44
-343.40 310.72 5633.97
-343.32 309.48 5633.50
-343.24 308.24 5633.03
-344.12 307.31 5638.26
-345.00 306.38 5643.50
-344.92 305.14 5643.03
-345.80 304.21 5648.28
-345.72 302.97 5647.80
-346.60 302.03 5653.06
-346.52 300.79 5652.59
-346.44 299.54 5652.11
-347.32 298.61 5657.38
-347.24 297.36 5656.91
-349.09 296.72 5667.95
-349.01 295.47 5667.47
-348.93 294.23 5666.99
-360.97 296.73 5738.95
-379.66 301.24 5850.64
-380.61 300.27 5856.28
-381.55 299.29 5861.94
-382.50 298.32 5867.61
-383.45 297.34 5873.29
-383.36 296.05 5872.77
-384.32 295.07 5878.46
-384.23 293.78 5877.95
-386.23 293.10 5889.87
-386.14 291.81 5889.35
-387.10 290.82 5895.07
-388.06 289.83 5900.80
-389.02 288.84 5906.55
-389.98 287.85 5912.30
-390.94 286.86 5918.06
-391.91 285.86 5923.84
-392.88 284.86 5929.63
-394.91 284.17 5941.76
-395.88 283.16 5947.58
-396.86 282.16 5953.42
-397.84 281.15 5959.26
-397.75 279.84 5958.73
-398.73 278.83 5964.59
-419.38 283.29 6087.98
-427.14 284.12 6134.38
-425.92 282.46 6127.07
-428.09 281.74 6140.03
-427.99 280.39 6139.46
-427.90 279.04 6138.90
-427.81 277.69 6138.34
-427.71 276.35 6137.78
-429.89 275.61 6150.78
-429.79 274.26 6150.22
-429.70 272.91 6149.66
-429.61 271.56 6149.10
-429.51 270.21 6148.53
-430.55 269.15 6154.77
-430.46 267.80 6154.20
-431.51 266.75 6160.45
-431.41 265.40 6159.89
-431.32 264.05 6159.32
-431.22 262.70 6158.76
-433.41 261.92 6171.85
-433.32 260.57 6171.28
-433.22 259.22 6170.71
-433.13 257.86 6170.15
-434.18 256.80 6176.43
-434.08 255.44 6175.86
-435.14 254.37 6182.15
-435.04 253.01 6181.58
-434.95 251.66 6181.01
-436.00 250.58 6187.31
-437.06 249.50 6193.62
-436.96 248.15 6193.05
-436.87 246.79 6192.48
-436.77 245.43 6191.91
-438.98 244.62 6205.14
-438.89 243.26 6204.57
-438.79 241.90 6204.00
-438.70 240.54 6203.43
-439.76 239.45 6209.77
-439.66 238.09 6209.20
-440.73 237.00 6215.56
-466.82 241.57 6371.46
-465.50 239.90 6363.57
-466.61 238.78 6370.25
-466.51 237.38 6369.65
-468.86 236.53 6383.65
-468.75 235.13 6383.04
-468.65 233.73 6382.44
-471.01 232.87 6396.50
-470.90 231.47 6395.89
-470.80 230.07 6395.28
-470.70 228.67 6394.67
-473.06 227.79 6408.78
-472.96 226.39 6408.17
-474.09 225.25 6414.94
-473.99 223.85 6414.33
-475.13 222.70 6421.12
-501.69 226.78 6579.85
-500.28 225.08 6571.44
-501.47 223.91 6578.56
-501.37 222.47 6577.92
-502.56 221.29 6585.05
-502.45 219.85 6584.41
-502.34 218.41 6583.76
-504.85 217.48 6598.72
-504.74 216.04 6598.07
-504.63 214.60 6597.43
[truncated: 21,324,474 more chars]
