# Supplementary material for: Response spectrum-based analysis of airborne radar random vibration and multi-point control improvement
Source: Sci Rep. 2024 Mar 30;14:7565. doi: 10.1038/s41598-024-56783-y (PMC10981720; doi:10.1038/s41598-024-56783-y)
Supplement: Supplementary file 5 — Supplementary Information 5. [file 41598_2024_56783_MOESM5_ESM.txt]

Project:     1
Program:     Inertial Explorer Version 8.70.5101
Profile:     JIGUANG
Source:      GNSS/INS Epochs(LC Combined)
SolFile:      D:\CHN\POSDATA\20221025\2022102508\1.cl
ProcessInfo: 1 by Unknown on 10/31/2022 at 12:13:18

Datum:       WGS84
Master 1:    Name 0000, Status ENABLED
             Antenna height 0.000 m, to L1PC [Generic(NONE)]
             Lat, Lon, El Hgt 36 00 02.93859, 120 07 22.47705, 52.245 m [WGS84, N/A]
Remote:      Antenna height 0.000 m, to L1PC [Generic(NONE)]
IMU to GNSS Antenna Lever Arms:
             x=-0.045, y=-0.915, z=0.068 m (x-right, y-fwd, z-up)
Body to Sensor Rotations:
             xRot=0.000, yRot=0.000, zRot=0.000 degrees (Rotate IMU into Vehicle Frame)

      Week   GPSTime       Latitude      Longitude        H-Ell          Pitch           Roll        Heading
   (weeks)     (sec)          (deg)          (deg)          (m)          (deg)          (deg)          (deg)
2233.00000 201617.60  36.0045505741 120.1259929456       33.418  -0.1249907430   0.4635515042 103.2351631041
2233.00000 201617.61  36.0045505744 120.1259929468       33.418  -0.1304367616   0.4643754784 103.2313812728
2233.00000 201617.62  36.0045505747 120.1259929479       33.418  -0.1344238372   0.4647135266 103.2287624578
2233.00000 201617.63  36.0045505752 120.1259929487       33.418  -0.1352366476   0.4648406592 103.2282235083
2233.00000 201617.64  36.0045505757 120.1259929493       33.418  -0.1325328835   0.4642293471 103.2296018595
2233.00000 201617.65  36.0045505761 120.1259929499       33.418  -0.1273775266   0.4624237475 103.2322257183
2233.00000 201617.66  36.0045505765 120.1259929505       33.418  -0.1216983962   0.4601204365 103.2352258894
2233.00000 201617.67  36.0045505769 120.1259929514       33.418  -0.1177694690   0.4586429707 103.2371878654
2233.00000 201617.68  36.0045505771 120.1259929525       33.418  -0.1172605699   0.4590932831 103.2370713388
2233.00000 201617.69  36.0045505773 120.1259929538       33.418  -0.1202646398   0.4608201088 103.2350432750
2233.00000 201617.70  36.0045505776 120.1259929551       33.418  -0.1255178061   0.4625930369 103.2319685672
2233.00000 201617.71  36.0045505779 120.1259929562       33.418  -0.1313778304   0.4638320066 103.2286432083
2233.00000 201617.72  36.0045505783 120.1259929572       33.418  -0.1354135969   0.4652344116 103.2267645135
2233.00000 201617.73  36.0045505787 120.1259929579       33.418  -0.1361074649   0.4662659834 103.2270039619
2233.00000 201617.74  36.0045505792 120.1259929585       33.418  -0.1336142709   0.4661025011 103.2292394991
2233.00000 201617.75  36.0045505796 120.1259929590       33.418  -0.1288003069   0.4644173660 103.2330470630
2233.00000 201617.76  36.0045505800 120.1259929596       33.418  -0.1230466326   0.4623214482 103.2371497729
2233.00000 201617.77  36.0045505803 120.1259929604       33.418  -0.1185911782   0.4615769535 103.2398946519
2233.00000 201617.78  36.0045505805 120.1259929615       33.418  -0.1178465237   0.4619860260 103.2408501354
2233.00000 201617.79  36.0045505807 120.1259929627       33.418  -0.1208552911   0.4630561734 103.2393100720
2233.00000 201617.80  36.0045505808 120.1259929639       33.418  -0.1261080107   0.4641760281 103.2362459943
2233.00000 201617.81  36.0045505810 120.1259929650       33.418  -0.1317640238   0.4653723571 103.2333262152
2233.00000 201617.82  36.0045505813 120.1259929660       33.418  -0.1360837346   0.4666873346 103.2314865789
2233.00000 201617.83  36.0045505815 120.1259929667       33.418  -0.1370183892   0.4673857489 103.2313989322
2233.00000 201617.84  36.0045505818 120.1259929673       33.418  -0.1341171478   0.4662803986 103.2333066953
2233.00000 201617.85  36.0045505820 120.1259929679       33.418  -0.1290537680   0.4639016251 103.2365819058
2233.00000 201617.86  36.0045505822 120.1259929687       33.418  -0.1232907400   0.4618854707 103.2398275279
2233.00000 201617.87  36.0045505823 120.1259929695       33.418  -0.1190351747   0.4608612412 103.2417926433
2233.00000 201617.88  36.0045505823 120.1259929706       33.418  -0.1182028660   0.4606215369 103.2416812362
2233.00000 201617.89  36.0045505822 120.1259929719       33.418  -0.1208775683   0.4610350103 103.2394510571
2233.00000 201617.90  36.0045505822 120.1259929731       33.418  -0.1257952760   0.4621124055 103.2358456948
2233.00000 201617.91  36.0045505823 120.1259929742       33.418  -0.1315354017   0.4636419824 103.2320710589
2233.00000 201617.92  36.0045505824 120.1259929752       33.418  -0.1357643465   0.4644658564 103.2294585709
2233.00000 201617.93  36.0045505827 120.1259929759       33.418  -0.1363639185   0.4641879272 103.2285112840
2233.00000 201617.94  36.0045505829 120.1259929765       33.418  -0.1335412123   0.4631205326 103.2296355773
2233.00000 201617.95  36.0045505831 120.1259929771       33.418  -0.1285933151   0.4613927573 103.2324629866
2233.00000 201617.96  36.0045505833 120.1259929778       33.418  -0.1230334223   0.4596292452 103.2355879981
2233.00000 201617.97  36.0045505833 120.1259929787       33.419  -0.1191033789   0.4581944889 103.2375493182
2233.00000 201617.98  36.0045505834 120.1259929797       33.419  -0.1186030748   0.4575012745 103.2378397488
2233.00000 201617.99  36.0045505835 120.1259929809       33.419  -0.1216054881   0.4584110351 103.2360564378
2233.00000 201618.00  36.0045505835 120.1259929821       33.419  -0.1268643150   0.4602684560 103.2329915941
2233.00000 201618.01  36.0045505826 120.1259929675       33.418  -0.1314715370   0.4622884217 103.2298357580
2233.00000 201618.02  36.0045505830 120.1259929684       33.418  -0.1355041716   0.4631949925 103.2278783674
2233.00000 201618.03  36.0045505833 120.1259929691       33.418  -0.1359859229   0.4632423776 103.2279952823
2233.00000 201618.04  36.0045505838 120.1259929697       33.418  -0.1331636567   0.4629107877 103.2300236234
2233.00000 201618.05  36.0045505841 120.1259929702       33.418  -0.1280229219   0.4615534968 103.2335061411
2233.00000 201618.06  36.0045505845 120.1259929709       33.418  -0.1223502942   0.4595824926 103.2372879800
2233.00000 201618.07  36.0045505847 120.1259929718       33.418  -0.1184184048   0.4582230692 103.2396974637
2233.00000 201618.08  36.0045505848 120.1259929729       33.418  -0.1177151014   0.4582690260 103.2403197243
2233.00000 201618.09  36.0045505849 120.1259929741       33.418  -0.1206036314   0.4601625774 103.2388676394
2233.00000 201618.10  36.0045505851 120.1259929754       33.418  -0.1258501838   0.4621737717 103.2359154032
2233.00000 201618.11  36.0045505853 120.1259929765       33.418  -0.1315127157   0.4636192964 103.2325900654
2233.00000 201618.12  36.0045505856 120.1259929774       33.418  -0.1358285685   0.4647375399 103.2300967067
2233.00000 201618.13  36.0045505860 120.1259929781       33.418  -0.1365530093   0.4655213013 103.2297660884
2233.00000 201618.14  36.0045505863 120.1259929787       33.418  -0.1335228541   0.4655613814 103.2312663366
2233.00000 201618.15  36.0045505866 120.1259929793       33.418  -0.1284573127   0.4640021142 103.2340922897
2233.00000 201618.16  36.0045505868 120.1259929800       33.418  -0.1231020147   0.4615006191 103.2370076941
2233.00000 201618.17  36.0045505868 120.1259929809       33.418  -0.1192888778   0.4601034445 103.2386438770
2233.00000 201618.18  36.0045505868 120.1259929820       33.418  -0.1183750281   0.4600598343 103.2386134465
2233.00000 201618.19  36.0045505868 120.1259929832       33.418  -0.1209331770   0.4610124652 103.2367060323
2233.00000 201618.20  36.0045505867 120.1259929844       33.418  -0.1260621741   0.4623368336 103.2332322363
2233.00000 201618.21  36.0045505846 120.1259929745       33.417  -0.1311108810   0.4635861923 103.2296217479
2233.00000 201618.22  36.0045505847 120.1259929755       33.417  -0.1352182712   0.4646644098 103.2271285476
2233.00000 201618.23  36.0045505849 120.1259929762       33.417  -0.1358230828   0.4653618643 103.2265907428
2233.00000 201618.24  36.0045505851 120.1259929768       33.418  -0.1329986215   0.4642516287 103.2283742007
2233.00000 201618.25  36.0045505851 120.1259929774       33.418  -0.1276441341   0.4616688337 103.2314563542
2233.00000 201618.26  36.0045505852 120.1259929781       33.418  -0.1222525133   0.4591223573 103.2347788585
2233.00000 201618.27  36.0045505850 120.1259929791       33.418  -0.1187741184   0.4578530681 103.2366558344
2233.00000 201618.28  36.0045505849 120.1259929803       33.418  -0.1179854543   0.4576099318 103.2368255732
2233.00000 201618.29  36.0045505847 120.1259929816       33.418  -0.1207515594   0.4578210377 103.2354534639
2233.00000 201618.30  36.0045505845 120.1259929829       33.418  -0.1260005490   0.4587709518 103.2326294099
2233.00000 201618.31  36.0045505845 120.1259929841       33.418  -0.1316630071   0.4598883872 103.2297141401
2233.00000 201618.32  36.0045505845 120.1259929851       33.418  -0.1355740434   0.4610821544 103.2280853989
2233.00000 201618.33  36.0045505847 120.1259929859       33.418  -0.1360614564   0.4611668691 103.2285319413
2233.00000 201618.34  36.0045505848 120.1259929865       33.418  -0.1332459520   0.4600985902 103.2310914772
2233.00000 201618.35  36.0045505850 120.1259929871       33.418  -0.1280993280   0.4583727822 103.2346230047
2233.00000 201618.36  36.0045505851 120.1259929878       33.418  -0.1226300928   0.4568061709 103.2382756744
2233.00000 201618.37  36.0045505851 120.1259929887       33.418  -0.1190279953   0.4559049189 103.2404774827
2233.00000 201618.38  36.0045505851 120.1259929899       33.418  -0.1186527457   0.4558658689 103.2407674745
2233.00000 201618.39  36.0045505850 120.1259929912       33.418  -0.1218657371   0.4568151839 103.2389835564
2233.00000 201618.40  36.0045505850 120.1259929925       33.418  -0.1274487319   0.4587558474 103.2357074140
2233.00000 201618.41  36.0045505837 120.1259929840       33.418  -0.1328762105   0.4611157580 103.2324282596
2233.00000 201618.42  36.0045505839 120.1259929850       33.418  -0.1371170422   0.4624747347 103.2304674364
2233.00000 201618.43  36.0045505841 120.1259929858       33.418  -0.1379218980   0.4626463332 103.2301739681
2233.00000 201618.44  36.0045505844 120.1259929864       33.418  -0.1352256750   0.4621107173 103.2319630411
2233.00000 201618.45  36.0045505847 120.1259929870       33.418  -0.1298698821   0.4608376001 103.2348349178
2233.00000 201618.46  36.0045505849 120.1259929876       33.418  -0.1240626760   0.4591917576 103.2376275070
2233.00000 201618.47  36.0045505850 120.1259929885       33.418  -0.1199259703   0.4577599698 103.2392630583
2233.00000 201618.48  36.0045505850 120.1259929896       33.418  -0.1190948428   0.4572718867 103.2392319895
2233.00000 201618.49  36.0045505850 120.1259929908       33.418  -0.1221814069   0.4585068380 103.2369121622
2233.00000 201618.50  36.0045505850 120.1259929920       33.418  -0.1275489835   0.4606911574 103.2333871215
2233.00000 201618.51  36.0045505850 120.1259929931       33.418  -0.1332078184   0.4621768912 103.2297373260
2233.00000 201618.52  36.0045505852 120.1259929940       33.418  -0.1373165360   0.4629605040 103.2275337334
2233.00000 201618.53  36.0045505853 120.1259929946       33.418  -0.1379197324   0.4634189402 103.2272440437
2233.00000 201618.54  36.0045505855 120.1259929951       33.418  -0.1351013075   0.4631340829 103.2290283845
2233.00000 201618.55  36.0045505857 120.1259929956       33.418  -0.1299543084   0.4614477216 103.2323041192
2233.00000 201618.56  36.0045505858 120.1259929962       33.418  -0.1242776706   0.4589403725 103.2359610203
2233.00000 201618.57  36.0045505857 120.1259929970       33.418  -0.1205550396   0.4571338718 103.2385768964
2233.00000 201618.58  36.0045505856 120.1259929980       33.418  -0.1199786954   0.4570533464 103.2393227777
2233.00000 201618.59  36.0045505855 120.1259929991       33.418  -0.1224577794   0.4581204006 103.2378692162
2233.00000 201618.60  36.0045505854 120.1259930002       33.418  -0.1272653855   0.4594491263 103.2351287266
2233.00000 201618.61  36.0045505856 120.1259929875       33.418  -0.1317669818   0.4603479267 103.2323006781
2233.00000 201618.62  36.0045505857 120.1259929883       33.418  -0.1355601194   0.4608877207 103.2308813687
2233.00000 201618.63  36.0045505859 120.1259929890       33.418  -0.1361305478   0.4615461713 103.2310162395
2233.00000 201618.64  36.0045505860 120.1259929896       33.418  -0.1335151257   0.4609689715 103.2331253546
2233.00000 201618.65  36.0045505862 120.1259929901       33.418  -0.1284924769   0.4588347386 103.2365287395
2233.00000 201618.66  36.0045505862 120.1259929908       33.418  -0.1230163587   0.4562069876 103.2399787054
2233.00000 201618.67  36.0045505863 120.1259929916       33.418  -0.1192139487   0.4548124771 103.2420593435
2233.00000 201618.68  36.0045505862 120.1259929926       33.418  -0.1187147123   0.4551870424 103.2421445909
2233.00000 201618.69  36.0045505862 120.1259929938       33.418  -0.1217170683   0.4561782683 103.2402373220
2233.00000 201618.70  36.0045505862 120.1259929949       33.418  -0.1271681670   0.4573736260 103.2367536595
2233.00000 201618.71  36.0045505863 120.1259929960       33.418  -0.1331556189   0.4589027320 103.2331798250
2233.00000 201618.72  36.0045505865 120.1259929968       33.418  -0.1371819657   0.4605514176 103.2308966530
2233.00000 201618.73  36.0045505868 120.1259929974       33.418  -0.1376652331   0.4613721335 103.2306876229
2233.00000 201618.74  36.0045505871 120.1259929979       33.418  -0.1348374926   0.4608750130 103.2321845649
2233.00000 201618.75  36.0045505874 120.1259929984       33.418  -0.1296835276   0.4590707966 103.2350186907
2233.00000 201618.76  36.0045505875 120.1259929990       33.419  -0.1240032600   0.4573877771 103.2379379228
2233.00000 201618.77  36.0045505876 120.1259929999       33.419  -0.1200751559   0.4570978868 103.2395656791
2233.00000 201618.78  36.0045505876 120.1259930009       33.419  -0.1193701074   0.4576357981 103.2395296762
2233.00000 201618.79  36.0045505877 120.1259930021       33.419  -0.1220498442   0.4585010134 103.2376279000
2233.00000 201618.80  36.0045505877 120.1259930033       33.419  -0.1271794418   0.4599132222 103.2343552336
2233.00000 201618.81  36.0045505895 120.1259929869       33.418  -0.1317696602   0.4619088431 103.2310688733
2233.00000 201618.82  36.0045505897 120.1259929879       33.418  -0.1356754350   0.4634757954 103.2291160417
2233.00000 201618.83  36.0045505899 120.1259929886       33.418  -0.1361582373   0.4639697633 103.2292360261
2233.00000 201618.84  36.0045505900 120.1259929893       33.418  -0.1329253752   0.4633500725 103.2312710564
2233.00000 201618.85  36.0045505901 120.1259929899       33.418  -0.1275355290   0.4619468584 103.2347593309
2233.00000 201618.86  36.0045505901 120.1259929906       33.418  -0.1218596857   0.4603038898 103.2385336497
2233.00000 201618.87  36.0045505900 120.1259929916       33.418  -0.1177277020   0.4590735981 103.2407433259
2233.00000 201618.88  36.0045505898 120.1259929928       33.418  -0.1169043239   0.4585000823 103.2412407510
2233.00000 201618.89  36.0045505896 120.1259929941       33.418  -0.1197908528   0.4592016756 103.2397855349
2233.00000 201618.90  36.0045505895 120.1259929953       33.418  -0.1248397286   0.4609350689 103.2370422913
2233.00000 201618.91  36.0045505893 120.1259929965       33.418  -0.1303803131   0.4627061555 103.2342498890
2233.00000 201618.92  36.0045505893 120.1259929975       33.419  -0.1342907310   0.4635301183 103.2324146534
2233.00000 201618.93  36.0045505893 120.1259929982       33.419  -0.1347701032   0.4632461978 103.2325378400
2233.00000 201618.94  36.0045505894 120.1259929988       33.419  -0.1317366544   0.4623887978 103.2343660160
2233.00000 201618.95  36.0045505894 120.1259929994       33.419  -0.1264691274   0.4607820121 103.2375306657
2233.00000 201618.96  36.0045505893 120.1259930001       33.419  -0.1209975517   0.4584018492 103.2407712532
2233.00000 201618.97  36.0045505891 120.1259930011       33.419  -0.1171924307   0.4566003328 103.2425238319
2233.00000 201618.98  36.0045505889 120.1259930023       33.419  -0.1168967641   0.4563130203 103.2424845388
2233.00000 201618.99  36.0045505886 120.1259930035       33.419  -0.1202233459   0.4572666721 103.2401623102
2233.00000 201619.00  36.0045505885 120.1259930048       33.419  -0.1258043431   0.4587959545 103.2362345352
2233.00000 201619.01  36.0045505909 120.1259929823       33.417  -0.1296826597   0.4600515481 103.2324783016
2233.00000 201619.02  36.0045505910 120.1259929833       33.418  -0.1335841391   0.4607147509 103.2297855296
2233.00000 201619.03  36.0045505911 120.1259929841       33.418  -0.1342675320   0.4609617349 103.2293297914
2233.00000 201619.04  36.0045505912 120.1259929848       33.418  -0.1313662752   0.4605533837 103.2310346509
2233.00000 201619.05  36.0045505913 120.1259929855       33.418  -0.1262967087   0.4588685535 103.2339899116
2233.00000 201619.06  36.0045505914 120.1259929863       33.418  -0.1209410043   0.4563682235 103.2373152440
2233.00000 201619.07  36.0045505913 120.1259929873       33.418  -0.1173433276   0.4551790851 103.2391840553
2233.00000 201619.08  36.0045505912 120.1259929885       33.418  -0.1169638252   0.4560826604 103.2389451169
2233.00000 201619.09  36.0045505911 120.1259929898       33.418  -0.1199719513   0.4577270738 103.2371234837
2233.00000 201619.10  36.0045505911 120.1259929912       33.418  -0.1254279060   0.4591744750 103.2339624590
2233.00000 201619.11  36.0045505911 120.1259929923       33.418  -0.1312146846   0.4602923800 103.2307203753
2233.00000 201619.12  36.0045505912 120.1259929933       33.418  -0.1351236667   0.4616884522 103.2291769240
2233.00000 201619.13  36.0045505914 120.1259929940       33.418  -0.1356080576   0.4625102583 103.2297440541
2233.00000 201619.14  36.0045505917 120.1259929945       33.418  -0.1323818457   0.4620149391 103.2323137186
2233.00000 201619.15  36.0045505919 120.1259929950       33.418  -0.1267885310   0.4602068329 103.2360524841
2233.00000 201619.16  36.0045505921 120.1259929956       33.419  -0.1209917599   0.4581062992 103.2400367469
2233.00000 201619.17  36.0045505921 120.1259929965       33.419  -0.1170664240   0.4573671429 103.2423635005
2233.00000 201619.18  36.0045505921 120.1259929976       33.419  -0.1165628838   0.4579891606 103.2426522558
2233.00000 201619.19  36.0045505920 120.1259929988       33.419  -0.1193636024   0.4589803864 103.2408702100
2233.00000 201619.20  36.0045505919 120.1259930001       33.419  -0.1245037289   0.4601825123 103.2377987100
2233.00000 201619.21  36.0045505922 120.1259929817       33.418  -0.1289750808   0.4619937376 103.2346197151
2233.00000 201619.22  36.0045505922 120.1259929827       33.418  -0.1326794973   0.4634324506 103.2328744326
2233.00000 201619.23  36.0045505923 120.1259929836       33.418  -0.1332417746   0.4639275101 103.2329109407
2233.00000 201619.24  36.0045505924 120.1259929842       33.418  -0.1303360218   0.4626969394 103.2346162279
2233.00000 201619.25  36.0045505925 120.1259929849       33.418  -0.1250597472   0.4605145187 103.2375717212
2233.00000 201619.26  36.0045505925 120.1259929856       33.418  -0.1193775030   0.4586283310 103.2404885399
2233.00000 201619.27  36.0045505925 120.1259929865       33.418  -0.1154431639   0.4576081938 103.2419114309
2233.00000 201619.28  36.0045505923 120.1259929877       33.419  -0.1149357984   0.4573635600 103.2415446592
2233.00000 201619.29  36.0045505921 120.1259929890       33.419  -0.1179411442   0.4577828650 103.2391019929
2233.00000 201619.30  36.0045505920 120.1259929903       33.419  -0.1233953259   0.4590589129 103.2355787979
2233.00000 201619.31  36.0045505919 120.1259929915       33.419  -0.1291747561   0.4605040540 103.2319254403
2233.00000 201619.32  36.0045505919 120.1259929925       33.419  -0.1332867528   0.4614140049 103.2293092825
2233.00000 201619.33  36.0045505920 120.1259929932       33.419  -0.1340918191   0.4612521587 103.2285733825
2233.00000 201619.34  36.0045505921 120.1259929939       33.419  -0.1311834925   0.4599825011 103.2302392862
2233.00000 201619.35  36.0045505921 120.1259929945       33.419  -0.1259068822   0.4581358958 103.2335230133
2233.00000 201619.36  36.0045505921 120.1259929953       33.419  -0.1200167882   0.4563692044 103.2367648893
2233.00000 201619.37  36.0045505920 120.1259929962       33.419  -0.1159691557   0.4551406013 103.2387198390
2233.00000 201619.38  36.0045505919 120.1259929973       33.419  -0.1156766921   0.4545658855 103.2390117401
2233.00000 201619.39  36.0045505917 120.1259929986       33.419  -0.1190184082   0.4554738467 103.2374283881
2233.00000 201619.40  36.0045505916 120.1259929999       33.419  -0.1244005965   0.4573349121 103.2346875491
2233.00000 201619.41  36.0045505922 120.1259929826       33.419  -0.1291485513   0.4591198311 103.2316345715
2233.00000 201619.42  36.0045505922 120.1259929836       33.419  -0.1329687799   0.4600311262 103.2298869237
2233.00000 201619.43  36.0045505923 120.1259929845       33.419  -0.1331229874   0.4602799151 103.2303382664
2233.00000 201619.44  36.0045505924 120.1259929852       33.419  -0.1299739434   0.4600719862 103.2324985598
2233.00000 201619.45  36.0045505925 120.1259929860       33.419  -0.1247008242   0.4587143482 103.2359873949
2233.00000 201619.46  36.0045505925 120.1259929869       33.419  -0.1190208116   0.4567433440 103.2395536373
2233.00000 201619.47  36.0045505925 120.1259929879       33.419  -0.1148899689   0.4553925860 103.2416377941
2233.00000 201619.48  36.0045505923 120.1259929892       33.419  -0.1142728608   0.4556389708 103.2419302000
2233.00000 201619.49  36.0045505922 120.1259929906       33.419  -0.1168746268   0.4574505284 103.2401472734
2233.00000 201619.50  36.0045505922 120.1259929920       33.419  -0.1218840935   0.4593400920 103.2372778746
2233.00000 201619.51  36.0045505922 120.1259929933       33.419  -0.1275432780   0.4605771963 103.2340819351
2233.00000 201619.52  36.0045505923 120.1259929943       33.420  -0.1314467174   0.4615669866 103.2320071969
2233.00000 201619.53  36.0045505925 120.1259929951       33.420  -0.1319291926   0.4623481048 103.2319199750
2233.00000 201619.54  36.0045505926 120.1259929958       33.420  -0.1286940369   0.4621823132 103.2334251033
2233.00000 201619.55  36.0045505927 120.1259929965       33.420  -0.1232963761   0.4602935052 103.2362609178
2233.00000 201619.56  36.0045505928 120.1259929973       33.420  -0.1178207931   0.4580781007 103.2393747041
2233.00000 201619.57  36.0045505927 120.1259929984       33.420  -0.1140096395   0.4571398339 103.2409183281
2233.00000 201619.58  36.0045505925 120.1259929996       33.420  -0.1137153415   0.4574321682 103.2407610485
2233.00000 201619.59  36.0045505924 120.1259930009       33.420  -0.1170482842   0.4585059471 103.2384393683
2233.00000 201619.60  36.0045505923 120.1259930022       33.420  -0.1227905851   0.4598272785 103.2347276562
2233.00000 201619.61  36.0045505943 120.1259929893       33.419  -0.1278112166   0.4610414347 103.2309062371
2233.00000 201619.62  36.0045505943 120.1259929903       33.419  -0.1315084182   0.4622428180 103.2285037903
2233.00000 201619.63  36.0045505944 120.1259929911       33.419  -0.1316544296   0.4625298929 103.2283061488
2233.00000 201619.64  36.0045505945 120.1259929918       33.419  -0.1285039133   0.4613798539 103.2302174431
2233.00000 201619.65  36.0045505945 120.1259929924       33.419  -0.1234405281   0.4589126903 103.2334943186
2233.00000 201619.66  36.0045505944 120.1259929932       33.419  -0.1178813109   0.4563700890 103.2369396768
2233.00000 201619.67  36.0045505943 120.1259929942       33.419  -0.1141578040   0.4555129063 103.2390182863
2233.00000 201619.68  36.0045505940 120.1259929955       33.419  -0.1141949925   0.4553048743 103.2391051062
2233.00000 201619.69  36.0045505938 120.1259929968       33.419  -0.1176550665   0.4556002474 103.2373988506
2233.00000 201619.70  36.0045505936 120.1259929982       33.419  -0.1232395877   0.4566759371 103.2344463449
2233.00000 201619.71  36.0045505935 120.1259929995       33.419  -0.1290265476   0.4582017946 103.2317329408
2233.00000 201619.72  36.0045505934 120.1259930005       33.419  -0.1331394938   0.4594358421 103.2300186832
2233.00000 201619.73  36.0045505935 120.1259930014       33.419  -0.1337452119   0.4593990199 103.2303516729
2233.00000 201619.74  36.0045505935 120.1259930021       33.419  -0.1307135795   0.4579229322 103.2325095905
2233.00000 201619.75  36.0045505935 120.1259930028       33.420  -0.1254448695   0.4559447654 103.2357937593
2233.00000 201619.76  36.0045505934 120.1259930036       33.420  -0.1199737425   0.4543784291 103.2394442523
2233.00000 201619.77  36.0045505932 120.1259930047       33.420  -0.1161667713   0.4536848142 103.2414417003
2233.00000 201619.78  36.0045505930 120.1259930060       33.420  -0.1156676475   0.4537693290 103.2414011531
2233.00000 201619.79  36.0045505928 120.1259930074       33.420  -0.1186808019   0.4547237220 103.2394895279
2233.00000 201619.80  36.0045505926 120.1259930088       33.420  -0.1239365007   0.4566645515 103.2360110816
2233.00000 201619.81  36.0045505953 120.1259929940       33.418  -0.1283836313   0.4586295530 103.2324019349
2233.00000 201619.82  36.0045505952 120.1259929952       33.418  -0.1323613559   0.4598692657 103.2299153342
2233.00000 201619.83  36.0045505952 120.1259929962       33.419  -0.1327520526   0.4602398081 103.2295861463
2233.00000 201619.84  36.0045505952 120.1259929969       33.419  -0.1293948847   0.4596191099 103.2312948519
2233.00000 201619.85  36.0045505952 120.1259929977       33.419  -0.1239951412   0.4584269303 103.2340502550
2233.00000 201619.86  36.0045505951 120.1259929986       33.419  -0.1183132413   0.4567022325 103.2370475193
2233.00000 201619.87  36.0045505949 120.1259929996       33.419  -0.1143808878   0.4553519737 103.2385959778
2233.00000 201619.88  36.0045505946 120.1259930009       33.419  -0.1138837458   0.4553984252 103.2384331358
2233.00000 201619.89  36.0045505943 120.1259930024       33.419  -0.1168923324   0.4568790482 103.2363131079
2233.00000 201619.90  36.0045505941 120.1259930038       33.419  -0.1221450020   0.4590617854 103.2329116726
2233.00000 201619.91  36.0045505938 120.1259930050       33.419  -0.1278040121   0.4605490713 103.2296745705
2233.00000 201619.92  36.0045505937 120.1259930061       33.419  -0.1317132612   0.4615424442 103.2277243609
2233.00000 201619.93  36.0045505936 120.1259930069       33.419  -0.1319862424   0.4619128449 103.2278484638
2233.00000 201619.94  36.0045505936 120.1259930075       33.419  -0.1290428106   0.4612920197 103.2302930576
2233.00000 201619.95  36.0045505935 120.1259930081       33.419  -0.1238913591   0.4596871253 103.2338165347
2233.00000 201619.96  36.0045505934 120.1259930087       33.419  -0.1182130351   0.4573034299 103.2374698971
2233.00000 201619.97  36.0045505931 120.1259930096       33.420  -0.1144948715   0.4556999132 103.2398765176
2233.00000 201619.98  36.0045505928 120.1259930107       33.420  -0.1141245188   0.4557494662 103.2402927714
2233.00000 201619.99  36.0045505924 120.1259930120       33.420  -0.1173488553   0.4570263729 103.2387100344
2233.00000 201620.00  36.0045505921 120.1259930132       33.420  -0.1229338245   0.4584750981 103.2357589802
2233.00000 201620.01  36.0045505974 120.1259929927       33.418  -0.1268692498   0.4592751388 103.2325799210
2233.00000 201620.02  36.0045505972 120.1259929938       33.418  -0.1309797829   0.4601442706 103.2308267865
2233.00000 201620.03  36.0045505970 120.1259929947       33.418  -0.1315850530   0.4609274150 103.2308638363
2233.00000 201620.04  36.0045505968 120.1259929954       33.418  -0.1287647629   0.4603485433 103.2331896085
2233.00000 201620.05  36.0045505967 120.1259929961       33.418  -0.1236114524   0.4582126907 103.2365142594
2233.00000 201620.06  36.0045505965 120.1259929969       33.418  -0.1179330800   0.4557858552 103.2398395860
2233.00000 201620.07  36.0045505962 120.1259929979       33.419  -0.1142109096   0.4545137292 103.2415087286
2233.00000 201620.08  36.0045505959 120.1259929990       33.419  -0.1138307099   0.4546822123 103.2411392592
2233.00000 201620.09  36.0045505955 120.1259930004       33.419  -0.1168385240   0.4557609341 103.2386962838
2233.00000 201620.10  36.0045505952 120.1259930017       33.419  -0.1222978819   0.4568785293 103.2351677337
2233.00000 201620.11  36.0045505950 120.1259930029       33.419  -0.1278744439   0.4582788384 103.2317253710
2233.00000 201620.12  36.0045505949 120.1259930039       33.419  -0.1316544743   0.4599232419 103.2296516601
2233.00000 201620.13  36.0045505948 120.1259930047       33.419  -0.1321241867   0.4605413347 103.2291563654
2233.00000 201620.14  36.0045505948 120.1259930054       33.419  -0.1292970530   0.4595171405 103.2306154718
2233.00000 201620.15  36.0045505948 120.1259930061       33.419  -0.1241434605   0.4576703138 103.2333687670
2233.00000 201620.16  36.0045505947 120.1259930069       33.419  -0.1184543703   0.4561120244 103.2361650877
2233.00000 201620.17  36.0045505945 120.1259930079       33.419  -0.1147297842   0.4556217683 103.2377871792
2233.00000 201620.18  36.0045505943 120.1259930091       33.419  -0.1143558281   0.4560344869 103.2377505436
2233.00000 201620.19  36.0045505940 120.1259930105       33.419  -0.1173698391   0.4569015570 103.2358412317
2233.00000 201620.20  36.0045505938 120.1259930118       33.419  -0.1226301569   0.4583089403 103.2325676053
2233.00000 201620.21  36.0045505980 120.1259929988       33.418  -0.1271509974   0.4600893424 103.2295006660
2233.00000 201620.22  36.0045505979 120.1259929999       33.418  -0.1307247268   0.4614436961 103.2278772366
2233.00000 201620.23  36.0045505979 120.1259930007       33.418  -0.1308724186   0.4616087163 103.2281271821
2233.00000 201620.24  36.0045505979 120.1259930014       33.418  -0.1277226284   0.4606669138 103.2301686145
2233.00000 201620.25  36.0045505978 120.1259930021       33.418  -0.1224468033   0.4591430490 103.2334502768
2233.00000 201620.26  36.0045505976 120.1259930029       33.419  -0.1169731156   0.4574965052 103.2371000505
2233.00000 201620.27  36.0045505974 120.1259930039       33.419  -0.1135854814   0.4562684726 103.2395042931
2233.00000 201620.28  36.0045505970 120.1259930051       33.419  -0.1133360786   0.4559025176 103.2399167252
2233.00000 201620.29  36.0045505967 120.1259930064       33.419  -0.1165550877   0.4569363301 103.2381234267
2233.00000 201620.30  36.0045505964 120.1259930077       33.419  -0.1219343188   0.4585864632 103.2348417247
2233.00000 201620.31  36.0045505961 120.1259930089       33.419  -0.1275932053   0.4600283803 103.2316047965
2233.00000 201620.32  36.0045505959 120.1259930099       33.419  -0.1315018976   0.4607323534 103.2296513537
2233.00000 201620.33  36.0045505958 120.1259930107       33.419  -0.1317739456   0.4604457640 103.2295692052
2233.00000 201620.34  36.0045505956 120.1259930113       33.419  -0.1286144861   0.4595858195 103.2312785179
2233.00000 201620.35  36.0045505955 120.1259930120       33.419  -0.1233376355   0.4575684636 103.2344434667
2233.00000 201620.36  36.0045505952 120.1259930128       33.419  -0.1178625921   0.4549436050 103.2376810531
2233.00000 201620.37  36.0045505949 120.1259930138       33.419  -0.1144732723   0.4533448115 103.2394239457
2233.00000 201620.38  36.0045505945 120.1259930151       33.419  -0.1144253504   0.4529782936 103.2391807994
2233.00000 201620.39  36.0045505941 120.1259930164       33.420  -0.1175527816   0.4540144567 103.2367340264
2233.00000 201620.40  36.0045505938 120.1259930178       33.420  -0.1230140386   0.4556733345 103.2330087828
2233.00000 201620.41  36.0045505971 120.1259930066       33.418  -0.1279722319   0.4566663905 103.2292075213
2233.00000 201620.42  36.0045505969 120.1259930077       33.418  -0.1318733151   0.4573295758 103.2265947535
2233.00000 201620.43  36.0045505969 120.1259930086       33.418  -0.1321404500   0.4575755543 103.2262762448
2233.00000 201620.44  36.0045505968 120.1259930093       33.419  -0.1287794870   0.4571626157 103.2281911569
2233.00000 201620.45  36.0045505967 120.1259930101       33.419  -0.1231781846   0.4552720800 103.2314759271
2233.00000 201620.46  36.0045505965 120.1259930110       33.419  -0.1175812657   0.4526443032 103.2349253216
2233.00000 201620.47  36.0045505962 120.1259930121       33.419  -0.1139839772   0.4512532665 103.2367941890
2233.00000 201620.48  36.0045505959 120.1259930135       33.419  -0.1136113437   0.4520436639 103.2367554922
2233.00000 201620.49  36.0045505955 120.1259930149       33.419  -0.1166265459   0.4534819255 103.2348469017
2233.00000 201620.50  36.0045505953 120.1259930163       33.419  -0.1216759536   0.4550058951 103.2317739053
2233.00000 201620.51  36.0045505951 120.1259930175       33.419  -0.1270097470   0.4562466485 103.2290719599
2233.00000 201620.52  36.0045505950 120.1259930185       33.419  -0.1307979565   0.4576458315 103.2273648901
2233.00000 201620.53  36.0045505950 120.1259930193       33.419  -0.1310724729   0.4584656705 103.2279009745
2233.00000 201620.54  36.0045505950 120.1259930200       33.419  -0.1279179904   0.4577636671 103.2303915058
2233.00000 201620.55  36.0045505949 120.1259930206       33.419  -0.1224383287   0.4558281224 103.2337953892
2233.00000 201620.56  36.0045505948 120.1259930213       33.420  -0.1170534273   0.4537331069 103.2376499027
2233.00000 201620.57  36.0045505946 120.1259930222       33.420  -0.1135825547   0.4532059388 103.2399705621
2233.00000 201620.58  36.0045505942 120.1259930234       33.420  -0.1132103973   0.4539441224 103.2400556447
2233.00000 201620.59  36.0045505939 120.1259930247       33.420  -0.1166319183   0.4547263451 103.2379348658
2233.00000 201620.60  36.0045505936 120.1259930259       33.420  -0.1221374132   0.4560171091 103.2345328505
2233.00000 201620.61  36.0045505923 120.1259930065       33.419  -0.1265755838   0.4576376093 103.2310113665
2233.00000 201620.62  36.0045505922 120.1259930075       33.419  -0.1302712910   0.4590362012 103.2289382074
2233.00000 201620.63  36.0045505921 120.1259930083       33.419  -0.1306274572   0.4594485019 103.2288625891
2233.00000 201620.64  36.0045505920 120.1259930089       33.419  -0.1275965259   0.4580930808 103.2307758686
2233.00000 201620.65  36.0045505919 120.1259930095       33.420  -0.1223176631   0.4557125301 103.2338526248
2233.00000 201620.66  36.0045505917 120.1259930102       33.420  -0.1168407317   0.4534978947 103.2369731795
2233.00000 201620.67  36.0045505914 120.1259930111       33.420  -0.1134489408   0.4523531742 103.2385112304
2233.00000 201620.68  36.0045505911 120.1259930123       33.420  -0.1134038403   0.4521095370 103.2379350051
2233.00000 201620.69  36.0045505907 120.1259930136       33.420  -0.1169440779   0.4525298649 103.2353669844
2233.00000 201620.70  36.0045505903 120.1259930149       33.420  -0.1226427343   0.4538109830 103.2316349008
2233.00000 201620.71  36.0045505900 120.1259930160       33.420  -0.1282199774   0.4552541962 103.2280659673
2233.00000 201620.72  36.0045505898 120.1259930170       33.420  -0.1319968639   0.4561609874 103.2259894531
2233.00000 201620.73  36.0045505897 120.1259930177       33.420  -0.1324722645   0.4559971390 103.2259119364
2233.00000 201620.74  36.0045505896 120.1259930183       33.420  -0.1292361476   0.4547259777 103.2280374337
2233.00000 201620.75  36.0045505895 120.1259930189       33.420  -0.1236305886   0.4528789124 103.2312402843
2233.00000 201620.76  36.0045505893 120.1259930196       33.420  -0.1180354998   0.4509079081 103.2345656259
2233.00000 201620.77  36.0045505890 120.1259930205       33.421  -0.1144413424   0.4493501214 103.2366348213
2233.00000 201620.78  36.0045505887 120.1259930217       33.421  -0.1142748905   0.4490656775 103.2367115406
2233.00000 201620.79  36.0045505884 120.1259930230       33.421  -0.1178191482   0.4504307096 103.2348000531
2233.00000 201620.80  36.0045505881 120.1259930243       33.421  -0.1233291654   0.4524074750 103.2317310869
2233.00000 201620.81  36.0045505854 120.1259930107       33.420  -0.1277443507   0.4541729067 103.2287610147
2233.00000 201620.82  36.0045505853 120.1259930117       33.420  -0.1309916826   0.4547566213 103.2271395011
2233.00000 201620.83  36.0045505852 120.1259930125       33.420  -0.1310146766   0.4550838889 103.2273888123
2233.00000 201620.84  36.0045505852 120.1259930132       33.420  -0.1278662600   0.4547902464 103.2298411770
2233.00000 201620.85  36.0045505852 120.1259930139       33.420  -0.1223899747   0.4535167877 103.2335791830
2233.00000 201620.86  36.0045505851 120.1259930146       33.420  -0.1165923134   0.4514612160 103.2373513972
2233.00000 201620.87  36.0045505849 120.1259930156       33.421  -0.1128767922   0.4501893581 103.2395470944
2233.00000 201620.88  36.0045505847 120.1259930167       33.421  -0.1127109009   0.4507703761 103.2396313947
2233.00000 201620.89  36.0045505845 120.1259930180       33.421  -0.1160508109   0.4522966455 103.2375133035
2233.00000 201620.90  36.0045505842 120.1259930193       33.421  -0.1214289504   0.4539467887 103.2341112292
2233.00000 201620.91  36.0045505841 120.1259930204       33.421  -0.1268827590   0.4551871846 103.2306663242
2233.00000 201620.92  36.0045505841 120.1259930213       33.421  -0.1304520355   0.4563818310 103.2285939256
2233.00000 201620.93  36.0045505840 120.1259930220       33.421  -0.1303913533   0.4570756926 103.2285190702
2233.00000 201620.94  36.0045505840 120.1259930226       33.421  -0.1267002626   0.4567840453 103.2304367004
2233.00000 201620.95  36.0045505839 120.1259930232       33.421  -0.1209740286   0.4544788759 103.2335157998
2233.00000 201620.96  36.0045505838 120.1259930240       33.421  -0.1153741457   0.4516091512 103.2364277673
2233.00000 201620.97  36.0045505835 120.1259930249       33.421  -0.1119776978   0.4504264139 103.2378447201
2233.00000 201620.98  36.0045505832 120.1259930260       33.421  -0.1121403242   0.4507181083 103.2376832597
2233.00000 201620.99  36.0045505829 120.1259930272       33.421  -0.1158165360   0.4515891048 103.2357661962
2233.00000 201621.00  36.0045505826 120.1259930284       33.421  -0.1215243483   0.4523845567 103.2322811264
2233.00000 201621.01  36.0045505832 120.1259930083       33.420  -0.1255970963   0.4534838915 103.2288469708
2233.00000 201621.02  36.0045505831 120.1259930093       33.420  -0.1292957078   0.4544729810 103.2270994091
2233.00000 201621.03  36.0045505831 120.1259930101       33.420  -0.1294447839   0.4544328922 103.2271438696
2233.00000 201621.04  36.0045505830 120.1259930107       33.421  -0.1258723858   0.4531616320 103.2290611816
2233.00000 201621.05  36.0045505830 120.1259930114       33.421  -0.1203562051   0.4504915884 103.2325498644
2233.00000 201621.06  36.0045505828 120.1259930122       33.421  -0.1150870669   0.4482326982 103.2359138505
2233.00000 201621.07  36.0045505825 120.1259930133       33.421  -0.1118190774   0.4474162993 103.2378682844
2233.00000 201621.08  36.0045505822 120.1259930145       33.421  -0.1117769295   0.4475015367 103.2379454664
2233.00000 201621.09  36.0045505819 120.1259930159       33.421  -0.1151167406   0.4482450155 103.2360316197
2233.00000 201621.10  36.0045505817 120.1259930172       33.421  -0.1206998022   0.4494483138 103.2327461857
2233.00000 201621.11  36.0045505815 120.1259930184       33.421  -0.1264874314   0.4509716790 103.2297103100
2233.00000 201621.12  36.0045505814 120.1259930194       33.421  -0.1301863007   0.4522042099 103.2278870720
2233.00000 201621.13  36.0045505814 120.1259930202       33.421  -0.1303326808   0.4521602916 103.2282204788
2233.00000 201621.14  36.0045505814 120.1259930208       33.421  -0.1267633614   0.4510916316 103.2303865535
2233.00000 201621.15  36.0045505814 120.1259930214       33.421  -0.1210371091   0.4493661817 103.2338796961
2233.00000 201621.16  36.0045505814 120.1259930222       33.421  -0.1156529169   0.4476000735 103.2374412365
2233.00000 201621.17  36.0045505812 120.1259930233       33.421  -0.1121796292   0.4469872943 103.2393079752
2233.00000 201621.18  36.0045505809 120.1259930245       33.422  -0.1122205140   0.4469944835 103.2390618761
2233.00000 201621.19  36.0045505807 120.1259930259       33.422  -0.1156882152   0.4480268322 103.2370281868
2233.00000 201621.20  36.0045505804 120.1259930273       33.422  -0.1210659821   0.4498864607 103.2335416335
2233.00000 201621.21  36.0045505758 120.1259930100       33.421  -0.1254681278   0.4520618544 103.2299039237
2233.00000 201621.22  36.0045505757 120.1259930111       33.421  -0.1288393826   0.4531762216 103.2276268457
2233.00000 201621.23  36.0045505757 120.1259930120       33.421  -0.1286572450   0.4531342413 103.2274269294
2233.00000 201621.24  36.0045505758 120.1259930128       33.421  -0.1251721989   0.4524789290 103.2293498181
2233.00000 201621.25  36.0045505757 120.1259930135       33.422  -0.1195624065   0.4512002015 103.2322283567
2233.00000 201621.26  36.0045505756 120.1259930144       33.422  -0.1139655843   0.4491474125 103.2354248199
2233.00000 201621.27  36.0045505754 120.1259930155       33.422  -0.1105736971   0.4478801869 103.2370827608
2233.00000 201621.28  36.0045505751 120.1259930168       33.422  -0.1105282211   0.4480481936 103.2367126310
2233.00000 201621.29  36.0045505749 120.1259930182       33.422  -0.1138724826   0.4493291029 103.2348872747
2233.00000 201621.30  36.0045505747 120.1259930195       33.422  -0.1192494264   0.4511805793 103.2317254479
2233.00000 201621.31  36.0045505745 120.1259930207       33.422  -0.1251180633   0.4525403485 103.2286862144
2233.00000 201621.32  36.0045505745 120.1259930216       33.422  -0.1289414685   0.4533251663 103.2272710549
2233.00000 201621.33  36.0045505746 120.1259930223       33.422  -0.1290890495   0.4533692237 103.2278555617
2233.00000 201621.34  36.0045505746 120.1259930228       33.422  -0.1257346136   0.4526276689 103.2304289437
2233.00000 201621.35  36.0045505747 120.1259930233       33.422  -0.1203409034   0.4508165459 103.2339565229
2233.00000 201621.36  36.0045505747 120.1259930239       33.422  -0.1150750799   0.4481018332 103.2376084301
2233.00000 201621.37  36.0045505746 120.1259930247       33.422  -0.1118052268   0.4463838294 103.2395932561
2233.00000 201621.38  36.0045505744 120.1259930257       33.422  -0.1117602656   0.4466375245 103.2393423655
2233.00000 201621.39  36.0045505742 120.1259930269       33.423  -0.1151013982   0.4478316053 103.2373046442
2233.00000 201621.40  36.0045505741 120.1259930280       33.423  -0.1206992891   0.4489525395 103.2344411773
2233.00000 201621.41  36.0045505692 120.1259930171       33.422  -0.1256413811   0.4500929141 103.2311807480
2233.00000 201621.42  36.0045505692 120.1259930180       33.422  -0.1290118680   0.4508337557 103.2291126968
2233.00000 201621.43  36.0045505694 120.1259930186       33.422  -0.1292386972   0.4514071286 103.2292385167
2233.00000 201621.44  36.0045505695 120.1259930190       33.422  -0.1259960575   0.4504986519 103.2314863871
2233.00000 201621.45  36.0045505697 120.1259930194       33.422  -0.1205980329   0.4480342150 103.2344830012
2233.00000 201621.46  36.0045505698 120.1259930200       33.422  -0.1151237216   0.4456984824 103.2374724038
2233.00000 201621.47  36.0045505698 120.1259930208       33.422  -0.1117340645   0.4447561429 103.2390080763
2233.00000 201621.48  36.0045505698 120.1259930218       33.423  -0.1116880682   0.4454632942 103.2382274762
2233.00000 201621.49  36.0045505698 120.1259930229       33.423  -0.1150274567   0.4467868465 103.2355363745
2233.00000 201621.50  36.0045505698 120.1259930241       33.423  -0.1203990119   0.4481031969 103.2318038096
2233.00000 201621.51  36.0045505699 120.1259930251       33.423  -0.1258518638   0.4496275131 103.2282425428
2233.00000 201621.52  36.0045505700 120.1259930258       33.423  -0.1292169401   0.4512776462 103.2261753981
2233.00000 201621.53  36.0045505703 120.1259930264       33.423  -0.1292340773   0.4518954102 103.2260979208
2233.00000 201621.54  36.0045505705 120.1259930268       33.423  -0.1258694611   0.4508615516 103.2280179774
2233.00000 201621.55  36.0045505708 120.1259930272       33.423  -0.1202698332   0.4490099610 103.2310959578
2233.00000 201621.56  36.0045505710 120.1259930277       33.423  -0.1144639486   0.4476613063 103.2342176922
2233.00000 201621.57  36.0045505711 120.1259930284       33.423  -0.1111610858   0.4472966915 103.2359645388
2233.00000 201621.58  36.0045505712 120.1259930293       33.423  -0.1114463703   0.4477103999 103.2357117088
2233.00000 201621.59  36.0045505712 120.1259930303       33.423  -0.1149076785   0.4485779691 103.2334663976
2233.00000 201621.60  36.0045505713 120.1259930313       33.423  -0.1204987539   0.4501958579 103.2302700445
2233.00000 201621.61  36.0045505675 120.1259930167       33.422  -0.1252166265   0.4522953236 103.2272979087
2233.00000 201621.62  36.0045505677 120.1259930174       33.423  -0.1285884773   0.4536095403 103.2256776804
2233.00000 201621.63  36.0045505680 120.1259930180       33.423  -0.1286129627   0.4536875331 103.2261372271
2233.00000 201621.64  36.0045505682 120.1259930184       33.423  -0.1254550984   0.4524154976 103.2287078146
2233.00000 201621.65  36.0045505685 120.1259930189       33.423  -0.1201818285   0.4507696176 103.2324420040
2233.00000 201621.66  36.0045505686 120.1259930194       33.423  -0.1147134182   0.4491230827 103.2360124406
2233.00000 201621.67  36.0045505687 120.1259930202       33.423  -0.1113266619   0.4481047617 103.2378747630
2233.00000 201621.68  36.0045505687 120.1259930211       33.423  -0.1114867085   0.4478639197 103.2378318144
2233.00000 201621.69  36.0045505686 120.1259930222       33.423  -0.1151607410   0.4486915447 103.2359098754
2233.00000 201621.70  36.0045505686 120.1259930233       33.423  -0.1208670869   0.4504231777 103.2326281369
2233.00000 201621.71  36.0045505687 120.1259930242       33.423  -0.1264432997   0.4519896621 103.2293943453
2233.00000 201621.72  36.0045505689 120.1259930250       33.423  -0.1300199734   0.4526870744 103.2276485439
2233.00000 201621.73  36.0045505691 120.1259930255       33.423  -0.1299603993   0.4521967762 103.2281083604
2233.00000 201621.74  36.0045505693 120.1259930259       33.423  -0.1262668715   0.4512119433 103.2300674056
2233.00000 201621.75  36.0045505695 120.1259930263       33.423  -0.1207411584   0.4494001898 103.2330255664
2233.00000 201621.76  36.0045505696 120.1259930269       33.424  -0.1152649655   0.4473077419 103.2357282842
2233.00000 201621.77  36.0045505696 120.1259930276       33.424  -0.1118692642   0.4457506326 103.2370201605
2233.00000 201621.78  36.0045505695 120.1259930286       33.424  -0.1118239278   0.4456765667 103.2366489763
2233.00000 201621.79  36.0045505695 120.1259930297       33.424  -0.1149650938   0.4469580952 103.2342001690
2233.00000 201621.80  36.0045505695 120.1259930308       33.424  -0.1202237342   0.4486144944 103.2304820389
2233.00000 201621.81  36.0045505661 120.1259930191       33.423  -0.1251938403   0.4501227506 103.2268553831
2233.00000 201621.82  36.0045505663 120.1259930199       33.423  -0.1288843820   0.4507816579 103.2247826036
2233.00000 201621.83  36.0045505666 120.1259930205       33.423  -0.1288200180   0.4510266467 103.2249146478
2233.00000 201621.84  36.0045505669 120.1259930210       33.423  -0.1251261001   0.4506127184 103.2269590218
2233.00000 201621.85  36.0045505671 120.1259930215       33.423  -0.1196110166   0.4491331123 103.2302496544
2233.00000 201621.86  36.0045505673 120.1259930221       33.423  -0.1141412663   0.4469590609 103.2336985332
2233.00000 201621.87  36.0045505674 120.1259930230       33.423  -0.1107459366   0.4461049393 103.2353514804
2233.00000 201621.88  36.0045505675 120.1259930241       33.423  -0.1109135002   0.4469328785 103.2353861676
2233.00000 201621.89  36.0045505675 120.1259930253       33.423  -0.1141808108   0.4484523057 103.2335937661
2233.00000 201621.90  36.0045505676 120.1259930264       33.423  -0.1194409844   0.4498965836 103.2305197570
2233.00000 201621.91  36.0045505678 120.1259930274       33.423  -0.1248977592   0.4510134651 103.2278193536
2233.00000 201621.92  36.0045505681 120.1259930282       33.423  -0.1284736942   0.4526203011 103.2263262085
2233.00000 201621.93  36.0045505684 120.1259930288       33.423  -0.1286182114   0.4531440519 103.2269924895
2233.00000 201621.94  36.0045505687 120.1259930292       33.423  -0.1254664441   0.4521925064 103.2298882830
2233.00000 201621.95  36.0045505690 120.1259930296       33.424  -0.1203984738   0.4502626585 103.2335388685
2233.00000 201621.96  36.0045505692 120.1259930302       33.424  -0.1150495163   0.4481652082 103.2371893229
2233.00000 201621.97  36.0045505693 120.1259930310       33.424  -0.1116602301   0.4476408965 103.2389684045
2233.00000 201621.98  36.0045505693 120.1259930320       33.424  -0.1118268413   0.4481769704 103.2385931636
2233.00000 201621.99  36.0045505694 120.1259930331       33.424  -0.1155027817   0.4492478165 103.2365556417
2233.00000 201622.00  36.0045505694 120.1259930342       33.424  -0.1212092216   0.4507860045 103.2332723434
2233.00000 201622.01  36.0045505655 120.1259930196       33.423  -0.1257974444   0.4530908989 103.2297560975
2233.00000 201622.02  36.0045505658 120.1259930204       33.423  -0.1292879751   0.4547353023 103.2276839322
2233.00000 201622.03  36.0045505661 120.1259930210       33.423  -0.1291029367   0.4549364410 103.2278137905
2233.00000 201622.04  36.0045505664 120.1259930215       33.423  -0.1256157224   0.4534554381 103.2296493688
2233.00000 201622.05  36.0045505667 120.1259930219       33.423  -0.1202134755   0.4514844338 103.2324024631
2233.00000 201622.06  36.0045505669 120.1259930225       33.423  -0.1149353112   0.4495134415 103.2351960247
2233.00000 201622.07  36.0045505671 120.1259930233       33.423  -0.1116678134   0.4483703135 103.2364010668
2233.00000 201622.08  36.0045505671 120.1259930243       33.423  -0.1116256576   0.4481346793 103.2357024552
2233.00000 201622.09  36.0045505671 120.1259930254       33.423  -0.1153805572   0.4487652697 103.2333356797
2233.00000 201622.10  36.0045505672 120.1259930265       33.423  -0.1209942200   0.4501690247 103.2295131915
2233.00000 201622.11  36.0045505674 120.1259930274       33.423  -0.1264446209   0.4516118454 103.2260303252
2233.00000 201622.12  36.0045505676 120.1259930282       33.423  -0.1298118226   0.4523162029 103.2240834366
2233.00000 201622.13  36.0045505680 120.1259930287       33.423  -0.1296276931   0.4520278515 103.2242229582
2233.00000 201622.14  36.0045505684 120.1259930290       33.424  -0.1261421887   0.4507497340 103.2266749967
2233.00000 201622.15  36.0045505687 120.1259930293       33.424  -0.1205381459   0.4491089206 103.2297938052
2233.00000 201622.16  36.0045505690 120.1259930297       33.424  -0.1149428619   0.4474666466 103.2332014820
2233.00000 201622.17  36.0045505692 120.1259930304       33.424  -0.1115586236   0.4460274491 103.2349842024
2233.00000 201622.18  36.0045505693 120.1259930313       33.424  -0.1115133797   0.4461605686 103.2346111307
2233.00000 201622.19  36.0045505694 120.1259930324       33.424  -0.1150614877   0.4475622482 103.2325736482
2233.00000 201622.20  36.0045505696 120.1259930334       33.424  -0.1205732384   0.4494223649 103.2295022811
2233.00000 201622.21  36.0045505669 120.1259930244       33.423  -0.1254841449   0.4511453399 103.2267591592
2233.00000 201622.22  36.0045505672 120.1259930252       33.423  -0.1288516536   0.4519277306 103.2254677755
2233.00000 201622.23  36.0045505676 120.1259930257       33.423  -0.1286685293   0.4523850032 103.2258430772
2233.00000 201622.24  36.0045505681 120.1259930261       33.424  -0.1251884042   0.4518840782 103.2285035756
2233.00000 201622.25  36.0045505685 120.1259930265       33.424  -0.1195862956   0.4504802231 103.2321584443
2233.00000 201622.26  36.0045505689 120.1259930269       33.424  -0.1137822774   0.4484253195 103.2356072251
2233.00000 201622.27  36.0045505692 120.1259930275       33.424  -0.1104837809   0.4471612012 103.2374684384
2233.00000 201622.28  36.0045505694 120.1259930284       33.424  -0.1107712817   0.4479556319 103.2372158413
2233.00000 201622.29  36.0045505696 120.1259930294       33.424  -0.1144432759   0.4500163007 103.2349678250
2233.00000 201622.30  36.0045505698 120.1259930303       33.424  -0.1199392439   0.4519054789 103.2315592251
2233.00000 201622.31  36.0045505701 120.1259930312       33.424  -0.1251899523   0.4531393512 103.2283286457
2233.00000 201622.32  36.0045505704 120.1259930319       33.424  -0.1284336649   0.4541341783 103.2263864100
2233.00000 201622.33  36.0045505707 120.1259930324       33.424  -0.1284481511   0.4549150573 103.2261051281
2233.00000 201622.34  36.0045505710 120.1259930328       33.424  -0.1250811253   0.4545346258 103.2279053550
2233.00000 201622.35  36.0045505713 120.1259930332       33.424  -0.1194765451   0.4525169007 103.2307786078
2233.00000 201622.36  36.0045505715 120.1259930337       33.424  -0.1140832132   0.4505122229 103.2337680002
2233.00000 201622.37  36.0045505717 120.1259930344       33.424  -0.1108117034   0.4496947460 103.2353016358
2233.00000 201622.38  36.0045505718 120.1259930352       33.424  -0.1109792517   0.4501944515 103.2347242933
2233.00000 201622.39  36.0045505718 120.1259930362       33.424  -0.1146487656   0.4513909928 103.2323583115
2233.00000 201622.40  36.0045505719 120.1259930373       33.424  -0.1203612440   0.4523100722 103.2289579712
2233.00000 201622.41  36.0045505733 120.1259930248       33.423  -0.1251116182   0.4535353609 103.2258979309
2233.00000 201622.42  36.0045505735 120.1259930255       33.423  -0.1284776986   0.4546449062 103.2244878403
2233.00000 201622.43  36.0045505737 120.1259930260       33.423  -0.1282920763   0.4548069805 103.2250653037
2233.00000 201622.44  36.0045505739 120.1259930264       33.423  -0.1248054507   0.4534486747 103.2274349739
2233.00000 201622.45  36.0045505741 120.1259930269       33.423  -0.1194133225   0.4508544671 103.2308473311
2233.00000 201622.46  36.0045505743 120.1259930274       33.423  -0.1139439199   0.4489297350 103.2340834828
2233.00000 201622.47  36.0045505743 120.1259930282       33.423  -0.1107625409   0.4482408689 103.2360311270
2233.00000 201622.48  36.0045505743 120.1259930291       33.423  -0.1110503277   0.4483234918 103.2361052490
2233.00000 201622.49  36.0045505744 120.1259930301       33.423  -0.1147253070   0.4490694602 103.2341883772
2233.00000 201622.50  36.0045505744 120.1259930311       33.423  -0.1204340856   0.4502681643 103.2311104459
2233.00000 201622.51  36.0045505746 120.1259930320       33.423  -0.1260153863   0.4517949460 103.2281958264
2233.00000 201622.52  36.0045505750 120.1259930326       33.423  -0.1293832431   0.4528217961 103.2267831937
2233.00000 201622.53  36.0045505753 120.1259930330       33.423  -0.1292007572   0.4526520456 103.2275791942
2233.00000 201622.54  36.0045505757 120.1259930333       33.423  -0.1257159079   0.4513806405 103.2298640931
2233.00000 201622.55  36.0045505761 120.1259930336       33.423  -0.1201110474   0.4495315054 103.2333564297
2233.00000 201622.56  36.0045505764 120.1259930341       33.423  -0.1147180257   0.4481745107 103.2365119433
2233.00000 201622.57  36.0045505766 120.1259930348       33.424  -0.1116561201   0.4476048475 103.2377169610
2233.00000 201622.58  36.0045505768 120.1259930357       33.424  -0.1119407319   0.4476983565 103.2370158103
2233.00000 201622.59  36.0045505770 120.1259930367       33.424  -0.1156139742   0.4488543529 103.2346458277
2233.00000 201622.60  36.0045505772 120.1259930377       33.424  -0.1211175483   0.4509235143 103.2310378080
2233.00000 201622.61  36.0045505748 120.1259930252       33.423  -0.1258119942   0.4534121872 103.2276362852
2233.00000 201622.62  36.0045505751 120.1259930259       33.423  -0.1291773037   0.4545651597 103.2256889887
2233.00000 201622.63  36.0045505755 120.1259930264       33.423  -0.1291996695   0.4546048833 103.2260296962
2233.00000 201622.64  36.0045505759 120.1259930268       33.423  -0.1256265568   0.4538653414 103.2279932297
2233.00000 201622.65  36.0045505762 120.1259930272       33.423  -0.1200999793   0.4524639203 103.2309507919
2233.00000 201622.66  36.0045505764 120.1259930278       33.423  -0.1148333930   0.4506119697 103.2340649513
2233.00000 201622.67  36.0045505766 120.1259930286       33.423  -0.1117761593   0.4494698785 103.2353871975
2233.00000 201622.68  36.0045505766 120.1259930296       33.424  -0.1120612842   0.4494401965 103.2348891127
2233.00000 201622.69  36.0045505767 120.1259930307       33.424  -0.1155259563   0.4510144554 103.2326436516
2233.00000 201622.70  36.0045505767 120.1259930318       33.424  -0.1209063632   0.4531123291 103.2292404328
2233.00000 201622.71  36.0045505768 120.1259930327       33.424  -0.1263626552   0.4542600871 103.2262105668
2233.00000 201622.72  36.0045505770 120.1259930334       33.424  -0.1297276143   0.4545117092 103.2245915349
2233.00000 201622.73  36.0045505773 120.1259930340       33.424  -0.1295404992   0.4543069057 103.2250594308
2233.00000 201622.74  36.0045505775 120.1259930344       33.424  -0.1258509042   0.4535600777 103.2274325104
2233.00000 201622.75  36.0045505777 120.1259930348       33.424  -0.1203320647   0.4517506205 103.2308429982
2233.00000 201622.76  36.0045505778 120.1259930353       33.424  -0.1150677217   0.4490370347 103.2342843523
2233.00000 201622.77  36.0045505778 120.1259930361       33.424  -0.1118017671   0.4475310784 103.2361434227
2233.00000 201622.78  36.0045505778 120.1259930370       33.424  -0.1117622106   0.4479073663 103.2360971388
2233.00000 201622.79  36.0045505777 120.1259930381       33.424  -0.1153173180   0.4491070310 103.2341816357
2233.00000 201622.80  36.0045505777 120.1259930392       33.424  -0.1210316046   0.4502245058 103.2309002981
2233.00000 201622.81  36.0045505691 120.1259930247       33.424  -0.1258361556   0.4518401591 103.2277937374
2233.00000 201622.82  36.0045505693 120.1259930255       33.425  -0.1289952806   0.4527102797 103.2259745051
2233.00000 201622.83  36.0045505695 120.1259930261       33.425  -0.1286902018   0.4530778357 103.2263150115
2233.00000 201622.84  36.0045505697 120.1259930265       33.425  -0.1252042291   0.4518376765 103.2286855193
2233.00000 201622.85  36.0045505700 120.1259930269       33.425  -0.1195913869   0.4494520114 103.2316872912
2233.00000 201622.86  36.0045505701 120.1259930275       33.425  -0.1142018547   0.4470276189 103.2346809247
2233.00000 201622.87  36.0045505702 120.1259930282       33.425  -0.1109362713   0.4461736942 103.2362130739
2233.00000 201622.88  36.0045505702 120.1259930292       33.425  -0.1111027444   0.4470029647 103.2356344478
2233.00000 201622.89  36.0045505702 120.1259930302       33.425  -0.1147758312   0.4479133535 103.2332601815
2233.00000 201622.90  36.0045505703 120.1259930313       33.425  -0.1200649143   0.4492002879 103.2294414952
2233.00000 201622.91  36.0045505704 120.1259930322       33.425  -0.1251938022   0.4506449036 103.2259678393
2233.00000 201622.92  36.0045505707 120.1259930329       33.425  -0.1284318442   0.4521703724 103.2238192476
2233.00000 201622.93  36.0045505709 120.1259930333       33.425  -0.1282430611   0.4525707564 103.2238328985
2233.00000 201622.94  36.0045505713 120.1259930337       33.425  -0.1247566671   0.4510052087 103.2260883247
2233.00000 201622.95  36.0045505716 120.1259930340       33.425  -0.1191437381   0.4489152802 103.2290849389
2233.00000 201622.96  36.0045505718 120.1259930345       33.425  -0.1137543636   0.4473553800 103.2322834746
2233.00000 201622.97  36.0045505720 120.1259930352       33.426  -0.1107018529   0.4470725241 103.2341440630
2233.00000 201622.98  36.0045505721 120.1259930360       33.426  -0.1109940757   0.4476082729 103.2338881818
2233.00000 201622.99  36.0045505721 120.1259930371       33.426  -0.1148767161   0.4486855142 103.2316398367
2233.00000 201623.00  36.0045505722 120.1259930381       33.426  -0.1207050187   0.4502187763 103.2284423092
2233.00000 201623.01  36.0045505601 120.1259930189       33.426  -0.1249880999   0.4531577101 103.2254217322
2233.00000 201623.02  36.0045505604 120.1259930197       33.426  -0.1281508908   0.4543890373 103.2242189139
2233.00000 201623.03  36.0045505607 120.1259930202       33.426  -0.1280498571   0.4543420296 103.2249227043
2233.00000 201623.04  36.0045505610 120.1259930206       33.426  -0.1244809944   0.4532721411 103.2275022991
2233.00000 201623.05  36.0045505614 120.1259930210       33.426  -0.1189656875   0.4517473544 103.2312400718
2233.00000 201623.06  36.0045505616 120.1259930215       33.426  -0.1136999363   0.4501044216 103.2348075902
2233.00000 201623.07  36.0045505618 120.1259930222       33.426  -0.1102302639   0.4488767464 103.2366670431
2233.00000 201623.08  36.0045505618 120.1259930231       33.426  -0.1102776322   0.4489295811 103.2362074487
2233.00000 201623.09  36.0045505619 120.1259930241       33.427  -0.1139505823   0.4500088375 103.2338404665
2233.00000 201623.10  36.0045505619 120.1259930251       33.427  -0.1196544514   0.4517398553 103.2304297785
2233.00000 201623.11  36.0045505621 120.1259930259       33.427  -0.1252330937   0.4532998023 103.2271904081
2233.00000 201623.12  36.0045505622 120.1259930266       33.427  -0.1285994639   0.4537955148 103.2252451899
2233.00000 201623.13  36.0045505624 120.1259930271       33.427  -0.1286168976   0.4533887016 103.2253798696
2233.00000 201623.14  36.0045505626 120.1259930275       33.427  -0.1252458454   0.4523172375 103.2274261431
2233.00000 201623.15  36.0045505628 120.1259930279       33.427  -0.1196308456   0.4505883465 103.2303031704
2233.00000 201623.16  36.0045505629 120.1259930285       33.427  -0.1140322719   0.4482062559 103.2330963652
2233.00000 201623.17  36.0045505630 120.1259930292       33.427  -0.1106510350   0.4466170282 103.2345042476
2233.00000 201623.18  36.0045505629 120.1259930301       33.427  -0.1108149617   0.4468705610 103.2339247647
2233.00000 201623.19  36.0045505629 120.1259930311       33.427  -0.1144877376   0.4480703061 103.2313469012
2233.00000 201623.20  36.0045505629 120.1259930322       33.427  -0.1202008158   0.4493994466 103.2276172499
2233.00000 201623.21  36.0045505593 120.1259930220       33.427  -0.1251613546   0.4509421997 103.2242257365
2233.00000 201623.22  36.0045505596 120.1259930227       33.427  -0.1285324634   0.4515165690 103.2224884061
2233.00000 201623.23  36.0045505598 120.1259930232       33.427  -0.1283481465   0.4516397116 103.2229463455
2233.00000 201623.24  36.0045505601 120.1259930236       33.427  -0.1246501134   0.4508138080 103.2253172854
2233.00000 201623.25  36.0045505603 120.1259930241       33.427  -0.1191266969   0.4488777784 103.2289320962
2233.00000 201623.26  36.0045505605 120.1259930247       33.427  -0.1138626849   0.4465816669 103.2322902531
2233.00000 201623.27  36.0045505606 120.1259930255       33.427  -0.1105977117   0.4455269318 103.2340331826
2233.00000 201623.28  36.0045505607 120.1259930265       33.427  -0.1107686784   0.4462355038 103.2339847996
2233.00000 201623.29  36.0045505607 120.1259930276       33.427  -0.1144518201   0.4477553042 103.2322684351
2233.00000 201623.30  36.0045505608 120.1259930286       33.427  -0.1201600367   0.4491991914 103.2293088980
2233.00000 201623.31  36.0045505610 120.1259930296       33.427  -0.1257421018   0.4505176525 103.2266075771
2233.00000 201623.32  36.0045505612 120.1259930303       33.427  -0.1289079404   0.4520425768 103.2253216458
2233.00000 201623.33  36.0045505615 120.1259930308       33.427  -0.1285964454   0.4526538469 103.2261193946
2233.00000 201623.34  36.0045505618 120.1259930313       33.427  -0.1249031144   0.4516149592 103.2286178789
2233.00000 201623.35  36.0045505620 120.1259930317       33.427  -0.1193800788   0.4493515227 103.2318180476
2233.00000 201623.36  36.0045505621 120.1259930323       33.428  -0.1139048493   0.4473478304 103.2351376452
2233.00000 201623.37  36.0045505622 120.1259930331       33.428  -0.1105243832   0.4467409224 103.2367920091
2233.00000 201623.38  36.0045505621 120.1259930342       33.428  -0.1108985483   0.4473578174 103.2362126639
2233.00000 201623.39  36.0045505621 120.1259930353       33.428  -0.1144896045   0.4483484129 103.2338414049
2233.00000 201623.40  36.0045505621 120.1259930364       33.428  -0.1200804947   0.4495541452 103.2304419319
2233.00000 201623.41  36.0045505502 120.1259930251       33.428  -0.1251190071   0.4521193943 103.2271262418
2233.00000 201623.42  36.0045505503 120.1259930260       33.428  -0.1284872264   0.4535617637 103.2253909175
2233.00000 201623.43  36.0045505505 120.1259930266       33.428  -0.1285075351   0.4534276829 103.2256495401
2233.00000 201623.44  36.0045505506 120.1259930272       33.428  -0.1249259669   0.4518194713 103.2276964496
2233.00000 201623.45  36.0045505507 120.1259930277       33.428  -0.1189924560   0.4496464244 103.2307792687
2233.00000 201623.46  36.0045505508 120.1259930284       33.428  -0.1132797017   0.4477586778 103.2338953193
2233.00000 201623.47  36.0045505508 120.1259930293       33.428  -0.1100908236   0.4467363813 103.2350171089
2233.00000 201623.48  36.0045505506 120.1259930304       33.429  -0.1105851693   0.4467074428 103.2339827835
2233.00000 201623.49  36.0045505505 120.1259930316       33.429  -0.1143792528   0.4474604560 103.2314897738
2233.00000 201623.50  36.0045505505 120.1259930328       33.429  -0.1198794636   0.4492801506 103.2280860353
2233.00000 201623.51  36.0045505504 120.1259930338       33.429  -0.1253316224   0.4507534996 103.2248440258
2233.00000 201623.52  36.0045505505 120.1259930346       33.429  -0.1284865557   0.4513276147 103.2229026344
2233.00000 201623.53  36.0045505506 120.1259930352       33.429  -0.1283849482   0.4508371710 103.2234540743
2233.00000 201623.54  36.0045505507 120.1259930357       33.429  -0.1246102656   0.4494373116 103.2259486350
2233.00000 201623.55  36.0045505508 120.1259930362       33.429  -0.1189698056   0.4477943859 103.2293617436
2233.00000 201623.56  36.0045505509 120.1259930368       33.429  -0.1137061175   0.4457370565 103.2330122045
2233.00000 201623.57  36.0045505508 120.1259930377       33.429  -0.1108571624   0.4444695112 103.2347796001
2233.00000 201623.58  36.0045505507 120.1259930387       33.429  -0.1114756074   0.4448536080 103.2343976239
2233.00000 201623.59  36.0045505506 120.1259930399       33.429  -0.1154808541   0.4464641062 103.2325597540
2233.00000 201623.60  36.0045505506 120.1259930411       33.429  -0.1211118187   0.4486488719 103.2296111431
2233.00000 201623.61  36.0045505406 120.1259930295       33.430  -0.1257869819   0.4510208017 103.2268587333
2233.00000 201623.62  36.0045505408 120.1259930304       33.430  -0.1290378311   0.4520120275 103.2255698762
2233.00000 201623.63  36.0045505411 120.1259930310       33.430  -0.1288478948   0.4521694799 103.2261570780
2233.00000 201623.64  36.0045505415 120.1259930315       33.430  -0.1253625854   0.4514220558 103.2289446386
2233.00000 201623.65  36.0045505418 120.1259930320       33.430  -0.1197528908   0.4498135847 103.2323901531
2233.00000 201623.66  36.0045505420 120.1259930326       33.430  -0.1141549551   0.4478425803 103.2355061151
2233.00000 201623.67  36.0045505422 120.1259930335       33.430  -0.1109777569   0.4467054423 103.2370386388
2233.00000 201623.68  36.0045505423 120.1259930345       33.430  -0.1116852228   0.4474982936 103.2364513136
2233.00000 201623.69  36.0045505424 120.1259930357       33.430  -0.1153987373   0.4493535682 103.2338730253
2233.00000 201623.70  36.0045505426 120.1259930369       33.430  -0.1209826121   0.4511230358 103.2303410965
2233.00000 201623.71  36.0045505428 120.1259930379       33.430  -0.1265569524   0.4523559116 103.2271058189
2233.00000 201623.72  36.0045505431 120.1259930387       33.430  -0.1297132256   0.4533507623 103.2253733485
2233.00000 201623.73  36.0045505434 120.1259930393       33.430  -0.1293977238   0.4541311076 103.2256327317
2233.00000 201623.74  36.0045505438 120.1259930397       33.430  -0.1254932910   0.4533329670 103.2278860617
2233.00000 201623.75  36.0045505441 120.1259930401       33.430  -0.1196411678   0.4510690822 103.2308841484
2233.00000 201623.76  36.0045505444 120.1259930406       33.430  -0.1142549458   0.4486543332 103.2338756163
2233.00000 201623.77  36.0045505446 120.1259930413       33.430  -0.1112009928   0.4473914290 103.2356115760
2233.00000 201623.78  36.0045505447 120.1259930422       33.430  -0.1116959321   0.4481875296 103.2351520322
2233.00000 201623.79  36.0045505448 120.1259930432       33.430  -0.1152846888   0.4494188517 103.2325777459
2233.00000 201623.80  36.0045505449 120.1259930442       33.430  -0.1208769060   0.4506255763 103.2292559092
2233.00000 201623.81  36.0045505358 120.1259930379       33.430  -0.1257871539   0.4525221962 103.2265107714
2233.00000 201623.82  36.0045505361 120.1259930386       33.430  -0.1287029333   0.4537192438 103.2252274222
2233.00000 201623.83  36.0045505364 120.1259930390       33.430  -0.1283963437   0.4540007440 103.2258121399
2233.00000 201623.84  36.0045505368 120.1259930394       33.430  -0.1247016180   0.4524284144 103.2281915331
2233.00000 201623.85  36.0045505371 120.1259930397       33.430  -0.1191794150   0.4499228144 103.2315983889
2233.00000 201623.86  36.0045505374 120.1259930401       33.430  -0.1139089777   0.4479197579 103.2348307644
2233.00000 201623.87  36.0045505376 120.1259930407       33.430  -0.1110642680   0.4473138802 103.2365649478
2233.00000 201623.88  36.0045505378 120.1259930416       33.430  -0.1118906268   0.4473174916 103.2363051693
2233.00000 201623.89  36.0045505379 120.1259930425       33.430  -0.1158135798   0.4479443816 103.2340514475
2233.00000 201623.90  36.0045505381 120.1259930435       33.430  -0.1217323743   0.4491414681 103.2308510969
2233.00000 201623.91  36.0045505384 120.1259930443       33.430  -0.1274292617   0.4508709975 103.2279432388
2233.00000 201623.92  36.0045505388 120.1259930449       33.430  -0.1303751341   0.4522280115 103.2265394105
2233.00000 201623.93  36.0045505393 120.1259930453       33.430  -0.1297372482   0.4519717408 103.2269221394
2233.00000 201623.94  36.0045505397 120.1259930456       33.430  -0.1259177048   0.4503629193 103.2289737026
2233.00000 201623.95  36.0045505401 120.1259930460       33.430  -0.1203897722   0.4483919149 103.2318459845
2233.00000 201623.96  36.0045505404 120.1259930465       33.430  -0.1151172595   0.4468362609 103.2346310175
2233.00000 201623.97  36.0045505407 120.1259930472       33.430  -0.1120598952   0.4461454303 103.2358324574
2233.00000 201623.98  36.0045505410 120.1259930480       33.431  -0.1125559074   0.4462378350 103.2349192507
2233.00000 201623.99  36.0045505412 120.1259930490       33.431  -0.1163512488   0.4474030495 103.2322216144
2233.00000 201624.00  36.0045505415 120.1259930500       33.431  -0.1222691935   0.4492619367 103.2284881458
2233.00000 201624.01  36.0045505331 120.1259930323       33.431  -0.1267293830   0.4523087926 103.2250850859
2233.00000 201624.02  36.0045505336 120.1259930331       33.431  -0.1298816880   0.4532543685 103.2231412939
2233.00000 201624.03  36.0045505341 120.1259930337       33.431  -0.1293615247   0.4529662711 103.2236932024
2233.00000 201624.04  36.0045505346 120.1259930341       33.431  -0.1257533356   0.4520943225 103.2261867811
2233.00000 201624.05  36.0045505350 120.1259930346       33.431  -0.1201447778   0.4506965627 103.2293885686
2233.00000 201624.06  36.0045505353 120.1259930352       33.431  -0.1145491735   0.4490527756 103.2325116800
2233.00000 201624.07  36.0045505356 120.1259930361       33.431  -0.1115785011   0.4478251282 103.2342501595
2233.00000 201624.08  36.0045505358 120.1259930371       33.431  -0.1121982309   0.4478781228 103.2339904673
2233.00000 201624.09  36.0045505360 120.1259930381       33.431  -0.1160024226   0.4495770339 103.2321521200
2233.00000 201624.10  36.0045505362 120.1259930392       33.431  -0.1217118368   0.4516730741 103.2291881054
2233.00000 201624.11  36.0045505365 120.1259930401       33.431  -0.1270836596   0.4528170562 103.2264854562
2233.00000 201624.12  36.0045505368 120.1259930408       33.431  -0.1301204901   0.4534795790 103.2249949586
2233.00000 201624.13  36.0045505373 120.1259930413       33.431  -0.1296091089   0.4535194205 103.2258796126
2233.00000 201624.14  36.0045505377 120.1259930416       33.431  -0.1255822234   0.4523585454 103.2284998396
2233.00000 201624.15  36.0045505381 120.1259930419       33.431  -0.1199387179   0.4503039052 103.2321155247
2233.00000 201624.16  36.0045505384 120.1259930424       33.431  -0.1146776930   0.4477989459 103.2354728073
2233.00000 201624.17  36.0045505386 120.1259930432       33.431  -0.1116244943   0.4468304779 103.2370008913
2233.00000 201624.18  36.0045505387 120.1259930441       33.431  -0.1123299030   0.4474502295 103.2364179350
2233.00000 201624.19  36.0045505388 120.1259930451       33.431  -0.1166597617   0.4490620862 103.2340382089
2233.00000 201624.20  36.0045505390 120.1259930462       33.431  -0.1226186977   0.4504250411 103.2306367375
2233.00000 201624.21  36.0045505296 120.1259930371       33.432  -0.1275583033   0.4520587129 103.2273625560
2233.00000 201624.22  36.0045505299 120.1259930379       33.432  -0.1305869355   0.4531387532 103.2254249294
2233.00000 201624.23  36.0045505303 120.1259930384       33.432  -0.1302752560   0.4534183665 103.2255643333
2233.00000 201624.24  36.0045505308 120.1259930388       33.432  -0.1265760642   0.4520529272 103.2276160874
2233.00000 201624.25  36.0045505312 120.1259930391       33.432  -0.1210480601   0.4494642225 103.2306979026
2233.00000 201624.26  36.0045505315 120.1259930397       33.432  -0.1155733960   0.4471311728 103.2336020647
2233.00000 201624.27  36.0045505317 120.1259930405       33.432  -0.1126072768   0.4466087893 103.2348047787
2233.00000 201624.28  36.0045505319 120.1259930415       33.432  -0.1134323701   0.4473544390 103.2338862738
2233.00000 201624.29  36.0045505321 120.1259930426       33.432  -0.1173450483   0.4485515845 103.2311842449
2233.00000 201624.30  36.0045505323 120.1259930436       33.432  -0.1228459919   0.4496634826 103.2276593490
2233.00000 201624.31  36.0045505326 120.1259930445       33.432  -0.1280953488   0.4510737889 103.2244286563
2233.00000 201624.32  36.0045505330 120.1259930452       33.432  -0.1311257474   0.4525128908 103.2226971602
2233.00000 201624.33  36.0045505334 120.1259930457       33.432  -0.1306077063   0.4527952991 103.2233729777
2233.00000 201624.34  36.0045505339 120.1259930461       33.432  -0.1267910862   0.4516362251 103.2260730037
2233.00000 201624.35  36.0045505343 120.1259930464       33.432  -0.1210626038   0.4497837151 103.2296052115
2233.00000 201624.36  36.0045505347 120.1259930469       33.432  -0.1154695153   0.4482282355 103.2330532845
2233.00000 201624.37  36.0045505350 120.1259930476       33.432  -0.1125039100   0.4477435986 103.2349094651
2233.00000 201624.38  36.0045505352 120.1259930484       33.432  -0.1131272121   0.4483687161 103.2344393877
2233.00000 201624.39  36.0045505354 120.1259930494       33.432  -0.1169253705   0.4493527150 103.2322717943
2233.00000 201624.40  36.0045505357 120.1259930504       33.432  -0.1224353512   0.4509750805 103.2291986135
2233.00000 201624.41  36.0045505233 120.1259930462       33.432  -0.1276226089   0.4537633138 103.2264559187
2233.00000 201624.42  36.0045505238 120.1259930468       33.432  -0.1306613113   0.4549906578 103.2251682959
2233.00000 201624.43  36.0045505243 120.1259930472       33.432  -0.1301454461   0.4549369003 103.2259629838
2233.00000 201624.44  36.0045505249 120.1259930474       33.432  -0.1263299026   0.4534504273 103.2288800750
2233.00000 201624.45  36.0045505254 120.1259930476       33.432  -0.1203938935   0.4518950287 103.2327451816
2233.00000 201624.46  36.0045505258 120.1259930480       33.432  -0.1148914325   0.4501673322 103.2363065826
2233.00000 201624.47  36.0045505262 120.1259930486       33.432  -0.1118414664   0.4488215608 103.2381654826
2233.00000 201624.48  36.0045505265 120.1259930494       33.432  -0.1123352640   0.4488754149 103.2374933566
2233.00000 201624.49  36.0045505267 120.1259930503       33.432  -0.1163427748   0.4499499471 103.2347893964
2233.00000 201624.50  36.0045505271 120.1259930512       33.432  -0.1221733013   0.4514773944 103.2310490576
2233.00000 201624.51  36.0045505274 120.1259930520       33.432  -0.1277396461   0.4525094878 103.2274841054
2233.00000 201624.52  36.0045505279 120.1259930525       33.432  -0.1310988613   0.4529629974 103.2256268283
2233.00000 201624.53  36.0045505283 120.1259930529       33.432  -0.1306973664   0.4526715233 103.2256831634
2233.00000 201624.54  36.0045505288 120.1259930531       33.432  -0.1270817694   0.4513966495 103.2278195174
2233.00000 201624.55  36.0045505293 120.1259930532       33.432  -0.1214735592   0.4495483028 103.2308176576
2233.00000 201624.56  36.0045505297 120.1259930535       33.432  -0.1162855954   0.4473676594 103.2333970658
2233.00000 201624.57  36.0045505300 120.1259930540       33.432  -0.1133480808   0.4458993445 103.2346843727
2233.00000 201624.58  36.0045505303 120.1259930546       33.432  -0.1138496206   0.4461630737 103.2338856253
2233.00000 201624.59  36.0045505306 120.1259930554       33.432  -0.1176448464   0.4479856976 103.2311829816
2233.00000 201624.60  36.0045505309 120.1259930562       33.432  -0.1235698077   0.4498807312 103.2276573570
2233.00000 201624.61  36.0045505188 120.1259930513       33.433  -0.1289489223   0.4519022485 103.2243873393
2233.00000 201624.62  36.0045505194 120.1259930517       33.433  -0.1321863066   0.4525653888 103.2228590987
2233.00000 201624.63  36.0045505199 120.1259930520       33.433  -0.1319932483   0.4530110028 103.2234483504
2233.00000 201624.64  36.0045505205 120.1259930522       33.433  -0.1282995495   0.4522978692 103.2260285385
2233.00000 201624.65  36.0045505210 120.1259930525       33.433  -0.1225763651   0.4501557249 103.2297669069
2233.00000 201624.66  36.0045505215 120.1259930528       33.433  -0.1173979784   0.4481534204 103.2331220165
2233.00000 201624.67  36.0045505219 120.1259930533       33.433  -0.1146711794   0.4473390942 103.2350622483
2233.00000 201624.68  36.0045505223 120.1259930540       33.433  -0.1150912631   0.4484602376 103.2351296923
2233.00000 201624.69  36.0045505227 120.1259930548       33.433  -0.1189818635   0.4502287544 103.2332083170
2233.00000 201624.70  36.0045505232 120.1259930556       33.433  -0.1248177614   0.4514667057 103.2303313079
2233.00000 201624.71  36.0045505237 120.1259930562       33.433  -0.1301856659   0.4528722677 103.2275473908
2233.00000 201624.72  36.0045505243 120.1259930566       33.433  -0.1330134749   0.4543105644 103.2263553987
2233.00000 201624.73  36.0045505250 120.1259930568       33.433  -0.1321709771   0.4547967090 103.2272757137
2233.00000 201624.74  36.0045505257 120.1259930569       33.433  -0.1282287081   0.4535527905 103.2297704981
2233.00000 201624.75  36.0045505263 120.1259930570       33.433  -0.1224976182   0.4513684692 103.2331859172
2233.00000 201624.76  36.0045505269 120.1259930573       33.433  -0.1173172588   0.4494788855 103.2362128476
2233.00000 201624.77  36.0045505274 120.1259930578       33.433  -0.1143846471   0.4490820638 103.2374119616
2233.00000 201624.78  36.0045505279 120.1259930584       33.433  -0.1146738083   0.4498338711 103.2364993946
2233.00000 201624.79  36.0045505283 120.1259930591       33.433  -0.1185585747   0.4506174737 103.2337932476
2233.00000 201624.80  36.0045505288 120.1259930598       33.433  -0.1243891373   0.4514964721 103.2298575149
2233.00000 201624.81  36.0045505119 120.1259930583       33.433  -0.1301632074   0.4542110719 103.2263195635
2233.00000 201624.82  36.0045505126 120.1259930586       33.433  -0.1331038385   0.4556478261 103.2243847414
2233.00000 201624.83  36.0045505135 120.1259930587       33.433  -0.1324555950   0.4555168806 103.2245280403
2233.00000 201624.84  36.0045505143 120.1259930587       33.433  -0.1286364697   0.4537001525 103.2265810709
2233.00000 201624.85  36.0045505150 120.1259930587       33.433  -0.1229020256   0.4514019078 103.2294609193
2233.00000 201624.86  36.0045505157 120.1259930589       33.433  -0.1177176744   0.4497285403 103.2320400804
2233.00000 201624.87  36.0045505162 120.1259930593       33.433  -0.1149879627   0.4490349571 103.2329035379
2233.00000 201624.88  36.0045505167 120.1259930599       33.433  -0.1156093906   0.4489196668 103.2318639155
2233.00000 201624.89  36.0045505173 120.1259930605       33.433  -0.1196192925   0.4497558525 103.2293673424
2233.00000 201624.90  36.0045505178 120.1259930612       33.433  -0.1254445732   0.4512870861 103.2261666747
2233.00000 201624.91  36.0045505184 120.1259930616       33.433  -0.1308129017   0.4529356996 103.2232595057
2233.00000 201624.92  36.0045505191 120.1259930619       33.433  -0.1336405235   0.4537481209 103.2218576698
2233.00000 201624.93  36.0045505199 120.1259930620       33.433  -0.1332037031   0.4530401309 103.2226580832
2233.00000 201624.94  36.0045505207 120.1259930619       33.433  -0.1292968501   0.4517244203 103.2251532149
2233.00000 201624.95  36.0045505214 120.1259930619       33.433  -0.1236604460   0.4499941760 103.2289813042
2233.00000 201624.96  36.0045505220 120.1259930620       33.433  -0.1188113808   0.4482293917 103.2326611144
2233.00000 201624.97  36.0045505226 120.1259930624       33.433  -0.1162096967   0.4472144794 103.2343065651
2233.00000 201624.98  36.0045505231 120.1259930630       33.433  -0.1170419481   0.4475944734 103.2339262773
2233.00000 201624.99  36.0045505236 120.1259930637       33.433  -0.1211761690   0.4492037402 103.2318765369
2233.00000 201625.00  36.0045505241 120.1259930644       33.433  -0.1268070192   0.4509808101 103.2287975430
2233.00000 201625.01  36.0045505066 120.1259930600       33.434  -0.1319576833   0.4539000144 103.2260401792
2233.00000 201625.02  36.0045505073 120.1259930604       33.434  -0.1345920163   0.4546900117 103.2245490678
2233.00000 201625.03  36.0045505081 120.1259930605       33.434  -0.1338422463   0.4549399485 103.2250131839
2233.00000 201625.04  36.0045505090 120.1259930605       33.434  -0.1300299233   0.4543182725 103.2273845736
2233.00000 201625.05  36.0045505098 120.1259930605       33.434  -0.1240990225   0.4529137781 103.2305874797
2233.00000 201625.06  36.0045505105 120.1259930606       33.434  -0.1187941342   0.4508611574 103.2337007757
2233.00000 201625.07  36.0045505111 120.1259930610       33.434  -0.1160546623   0.4497983458 103.2350292233
2233.00000 201625.08  36.0045505117 120.1259930616       33.434  -0.1168626718   0.4507094738 103.2341187733
2233.00000 201625.09  36.0045505123 120.1259930622       33.434  -0.1209752695   0.4523596169 103.2316255308
2233.00000 201625.10  36.0045505129 120.1259930628       33.434  -0.1267982087   0.4542110561 103.2280128228
2233.00000 201625.11  36.0045505135 120.1259930633       33.434  -0.1319655112   0.4553625977 103.2246560860
2233.00000 201625.12  36.0045505143 120.1259930635       33.434  -0.1348873471   0.4562321032 103.2229181317
2233.00000 201625.13  36.0045505151 120.1259930635       33.434  -0.1343841398   0.4566015261 103.2233840387
2233.00000 201625.14  36.0045505159 120.1259930633       33.434  -0.1305735308   0.4555735500 103.2257542070
2233.00000 201625.15  36.0045505167 120.1259930632       33.434  -0.1248472784   0.4535179148 103.2289550262
2233.00000 201625.16  36.0045505174 120.1259930632       33.434  -0.1196607815   0.4514230826 103.2318705778
2233.00000 201625.17  36.0045505180 120.1259930634       33.434  -0.1169195925   0.4506886016 103.2332861051
2233.00000 201625.18  36.0045505185 120.1259930638       33.434  -0.1175268653   0.4515153586 103.2324934713
2233.00000 201625.19  36.0045505191 120.1259930643       33.434  -0.1215239191   0.4526282844 103.2299979028
2233.00000 201625.20  36.0045505196 120.1259930648       33.434  -0.1273570587   0.4536336047 103.2265973851
2233.00000 201625.21  36.0045504994 120.1259930597       33.434  -0.1325863093   0.4564543059 103.2237248181
2233.00000 201625.22  36.0045505002 120.1259930598       33.434  -0.1355121033   0.4575672130 103.2224353710
2233.00000 201625.23  36.0045505011 120.1259930598       33.434  -0.1350048352   0.4575230980 103.2230196394
2233.00000 201625.24  36.0045505019 120.1259930596       33.434  -0.1309904195   0.4556275089 103.2258048904
2233.00000 201625.25  36.0045505028 120.1259930595       33.434  -0.1251444761   0.4530011884 103.2292533611
2233.00000 201625.26  36.0045505036 120.1259930594       33.434  -0.1197568459   0.4509953828 103.2325786803
2233.00000 201625.27  36.0045505043 120.1259930596       33.434  -0.1169000727   0.4499678876 103.2344422229
2233.00000 201625.28  36.0045505049 120.1259930600       33.434  -0.1175099088   0.4501409505 103.2339794953
2233.00000 201625.29  36.0045505055 120.1259930605       33.434  -0.1215037566   0.4510126616 103.2318160888
2233.00000 201625.30  36.0045505062 120.1259930609       33.434  -0.1273375914   0.4524173601 103.2287368775
2233.00000 201625.31  36.0045505069 120.1259930613       33.434  -0.1325073130   0.4540603122 103.2258250210
2233.00000 201625.32  36.0045505077 120.1259930615       33.434  -0.1354299875   0.4552962843 103.2244191866
2233.00000 201625.33  36.0045505086 120.1259930615       33.434  -0.1347122442   0.4552541066 103.2247994145
2233.00000 201625.34  36.0045505094 120.1259930614       33.434  -0.1307800867   0.4537717867 103.2270476694
2233.00000 201625.35  36.0045505103 120.1259930613       33.434  -0.1250576439   0.4520021064 103.2302507839
2233.00000 201625.36  36.0045505111 120.1259930614       33.434  -0.1196630095   0.4505641350 103.2329611929
2233.00000 201625.37  36.0045505118 120.1259930616       33.434  -0.1170074093   0.4496655874 103.2340460088
2233.00000 201625.38  36.0045505125 120.1259930621       33.434  -0.1179407520   0.4500444899 103.2331290187
2233.00000 201625.39  36.0045505132 120.1259930626       33.434  -0.1220545411   0.4512407042 103.2304317153
2233.00000 201625.40  36.0045505139 120.1259930632       33.434  -0.1278841799   0.4533929624 103.2269067823
2233.00000 201625.41  36.0045504951 120.1259930604       33.435  -0.1334348817   0.4569117432 103.2238264802
2233.00000 201625.42  36.0045504961 120.1259930606       33.435  -0.1362737865   0.4577289813 103.2224144101
2233.00000 201625.43  36.0045504971 120.1259930607       33.435  -0.1356424361   0.4574405780 103.2230006662
2233.00000 201625.44  36.0045504981 120.1259930606       33.435  -0.1318336282   0.4565788029 103.2253750605
2233.00000 201625.45  36.0045504991 120.1259930606       33.435  -0.1261111458   0.4549746866 103.2285745474
2233.00000 201625.46  36.0045504999 120.1259930607       33.435  -0.1207166665   0.4532087030 103.2316963200
2233.00000 201625.47  36.0045505007 120.1259930610       33.435  -0.1180650913   0.4521829271 103.2334326147
2233.00000 201625.48  36.0045505015 120.1259930614       33.435  -0.1187995747   0.4525634895 103.2329722049
2233.00000 201625.49  36.0045505022 120.1259930619       33.435  -0.1225892562   0.4543805367 103.2308091186
2233.00000 201625.50  36.0045505029 120.1259930624       33.435  -0.1280895697   0.4560651776 103.2277347926
2233.00000 201625.51  36.0045505037 120.1259930627       33.435  -0.1333416578   0.4571779711 103.2250288078
2233.00000 201625.52  36.0045505046 120.1259930629       33.435  -0.1363873394   0.4575505035 103.2239443587
2233.00000 201625.53  36.0045505055 120.1259930628       33.435  -0.1360893450   0.4573404048 103.2248545161
2233.00000 201625.54  36.0045505064 120.1259930626       33.435  -0.1321973650   0.4565994713 103.2275586261
2233.00000 201625.55  36.0045505073 120.1259930625       33.435  -0.1265632870   0.4543750411 103.2312976503
2233.00000 201625.56  36.0045505080 120.1259930625       33.435  -0.1212947685   0.4518337103 103.2346538073
2233.00000 201625.57  36.0045505087 120.1259930627       33.435  -0.1186400248   0.4507721602 103.2361892046
2233.00000 201625.58  36.0045505093 120.1259930631       33.435  -0.1197864731   0.4514759113 103.2353939379
2233.00000 201625.59  36.0045505099 120.1259930636       33.435  -0.1238252949   0.4527973315 103.2328991693
2233.00000 201625.60  36.0045505106 120.1259930641       33.435  -0.1295285687   0.4537138188 103.2295022811
2233.00000 201625.61  36.0045504935 120.1259930608       33.435  -0.1350232550   0.4561642547 103.2260189928
2233.00000 201625.62  36.0045504945 120.1259930609       33.435  -0.1380627873   0.4572740583 103.2241608084
2233.00000 201625.63  36.0045504955 120.1259930608       33.435  -0.1375498686   0.4574370940 103.2246210206
2233.00000 201625.64  36.0045504965 120.1259930606       33.435  -0.1335280103   0.4562814963 103.2267864993
2233.00000 201625.65  36.0045504975 120.1259930604       33.435  -0.1278809147   0.4538145853 103.2296666787
2233.00000 201625.66  36.0045504984 120.1259930604       33.435  -0.1228184301   0.4516842040 103.2322501524
2233.00000 201625.67  36.0045504992 120.1259930606       33.435  -0.1202827583   0.4512847791 103.2331212430
2233.00000 201625.68  36.0045505000 120.1259930609       33.435  -0.1212204031   0.4522345354 103.2320834704
2233.00000 201625.69  36.0045505008 120.1259930614       33.435  -0.1253395761   0.4533487181 103.2293804720
2233.00000 201625.70  36.0045505016 120.1259930618       33.435  -0.1309544302   0.4543420751 103.2256506659
2233.00000 201625.71  36.0045505025 120.1259930621       33.435  -0.1362055975   0.4557471351 103.2225004683
2233.00000 201625.72  36.0045505035 120.1259930621       33.435  -0.1392490422   0.4571885519 103.2210920872
2233.00000 201625.73  36.0045505046 120.1259930620       33.435  -0.1387392549   0.4572648428 103.2218848965
2233.00000 201625.74  36.0045505056 120.1259930617       33.435  -0.1349314612   0.4559833616 103.2245807817
2233.00000 201625.75  36.0045505066 120.1259930615       33.435  -0.1289997490   0.4541316868 103.2279105212
2233.00000 201625.76  36.0045505076 120.1259930615       33.435  -0.1236909117   0.4525745599 103.2312329006
2233.00000 201625.77  36.0045505084 120.1259930616       33.435  -0.1209591542   0.4525004940 103.2326768089
2233.00000 201625.78  36.0045505091 120.1259930620       33.435  -0.1217749757   0.4531558023 103.2319747556
2233.00000 201625.79  36.0045505098 120.1259930625       33.435  -0.1254835435   0.4540249272 103.2300199007
2233.00000 201625.80  36.0045505106 120.1259930629       33.435  -0.1310812844   0.4554384218 103.2270672105
2233.00000 201625.81  36.0045504959 120.1259930641       33.435  -0.1365875743   0.4584297937 103.2245240688
2233.00000 201625.82  36.0045504969 120.1259930641       33.435  -0.1393055480   0.4597853159 103.2233609209
2233.00000 201625.83  36.0045504978 120.1259930640       33.435  -0.1384708337   0.4595311811 103.2243627677
2233.00000 201625.84  36.0045504988 120.1259930637       33.435  -0.1345412659   0.4583383902 103.2271860042
2233.00000 201625.85  36.0045504998 120.1259930634       33.435  -0.1290231555   0.4570262659 103.2305071582
2233.00000 201625.86  36.0045505007 120.1259930633       33.435  -0.1237507673   0.4557105813 103.2334199828
2233.00000 201625.87  36.0045505015 120.1259930633       33.435  -0.1213062643   0.4548103280 103.2348264990
2233.00000 201625.88  36.0045505022 120.1259930636       33.435  -0.1225706346   0.4551902890 103.2340310926
2233.00000 201625.89  36.0045505029 120.1259930639       33.435  -0.1268077140   0.4565955061 103.2313348567
2233.00000 201625.90  36.0045505037 120.1259930642       33.435  -0.1324299377   0.4584508348 103.2276019403
2233.00000 201625.91  36.0045505045 120.1259930644       33.435  -0.1374727114   0.4598083673 103.2242462255
2233.00000 201625.92  36.0045505053 120.1259930643       33.435  -0.1399757323   0.4603891863 103.2223015062
2233.00000 201625.93  36.0045505063 120.1259930641       33.435  -0.1390076155   0.4598920027 103.2222322751
2233.00000 201625.94  36.0045505072 120.1259930637       33.435  -0.1350734159   0.4586991659 103.2243628505
2233.00000 201625.95  36.0045505081 120.1259930634       33.435  -0.1293500887   0.4569730405 103.2273609355
2233.00000 201625.96  36.0045505090 120.1259930632       33.435  -0.1241580654   0.4545880100 103.2301544417
2233.00000 201625.97  36.0045505098 120.1259930632       33.435  -0.1216244437   0.4529986152 103.2313590947
2233.00000 201625.98  36.0045505105 120.1259930634       33.435  -0.1223588966   0.4534611656 103.2300337259
2233.00000 201625.99  36.0045505113 120.1259930637       33.435  -0.1265609299   0.4551909230 103.2272962053
2233.00000 201626.00  36.0045505121 120.1259930641       33.435  -0.1325136789   0.4567619543 103.2238872947
2233.00000 201626.01  36.0045504923 120.1259930551       33.435  -0.1377036145   0.4597025892 103.2208271774
2233.00000 201626.02  36.0045504934 120.1259930552       33.435  -0.1403379491   0.4603686947 103.2196241360
2233.00000 201626.03  36.0045504945 120.1259930550       33.435  -0.1393818912   0.4606107619 103.2203334499
2233.00000 201626.04  36.0045504957 120.1259930547       33.435  -0.1352436297   0.4595771185 103.2231276144
2233.00000 201626.05  36.0045504968 120.1259930545       33.435  -0.1293969619   0.4577296737 103.2265801086
2233.00000 201626.06  36.0045504979 120.1259930543       33.435  -0.1240031029   0.4557586815 103.2294878959
2233.00000 201626.07  36.0045504990 120.1259930544       33.435  -0.1211516735   0.4550258922 103.2313113846
2233.00000 201626.08  36.0045504999 120.1259930546       33.435  -0.1221787695   0.4562641247 103.2307653121
2233.00000 201626.09  36.0045505009 120.1259930549       33.435  -0.1264142548   0.4580335515 103.2282635335
2233.00000 201626.10  36.0045505019 120.1259930552       33.435  -0.1320344569   0.4592733482 103.2250631483
2233.00000 201626.11  36.0045505030 120.1259930554       33.435  -0.1372860545   0.4602631100 103.2223612511
2233.00000 201626.12  36.0045505041 120.1259930554       33.435  -0.1401286715   0.4616625973 103.2212799357
2233.00000 201626.13  36.0045505053 120.1259930552       33.435  -0.1392956197   0.4622738083 103.2221982886
2233.00000 201626.14  36.0045505064 120.1259930549       33.435  -0.1353585410   0.4610353878 103.2246950947
2233.00000 201626.15  36.0045505075 120.1259930547       33.435  -0.1300450029   0.4588555750 103.2278983878
2233.00000 201626.16  36.0045505085 120.1259930546       33.435  -0.1251050260   0.4573767092 103.2308024789
2233.00000 201626.17  36.0045505095 120.1259930546       33.435  -0.1225755851   0.4572171425 103.2320079999
2233.00000 201626.18  36.0045505103 120.1259930549       33.435  -0.1233027595   0.4579670995 103.2308885715
2233.00000 201626.19  36.0045505112 120.1259930553       33.435  -0.1270936014   0.4591620841 103.2280650810
2233.00000 201626.20  36.0045505121 120.1259930556       33.435  -0.1325938929   0.4602856447 103.2243399314
2233.00000 201626.21  36.0045504998 120.1259930585       33.435  -0.1378480730   0.4626575963 103.2211473350
2233.00000 201626.22  36.0045505009 120.1259930585       33.435  -0.1404389207   0.4636848245 103.2195380352
2233.00000 201626.23  36.0045505020 120.1259930583       33.435  -0.1395954134   0.4633175387 103.2198019731
2233.00000 201626.24  36.0045505031 120.1259930581       33.435  -0.1356630952   0.4615045288 103.2218488735
2233.00000 201626.25  36.0045505042 120.1259930579       33.435  -0.1299324413   0.4592062768 103.2249308632
2233.00000 201626.26  36.0045505051 120.1259930578       33.435  -0.1245418676   0.4575301756 103.2276332245
2233.00000 201626.27  36.0045505060 120.1259930579       33.435  -0.1218900072   0.4566285926 103.2289209179
2233.00000 201626.28  36.0045505069 120.1259930582       33.435  -0.1230331588   0.4565962621 103.2281256710
2233.00000 201626.29  36.0045505077 120.1259930585       33.435  -0.1272765285   0.4575501006 103.2258374768
2233.00000 201626.30  36.0045505087 120.1259930588       33.435  -0.1331026865   0.4588679152 103.2227575943
2233.00000 201626.31  36.0045505097 120.1259930589       33.435  -0.1382715730   0.4601893391 103.2196447339
2233.00000 201626.32  36.0045505108 120.1259930588       33.435  -0.1409834233   0.4606845869 103.2183233928
2233.00000 201626.33  36.0045505119 120.1259930585       33.435  -0.1401430508   0.4600636773 103.2192386211
2233.00000 201626.34  36.0045505130 120.1259930581       33.435  -0.1360072694   0.4586654905 103.2219424987
2233.00000 201626.35  36.0045505141 120.1259930578       33.435  -0.1301622080   0.4570195643 103.2254710768
2233.00000 201626.36  36.0045505151 120.1259930577       33.435  -0.1249777747   0.4551677361 103.2285049598
2233.00000 201626.37  36.0045505160 120.1259930578       33.435  -0.1224527905   0.4542340457 103.2301196603
2233.00000 201626.38  36.0045505169 120.1259930580       33.435  -0.1233990563   0.4547308031 103.2296521427
2233.00000 201626.39  36.0045505177 120.1259930584       33.435  -0.1273147348   0.4563373099 103.2274872149
2233.00000 201626.40  36.0045505186 120.1259930588       33.435  -0.1328230761   0.4581198643 103.2244144159
2233.00000 201626.41  36.0045505020 120.1259930489       33.436  -0.1377827901   0.4607655613 103.2214810793
2233.00000 201626.42  36.0045505031 120.1259930490       33.436  -0.1406184360   0.4615550690 103.2198628881
2233.00000 201626.43  36.0045505042 120.1259930489       33.436  -0.1397817596   0.4615950556 103.2207462721
2233.00000 201626.44  36.0045505054 120.1259930486       33.436  -0.1354330261   0.4608448767 103.2235759038
2233.00000 201626.45  36.0045505064 120.1259930484       33.436  -0.1294624591   0.4594408518 103.2267009806
2233.00000 201626.46  36.0045505074 120.1259930484       33.436  -0.1242782204   0.4575983173 103.2294856879
2233.00000 201626.47  36.0045505084 120.1259930485       33.436  -0.1215410800   0.4568708163 103.2306867278
2233.00000 201626.48  36.0045505092 120.1259930489       33.436  -0.1223550695   0.4579011365 103.2295714856
2233.00000 201626.49  36.0045505100 120.1259930493       33.436  -0.1264757550   0.4599577225 103.2269498854
2233.00000 201626.50  36.0045505109 120.1259930497       33.436  -0.1323057711   0.4614396279 103.2235404600
2233.00000 201626.51  36.0045505119 120.1259930499       33.436  -0.1376745101   0.4624365894 103.2205103355
2233.00000 201626.52  36.0045505129 120.1259930500       33.436  -0.1405097680   0.4636316983 103.2189016761
2233.00000 201626.53  36.0045505139 120.1259930498       33.436  -0.1394636575   0.4641187324 103.2195771005
2233.00000 201626.54  36.0045505150 120.1259930495       33.436  -0.1354090516   0.4630846673 103.2218707215
2233.00000 201626.55  36.0045505160 120.1259930492       33.436  -0.1296779111   0.4608205367 103.2249550809
2233.00000 201626.56  36.0045505169 120.1259930491       33.436  -0.1247021863   0.4584032069 103.2280678266
2233.00000 201626.57  36.0045505177 120.1259930492       33.436  -0.1225016731   0.4577616217 103.2293882840
2233.00000 201626.58  36.0045505184 120.1259930495       33.436  -0.1237711403   0.4587064815 103.2284724150
2233.00000 201626.59  36.0045505191 120.1259930499       33.436  -0.1282194171   0.4598218706 103.2261787603
2233.00000 201626.60  36.0045505199 120.1259930502       33.436  -0.1339689917   0.4610247603 103.2231023425
2233.00000 201626.61  36.0045505031 120.1259930487       33.436  -0.1394471255   0.4636484146 103.2205597969
2233.00000 201626.62  36.0045505041 120.1259930487       33.436  -0.1422861944   0.4647578829 103.2193955359
2233.00000 201626.63  36.0045505051 120.1259930485       33.436  -0.1414520491   0.4647069775 103.2203958305
2233.00000 201626.64  36.0045505061 120.1259930482       33.436  -0.1373135427   0.4626065327 103.2232215913
2233.00000 201626.65  36.0045505071 120.1259930479       33.436  -0.1314661275   0.4600630129 103.2265483798
2233.00000 201626.66  36.0045505080 120.1259930477       33.436  -0.1260733468   0.4581777731 103.2296682393
2233.00000 201626.67  36.0045505089 120.1259930478       33.436  -0.1234263182   0.4575698248 103.2314070678
2233.00000 201626.68  36.0045505096 120.1259930480       33.436  -0.1245757797   0.4581897164 103.2305263282
2233.00000 201626.69  36.0045505104 120.1259930483       33.436  -0.1292313880   0.4591788227 103.2276983779
2233.00000 201626.70  36.0045505112 120.1259930487       33.436  -0.1353004534   0.4605845513 103.2241624931
2233.00000 201626.71  36.0045505121 120.1259930488       33.436  -0.1404648327   0.4620328439 103.2213374567
2233.00000 201626.72  36.0045505131 120.1259930488       33.436  -0.1431729938   0.4631422587 103.2198525128
2233.00000 201626.73  36.0045505141 120.1259930486       33.436  -0.1423269228   0.4630911580 103.2203196024
2233.00000 201626.74  36.0045505151 120.1259930482       33.436  -0.1383965548   0.4616104463 103.2226920242
2233.00000 201626.75  36.0045505162 120.1259930479       33.436  -0.1326671740   0.4600524820 103.2256901178
2233.00000 201626.76  36.0045505171 120.1259930477       33.436  -0.1274757036   0.4589473369 103.2282707088
2233.00000 201626.77  36.0045505180 120.1259930477       33.436  -0.1249502296   0.4583748902 103.2295609372
2233.00000 201626.78  36.0045505188 120.1259930479       33.436  -0.1261001965   0.4586661954 103.2285608162
2233.00000 201626.79  36.0045505196 120.1259930482       33.436  -0.1305471263   0.4597468690 103.2257291023
2233.00000 201626.80  36.0045505204 120.1259930485       33.436  -0.1362952003   0.4614888561 103.2222085284
2233.00000 201626.81  36.0045505083 120.1259930456       33.436  -0.1413821089   0.4640462088 103.2191456561
2233.00000 201626.82  36.0045505093 120.1259930456       33.436  -0.1441043145   0.4647424753 103.2181541118
2233.00000 201626.83  36.0045505103 120.1259930454       33.436  -0.1434718086   0.4646616940 103.2187828732
2233.00000 201626.84  36.0045505114 120.1259930452       33.436  -0.1392404099   0.4637135449 103.2212456294
2233.00000 201626.85  36.0045505123 120.1259930449       33.436  -0.1334820855   0.4623920855 103.2247744178
2233.00000 201626.86  36.0045505132 120.1259930448       33.436  -0.1284239649   0.4608702204 103.2278077101
2233.00000 201626.87  36.0045505141 120.1259930449       33.436  -0.1256884143   0.4596461819 103.2294212986
2233.00000 201626.88  36.0045505148 120.1259930452       33.436  -0.1267172391   0.4598995278 103.2287467388
2233.00000 201626.89  36.0045505156 120.1259930455       33.436  -0.1311667125   0.4617158075 103.2262471516
2233.00000 201626.90  36.0045505163 120.1259930459       33.436  -0.1371197414   0.4634010482 103.2232505824
2233.00000 201626.91  36.0045505171 120.1259930461       33.436  -0.1422879943   0.4643114216 103.2210868955
2233.00000 201626.92  36.0045505180 120.1259930461       33.436  -0.1448006860   0.4647618345 103.2204559193
2233.00000 201626.93  36.0045505189 120.1259930459       33.436  -0.1438461608   0.4646788368 103.2217007893
2233.00000 201626.94  36.0045505198 120.1259930457       33.436  -0.1397065107   0.4635249823 103.2245328088
2233.00000 201626.95  36.0045505206 120.1259930455       33.436  -0.1338587218   0.4612603348 103.2278581169
2233.00000 201626.96  36.0045505213 120.1259930454       33.436  -0.1288774654   0.4590451270 103.2307630079
2233.00000 201626.97  36.0045505220 120.1259930456       33.436  -0.1264739416   0.4578999561 103.2319682543
2233.00000 201626.98  36.0045505225 120.1259930459       33.436  -0.1276176950   0.4586943560 103.2308464262
2233.00000 201626.99  36.0045505231 120.1259930463       33.436  -0.1318555789   0.4601353342 103.2278124079
2233.00000 201627.00  36.0045505237 120.1259930467       33.436  -0.1374812229   0.4612596730 103.2241680440
2233.00000 201627.01  36.0045505090 120.1259930389       33.437  -0.1420767126   0.4637948647 103.2209012394
2233.00000 201627.02  36.0045505098 120.1259930389       33.437  -0.1444624425   0.4645755306 103.2195836854
2233.00000 201627.03  36.0045505107 120.1259930388       33.437  -0.1435012671   0.4648177409 103.2202946857
2233.00000 201627.04  36.0045505116 120.1259930387       33.437  -0.1393542745   0.4633757156 103.2222656690
2233.00000 201627.05  36.0045505124 120.1259930386       33.437  -0.1335045246   0.4608675573 103.2252312912
2233.00000 201627.06  36.0045505131 120.1259930386       33.437  -0.1285229420   0.4586573255 103.2279329211
2233.00000 201627.07  36.0045505138 120.1259930389       33.437  -0.1263208208   0.4581326822 103.2287975430
2233.00000 201627.08  36.0045505144 120.1259930393       33.437  -0.1275901349   0.4590808719 103.2275464913
2233.00000 201627.09  36.0045505150 120.1259930398       33.437  -0.1320373444   0.4601931794 103.2249273674
2233.00000 201627.10  36.0045505157 120.1259930402       33.437  -0.1377778515   0.4611880405 103.2213126410
2233.00000 201627.11  36.0045505165 120.1259930404       33.437  -0.1428171710   0.4628015638 103.2183689793
2233.00000 201627.12  36.0045505173 120.1259930405       33.437  -0.1453241899   0.4641581095 103.2170898840
2233.00000 201627.13  36.0045505182 120.1259930403       33.436  -0.1443639809   0.4641108658 103.2180968549
2233.00000 201627.14  36.0045505191 120.1259930401       33.436  -0.1402222975   0.4626262072 103.2207160778
2233.00000 201627.15  36.0045505199 120.1259930399       33.436  -0.1345872820   0.4606552150 103.2241288381
2233.00000 201627.16  36.0045505207 120.1259930399       33.436  -0.1297312740   0.4590952968 103.2273645831
2233.00000 201627.17  36.0045505214 120.1259930401       33.436  -0.1273276800   0.4588124244 103.2288892612
2233.00000 201627.18  36.0045505220 120.1259930405       33.436  -0.1284785916   0.4593481723 103.2280934090
2233.00000 201627.19  36.0045505226 120.1259930410       33.436  -0.1327242732   0.4602162395 103.2257992477
2233.00000 201627.20  36.0045505233 120.1259930414       33.436  -0.1383521188   0.4616320955 103.2227299200
2233.00000 201627.21  36.0045505114 120.1259930322       33.437  -0.1430505034   0.4645471975 103.2199995078
2233.00000 201627.22  36.0045505123 120.1259930322       33.437  -0.1457648241   0.4656965761 103.2187191288
2233.00000 201627.23  36.0045505132 120.1259930321       33.437  -0.1447160305   0.4651148543 103.2197278985
2233.00000 201627.24  36.0045505142 120.1259930319       33.437  -0.1404544635   0.4635899738 103.2225513318
2233.00000 201627.25  36.0045505151 120.1259930317       33.437  -0.1348178880   0.4621490246 103.2260830607
2233.00000 201627.26  36.0045505159 120.1259930317       33.437  -0.1299635563   0.4608348085 103.2293187250
2233.00000 201627.27  36.0045505166 120.1259930320       33.437  -0.1275588295   0.4599338935 103.2304355634
2233.00000 201627.28  36.0045505172 120.1259930324       33.437  -0.1284952813   0.4601045551 103.2291903587
2233.00000 201627.29  36.0045505179 120.1259930330       33.437  -0.1328252324   0.4613910612 103.2263617723
2233.00000 201627.30  36.0045505185 120.1259930334       33.437  -0.1385663238   0.4630433271 103.2228329696
2233.00000 201627.31  36.0045505193 120.1259930338       33.437  -0.1436032092   0.4640766586 103.2198036047
2233.00000 201627.32  36.0045505200 120.1259930339       33.437  -0.1461058451   0.4643249972 103.2184018003
2233.00000 201627.33  36.0045505209 120.1259930338       33.437  -0.1451426571   0.4637045651 103.2189981857
2233.00000 201627.34  36.0045505217 120.1259930337       33.437  -0.1412094933   0.4623078366 103.2211700792
2233.00000 201627.35  36.0045505224 120.1259930335       33.437  -0.1354772263   0.4604598924 103.2240436513
2233.00000 201627.36  36.0045505231 120.1259930335       33.437  -0.1304994064   0.4580740230 103.2268310292
2233.00000 201627.37  36.0045505236 120.1259930337       33.437  -0.1280936138   0.4566887361 103.2280306320
2233.00000 201627.38  36.0045505242 120.1259930341       33.437  -0.1292413076   0.4572765890 103.2271060016
2233.00000 201627.39  36.0045505247 120.1259930345       33.437  -0.1336897062   0.4588036507 103.2246052988
2233.00000 201627.40  36.0045505253 120.1259930350       33.437  -0.1394407386   0.4604575321 103.2212058522
2233.00000 201627.41  36.0045505136 120.1259930274       33.437  -0.1440284671   0.4624824457 103.2185601561
2233.00000 201627.42  36.0045505144 120.1259930275       33.437  -0.1464169138   0.4631413571 103.2176068037
2233.00000 201627.43  36.0045505152 120.1259930274       33.437  -0.1454574561   0.4633853464 103.2187372045
2233.00000 201627.44  36.0045505161 120.1259930272       33.437  -0.1413146513   0.4623534388 103.2215681995
2233.00000 201627.45  36.0045505170 120.1259930271       33.437  -0.1356721749   0.4602926151 103.2250970468
2233.00000 201627.46  36.0045505178 120.1259930271       33.437  -0.1308233648   0.4579943851 103.2283282909
2233.00000 201627.47  36.0045505185 120.1259930273       33.437  -0.1284236502   0.4571458360 103.2298556921
2233.00000 201627.48  36.0045505192 120.1259930277       33.437  -0.1293646494   0.4581778218 103.2290646843
2233.00000 201627.49  36.0045505199 120.1259930282       33.437  -0.1338996527   0.4598237123 103.2265593623
2233.00000 201627.50  36.0045505206 120.1259930286       33.437  -0.1399689035   0.4612717807 103.2233528224
2233.00000 201627.51  36.0045505214 120.1259930289       33.437  -0.1449300024   0.4625938375 103.2206575219
2233.00000 201627.52  36.0045505223 120.1259930290       33.437  -0.1471130432   0.4639080516 103.2195834678
2233.00000 201627.53  36.0045505232 120.1259930290       33.437  -0.1458172294   0.4643937521 103.2205084526
2233.00000 201627.54  36.0045505242 120.1259930288       33.437  -0.1413468503   0.4629394252 103.2234244129
2233.00000 201627.55  36.0045505250 120.1259930287       33.437  -0.1353798280   0.4604319008 103.2266663916
2233.00000 201627.56  36.0045505258 120.1259930287       33.437  -0.1304031120   0.4588434656 103.2292464956
2233.00000 201627.57  36.0045505266 120.1259930290       33.437  -0.1282016049   0.4584808277 103.2301132253
2233.00000 201627.58  36.0045505272 120.1259930294       33.437  -0.1294711109   0.4595202268 103.2286572999
2233.00000 201627.59  36.0045505279 120.1259930299       33.437  -0.1339202089   0.4605495989 103.2257145509
2233.00000 201627.60  36.0045505285 120.1259930305       33.437  -0.1398704569   0.4612195659 103.2223918749
2233.00000 201627.61  36.0045505150 120.1259930156       33.438  -0.1439650211   0.4637300953 103.2194580793
2233.00000 201627.62  36.0045505158 120.1259930158       33.438  -0.1462267025   0.4649608973 103.2180634823
2233.00000 201627.63  36.0045505166 120.1259930159       33.438  -0.1450526598   0.4649161822 103.2186570922
2233.00000 201627.64  36.0045505174 120.1259930160       33.438  -0.1409954701   0.4630176850 103.2210367659
2233.00000 201627.65  36.0045505182 120.1259930160       33.438  -0.1354758260   0.4605935572 103.2242390837
2233.00000 201627.66  36.0045505188 120.1259930163       33.438  -0.1304144744   0.4589111020 103.2271471724
2233.00000 201627.67  36.0045505194 120.1259930167       33.438  -0.1280926003   0.4580120194 103.2285516439
2233.00000 201627.68  36.0045505200 120.1259930172       33.438  -0.1293626211   0.4581927118 103.2275413171
2233.00000 201627.69  36.0045505205 120.1259930179       33.438  -0.1336100629   0.4590652473 103.2249228497
2233.00000 201627.70  36.0045505211 120.1259930184       33.438  -0.1392355684   0.4604680167 103.2217211114
2233.00000 201627.71  36.0045505218 120.1259930189       33.438  -0.1440702507   0.4619102637 103.2192333340
2233.00000 201627.72  36.0045505225 120.1259930191       33.438  -0.1460459715   0.4624034692 103.2184885415
2233.00000 201627.73  36.0045505232 120.1259930192       33.437  -0.1446305170   0.4615752499 103.2195348616
2233.00000 201627.74  36.0045505240 120.1259930192       33.437  -0.1403615458   0.4600480324 103.2220361626
2233.00000 201627.75  36.0045505246 120.1259930193       33.437  -0.1349282179   0.4584015097 103.2254458240
2233.00000 201627.76  36.0045505252 120.1259930196       33.437  -0.1301957322   0.4567607065 103.2282673494
2233.00000 201627.77  36.0045505258 120.1259930200       33.437  -0.1280022847   0.4557394084 103.2295450692
2233.00000 201627.78  36.0045505263 120.1259930206       33.437  -0.1292733999   0.4561239581 103.2287489135
2233.00000 201627.79  36.0045505268 120.1259930213       33.437  -0.1335154005   0.4577347326 103.2260408457
2233.00000 201627.80  36.0045505274 120.1259930219       33.437  -0.1393547949   0.4595121517 103.2227241904
2233.00000 201627.81  36.0045505143 120.1259930111       33.438  -0.1438780045   0.4618749863 103.2197825820
2233.00000 201627.82  36.0045505151 120.1259930114       33.438  -0.1460534428   0.4624488572 103.2183841874
2233.00000 201627.83  36.0045505160 120.1259930116       33.438  -0.1447598651   0.4623623169 103.2189818564
2233.00000 201627.84  36.0045505168 120.1259930117       33.438  -0.1402868790   0.4616219605 103.2211582165
2233.00000 201627.85  36.0045505176 120.1259930118       33.438  -0.1343172454   0.4602196443 103.2244494553
2233.00000 201627.86  36.0045505183 120.1259930122       33.438  -0.1293413794   0.4583672807 103.2272707570
2233.00000 201627.87  36.0045505189 120.1259930127       33.438  -0.1269389785   0.4574363443 103.2283495928
2233.00000 201627.88  36.0045505195 120.1259930135       33.438  -0.1282935982   0.4583505831 103.2272199202
2233.00000 201627.89  36.0045505201 120.1259930143       33.438  -0.1326602420   0.4602059262 103.2243881829
2233.00000 201627.90  36.0045505207 120.1259930150       33.438  -0.1384881885   0.4615672148 103.2208591231
2233.00000 201627.91  36.0045505214 120.1259930156       33.438  -0.1436469000   0.4625605586 103.2180400027
2233.00000 201627.92  36.0045505221 120.1259930160       33.438  -0.1461469709   0.4635481789 103.2165531486
2233.00000 201627.93  36.0045505229 120.1259930161       33.438  -0.1449786682   0.4637065974 103.2176458918
2233.00000 201627.94  36.0045505237 120.1259930162       33.438  -0.1405131004   0.4623434198 103.2205963398
2233.00000 201627.95  36.0045505244 120.1259930164       33.438  -0.1347515661   0.4597475578 103.2239231568
2233.00000 201627.96  36.0045505250 120.1259930167       33.438  -0.1298930298   0.4574102062 103.2270353543
2233.00000 201627.97  36.0045505255 120.1259930173       33.438  -0.1276947615   0.4566817402 103.2281494774
2233.00000 201627.98  36.0045505259 120.1259930180       33.438  -0.1289682725   0.4575125071 103.2269024558
2233.00000 201627.99  36.0045505264 120.1259930188       33.438  -0.1334152971   0.4586244331 103.2240726599
2233.00000 201628.00  36.0045505269 120.1259930196       33.438  -0.1393719837   0.4594204784 103.2209594804
2233.00000 201628.01  36.0045505177 120.1259930077       33.439  -0.1437779201   0.4616561496 103.2183612482
2233.00000 201628.02  36.0045505183 120.1259930082       33.438  -0.1462857564   0.4627651811 103.2172857861
2233.00000 201628.03  36.0045505190 120.1259930085       33.438  -0.1449129615   0.4625100832 103.2186267203
2233.00000 201628.04  36.0045505197 120.1259930087       33.438  -0.1407330203   0.4606926049 103.2215740217
2233.00000 201628.05  36.0045505203 120.1259930089       33.438  -0.1352146136   0.4583943971 103.2248965795
2233.00000 201628.06  36.0045505209 120.1259930093       33.438  -0.1303578736   0.4565105674 103.2278066455
2233.00000 201628.07  36.0045505214 120.1259930099       33.438  -0.1281590227   0.4559025176 103.2287954244
2233.00000 201628.08  36.0045505218 120.1259930107       33.438  -0.1294319342   0.4563177911 103.2273386691
2233.00000 201628.09  36.0045505223 120.1259930116       33.438  -0.1336762471   0.4571861436 103.2243883413
2233.00000 201628.10  36.0045505228 120.1259930125       33.438  -0.1395021763   0.4585963154 103.2208592102
2233.00000 201628.11  36.0045505234 120.1259930132       33.438  -0.1444550770   0.4602485666 103.2180436697
2233.00000 201628.12  36.0045505241 120.1259930136       33.438  -0.1468381009   0.4614833892 103.2167611449
2233.00000 201628.13  36.0045505248 120.1259930139       33.438  -0.1454625797   0.4610155551 103.2175642843
2233.00000 201628.14  36.0045505256 120.1259930141       33.438  -0.1410764958   0.4590780272 103.2200659009
2233.00000 201628.15  36.0045505262 120.1259930144       33.438  -0.1352205260   0.4574016536 103.2230676020
2233.00000 201628.16  36.0045505269 120.1259930147       33.438  -0.1302441670   0.4560895605 103.2256458765
2233.00000 201628.17  36.0045505274 120.1259930153       33.438  -0.1278369223   0.4553987065 103.2267188085
2233.00000 201628.18  36.0045505279 120.1259930160       33.438  -0.1287759094   0.4558992393 103.2253881638
2233.00000 201628.19  36.0045505284 120.1259930168       33.438  -0.1331036504   0.4573037209 103.2224398094
2233.00000 201628.20  36.0045505290 120.1259930176       33.438  -0.1390625865   0.4591683770 103.2189140210
2233.00000 201628.21  36.0045505166 120.1259930094       33.438  -0.1437236897   0.4618118197 103.2160552288
2233.00000 201628.22  36.0045505174 120.1259930097       33.438  -0.1459047060   0.4625098444 103.2149824071
2233.00000 201628.23  36.0045505182 120.1259930099       33.438  -0.1446102704   0.4620098581 103.2159086351
2233.00000 201628.24  36.0045505191 120.1259930100       33.438  -0.1403424862   0.4608127249 103.2186199230
2233.00000 201628.25  36.0045505198 120.1259930102       33.438  -0.1347031395   0.4594985227 103.2219467199
2233.00000 201628.26  36.0045505205 120.1259930105       33.438  -0.1296445280   0.4579769081 103.2248493868
2233.00000 201628.27  36.0045505211 120.1259930110       33.438  -0.1277434104   0.4569538531 103.2262450580
2233.00000 201628.28  36.0045505217 120.1259930117       33.438  -0.1290511996   0.4575448933 103.2254444884
2233.00000 201628.29  36.0045505222 120.1259930125       33.438  -0.1329711765   0.4592803066 103.2229504515
2233.00000 201628.30  36.0045505228 120.1259930133       33.438  -0.1386786470   0.4608415606 103.2195462345
2233.00000 201628.31  36.0045505234 120.1259930138       33.438  -0.1434251571   0.4617511313 103.2167310068
2233.00000 201628.32  36.0045505241 120.1259930142       33.438  -0.1456831644   0.4617964661 103.2156584540
2233.00000 201628.33  36.0045505248 120.1259930145       33.438  -0.1445140510   0.4616707064 103.2163753758
2233.00000 201628.34  36.0045505255 120.1259930146       33.438  -0.1402501894   0.4604236057 103.2191664211
2233.00000 201628.35  36.0045505261 120.1259930149       33.438  -0.1344010612   0.4582502288 103.2224094894
2233.00000 201628.36  36.0045505267 120.1259930152       33.438  -0.1294258402   0.4559475234 103.2249911984
2233.00000 201628.37  36.0045505272 120.1259930158       33.438  -0.1272268010   0.4546827199 103.2260657303
2233.00000 201628.38  36.0045505276 120.1259930166       33.438  -0.1287014432   0.4554821479 103.2249331056
2233.00000 201628.39  36.0045505281 120.1259930174       33.438  -0.1330689851   0.4571322911 103.2221080699
2233.00000 201628.40  36.0045505285 120.1259930182       33.438  -0.1386958935   0.4585839601 103.2185817055
2233.00000 201628.41  36.0045505235 120.1259930058       33.438  -0.1426328588   0.4602784251 103.2155470929
2233.00000 201628.42  36.0045505241 120.1259930063       33.438  -0.1446902910   0.4610621801 103.2143592922
2233.00000 201628.43  36.0045505248 120.1259930066       33.438  -0.1433949117   0.4613055096 103.2150770685
2233.00000 201628.44  36.0045505254 120.1259930070       33.438  -0.1393324307   0.4600623603 103.2176603412
2233.00000 201628.45  36.0045505260 120.1259930073       33.438  -0.1336002022   0.4576757351 103.2207790791
2233.00000 201628.46  36.0045505265 120.1259930078       33.438  -0.1284171574   0.4556710565 103.2231561836
2233.00000 201628.47  36.0045505270 120.1259930085       33.438  -0.1261015694   0.4550659992 103.2243143730
2233.00000 201628.48  36.0045505274 120.1259930094       33.438  -0.1271667835   0.4556876295 103.2233035523
2233.00000 201628.49  36.0045505278 120.1259930103       33.438  -0.1312898233   0.4568899847 103.2204804750
2233.00000 201628.50  36.0045505283 120.1259930112       33.437  -0.1373293367   0.4580060168 103.2171579070
2233.00000 201628.51  36.0045505288 120.1259930119       33.437  -0.1424096195   0.4596188876 103.2146639177
2233.00000 201628.52  36.0045505294 120.1259930124       33.437  -0.1445872747   0.4611763568 103.2139235586
2233.00000 201628.53  36.0045505301 120.1259930128       33.437  -0.1430890156   0.4612450772 103.2151777864
2233.00000 201628.54  36.0045505307 120.1259930131       33.437  -0.1387017853   0.4597584404 103.2182141839
2233.00000 201628.55  36.0045505312 120.1259930134       33.437  -0.1328561156   0.4575777876 103.2218712092
2233.00000 201628.56  36.0045505317 120.1259930140       33.437  -0.1278799180   0.4563118891 103.2248962587
2233.00000 201628.57  36.0045505321 120.1259930147       33.437  -0.1256831921   0.4562783316 103.2260887292
2233.00000 201628.58  36.0045505324 120.1259930156       33.437  -0.1271681131   0.4568166943 103.2251688225
2233.00000 201628.59  36.0045505328 120.1259930165       33.437  -0.1315403525   0.4578912993 103.2226707231
2233.00000 201628.60  36.0045505332 120.1259930174       33.437  -0.1373723610   0.4594262080 103.2192635253
2233.00000 201628.61  36.0045505277 120.1259930097       33.437  -0.1419368483   0.4620404972 103.2166345755
2233.00000 201628.62  36.0045505283 120.1259930103       33.437  -0.1441082524   0.4633083533 103.2156884658
2233.00000 201628.63  36.0045505289 120.1259930106       33.437  -0.1426073098   0.4629260557 103.2168188443
2233.00000 201628.64  36.0045505296 120.1259930109       33.437  -0.1384330587   0.4611105281 103.2196472898
2233.00000 201628.65  36.0045505301 120.1259930112       33.437  -0.1331205338   0.4592214781 103.2229704950
2233.00000 201628.66  36.0045505306 120.1259930117       33.437  -0.1283835118   0.4577846594 103.2254657309
2233.00000 201628.67  36.0045505310 120.1259930125       33.437  -0.1263969569   0.4570980620 103.2264138619
2233.00000 201628.68  36.0045505313 120.1259930133       33.437  -0.1279905886   0.4573954760 103.2248639375
2233.00000 201628.69  36.0045505317 120.1259930143       33.437  -0.1325644885   0.4586799067 103.2217974094
2233.00000 201628.70  36.0045505321 120.1259930152       33.437  -0.1383060203   0.4603336554 103.2182651223
2233.00000 201628.71  36.0045505325 120.1259930159       33.437  -0.1431348342   0.4615700891 103.2152402574
2233.00000 201628.72  36.0045505330 120.1259930164       33.437  -0.1453094655   0.4621491016 103.2136360521
2233.00000 201628.73  36.0045505336 120.1259930167       33.437  -0.1438029381   0.4616482417 103.2143226404
2233.00000 201628.74  36.0045505341 120.1259930170       33.437  -0.1392047667   0.4602484032 103.2168325000
2233.00000 201628.75  36.0045505346 120.1259930172       33.437  -0.1334408731   0.4586061031 103.2200337311
2233.00000 201628.76  36.0045505350 120.1259930177       33.437  -0.1285907719   0.4563397170 103.2227292032
2233.00000 201628.77  36.0045505353 120.1259930184       33.437  -0.1263955131   0.4549537964 103.2236002054
2233.00000 201628.78  36.0045505355 120.1259930192       33.437  -0.1278757338   0.4557558805 103.2225578139
2233.00000 201628.79  36.0045505357 120.1259930202       33.437  -0.1322465364   0.4576106556 103.2202633410
2233.00000 201628.80  36.0045505360 120.1259930210       33.437  -0.1376702990   0.4593861010 103.2171836885
2233.00000 201628.81  36.0045505319 120.1259930121       33.436  -0.1418877938   0.4610910358 103.2146860409
2233.00000 201628.82  36.0045505324 120.1259930126       33.436  -0.1440626466   0.4620801485 103.2137403314
2233.00000 201628.83  36.0045505329 120.1259930130       33.436  -0.1425607710   0.4622359285 103.2148712605
2233.00000 201628.84  36.0045505335 120.1259930132       33.436  -0.1383860554   0.4610789967 103.2179097957
2233.00000 201628.85  36.0045505339 120.1259930135       33.436  -0.1328670735   0.4590170907 103.2215617916
2233.00000 201628.86  36.0045505344 120.1259930139       33.436  -0.1282233757   0.4567189015 103.2247919930
2233.00000 201628.87  36.0045505347 120.1259930145       33.436  -0.1265649633   0.4560764264 103.2261060550
2233.00000 201628.88  36.0045505350 120.1259930153       33.436  -0.1280825055   0.4572364609 103.2249755462
2233.00000 201628.89  36.0045505353 120.1259930161       33.436  -0.1325357904   0.4588866042 103.2223507218
2233.00000 201628.90  36.0045505357 120.1259930169       33.436  -0.1382804131   0.4599145665 103.2191479417
2233.00000 201628.91  36.0045505362 120.1259930174       33.436  -0.1431166422   0.4607853969 103.2166567288
2233.00000 201628.92  36.0045505368 120.1259930178       33.436  -0.1452925322   0.4619828149 103.2157112595
2233.00000 201628.93  36.0045505374 120.1259930180       33.436  -0.1440020236   0.4622551817 103.2166363217
2233.00000 201628.94  36.0045505380 120.1259930181       33.436  -0.1397360951   0.4608861334 103.2193485074
2233.00000 201628.95  36.0045505385 120.1259930183       33.436  -0.1340925018   0.4589151289 103.2224640021
2233.00000 201628.96  36.0045505390 120.1259930187       33.436  -0.1294454205   0.4573601701 103.2250352170
2233.00000 201628.97  36.0045505394 120.1259930192       33.436  -0.1275754926   0.4570863764 103.2261060953
2233.00000 201628.98  36.0045505397 120.1259930199       33.436  -0.1289709002   0.4582507930 103.2247727114
2233.00000 201628.99  36.0045505400 120.1259930207       33.436  -0.1336343732   0.4592786567 103.2220258903
2233.00000 201629.00  36.0045505404 120.1259930214       33.436  -0.1394980344   0.4603601292 103.2186218126
2233.00000 201629.01  36.0045505331 120.1259930082       33.436  -0.1434747858   0.4626815919 103.2157878008
2233.00000 201629.02  36.0045505337 120.1259930086       33.436  -0.1456497166   0.4633809931 103.2145088395
2233.00000 201629.03  36.0045505343 120.1259930088       33.436  -0.1443504604   0.4630897656 103.2151042571
2233.00000 201629.04  36.0045505349 120.1259930089       33.436  -0.1400807428   0.4611867519 103.2174916878
2233.00000 201629.05  36.0045505355 120.1259930091       33.436  -0.1344336418   0.4589727536 103.2204867985
2233.00000 201629.06  36.0045505360 120.1259930094       33.436  -0.1293718140   0.4576202215 103.2230617411
2233.00000 201629.07  36.0045505365 120.1259930099       33.436  -0.1270543195   0.4568423815 103.2241350640
2233.00000 201629.08  36.0045505369 120.1259930106       33.436  -0.1285349145   0.4570246989 103.2230046662
2233.00000 201629.09  36.0045505372 120.1259930114       33.436  -0.1331084842   0.4578940018 103.2201809577
2233.00000 201629.10  36.0045505377 120.1259930121       33.436  -0.1388496139   0.4595089028 103.2166485084
2233.00000 201629.11  36.0045505382 120.1259930126       33.436  -0.1436873867   0.4610717690 103.2138300655
2233.00000 201629.12  36.0045505387 120.1259930130       33.436  -0.1460752686   0.4613550438 103.2129688314
2233.00000 201629.13  36.0045505393 120.1259930133       33.436  -0.1446903178   0.4606109517 103.2140157529
2233.00000 201629.14  36.0045505398 120.1259930135       33.436  -0.1403049533   0.4590011492 103.2169362032
2233.00000 201629.15  36.0045505403 120.1259930138       33.436  -0.1346619823   0.4572327244 103.2203855318
2233.00000 201629.16  36.0045505407 120.1259930142       33.436  -0.1298029247   0.4555934441 103.2228715579
2233.00000 201629.17  36.0045505410 120.1259930148       33.436  -0.1276150692   0.4545754871 103.2240298082
2233.00000 201629.18  36.0045505413 120.1259930156       33.436  -0.1288891183   0.4549584721 103.2230215705
2233.00000 201629.19  36.0045505416 120.1259930165       33.436  -0.1331358641   0.4567817906 103.2201904372
2233.00000 201629.20  36.0045505420 120.1259930173       33.436  -0.1387646484   0.4586756333 103.2168742913
2233.00000 201629.21  36.0045505328 120.1259930027       33.436  -0.1426436470   0.4606287254 103.2139444240
2233.00000 201629.22  36.0045505334 120.1259930032       33.436  -0.1446967490   0.4608794092 103.2127568778
2233.00000 201629.23  36.0045505340 120.1259930036       33.436  -0.1431924339   0.4606680564 103.2136872535
2233.00000 201629.24  36.0045505346 120.1259930040       33.436  -0.1388052931   0.4599247821 103.2164002037
2233.00000 201629.25  36.0045505352 120.1259930044       33.436  -0.1331601308   0.4579029744 103.2199296451
2233.00000 201629.26  36.0045505356 120.1259930049       33.436  -0.1283085043   0.4561052674 103.2225409869
2233.00000 201629.27  36.0045505361 120.1259930057       33.435  -0.1261180255   0.4556217683 103.2234898217
2233.00000 201629.28  36.0045505364 120.1259930066       33.435  -0.1278007712   0.4566566205 103.2223603209
2233.00000 201629.29  36.0045505368 120.1259930076       33.435  -0.1324983783   0.4587150448 103.2195311396
2233.00000 201629.30  36.0045505373 120.1259930085       33.435  -0.1384499306   0.4601933371 103.2159944636
2233.00000 201629.31  36.0045505378 120.1259930092       33.435  -0.1433967925   0.4611902987 103.2129700795
2233.00000 201629.32  36.0045505384 120.1259930097       33.435  -0.1451552363   0.4617674920 103.2119926909
2233.00000 201629.33  36.0045505390 120.1259930100       33.435  -0.1436233108   0.4618899265 103.2130457395
2233.00000 201629.34  36.0045505396 120.1259930103       33.435  -0.1393568205   0.4606378306 103.2157516496
2233.00000 201629.35  36.0045505401 120.1259930107       33.435  -0.1335066638   0.4582463729 103.2192878523
2233.00000 201629.36  36.0045505405 120.1259930112       33.435  -0.1283271753   0.4562461878 103.2223142430
2233.00000 201629.37  36.0045505408 120.1259930119       33.435  -0.1260147513   0.4558473581 103.2237148572
2233.00000 201629.38  36.0045505410 120.1259930128       33.435  -0.1274954284   0.4567979553 103.2227059223
2233.00000 201629.39  36.0045505413 120.1259930137       33.435  -0.1320751830   0.4579094796 103.2200843565
2233.00000 201629.40  36.0045505416 120.1259930146       33.435  -0.1378249976   0.4589162756 103.2168857504
2233.00000 201629.41  36.0045505336 120.1259930023       33.435  -0.1420352663   0.4606998077 103.2141614936
2233.00000 201629.42  36.0045505341 120.1259930028       33.435  -0.1442063709   0.4614811049 103.2130912162
2233.00000 201629.43  36.0045505347 120.1259930031       33.435  -0.1427061554   0.4610975877 103.2144362538
2233.00000 201629.44  36.0045505352 120.1259930033       33.435  -0.1383190186   0.4590711582 103.2173850530
2233.00000 201629.45  36.0045505356 120.1259930036       33.435  -0.1326715719   0.4566548034 103.2207076580
2233.00000 201629.46  36.0045505360 120.1259930041       33.435  -0.1278203767   0.4549746866 103.2234067389
2233.00000 201629.47  36.0045505363 120.1259930048       33.435  -0.1258334612   0.4546972612 103.2244753962
2233.00000 201629.48  36.0045505365 120.1259930058       33.435  -0.1274327513   0.4554494842 103.2231389559
2233.00000 201629.49  36.0045505367 120.1259930068       33.435  -0.1318028615   0.4562328686 103.2201891695
2233.00000 201629.50  36.0045505370 120.1259930077       33.435  -0.1374258836   0.4573153162 103.2166596449
2233.00000 201629.51  36.0045505373 120.1259930085       33.435  -0.1422556045   0.4586373582 103.2138460895
2233.00000 201629.52  36.0045505377 120.1259930091       33.435  -0.1442214922   0.4595352462 103.2125733114
2233.00000 201629.53  36.0045505381 120.1259930095       33.435  -0.1425990265   0.4587439334 103.2133806163
2233.00000 201629.54  36.0045505385 120.1259930098       33.435  -0.1382094542   0.4568973776 103.2160885039
2233.00000 201629.55  36.0045505389 120.1259930102       33.435  -0.1323519721   0.4551291287 103.2192104563
2233.00000 201629.56  36.0045505392 120.1259930107       33.435  -0.1273786931   0.4539025986 103.2217912759
2233.00000 201629.57  36.0045505394 120.1259930114       33.435  -0.1253922038   0.4535419315 103.2226497059
2233.00000 201629.58  36.0045505396 120.1259930123       33.435  -0.1269919222   0.4541646661 103.2213933750
2233.00000 201629.59  36.0045505398 120.1259930132       33.435  -0.1317750581   0.4555701622 103.2187715701
2233.00000 201629.60  36.0045505401 120.1259930142       33.435  -0.1374411159   0.4574323149 103.2155736771
2233.00000 201629.61  36.0045505336 120.1259929994       33.435  -0.1413410264   0.4596975302 103.2130666437
2233.00000 201629.62  36.0045505341 120.1259930000       33.435  -0.1433105819   0.4603852909 103.2123307360
2233.00000 201629.63  36.0045505345 120.1259930004       33.435  -0.1418940049   0.4600941848 103.2135872565
2233.00000 201629.64  36.0045505350 120.1259930007       33.435  -0.1374179652   0.4588130506 103.2166255380
2233.00000 201629.65  36.0045505354 120.1259930011       33.435  -0.1314509972   0.4573693147 103.2200725479
2233.00000 201629.66  36.0045505357 120.1259930017       33.435  -0.1264842716   0.4556365712 103.2231841879
2233.00000 201629.67  36.0045505359 120.1259930024       33.435  -0.1244982937   0.4545020915 103.2247063300
2233.00000 201629.68  36.0045505361 120.1259930034       33.435  -0.1261021915   0.4552995947 103.2236963509
2233.00000 201629.69  36.0045505363 120.1259930043       33.435  -0.1306850599   0.4571555588 103.2210671633
2233.00000 201629.70  36.0045505366 120.1259930053       33.435  -0.1364269410   0.4589243487 103.2178620100
2233.00000 201629.71  36.0045505370 120.1259930060       33.435  -0.1410548840   0.4599530727 103.2153754252
2233.00000 201629.72  36.0045505374 120.1259930065       33.435  -0.1426937940   0.4604061347 103.2144369439
2233.00000 201629.73  36.0045505379 120.1259930068       33.435  -0.1409481616   0.4601097881 103.2153655793
2233.00000 201629.74  36.0045505384 120.1259930071       33.435  -0.1365580426   0.4586214934 103.2180790015
2233.00000 201629.75  36.0045505388 120.1259930074       33.435  -0.1307075200   0.4566504888 103.2212014901
2233.00000 201629.76  36.0045505391 120.1259930079       33.435  -0.1257316123   0.4544766349 103.2237800862
2233.00000 201629.77  36.0045505394 120.1259930086       33.435  -0.1237491576   0.4534235307 103.2248515654
2233.00000 201629.78  36.0045505396 120.1259930095       33.435  -0.1253540476   0.4541379917 103.2235053464
2233.00000 201629.79  36.0045505399 120.1259930104       33.435  -0.1299279020   0.4556680122 103.2205488360
2233.00000 201629.80  36.0045505402 120.1259930113       33.434  -0.1358826707   0.4566989289 103.2170289899
2233.00000 201629.81  36.0045505331 120.1259929985       33.434  -0.1399594861   0.4580988766 103.2141853341
2233.00000 201629.82  36.0045505336 120.1259929991       33.434  -0.1415937574   0.4587635176 103.2131248274
2233.00000 201629.83  36.0045505342 120.1259929994       33.434  -0.1400505636   0.4587978460 103.2138436150
2233.00000 201629.84  36.0045505347 120.1259929997       33.434  -0.1355752548   0.4574294765 103.2164386822
2233.00000 201629.85  36.0045505352 120.1259930001       33.434  -0.1298093713   0.4550454455 103.2195596639
2233.00000 201629.86  36.0045505355 120.1259930006       33.434  -0.1251619044   0.4532472627 103.2217194064
2233.00000 201629.87  36.0045505359 120.1259930014       33.434  -0.1235050272   0.4527627089 103.2225447057
2233.00000 201629.88  36.0045505362 120.1259930023       33.434  -0.1252320635   0.4538061210 103.2214097279
2233.00000 201629.89  36.0045505365 120.1259930032       33.434  -0.1298083726   0.4552461194 103.2187802743
2233.00000 201629.90  36.0045505368 120.1259930041       33.434  -0.1359664008   0.4563610488 103.2157851764
2233.00000 201629.91  36.0045505372 120.1259930049       33.434  -0.1410410825   0.4575572772 103.2132109722
2233.00000 201629.92  36.0045505377 120.1259930054       33.434  -0.1430107845   0.4586664693 103.2125565553
2233.00000 201629.93  36.0045505382 120.1259930057       33.434  -0.1413885409   0.4586178130 103.2139354129
2233.00000 201629.94  36.0045505387 120.1259930061       33.434  -0.1367948607   0.4569174777 103.2169801129
2233.00000 201629.95  36.0045505391 120.1259930065       33.434  -0.1312356042   0.4550287541 103.2204218340
2233.00000 201629.96  36.0045505394 120.1259930071       33.434  -0.1265055063   0.4540075834 103.2231196903
2233.00000 201629.97  36.0045505396 120.1259930079       33.434  -0.1245209504   0.4535624659 103.2241855106
2233.00000 201629.98  36.0045505399 120.1259930088       33.434  -0.1261226031   0.4540714187 103.2228452262
2233.00000 201629.99  36.0045505401 120.1259930097       33.434  -0.1309072911   0.4550626443 103.2201013430
2233.00000 201630.00  36.0045505404 120.1259930106       33.434  -0.1367822144   0.4564754754 103.2169029392
2233.00000 201630.01  36.0045505310 120.1259929970       33.434  -0.1404864800   0.4594575534 103.2143819276
2233.00000 201630.02  36.0045505315 120.1259929975       33.434  -0.1423273407   0.4603962266 103.2134420692
2233.00000 201630.03  36.0045505320 120.1259929980       33.434  -0.1407014830   0.4598938950 103.2143724275
2233.00000 201630.04  36.0045505325 120.1259929984       33.434  -0.1361046155   0.4582796082 103.2170845297
2233.00000 201630.05  36.0045505329 120.1259929988       33.434  -0.1305504987   0.4565202342 103.2201976112
2233.00000 201630.06  36.0045505332 120.1259929995       33.434  -0.1258171500   0.4550865201 103.2225690401
2233.00000 201630.07  36.0045505334 120.1259930003       33.434  -0.1240378941   0.4543917926 103.2233086073
2233.00000 201630.08  36.0045505336 120.1259930013       33.434  -0.1257611520   0.4544833263 103.2218450424
2233.00000 201630.09  36.0045505338 120.1259930023       33.434  -0.1301287339   0.4556509809 103.2186897979
2233.00000 201630.10  36.0045505341 120.1259930033       33.434  -0.1357428944   0.4573047865 103.2148318899
2233.00000 201630.11  36.0045505345 120.1259930040       33.434  -0.1403646447   0.4585403800 103.2116903364
2233.00000 201630.12  36.0045505350 120.1259930044       33.434  -0.1422107345   0.4587019231 103.2105048555
2233.00000 201630.13  36.0045505355 120.1259930047       33.434  -0.1405864702   0.4579571559 103.2116435341
2233.00000 201630.14  36.0045505360 120.1259930049       33.434  -0.1361957532   0.4565492523 103.2144780471
2233.00000 201630.15  36.0045505364 120.1259930052       33.434  -0.1305479252   0.4546962156 103.2178012315
2233.00000 201630.16  36.0045505367 120.1259930058       33.434  -0.1259042690   0.4529389898 103.2202874387
2233.00000 201630.17  36.0045505369 120.1259930065       33.434  -0.1240433053   0.4521285618 103.2212362874
2233.00000 201630.18  36.0045505371 120.1259930074       33.434  -0.1258535182   0.4528434343 103.2198894077
2233.00000 201630.19  36.0045505374 120.1259930084       33.434  -0.1305480160   0.4543698975 103.2169363036
2233.00000 201630.20  36.0045505377 120.1259930093       33.434  -0.1365071947   0.4558165739 103.2136198910
2233.00000 201630.21  36.0045505348 120.1259929952       33.433  -0.1404145708   0.4571973854 103.2109126010
2233.00000 201630.22  36.0045505352 120.1259929958       33.433  -0.1422587541   0.4576467056 103.2098516440
2233.00000 201630.23  36.0045505358 120.1259929962       33.433  -0.1404290213   0.4575616960 103.2114037164
2233.00000 201630.24  36.0045505363 120.1259929965       33.433  -0.1357171706   0.4566102736 103.2146850065
2233.00000 201630.25  36.0045505367 120.1259929968       33.433  -0.1299549709   0.4546691371 103.2181282136
2233.00000 201630.26  36.0045505371 120.1259929974       33.433  -0.1250962122   0.4525760070 103.2208244580
2233.00000 201630.27  36.0045505373 120.1259929982       33.433  -0.1233195027   0.4520582798 103.2218916051
2233.00000 201630.28  36.0045505375 120.1259929992       33.433  -0.1250457211   0.4534286369 103.2205531748
2233.00000 201630.29  36.0045505378 120.1259930002       33.433  -0.1296277327   0.4551951527 103.2178056019
2233.00000 201630.30  36.0045505380 120.1259930011       33.433  -0.1353697613   0.4566402285 103.2146039199
2233.00000 201630.31  36.0045505384 120.1259930019       33.433  -0.1399967781   0.4579586292 103.2119134820
2233.00000 201630.32  36.0045505388 120.1259930025       33.433  -0.1420507902   0.4590677524 103.2108449264
2233.00000 201630.33  36.0045505393 120.1259930029       33.433  -0.1403318148   0.4592217159 103.2117790820
2233.00000 201630.34  36.0045505398 120.1259930032       33.433  -0.1358163538   0.4574359316 103.2144960282
2233.00000 201630.35  36.0045505402 120.1259930036       33.433  -0.1299652404   0.4550198319 103.2176126790
2233.00000 201630.36  36.0045505405 120.1259930041       33.433  -0.1249903653   0.4533405694 103.2201851835
2233.00000 201630.37  36.0045505408 120.1259930049       33.433  -0.1232126979   0.4530646276 103.2210433194
2233.00000 201630.38  36.0045505410 120.1259930058       33.433  -0.1249372771   0.4540204494 103.2193779204
2233.00000 201630.39  36.0045505413 120.1259930068       33.433  -0.1297226673   0.4551352607 103.2160934061
2233.00000 201630.40  36.0045505415 120.1259930078       33.433  -0.1355904622   0.4563436951 103.2126573219
2233.00000 201630.41  36.0045505364 120.1259929963       33.432  -0.1395832875   0.4582775688 103.2101430810
2233.00000 201630.42  36.0045505369 120.1259929968       33.432  -0.1412157630   0.4591748590 103.2092056355
2233.00000 201630.43  36.0045505373 120.1259929972       33.432  -0.1394680791   0.4587948172 103.2103457848
2233.00000 201630.44  36.0045505378 120.1259929976       33.432  -0.1350837407   0.4567745497 103.2131750752
2233.00000 201630.45  36.0045505382 120.1259929979       33.432  -0.1294398698   0.4545564325 103.2165034063
2233.00000 201630.46  36.0045505385 120.1259929984       33.432  -0.1247897144   0.4529981584 103.2191963479
2233.00000 201630.47  36.0045505387 120.1259929992       33.432  -0.1231396947   0.4523096776 103.2202623881
2233.00000 201630.48  36.0045505390 120.1259930000       33.432  -0.1252785736   0.4526103312 103.2189144921
2233.00000 201630.49  36.0045505392 120.1259930009       33.432  -0.1303093056   0.4536919283 103.2163707186
2233.00000 201630.50  36.0045505395 120.1259930018       33.432  -0.1363873618   0.4554288251 103.2134940228
2233.00000 201630.51  36.0045505398 120.1259930024       33.432  -0.1411379905   0.4567818959 103.2113386309
2233.00000 201630.52  36.0045505403 120.1259930029       33.432  -0.1429809257   0.4571458360 103.2105197742
2233.00000 201630.53  36.0045505407 120.1259930032       33.432  -0.1413527591   0.4563154787 103.2116544691
2233.00000 201630.54  36.0045505412 120.1259930034       33.432  -0.1369608974   0.4545863840 103.2146957544
2233.00000 201630.55  36.0045505416 120.1259930038       33.432  -0.1315230564   0.4530287731 103.2181409404
2233.00000 201630.56  36.0045505419 120.1259930043       33.432  -0.1270023858   0.4519176458 103.2208368067
2233.00000 201630.57  36.0045505422 120.1259930050       33.432  -0.1253497498   0.4511403711 103.2218995647
2233.00000 201630.58  36.0045505425 120.1259930059       33.432  -0.1272818097   0.4519449917 103.2205543972
2233.00000 201630.59  36.0045505428 120.1259930067       33.432  -0.1321877847   0.4540049105 103.2178044566
2233.00000 201630.60  36.0045505432 120.1259930076       33.432  -0.1380599103   0.4559025176 103.2146053784
2233.00000 201630.61  36.0045505399 120.1259929942       33.432  -0.1417074244   0.4574003751 103.2121056989
2233.00000 201630.62  36.0045505405 120.1259929947       33.432  -0.1434279246   0.4574375826 103.2113666429
2233.00000 201630.63  36.0045505411 120.1259929951       33.432  -0.1417992449   0.4571073670 103.2124178460
2233.00000 201630.64  36.0045505417 120.1259929954       33.432  -0.1372003217   0.4559481086 103.2151369852
2233.00000 201630.65  36.0045505422 120.1259929958       33.432  -0.1312291078   0.4543021810 103.2184658991
2233.00000 201630.66  36.0045505426 120.1259929963       33.432  -0.1264617203   0.4528660340 103.2209497299
2233.00000 201630.67  36.0045505430 120.1259929971       33.432  -0.1248053865   0.4521814339 103.2218917844
2233.00000 201630.68  36.0045505434 120.1259929980       33.432  -0.1265384946   0.4533114722 103.2207550691
2233.00000 201630.69  36.0045505438 120.1259929990       33.432  -0.1311188907   0.4552861041 103.2179217076
2233.00000 201630.70  36.0045505442 120.1259929999       33.432  -0.1370672328   0.4568493044 103.2146021507
2233.00000 201630.71  36.0045505446 120.1259930006       33.432  -0.1418151070   0.4577556882 103.2119122619
2233.00000 201630.72  36.0045505452 120.1259930011       33.432  -0.1434540461   0.4582099362 103.2112619078
2233.00000 201630.73  36.0045505457 120.1259930015       33.432  -0.1412900562   0.4583246036 103.2124388610
2233.00000 201630.74  36.0045505461 120.1259930019       33.432  -0.1366558579   0.4570725039 103.2153598186
2233.00000 201630.75  36.0045505465 120.1259930023       33.432  -0.1312214750   0.4546842920 103.2188043913
2233.00000 201630.76  36.0045505468 120.1259930029       33.432  -0.1266925022   0.4526856282 103.2210848739
2233.00000 201630.77  36.0045505470 120.1259930037       33.432  -0.1248313682   0.4522897798 103.2221158017
2233.00000 201630.78  36.0045505472 120.1259930046       33.432  -0.1266467070   0.4534523179 103.2210949789
2233.00000 201630.79  36.0045505474 120.1259930055       33.432  -0.1313501763   0.4548920166 103.2182666626
2233.00000 201630.80  36.0045505477 120.1259930064       33.432  -0.1370973412   0.4555988500 103.2149491531
2233.00000 201630.81  36.0045505425 120.1259929919       33.432  -0.1409181312   0.4569770796 103.2124281814
2233.00000 201630.82  36.0045505429 120.1259929924       33.432  -0.1425581687   0.4577578789 103.2119088137
2233.00000 201630.83  36.0045505434 120.1259929928       33.432  -0.1406025703   0.4573791061 103.2132954416
2233.00000 201630.84  36.0045505438 120.1259929932       33.432  -0.1362984038   0.4553543788 103.2161238696
2233.00000 201630.85  36.0045505441 120.1259929936       33.432  -0.1307753116   0.4529312280 103.2196570367
2233.00000 201630.86  36.0045505444 120.1259929943       33.432  -0.1263351703   0.4512556670 103.2220555128
2233.00000 201630.87  36.0045505446 120.1259929951       33.432  -0.1247995733   0.4509850047 103.2226705232
2233.00000 201630.88  36.0045505447 120.1259929961       33.432  -0.1269435514   0.4515241609 103.2214098379
2233.00000 201630.89  36.0045505450 120.1259929972       33.432  -0.1317583427   0.4523971642 103.2183672196
2233.00000 201630.90  36.0045505453 120.1259929981       33.432  -0.1375015700   0.4535973404 103.2145105799
2233.00000 201630.91  36.0045505456 120.1259929989       33.432  -0.1421240612   0.4551256550 103.2115756722
2233.00000 201630.92  36.0045505461 120.1259929994       33.432  -0.1437541716   0.4561479675 103.2105102414
2233.00000 201630.93  36.0045505466 120.1259929997       33.432  -0.1418011119   0.4555548373 103.2118618261
2233.00000 201630.94  36.0045505471 120.1259930000       33.432  -0.1368766995   0.4538232991 103.2148231574
2233.00000 201630.95  36.0045505476 120.1259930004       33.432  -0.1309887938   0.4520591861 103.2181484131
2233.00000 201630.96  36.0045505479 120.1259930009       33.432  -0.1263435290   0.4510390022 103.2204263966
2233.00000 201630.97  36.0045505482 120.1259930017       33.432  -0.1248939115   0.4510115919 103.2210396945
2233.00000 201630.98  36.0045505485 120.1259930026       33.432  -0.1267385941   0.4517633914 103.2195770546
2233.00000 201630.99  36.0045505487 120.1259930036       33.432  -0.1313230668   0.4531647673 103.2168288082
2233.00000 201631.00  36.0045505491 120.1259930046       33.432  -0.1370744229   0.4550258922 103.2136313502
2233.00000 201631.01  36.0045505481 120.1259929885       33.432  -0.1404575702   0.4573656197 103.2111348707
2233.00000 201631.02  36.0045505486 120.1259929892       33.432  -0.1418857419   0.4581740640 103.2104055978
2233.00000 201631.03  36.0045505491 120.1259929896       33.432  -0.1400167142   0.4576713528 103.2118713354
2233.00000 201631.04  36.0045505495 120.1259929901       33.432  -0.1356312912   0.4562707148 103.2150351069
2233.00000 201631.05  36.0045505499 120.1259929905       33.432  -0.1299907289   0.4548331189 103.2186869814
2233.00000 201631.06  36.0045505502 120.1259929912       33.432  -0.1253472375   0.4535189244 103.2214986435
2233.00000 201631.07  36.0045505505 120.1259929921       33.432  -0.1234833374   0.4528236568 103.2225694680
2233.00000 201631.08  36.0045505506 120.1259929931       33.432  -0.1250879879   0.4533310291 103.2212224027
2233.00000 201631.09  36.0045505508 120.1259929941       33.432  -0.1296719389   0.4549448248 103.2184752708
2233.00000 201631.10  36.0045505511 120.1259929950       33.432  -0.1352111290   0.4565094624 103.2154843147
2233.00000 201631.11  36.0045505515 120.1259929958       33.432  -0.1399222242   0.4574141728 103.2131175932
2233.00000 201631.12  36.0045505519 120.1259929962       33.432  -0.1416779534   0.4578698696 103.2121754587
2233.00000 201631.13  36.0045505523 120.1259929966       33.432  -0.1401408245   0.4575764920 103.2133185675
2233.00000 201631.14  36.0045505528 120.1259929968       33.432  -0.1356591782   0.4560792886 103.2163612629
2233.00000 201631.15  36.0045505532 120.1259929971       33.432  -0.1298961133   0.4541040954 103.2196009568
2233.00000 201631.16  36.0045505535 120.1259929975       33.432  -0.1254618618   0.4521330908 103.2219645783
2233.00000 201631.17  36.0045505538 120.1259929982       33.432  -0.1237145250   0.4512072957 103.2226991716
2233.00000 201631.18  36.0045505540 120.1259929990       33.432  -0.1255317144   0.4523381316 103.2212350580
2233.00000 201631.19  36.0045505542 120.1259929999       33.432  -0.1304359423   0.4543127529 103.2180746631
2233.00000 201631.20  36.0045505544 120.1259930007       33.432  -0.1365129243   0.4558853289 103.2144220319
2233.00000 201631.21  36.0045505508 120.1259929852       33.432  -0.1403361752   0.4573011891 103.2117896214
2233.00000 201631.22  36.0045505512 120.1259929857       33.432  -0.1419723002   0.4581675537 103.2108446282
2233.00000 201631.23  36.0045505517 120.1259929861       33.432  -0.1402149476   0.4583234086 103.2117805578
2233.00000 201631.24  36.0045505521 120.1259929865       33.432  -0.1358247279   0.4567466876 103.2147058500
2233.00000 201631.25  36.0045505525 120.1259929869       33.432  -0.1301803616   0.4546538999 103.2177313142
2233.00000 201631.26  36.0045505528 120.1259929875       33.432  -0.1257421822   0.4533035893 103.2199709228
2233.00000 201631.27  36.0045505530 120.1259929883       33.432  -0.1242093543   0.4529403258 103.2211227107
2233.00000 201631.28  36.0045505533 120.1259929892       33.432  -0.1261472675   0.4539821145 103.2198997904
2233.00000 201631.29  36.0045505535 120.1259929902       33.432  -0.1308464266   0.4554268690 103.2169425150
2233.00000 201631.30  36.0045505538 120.1259929911       33.432  -0.1365918261   0.4567525211 103.2136172100
2233.00000 201631.31  36.0045505542 120.1259929919       33.432  -0.1410105503   0.4578655187 103.2111362118
2233.00000 201631.32  36.0045505547 120.1259929924       33.432  -0.1425260075   0.4588494903 103.2106161493
2233.00000 201631.33  36.0045505551 120.1259929928       33.432  -0.1405707005   0.4592048538 103.2120012400
2233.00000 201631.34  36.0045505556 120.1259929932       33.432  -0.1358505582   0.4575400608 103.2152548896
2233.00000 201631.35  36.0045505560 120.1259929936       33.432  -0.1300893773   0.4555330174 103.2190265058
2233.00000 201631.36  36.0045505563 120.1259929942       33.432  -0.1254487791   0.4547215446 103.2218412620
2233.00000 201631.37  36.0045505566 120.1259929950       33.432  -0.1235898288   0.4548088509 103.2229097514
2233.00000 201631.38  36.0045505568 120.1259929960       33.432  -0.1251980343   0.4555566083 103.2217700882
2233.00000 201631.39  36.0045505570 120.1259929970       33.432  -0.1297794181   0.4567547893 103.2189338331
2233.00000 201631.40  36.0045505573 120.1259929979       33.432  -0.1355331664   0.4582917516 103.2156137841
2233.00000 201631.41  36.0045505562 120.1259929807       33.433  -0.1390902537   0.4602750122 103.2131069014
2233.00000 201631.42  36.0045505566 120.1259929813       33.433  -0.1407233349   0.4610921199 103.2123765726
2233.00000 201631.43  36.0045505570 120.1259929818       33.433  -0.1389650795   0.4607962535 103.2132226318
2233.00000 201631.44  36.0045505574 120.1259929823       33.433  -0.1345742654   0.4593058003 103.2160210108
2233.00000 201631.45  36.0045505577 120.1259929828       33.433  -0.1291402948   0.4577451317 103.2194617251
2233.00000 201631.46  36.0045505578 120.1259929835       33.433  -0.1248244746   0.4566394681 103.2219460693
2233.00000 201631.47  36.0045505580 120.1259929845       33.433  -0.1232925332   0.4560700519 103.2226856164
2233.00000 201631.48  36.0045505580 120.1259929855       33.433  -0.1252241257   0.4565765913 103.2212154530
2233.00000 201631.49  36.0045505581 120.1259929866       33.433  -0.1297163237   0.4581924313 103.2182646097
2233.00000 201631.50  36.0045505583 120.1259929877       33.433  -0.1353443169   0.4599621663 103.2147313382
2233.00000 201631.51  36.0045505585 120.1259929885       33.433  -0.1401765096   0.4614053171 103.2119162370
2233.00000 201631.52  36.0045505588 120.1259929892       33.433  -0.1419265865   0.4618935583 103.2110644992
2233.00000 201631.53  36.0045505591 120.1259929896       33.433  -0.1399645555   0.4612673481 103.2121249960
2233.00000 201631.54  36.0045505593 120.1259929901       33.433  -0.1352453487   0.4598657191 103.2148440312
2233.00000 201631.55  36.0045505594 120.1259929907       33.433  -0.1294791062   0.4580091465 103.2181708183
2233.00000 201631.56  36.0045505595 120.1259929915       33.433  -0.1248347785   0.4564516236 103.2204501127
2233.00000 201631.57  36.0045505594 120.1259929925       33.433  -0.1233870243   0.4557642471 103.2210626128
2233.00000 201631.58  36.0045505594 120.1259929936       33.433  -0.1254401388   0.4564873364 103.2195879755
2233.00000 201631.59  36.0045505594 120.1259929948       33.433  -0.1301454184   0.4584304801 103.2166333325
2233.00000 201631.60  36.0045505594 120.1259929959       33.433  -0.1358941298   0.4599074926 103.2135224882
2233.00000 201631.61  36.0045505619 120.1259929861       33.433  -0.1396176714   0.4606632776 103.2113689780
2233.00000 201631.62  36.0045505621 120.1259929868       33.433  -0.1409267963   0.4609044391 103.2109642556
2233.00000 201631.63  36.0045505623 120.1259929874       33.433  -0.1390611458   0.4606973776 103.2127599759
2233.00000 201631.64  36.0045505626 120.1259929880       33.433  -0.1340475705   0.4595316333 103.2160536860
2233.00000 201631.65  36.0045505627 120.1259929886       33.433  -0.1280436834   0.4574746169 103.2197097730
2233.00000 201631.66  36.0045505628 120.1259929895       33.433  -0.1236124933   0.4557967165 103.2221025818
2233.00000 201631.67  36.0045505629 120.1259929905       33.433  -0.1218691555   0.4555230811 103.2227236300
2233.00000 201631.68  36.0045505629 120.1259929917       33.433  -0.1236889174   0.4568980651 103.2212549296
2233.00000 201631.69  36.0045505629 120.1259929930       33.433  -0.1283914244   0.4586677145 103.2182965320
2233.00000 201631.70  36.0045505630 120.1259929941       33.433  -0.1341369658   0.4599000388 103.2149733478
2233.00000 201631.71  36.0045505632 120.1259929950       33.433  -0.1383401348   0.4608949040 103.2122895863
2233.00000 201631.72  36.0045505635 120.1259929957       33.433  -0.1397301445   0.4618809595 103.2112282894
2233.00000 201631.73  36.0045505638 120.1259929963       33.433  -0.1377765343   0.4620323304 103.2127868431
2233.00000 201631.74  36.0045505641 120.1259929967       33.433  -0.1328465534   0.4602487518 103.2156612977
2233.00000 201631.75  36.0045505644 120.1259929973       33.433  -0.1269564582   0.4578244067 103.2190814919
2233.00000 201631.76  36.0045505645 120.1259929980       33.433  -0.1225198117   0.4563583450 103.2216853676
2233.00000 201631.77  36.0045505645 120.1259929989       33.433  -0.1211998584   0.4564177860 103.2224147932
2233.00000 201631.78  36.0045505645 120.1259930000       33.433  -0.1234688025   0.4574945646 103.2209395255
2233.00000 201631.79  36.0045505645 120.1259930012       33.433  -0.1282889518   0.4586088974 103.2179810091
2233.00000 201631.80  36.0045505646 120.1259930022       33.433  -0.1342440114   0.4598100897 103.2146684038
2233.00000 201631.81  36.0045505669 120.1259929880       33.432  -0.1380494890   0.4611938276 103.2121719517
2233.00000 201631.82  36.0045505670 120.1259929888       33.432  -0.1396807122   0.4620958350 103.2112318830
2233.00000 201631.83  36.0045505672 120.1259929893       33.432  -0.1377173107   0.4615046421 103.2127892549
2233.00000 201631.84  36.0045505674 120.1259929898       33.432  -0.1329972362   0.4593567203 103.2158687978
2233.00000 201631.85  36.0045505675 120.1259929904       33.432  -0.1272306353   0.4571446858 103.2192014466
2233.00000 201631.86  36.0045505675 120.1259929912       33.432  -0.1228015854   0.4557951671 103.2218891763
2233.00000 201631.87  36.0045505674 120.1259929921       33.432  -0.1214827020   0.4554326922 103.2227392840
2233.00000 201631.88  36.0045505672 120.1259929932       33.432  -0.1235428985   0.4558542923 103.2214765788
2233.00000 201631.89  36.0045505672 120.1259929944       33.432  -0.1282439070   0.4571440795 103.2186394352
2233.00000 201631.90  36.0045505671 120.1259929955       33.432  -0.1337788113   0.4585870590 103.2155270137
2233.00000 201631.91  36.0045505672 120.1259929964       33.432  -0.1378706333   0.4601105147 103.2133794116
2233.00000 201631.92  36.0045505674 120.1259929971       33.432  -0.1390589516   0.4607132683 103.2127755483
2233.00000 201631.93  36.0045505675 120.1259929976       33.432  -0.1369776978   0.4598793376 103.2140425860
2233.00000 201631.94  36.0045505677 120.1259929981       33.432  -0.1322536916   0.4579436027 103.2168797744
2233.00000 201631.95  36.0045505679 120.1259929987       33.432  -0.1262815291   0.4560588547 103.2202066149
2233.00000 201631.96  36.0045505679 120.1259929994       33.432  -0.1215173545   0.4546231886 103.2229030334
2233.00000 201631.97  36.0045505680 120.1259930003       33.432  -0.1198660228   0.4539399706 103.2237555144
2233.00000 201631.98  36.0045505680 120.1259930014       33.432  -0.1218072735   0.4546551538 103.2220723921
2233.00000 201631.99  36.0045505680 120.1259930025       33.432  -0.1267194005   0.4559745092 103.2189942439
2233.00000 201632.00  36.0045505681 120.1259930036       33.432  -0.1325824338   0.4577187938 103.2154705447
2233.00000 201632.01  36.0045505719 120.1259929843       33.432  -0.1354027164   0.4592408635 103.2126467051
2233.00000 201632.02  36.0045505722 120.1259929850       33.432  -0.1367140865   0.4594073545 103.2117864261
2233.00000 201632.03  36.0045505724 120.1259929857       33.432  -0.1346531843   0.4590756609 103.2132524112
2233.00000 201632.04  36.0045505726 120.1259929863       33.432  -0.1299450744   0.4579179496 103.2162105393
2233.00000 201632.05  36.0045505728 120.1259929870       33.432  -0.1241778659   0.4562756547 103.2193264288
2233.00000 201632.06  36.0045505729 120.1259929878       33.432  -0.1197322029   0.4546348624 103.2214831567
2233.00000 201632.07  36.0045505730 120.1259929889       33.432  -0.1183981173   0.4538195033 103.2223127197
2233.00000 201632.08  36.0045505730 120.1259929901       33.432  -0.1204398952   0.4549424680 103.2207693720
2233.00000 201632.09  36.0045505731 120.1259929913       33.432  -0.1251273693   0.4569228133 103.2174903053
2233.00000 201632.10  36.0045505732 120.1259929924       33.432  -0.1308717834   0.4584863899 103.2142485329
2233.00000 201632.11  36.0045505734 120.1259929933       33.432  -0.1352979774   0.4593888920 103.2116795670
2233.00000 201632.12  36.0045505737 120.1259929940       33.432  -0.1368240322   0.4598455534 103.2110261029
2233.00000 201632.13  36.0045505739 120.1259929945       33.432  -0.1348731841   0.4597574323 103.2124015572
2233.00000 201632.14  36.0045505742 120.1259929951       33.432  -0.1303729740   0.4585995350 103.2156487177
2233.00000 201632.15  36.0045505743 120.1259929957       33.432  -0.1247327923   0.4561265352 103.2190132238
2233.00000 201632.16  36.0045505743 120.1259929965       33.432  -0.1202838455   0.4542045178 103.2213798710
2233.00000 201632.17  36.0045505743 120.1259929976       33.432  -0.1189517678   0.4539290382 103.2225322229
2233.00000 201632.18  36.0045505743 120.1259929988       33.432  -0.1212092329   0.4550921038 103.2213093073
2233.00000 201632.19  36.0045505742 120.1259930000       33.432  -0.1260219752   0.4565327493 103.2183545704
2233.00000 201632.20  36.0045505742 120.1259930011       33.432  -0.1317688337   0.4572375092 103.2152470911
2233.00000 201632.21  36.0045505767 120.1259929875       33.431  -0.1354678029   0.4582172766 103.2126632837
2233.00000 201632.22  36.0045505769 120.1259929883       33.431  -0.1371162789   0.4591232984 103.2120058990
2233.00000 201632.23  36.0045505771 120.1259929890       33.431  -0.1349627122   0.4589498851 103.2131792638
2233.00000 201632.24  36.0045505772 120.1259929896       33.431  -0.1301233509   0.4570534355 103.2158926732
2233.00000 201632.25  36.0045505773 120.1259929904       33.431  -0.1243611629   0.4546336632 103.2192194908
2233.00000 201632.26  36.0045505773 120.1259929914       33.431  -0.1197071984   0.4531576129 103.2215043952
2233.00000 201632.27  36.0045505772 120.1259929926       33.431  -0.1182527593   0.4530008862 103.2221225847
2233.00000 201632.28  36.0045505771 120.1259929940       33.431  -0.1200951992   0.4539545765 103.2206630833
2233.00000 201632.29  36.0045505770 120.1259929954       33.431  -0.1246647251   0.4552796247 103.2175101496
2233.00000 201632.30  36.0045505770 120.1259929966       33.431  -0.1304054737   0.4566016729 103.2140648079
2233.00000 201632.31  36.0045505771 120.1259929977       33.431  -0.1346194605   0.4583313606 103.2113717346
2233.00000 201632.32  36.0045505772 120.1259929985       33.431  -0.1358160324   0.4590667408 103.2105144598
2233.00000 201632.33  36.0045505774 120.1259929992       33.431  -0.1333354071   0.4582363743 103.2119813323
2233.00000 201632.34  36.0045505775 120.1259929999       33.431  -0.1283787795   0.4560890577 103.2151493990
2233.00000 201632.35  36.0045505776 120.1259930007       33.431  -0.1228280993   0.4540841731 103.2188035151
2233.00000 201632.36  36.0045505775 120.1259930017       33.431  -0.1182971592   0.4532693341 103.2214090418
2233.00000 201632.37  36.0045505774 120.1259930029       33.431  -0.1168396698   0.4531465906 103.2223586934
2233.00000 201632.38  36.0045505773 120.1259930042       33.431  -0.1190959578   0.4537753303 103.2212260686
2233.00000 201632.39  36.0045505773 120.1259930055       33.431  -0.1239092126   0.4551842346 103.2183901924
2233.00000 201632.40  36.0045505773 120.1259930067       33.431  -0.1296660786   0.4566301740 103.2150694742
2233.00000 201632.41  36.0045505807 120.1259929925       33.430  -0.1330991855   0.4581292770 103.2127824235
2233.00000 201632.42  36.0045505808 120.1259929934       33.430  -0.1346240015   0.4587386587 103.2123741790
2233.00000 201632.43  36.0045505811 120.1259929940       33.430  -0.1326825865   0.4579110855 103.2141701093
2233.00000 201632.44  36.0045505813 120.1259929946       33.431  -0.1279747148   0.4565953785 103.2174481559
2233.00000 201632.45  36.0045505814 120.1259929954       33.431  -0.1224227049   0.4552775640 103.2211030415
2233.00000 201632.46  36.0045505814 120.1259929963       33.431  -0.1181030614   0.4539633553 103.2237125998
2233.00000 201632.47  36.0045505814 120.1259929974       33.431  -0.1169733054   0.4532692866 103.2244487933
2233.00000 201632.48  36.0045505813 120.1259929987       33.431  -0.1193485400   0.4539778603 103.2229814217
2233.00000 201632.49  36.0045505812 120.1259930000       33.431  -0.1243716500   0.4559173286 103.2202359377
2233.00000 201632.50  36.0045505813 120.1259930011       33.431  -0.1304412298   0.4576062136 103.2168221737
2233.00000 201632.51  36.0045505814 120.1259930021       33.431  -0.1349846751   0.4585162167 103.2140103259
2233.00000 201632.52  36.0045505815 120.1259930029       33.430  -0.1365054564   0.4587615770 103.2129425403
2233.00000 201632.53  36.0045505817 120.1259930035       33.431  -0.1345542696   0.4581362616 103.2142888677
2233.00000 201632.54  36.0045505819 120.1259930040       33.431  -0.1298418953   0.4567365770 103.2172461712
2233.00000 201632.55  36.0045505820 120.1259930046       33.431  -0.1240766195   0.4546786009 103.2203633192
2233.00000 201632.56  36.0045505820 120.1259930054       33.431  -0.1196288150   0.4527945883 103.2225213086
2233.00000 201632.57  36.0045505820 120.1259930065       33.431  -0.1182949811   0.4521897511 103.2231367200
2233.00000 201632.58  36.0045505818 120.1259930077       33.431  -0.1205449484   0.4532308420 103.2214666367
2233.00000 201632.59  36.0045505817 120.1259930089       33.431  -0.1255641016   0.4548809749 103.2183929843
2233.00000 201632.60  36.0045505817 120.1259930101       33.431  -0.1312302534   0.4557077119 103.2150752038
2233.00000 201632.61  36.0045505857 120.1259929955       33.430  -0.1345210915   0.4563617933 103.2127949300
2233.00000 201632.62  36.0045505859 120.1259929963       33.430  -0.1356292604   0.4571433373 103.2119793097
2233.00000 201632.63  36.0045505860 120.1259929970       33.430  -0.1330207668   0.4569707120 103.2131226709
2233.00000 201632.64  36.0045505862 120.1259929976       33.430  -0.1280649319   0.4552741678 103.2161599565
2233.00000 201632.65  36.0045505863 120.1259929982       33.430  -0.1222996078   0.4529744727 103.2194026801
2233.00000 201632.66  36.0045505864 120.1259929990       33.431  -0.1178593614   0.4512987574 103.2217671802
2233.00000 201632.67  36.0045505863 120.1259930001       33.431  -0.1165230391   0.4510243590 103.2225007368
2233.00000 201632.68  36.0045505863 120.1259930013       33.431  -0.1187765213   0.4523943908 103.2210399865
2233.00000 201632.69  36.0045505862 120.1259930025       33.431  -0.1238038467   0.4539516834 103.2180888413
2233.00000 201632.70  36.0045505862 120.1259930037       33.430  -0.1294598011   0.4550649044 103.2147656361
2233.00000 201632.71  36.0045505864 120.1259930046       33.430  -0.1337594846   0.4564740730 103.2122813418
2233.00000 201632.72  36.0045505865 120.1259930054       33.430  -0.1348744182   0.4577011452 103.2117518953
2233.00000 201632.73  36.0045505867 120.1259930060       33.430  -0.1324830693   0.4576467236 103.2133404829
2233.00000 201632.74  36.0045505869 120.1259930066       33.431  -0.1278542436   0.4557474802 103.2167117876
2233.00000 201632.75  36.0045505870 120.1259930072       33.431  -0.1222072324   0.4537380608 103.2200755127
2233.00000 201632.76  36.0045505870 120.1259930080       33.431  -0.1175611328   0.4527207639 103.2224450104
2233.00000 201632.77  36.0045505870 120.1259930090       33.431  -0.1161120104   0.4526880895 103.2233850703
2233.00000 201632.78  36.0045505869 120.1259930101       33.431  -0.1181567805   0.4536367015 103.2218326354
2233.00000 201632.79  36.0045505869 120.1259930113       33.431  -0.1232622229   0.4547498815 103.2185526680
2233.00000 201632.80  36.0045505870 120.1259930124       33.431  -0.1292478194   0.4559598134 103.2149090460
2233.00000 201632.81  36.0045505917 120.1259929948       33.430  -0.1324708103   0.4573910270 103.2122868036
2233.00000 201632.82  36.0045505919 120.1259929956       33.430  -0.1337877580   0.4582093132 103.2115587468
2233.00000 201632.83  36.0045505921 120.1259929962       33.430  -0.1315106708   0.4572902169 103.2126118478
2233.00000 201632.84  36.0045505922 120.1259929968       33.430  -0.1268795458   0.4552349955 103.2153223300
2233.00000 201632.85  36.0045505923 120.1259929975       33.430  -0.1212323616   0.4535543824 103.2184393955
2233.00000 201632.86  36.0045505922 120.1259929984       33.430  -0.1167891007   0.4524478550 103.2206004633
2233.00000 201632.87  36.0045505922 120.1259929995       33.430  -0.1156613973   0.4516706481 103.2212136942
2233.00000 201632.88  36.0045505920 120.1259930007       33.430  -0.1178321633   0.4520571137 103.2195476600
2233.00000 201632.89  36.0045505920 120.1259930019       33.430  -0.1229387284   0.4536690349 103.2162681016
2233.00000 201632.90  36.0045505920 120.1259930031       33.430  -0.1289205348   0.4554374522 103.2128187910
2233.00000 201632.91  36.0045505920 120.1259930040       33.430  -0.1333422184   0.4566752011 103.2103327323
2233.00000 201632.92  36.0045505922 120.1259930048       33.430  -0.1346586530   0.4568328860 103.2098039273
2233.00000 201632.93  36.0045505923 120.1259930054       33.430  -0.1321785228   0.4558819703 103.2111904539
2233.00000 201632.94  36.0045505924 120.1259930059       33.430  -0.1272262956   0.4543636722 103.2142304789
2233.00000 201632.95  36.0045505925 120.1259930066       33.430  -0.1212582524   0.4523017298 103.2176755500
2233.00000 201632.96  36.0045505924 120.1259930075       33.430  -0.1166897629   0.4506221667 103.2199589500
2233.00000 201632.97  36.0045505922 120.1259930087       33.430  -0.1153557046   0.4497261211 103.2207854371
2233.00000 201632.98  36.0045505920 120.1259930099       33.430  -0.1176148146   0.4503211378 103.2196452480
2233.00000 201632.99  36.0045505918 120.1259930112       33.430  -0.1224259886   0.4522669933 103.2166072174
2233.00000 201633.00  36.0045505916 120.1259930125       33.430  -0.1281821179   0.4539544611 103.2135855135
2233.00000 201633.01  36.0045505946 120.1259929908       33.430  -0.1305721660   0.4549776825 103.2115205086
2233.00000 201633.02  36.0045505945 120.1259929918       33.430  -0.1313550549   0.4552206978 103.2111231713
2233.00000 201633.03  36.0045505945 120.1259929927       33.430  -0.1288387462   0.4550109386 103.2127089272
2233.00000 201633.04  36.0045505944 120.1259929935       33.430  -0.1240000498   0.4538540379 103.2156638332
2233.00000 201633.05  36.0045505942 120.1259929945       33.430  -0.1184437792   0.4517958197 103.2191989186
2233.00000 201633.06  36.0045505940 120.1259929956       33.430  -0.1143312260   0.4501182026 103.2213932645
2233.00000 201633.07  36.0045505936 120.1259929969       33.430  -0.1133237117   0.4498441344 103.2216742801
2233.00000 201633.08  36.0045505933 120.1259929984       33.430  -0.1157004525   0.4512108753 103.2200884147
2233.00000 201633.09  36.0045505930 120.1259929998       33.430  -0.1207174210   0.4529793307 103.2169272645
2233.00000 201633.10  36.0045505928 120.1259930012       33.430  -0.1265805633   0.4540146002 103.2132752367
2233.00000 201633.11  36.0045505926 120.1259930023       33.430  -0.1310044113   0.4550958308 103.2106708550
2233.00000 201633.12  36.0045505926 120.1259930033       33.430  -0.1323137507   0.4559940400 103.2099393897
2233.00000 201633.13  36.0045505925 120.1259930040       33.430  -0.1300392991   0.4558188312 103.2114065523
2233.00000 201633.14  36.0045505924 120.1259930047       33.430  -0.1252023815   0.4541216989 103.2143637453
2233.00000 201633.15  36.0045505923 120.1259930056       33.430  -0.1198559651   0.4520282059 103.2176818067
2233.00000 201633.16  36.0045505920 120.1259930066       33.430  -0.1158626180   0.4506830516 103.2197490876
2233.00000 201633.17  36.0045505916 120.1259930079       33.430  -0.1144411412   0.4509405322 103.2202505185
2233.00000 201633.18  36.0045505912 120.1259930093       33.430  -0.1165740263   0.4519311581 103.2187859286
2233.00000 201633.19  36.0045505909 120.1259930107       33.430  -0.1215964416   0.4531307112 103.2158265813
2233.00000 201633.20  36.0045505906 120.1259930121       33.430  -0.1270533911   0.4542523991 103.2127203473
2233.00000 201633.21  36.0045505972 120.1259929988       33.430  -0.1302198860   0.4553516659 103.2103726792
2233.00000 201633.22  36.0045505970 120.1259929997       33.430  -0.1313261862   0.4563758881 103.2098404446
2233.00000 201633.23  36.0045505969 120.1259930005       33.430  -0.1291392935   0.4555767045 103.2114312538
2233.00000 201633.24  36.0045505968 120.1259930012       33.430  -0.1242198778   0.4533114711 103.2143927901
2233.00000 201633.25  36.0045505965 120.1259930020       33.430  -0.1181293105   0.4510997793 103.2177180859
2233.00000 201633.26  36.0045505962 120.1259930031       33.430  -0.1135646874   0.4501672310 103.2199992167
2233.00000 201633.27  36.0045505958 120.1259930044       33.430  -0.1122258474   0.4500505073 103.2204058405
2233.00000 201633.28  36.0045505953 120.1259930058       33.430  -0.1146909156   0.4504687403 103.2186080475
2233.00000 201633.29  36.0045505949 120.1259930072       33.430  -0.1198309236   0.4515437752 103.2153292289
2233.00000 201633.30  36.0045505945 120.1259930086       33.430  -0.1254876181   0.4528688352 103.2118841848
2233.00000 201633.31  36.0045505942 120.1259930097       33.430  -0.1297942132   0.4541872530 103.2098145566
2233.00000 201633.32  36.0045505940 120.1259930106       33.430  -0.1313183104   0.4546706583 103.2093227075
2233.00000 201633.33  36.0045505939 120.1259930113       33.430  -0.1291603092   0.4538419590 103.2107919299
2233.00000 201633.34  36.0045505937 120.1259930120       33.430  -0.1241160439   0.4521136969 103.2139541304
2233.00000 201633.35  36.0045505935 120.1259930127       33.430  -0.1184378611   0.4503453245 103.2174013239
2233.00000 201633.36  36.0045505932 120.1259930136       33.430  -0.1141142114   0.4493249105 103.2196843292
2233.00000 201633.37  36.0045505929 120.1259930148       33.430  -0.1127867420   0.4488780263 103.2203005789
2233.00000 201633.38  36.0045505925 120.1259930160       33.430  -0.1150451667   0.4495901661 103.2186248567
2233.00000 201633.39  36.0045505922 120.1259930174       33.430  -0.1200609444   0.4513278218 103.2155485783
2233.00000 201633.40  36.0045505919 120.1259930186       33.430  -0.1257298586   0.4531007540 103.2122333331
2233.00000 201633.41  36.0045505919 120.1259930018       33.430  -0.1291494384   0.4545785171 103.2099216740
2233.00000 201633.42  36.0045505917 120.1259930027       33.430  -0.1303749876   0.4549456781 103.2093127579
2233.00000 201633.43  36.0045505916 120.1259930034       33.430  -0.1281873270   0.4545294248 103.2107792939
2233.00000 201633.44  36.0045505915 120.1259930042       33.430  -0.1234735463   0.4532443087 103.2137347617
2233.00000 201633.45  36.0045505913 120.1259930051       33.430  -0.1179121872   0.4518077399 103.2170600559
2233.00000 201633.46  36.0045505910 120.1259930061       33.430  -0.1138002298   0.4504956468 103.2195434637
2233.00000 201633.47  36.0045505906 120.1259930073       33.430  -0.1125868063   0.4500125115 103.2202776606
2233.00000 201633.48  36.0045505902 120.1259930087       33.430  -0.1150529053   0.4514677327 103.2188079595
2233.00000 201633.49  36.0045505899 120.1259930100       33.430  -0.1202006627   0.4535647031 103.2158518498
2233.00000 201633.50  36.0045505896 120.1259930113       33.430  -0.1258578737   0.4549187818 103.2125322646
2233.00000 201633.51  36.0045505894 120.1259930123       33.430  -0.1301582807   0.4557000492 103.2102573851
2233.00000 201633.52  36.0045505893 120.1259930131       33.430  -0.1312630289   0.4563589565 103.2098535400
2233.00000 201633.53  36.0045505892 120.1259930137       33.430  -0.1288650462   0.4563951703 103.2114420916
2233.00000 201633.54  36.0045505891 120.1259930143       33.430  -0.1242422543   0.4548195541 103.2146061502
2233.00000 201633.55  36.0045505889 120.1259930150       33.430  -0.1188053382   0.4525162436 103.2180516691
2233.00000 201633.56  36.0045505886 120.1259930159       33.430  -0.1146900341   0.4508392650 103.2203249294
2233.00000 201633.57  36.0045505883 120.1259930170       33.430  -0.1136885061   0.4507762800 103.2207338064
2233.00000 201633.58  36.0045505879 120.1259930182       33.430  -0.1158559155   0.4520564336 103.2191457069
2233.00000 201633.59  36.0045505875 120.1259930194       33.430  -0.1205472147   0.4534995958 103.2159830646
2233.00000 201633.60  36.0045505871 120.1259930206       33.430  -0.1260965516   0.4542065625 103.2127604543
2233.00000 201633.61  36.0045505846 120.1259929988       33.430  -0.1288522653   0.4556087201 103.2103544447
2233.00000 201633.62  36.0045505844 120.1259929997       33.430  -0.1298399397   0.4563052354 103.2098306663
2233.00000 201633.63  36.0045505842 120.1259930004       33.430  -0.1274399751   0.4560132127 103.2112167238
2233.00000 201633.64  36.0045505840 120.1259930011       33.430  -0.1223947855   0.4541086144 103.2144693059
2233.00000 201633.65  36.0045505837 120.1259930019       33.430  -0.1167204051   0.4514822967 103.2180350058
2233.00000 201633.66  36.0045505833 120.1259930029       33.430  -0.1126097006   0.4501002568 103.2203079929
2233.00000 201633.67  36.0045505829 120.1259930042       33.430  -0.1116014723   0.4502742803 103.2209193733
2233.00000 201633.68  36.0045505825 120.1259930055       33.430  -0.1141851782   0.4513496608 103.2192426159
2233.00000 201633.69  36.0045505820 120.1259930068       33.430  -0.1191212582   0.4524610378 103.2157568748
2233.00000 201633.70  36.0045505817 120.1259930080       33.430  -0.1248589231   0.4536587005 103.2119854051
2233.00000 201633.71  36.0045505815 120.1259930091       33.430  -0.1292804325   0.4551865703 103.2091701234
2233.00000 201633.72  36.0045505813 120.1259930099       33.430  -0.1303899395   0.4557936556 103.2087344224
2233.00000 201633.73  36.0045505811 120.1259930106       33.430  -0.1279895306   0.4551743165 103.2102429641
2233.00000 201633.74  36.0045505809 120.1259930113       33.430  -0.1231541430   0.4533578875 103.2132820943
2233.00000 201633.75  36.0045505806 120.1259930121       33.430  -0.1175948543   0.4514747147 103.2167269506
2233.00000 201633.76  36.0045505802 120.1259930131       33.430  -0.1134802064   0.4506618691 103.2187953902
2233.00000 201633.77  36.0045505797 120.1259930144       33.430  -0.1124796493   0.4507497167 103.2192864436
2233.00000 201633.78  36.0045505792 120.1259930158       33.430  -0.1150643769   0.4514949647 103.2180259217
2233.00000 201633.79  36.0045505788 120.1259930171       33.430  -0.1204188108   0.4531107430 103.2153981003
2233.00000 201633.80  36.0045505785 120.1259930184       33.430  -0.1264116783   0.4550889175 103.2126114853
2233.00000 201633.81  36.0045505765 120.1259929991       33.430  -0.1296497143   0.4570471768 103.2107475983
2233.00000 201633.82  36.0045505764 120.1259929999       33.430  -0.1305537321   0.4575297177 103.2106732119
2233.00000 201633.83  36.0045505763 120.1259930006       33.430  -0.1282450455   0.4569102619 103.2123862851
2233.00000 201633.84  36.0045505761 120.1259930013       33.430  -0.1233215225   0.4557131395 103.2155565797
2233.00000 201633.85  36.0045505759 120.1259930021       33.430  -0.1176471407   0.4541903002 103.2192106769
2233.00000 201633.86  36.0045505756 120.1259930031       33.430  -0.1135297884   0.4531711378 103.2216069362
2233.00000 201633.87  36.0045505752 120.1259930043       33.430  -0.1125255318   0.4525158493 103.2222199875
2233.00000 201633.88  36.0045505748 120.1259930056       33.430  -0.1151180177   0.4529024753 103.2207490459
2233.00000 201633.89  36.0045505745 120.1259930070       33.430  -0.1202596077   0.4547197730 103.2177923835
2233.00000 201633.90  36.0045505742 120.1259930082       33.430  -0.1261225340   0.4566079384 103.2144655761
2233.00000 201633.91  36.0045505740 120.1259930092       33.430  -0.1303411398   0.4576385091 103.2121873784
2233.00000 201633.92  36.0045505739 120.1259930100       33.430  -0.1311157266   0.4574718974 103.2117882053
2233.00000 201633.93  36.0045505738 120.1259930106       33.430  -0.1283945292   0.4566049369 103.2135900964
2233.00000 201633.94  36.0045505737 120.1259930111       33.430  -0.1232311137   0.4551970181 103.2164639428
2233.00000 201633.95  36.0045505735 120.1259930118       33.431  -0.1175475586   0.4531410422 103.2196692032
2233.00000 201633.96  36.0045505732 120.1259930127       33.431  -0.1134371353   0.4514688189 103.2219488036
2233.00000 201633.97  36.0045505729 120.1259930138       33.431  -0.1124287555   0.4511967109 103.2221470434
2233.00000 201633.98  36.0045505725 120.1259930150       33.431  -0.1148052316   0.4523552559 103.2204336067
2233.00000 201633.99  36.0045505721 120.1259930162       33.431  -0.1200423389   0.4542113592 103.2174732076
2233.00000 201634.00  36.0045505719 120.1259930174       33.431  -0.1260335262   0.4551576725 103.2143647361
2233.00000 201634.01  36.0045505758 120.1259929940       33.430  -0.1283336794   0.4557403820 103.2121949261
2233.00000 201634.02  36.0045505757 120.1259929949       33.430  -0.1295285687   0.4559827317 103.2117887383
2233.00000 201634.03  36.0045505756 120.1259929955       33.430  -0.1272537480   0.4557726368 103.2135875065
2233.00000 201634.04  36.0045505755 120.1259929961       33.430  -0.1222137987   0.4541978288 103.2168763704
2233.00000 201634.05  36.0045505753 120.1259929968       33.430  -0.1165416806   0.4516937675 103.2205282508
2233.00000 201634.06  36.0045505750 120.1259929976       33.430  -0.1124277878   0.4498955224 103.2231311303
2233.00000 201634.07  36.0045505747 120.1259929987       33.430  -0.1116282983   0.4498275047 103.2236578882
2233.00000 201634.08  36.0045505744 120.1259929999       33.430  -0.1143349515   0.4511131407 103.2220669801
2233.00000 201634.09  36.0045505741 120.1259930011       33.430  -0.1194815335   0.4525531549 103.2191067723
2233.00000 201634.10  36.0045505739 120.1259930023       33.430  -0.1253452267   0.4538710091 103.2157813809
2233.00000 201634.11  36.0045505738 120.1259930032       33.430  -0.1297719248   0.4551888236 103.2137153807
2233.00000 201634.12  36.0045505738 120.1259930039       33.430  -0.1308789809   0.4560863673 103.2134383128
2233.00000 201634.13  36.0045505737 120.1259930044       33.430  -0.1284793630   0.4557069485 103.2150263461
2233.00000 201634.14  36.0045505737 120.1259930050       33.430  -0.1234390875   0.4536836850 103.2184027374
2233.00000 201634.15  36.0045505736 120.1259930056       33.430  -0.1177597695   0.4516733670 103.2217622139
2233.00000 201634.16  36.0045505734 120.1259930064       33.430  -0.1138521448   0.4506536898 103.2241226325
2233.00000 201634.17  36.0045505731 120.1259930074       33.430  -0.1131826230   0.4510404334 103.2250585048
2233.00000 201634.18  36.0045505728 120.1259930086       33.430  -0.1156837924   0.4520280418 103.2234987668
2233.00000 201634.19  36.0045505726 120.1259930097       33.430  -0.1207012554   0.4532273276 103.2202190739
2233.00000 201634.20  36.0045505724 120.1259930108       33.430  -0.1265721065   0.4545560668 103.2167826180
2233.00000 201634.21  36.0045505713 120.1259929876       33.430  -0.1291285512   0.4562754946 103.2144826994
2233.00000 201634.22  36.0045505713 120.1259929883       33.430  -0.1299908560   0.4567619543 103.2138719924
2233.00000 201634.23  36.0045505713 120.1259929888       33.430  -0.1273842912   0.4557219155 103.2153468907
2233.00000 201634.24  36.0045505713 120.1259929894       33.430  -0.1222200922   0.4536607516 103.2185123645
2233.00000 201634.25  36.0045505712 120.1259929900       33.430  -0.1163321401   0.4517778210 103.2217526296
2233.00000 201634.26  36.0045505711 120.1259929909       33.430  -0.1123048077   0.4509654208 103.2239069456
2233.00000 201634.27  36.0045505708 120.1259929919       33.430  -0.1116357148   0.4508505485 103.2245175483
2233.00000 201634.28  36.0045505706 120.1259929931       33.430  -0.1141372325   0.4514817440 103.2228395491
2233.00000 201634.29  36.0045505704 120.1259929943       33.430  -0.1189520100   0.4526795512 103.2197626954
2233.00000 201634.30  36.0045505702 120.1259929953       33.430  -0.1244868658   0.4544105471 103.2164394901
2233.00000 201634.31  36.0045505701 120.1259929962       33.430  -0.1285828097   0.4557653954 103.2139571607
2233.00000 201634.32  36.0045505701 120.1259929968       33.430  -0.1295668269   0.4557185121 103.2134383934
2233.00000 201634.33  36.0045505701 120.1259929974       33.430  -0.1267495487   0.4548478488 103.2150378066
2233.00000 201634.34  36.0045505701 120.1259929979       33.430  -0.1216732645   0.4532347033 103.2182034344
2233.00000 201634.35  36.0045505700 120.1259929985       33.430  -0.1161174625   0.4514738943 103.2214437072
2233.00000 201634.36  36.0045505698 120.1259929993       33.430  -0.1120024419   0.4500418411 103.2235941758
2233.00000 201634.37  36.0045505696 120.1259930004       33.430  -0.1112118195   0.4493496293 103.2244126669
2233.00000 201634.38  36.0045505694 120.1259930015       33.430  -0.1139203807   0.4502715615 103.2230629838
2233.00000 201634.39  36.0045505692 120.1259930027       33.430  -0.1190656523   0.4521283228 103.2198993664
2233.00000 201634.40  36.0045505691 120.1259930038       33.430  -0.1251397120   0.4536966301 103.2164560321
2233.00000 201634.41  36.0045505686 120.1259929879       33.430  -0.1284672127   0.4548791965 103.2137481001
2233.00000 201634.42  36.0045505687 120.1259929886       33.430  -0.1294537052   0.4551232950 103.2133148773
2233.00000 201634.43  36.0045505688 120.1259929892       33.430  -0.1268431011   0.4547136228 103.2148185110
2233.00000 201634.44  36.0045505689 120.1259929898       33.430  -0.1220947418   0.4532214408 103.2178601818
2233.00000 201634.45  36.0045505690 120.1259929904       33.430  -0.1166647354   0.4510431970 103.2215172291
2233.00000 201634.46  36.0045505689 120.1259929913       33.430  -0.1127551246   0.4491646646 103.2237064661
2233.00000 201634.47  36.0045505688 120.1259929924       33.430  -0.1120791773   0.4489798827 103.2239827761
2233.00000 201634.48  36.0045505687 120.1259929937       33.430  -0.1149927135   0.4504690846 103.2223865959
2233.00000 201634.49  36.0045505686 120.1259929949       33.430  -0.1202545667   0.4522370428 103.2190124880
2233.00000 201634.50  36.0045505686 120.1259929960       33.430  -0.1263262771   0.4532635248 103.2156576733
2233.00000 201634.51  36.0045505687 120.1259929970       33.430  -0.1304568708   0.4543378998 103.2135080122
2233.00000 201634.52  36.0045505689 120.1259929977       33.430  -0.1311133034   0.4550299362 103.2133185818
2233.00000 201634.53  36.0045505690 120.1259929982       33.430  -0.1285957248   0.4547385674 103.2148208522
2233.00000 201634.54  36.0045505691 120.1259929988       33.430  -0.1237558521   0.4530374322 103.2176575524
2233.00000 201634.55  36.0045505692 120.1259929995       33.430  -0.1184099222   0.4505289344 103.2211859305
2233.00000 201634.56  36.0045505691 120.1259930004       33.430  -0.1144159162   0.4493552797 103.2233722064
2233.00000 201634.57  36.0045505689 120.1259930015       33.430  -0.1136168846   0.4498606515 103.2236576731
2233.00000 201634.58  36.0045505688 120.1259930027       33.430  -0.1161153321   0.4512689160 103.2220654623
2233.00000 201634.59  36.0045505687 120.1259930039       33.430  -0.1209309093   0.4527050952 103.2189051211
2233.00000 201634.60  36.0045505686 120.1259930050       33.430  -0.1264804333   0.4538284104 103.2154705447
2233.00000 201634.61  36.0045505639 120.1259929836       33.430  -0.1293061071   0.4556709764 103.2129421872
2233.00000 201634.62  36.0045505640 120.1259929843       33.430  -0.1298751547   0.4563649754 103.2126347544
2233.00000 201634.63  36.0045505642 120.1259929849       33.431  -0.1270269396   0.4556491159 103.2143569320
2233.00000 201634.64  36.0045505643 120.1259929854       33.431  -0.1218617204   0.4537126138 103.2175230939
2233.00000 201634.65  36.0045505644 120.1259929861       33.431  -0.1161840973   0.4514098669 103.2209661479
2233.00000 201634.66  36.0045505643 120.1259929870       33.431  -0.1120699467   0.4501490607 103.2230307260
2233.00000 201634.67  36.0045505642 120.1259929881       33.431  -0.1114839563   0.4503265063 103.2233102245
2233.00000 201634.68  36.0045505641 120.1259929893       33.431  -0.1141047617   0.4509926680 103.2215161268
2233.00000 201634.69  36.0045505641 120.1259929906       33.431  -0.1191310044   0.4520692997 103.2182290868
2233.00000 201634.70  36.0045505641 120.1259929917       33.431  -0.1247841281   0.4535990274 103.2147854972
2233.00000 201634.71  36.0045505641 120.1259929926       33.431  -0.1288767774   0.4550372524 103.2123059664
2233.00000 201634.72  36.0045505643 120.1259929933       33.431  -0.1298624777   0.4555186359 103.2117848327
2233.00000 201634.73  36.0045505645 120.1259929938       33.431  -0.1272556205   0.4544847546 103.2135899784
2233.00000 201634.74  36.0045505647 120.1259929943       33.431  -0.1222932667   0.4524237269 103.2166693606
2233.00000 201634.75  36.0045505649 120.1259929948       33.431  -0.1167334256   0.4507459223 103.2199925449
2233.00000 201634.76  36.0045505649 120.1259929956       33.431  -0.1126195955   0.4496442608 103.2220604847
2233.00000 201634.77  36.0045505649 120.1259929966       33.431  -0.1120341119   0.4492848551 103.2223418862
2233.00000 201634.78  36.0045505649 120.1259929978       33.431  -0.1148656471   0.4501192782 103.2205438854
2233.00000 201634.79  36.0045505649 120.1259929990       33.431  -0.1200068028   0.4516475258 103.2172546220
2233.00000 201634.80  36.0045505650 120.1259930001       33.431  -0.1256725628   0.4533012892 103.2138204262
2233.00000 201634.81  36.0045505634 120.1259929811       33.431  -0.1288089822   0.4549373735 103.2117223795
2233.00000 201634.82  36.0045505636 120.1259929819       33.431  -0.1299176325   0.4553009119 103.2116479099
2233.00000 201634.83  36.0045505639 120.1259929825       33.431  -0.1273160767   0.4546732097 103.2135767350
2233.00000 201634.84  36.0045505642 120.1259929830       33.431  -0.1223557128   0.4532647340 103.2168650626
2233.00000 201634.85  36.0045505644 120.1259929837       33.431  -0.1167957045   0.4516254370 103.2200976615
2233.00000 201634.86  36.0045505645 120.1259929845       33.431  -0.1124789499   0.4501920665 103.2222503185
2233.00000 201634.87  36.0045505646 120.1259929856       33.431  -0.1113591201   0.4497124725 103.2228617002
2233.00000 201634.88  36.0045505646 120.1259929868       33.431  -0.1139459038   0.4509628919 103.2213956518
2233.00000 201634.89  36.0045505647 120.1259929880       33.431  -0.1193029626   0.4529338840 103.2184349409
2233.00000 201634.90  36.0045505648 120.1259929891       33.431  -0.1252883503   0.4540811125 103.2153143853
2233.00000 201634.91  36.0045505650 120.1259929900       33.431  -0.1295021849   0.4549510750 103.2131669805
2233.00000 201634.92  36.0045505652 120.1259929907       33.431  -0.1302800554   0.4553123711 103.2129772663
2233.00000 201634.93  36.0045505654 120.1259929913       33.431  -0.1275525292   0.4551091383 103.2146958871
2233.00000 201634.94  36.0045505656 120.1259929918       33.431  -0.1223865080   0.4537394260 103.2178625864
2233.00000 201634.95  36.0045505658 120.1259929924       33.431  -0.1164985508   0.4513525942 103.2211022493
2233.00000 201634.96  36.0045505658 120.1259929932       33.431  -0.1122707114   0.4493454024 103.2232553188
2233.00000 201634.97  36.0045505658 120.1259929942       33.431  -0.1114764648   0.4489546815 103.2236574989
2233.00000 201634.98  36.0045505657 120.1259929954       33.431  -0.1141812817   0.4501238908 103.2218573246
2233.00000 201634.99  36.0045505657 120.1259929965       33.431  -0.1193280995   0.4515635089 103.2185693328
2233.00000 201635.00  36.0045505657 120.1259929976       33.431  -0.1249907430   0.4524705004 103.2151324996
2233.00000 201635.01  36.0045505636 120.1259929869       33.430  -0.1281249381   0.4538143290 103.2128349808
2233.00000 201635.02  36.0045505638 120.1259929876       33.430  -0.1288993528   0.4545951361 103.2124380283
2233.00000 201635.03  36.0045505640 120.1259929882       33.430  -0.1259620218   0.4544195888 103.2138261132
2233.00000 201635.04  36.0045505642 120.1259929887       33.430  -0.1208849193   0.4525089657 103.2168706732
2233.00000 201635.05  36.0045505643 120.1259929894       33.430  -0.1155360889   0.4502942080 103.2201068315
2233.00000 201635.06  36.0045505644 120.1259929903       33.430  -0.1117525915   0.4491613376 103.2220548712
2233.00000 201635.07  36.0045505644 120.1259929913       33.430  -0.1112857166   0.4493411503 103.2223325016
2233.00000 201635.08  36.0045505644 120.1259929925       33.430  -0.1139013339   0.4504173304 103.2205285685
2233.00000 201635.09  36.0045505644 120.1259929936       33.430  -0.1191363614   0.4515283219 103.2174512193
2233.00000 201635.10  36.0045505645 120.1259929947       33.430  -0.1251255418   0.4527264132 103.2141243060
2233.00000 201635.11  36.0045505647 120.1259929955       33.430  -0.1293343438   0.4542546949 103.2118549861
2233.00000 201635.12  36.0045505650 120.1259929961       33.430  -0.1301081995   0.4550629490 103.2116651615
2233.00000 201635.13  36.0045505653 120.1259929966       33.430  -0.1275876753   0.4543495766 103.2133800737
2233.00000 201635.14  36.0045505656 120.1259929970       33.430  -0.1227483385   0.4522028204 103.2165446094
2233.00000 201635.15  36.0045505658 120.1259929976       33.430  -0.1171942283   0.4502007415 103.2197843033
2233.00000 201635.16  36.0045505658 120.1259929984       33.431  -0.1132861685   0.4493894937 103.2215200894
2233.00000 201635.17  36.0045505658 120.1259929994       33.431  -0.1126124294   0.4494817916 103.2216771759
2233.00000 201635.18  36.0045505659 120.1259930006       33.431  -0.1153213157   0.4502335791 103.2198749939
2233.00000 201635.19  36.0045505659 120.1259930018       33.431  -0.1204680943   0.4514316856 103.2167975219
2233.00000 201635.20  36.0045505660 120.1259930029       33.431  -0.1263371938   0.4529632441 103.2136886459
2233.00000 201635.21  36.0045505599 120.1259929865       33.431  -0.1298203118   0.4553091589 103.2114829117
2233.00000 201635.22  36.0045505601 120.1259929872       33.431  -0.1309223357   0.4557034619 103.2112870937
2233.00000 201635.23  36.0045505604 120.1259929879       33.431  -0.1281037032   0.4547504708 103.2130131229
2233.00000 201635.24  36.0045505606 120.1259929885       33.431  -0.1230226471   0.4530209702 103.2161841130
2233.00000 201635.25  36.0045505607 120.1259929893       33.431  -0.1176717705   0.4514637616 103.2194164835
2233.00000 201635.26  36.0045505607 120.1259929903       33.431  -0.1138889260   0.4505670085 103.2213583258
2233.00000 201635.27  36.0045505606 120.1259929914       33.431  -0.1132162120   0.4501171025 103.2216406592
2233.00000 201635.28  36.0045505606 120.1259929927       33.431  -0.1163444637   0.4508338471 103.2198330403
2233.00000 201635.29  36.0045505606 120.1259929939       33.431  -0.1217277704   0.4525712267 103.2165480056
2233.00000 201635.30  36.0045505606 120.1259929951       33.431  -0.1273837940   0.4541304855 103.2131072485
2233.00000 201635.31  36.0045505607 120.1259929960       33.431  -0.1312690089   0.4550344656 103.2108368008
2233.00000 201635.32  36.0045505609 120.1259929967       33.431  -0.1319243129   0.4548641452 103.2106490897
2233.00000 201635.33  36.0045505611 120.1259929973       33.431  -0.1294030393   0.4542073331 103.2125698269
2233.00000 201635.34  36.0045505612 120.1259929979       33.431  -0.1245668714   0.4529239996 103.2158522326
2233.00000 201635.35  36.0045505612 120.1259929987       33.431  -0.1192180083   0.4508656572 103.2192951712
2233.00000 201635.36  36.0045505611 120.1259929996       33.431  -0.1152212819   0.4489819715 103.2211551999
2233.00000 201635.37  36.0045505609 120.1259930008       33.431  -0.1146358279   0.4483795817 103.2213124946
2233.00000 201635.38  36.0045505608 120.1259930020       33.431  -0.1176757873   0.4492146647 103.2195112360
2233.00000 201635.39  36.0045505607 120.1259930033       33.431  -0.1229448107   0.4509536698 103.2162214649
2233.00000 201635.40  36.0045505607 120.1259930045       33.431  -0.1288123715   0.4518975426 103.2127833726
2233.00000 201635.41  36.0045505579 120.1259929921       33.431  -0.1322707085   0.4528422309 103.2104813292
2233.00000 201635.42  36.0045505581 120.1259929928       33.431  -0.1330399538   0.4532977983 103.2100869801
2233.00000 201635.43  36.0045505583 120.1259929934       33.431  -0.1303107180   0.4525864446 103.2121026240
2233.00000 201635.44  36.0045505586 120.1259929939       33.431  -0.1253531278   0.4506440629 103.2152983701
2233.00000 201635.45  36.0045505587 120.1259929945       33.431  -0.1202165830   0.4481337541 103.2186158458
2233.00000 201635.46  36.0045505588 120.1259929954       33.431  -0.1165472429   0.4463390635 103.2204735010
2233.00000 201635.47  36.0045505588 120.1259929964       33.431  -0.1158728063   0.4464868046 103.2204272745
2233.00000 201635.48  36.0045505588 120.1259929976       33.431  -0.1187899283   0.4478956502 103.2185009813
2233.00000 201635.49  36.0045505589 120.1259929988       33.431  -0.1238500491   0.4495385305 103.2154211555
2233.00000 201635.50  36.0045505590 120.1259929999       33.431  -0.1291836761   0.4507704783 103.2121051844
2233.00000 201635.51  36.0045505592 120.1259930008       33.431  -0.1333625883   0.4519708116 103.2098321404
2233.00000 201635.52  36.0045505595 120.1259930015       33.431  -0.1344594564   0.4528745949 103.2092232069
2233.00000 201635.53  36.0045505598 120.1259930020       33.431  -0.1318478755   0.4524896347 103.2109104777
2233.00000 201635.54  36.0045505601 120.1259930025       33.431  -0.1264703250   0.4504633209 103.2139939560
2233.00000 201635.55  36.0045505603 120.1259930030       33.431  -0.1206713161   0.4480388932 103.2173228911
2233.00000 201635.56  36.0045505604 120.1259930038       33.431  -0.1165590733   0.4469901609 103.2193878804
2233.00000 201635.57  36.0045505604 120.1259930049       33.431  -0.1157697567   0.4474938023 103.2198765901
2233.00000 201635.58  36.0045505603 120.1259930061       33.431  -0.1182769198   0.4484808395 103.2179841889
2233.00000 201635.59  36.0045505603 120.1259930073       33.431  -0.1232999596   0.4494756974 103.2147847471
2233.00000 201635.60  36.0045505603 120.1259930085       33.431  -0.1289613405   0.4506828721 103.2114712993
2233.00000 201635.61  36.0045505585 120.1259929925       33.430  -0.1318618776   0.4526098577 103.2093873330
2233.00000 201635.62  36.0045505586 120.1259929934       33.430  -0.1325126568   0.4532096159 103.2091057753
2233.00000 201635.63  36.0045505588 120.1259929941       33.431  -0.1297789364   0.4521743085 103.2109144906
2233.00000 201635.64  36.0045505589 120.1259929948       33.431  -0.1246189318   0.4496985315 103.2142000158
2233.00000 201635.65  36.0045505589 120.1259929956       33.431  -0.1187351646   0.4477789402 103.2176442527
2233.00000 201635.66  36.0045505588 120.1259929966       33.431  -0.1147123960   0.4468825374 103.2197089278
2233.00000 201635.67  36.0045505587 120.1259929978       33.431  -0.1140379804   0.4466435196 103.2199903666
2233.00000 201635.68  36.0045505585 120.1259929991       33.431  -0.1169555397   0.4472720403 103.2179780323
2233.00000 201635.69  36.0045505584 120.1259930004       33.431  -0.1224322610   0.4488881622 103.2145678214
2233.00000 201635.70  36.0045505584 120.1259930016       33.431  -0.1282045767   0.4506578038 103.2111302876
2233.00000 201635.71  36.0045505585 120.1259930026       33.431  -0.1322948989   0.4516793837 103.2088576734
2233.00000 201635.72  36.0045505586 120.1259930033       33.431  -0.1330698729   0.4517169938 103.2086706478
2233.00000 201635.73  36.0045505587 120.1259930039       33.431  -0.1303362995   0.4505604547 103.2103874308
2233.00000 201635.74  36.0045505589 120.1259930046       33.431  -0.1251703672   0.4487037620 103.2137616535
2233.00000 201635.75  36.0045505589 120.1259930053       33.431  -0.1197023576   0.4469429559 103.2171224117
2233.00000 201635.76  36.0045505589 120.1259930061       33.431  -0.1157102362   0.4455098503 103.2192708566
2233.00000 201635.77  36.0045505588 120.1259930072       33.431  -0.1149255826   0.4450314123 103.2196731049
2233.00000 201635.78  36.0045505587 120.1259930084       33.431  -0.1180533487   0.4458656371 103.2180767972
2233.00000 201635.79  36.0045505587 120.1259930096       33.431  -0.1234405432   0.4475992428 103.2149054307
2233.00000 201635.80  36.0045505588 120.1259930107       33.431  -0.1293108448   0.4491702635 103.2114655697
2233.00000 201635.81  36.0045505556 120.1259929982       33.431  -0.1327823017   0.4505106283 103.2093698143
2233.00000 201635.82  36.0045505559 120.1259929989       33.431  -0.1335568085   0.4507552610 103.2093067108
2233.00000 201635.83  36.0045505562 120.1259929995       33.431  -0.1308192110   0.4503394381 103.2108201825
2233.00000 201635.84  36.0045505565 120.1259930000       33.431  -0.1256473168   0.4490590852 103.2136593265
2233.00000 201635.85  36.0045505567 120.1259930007       33.431  -0.1199700065   0.4472095804 103.2167717978
2233.00000 201635.86  36.0045505568 120.1259930017       33.431  -0.1160695336   0.4458600640 103.2187196002
2233.00000 201635.87  36.0045505569 120.1259930028       33.431  -0.1153960668   0.4459155796 103.2190011540
2233.00000 201635.88  36.0045505569 120.1259930040       33.431  -0.1183182317   0.4474140841 103.2171895451
2233.00000 201635.89  36.0045505570 120.1259930052       33.431  -0.1235868056   0.4493929134 103.2139000815
2233.00000 201635.90  36.0045505572 120.1259930063       33.431  -0.1292410338   0.4505336409 103.2106719403
2233.00000 201635.91  36.0045505575 120.1259930073       33.431  -0.1331219917   0.4514033583 103.2083156431
2233.00000 201635.92  36.0045505578 120.1259930080       33.431  -0.1337744382   0.4519729484 103.2080046524
2233.00000 201635.93  36.0045505581 120.1259930085       33.431  -0.1306292638   0.4518851593 103.2097249486
2233.00000 201635.94  36.0045505584 120.1259930091       33.431  -0.1250152924   0.4503045003 103.2129002375
2233.00000 201635.95  36.0045505586 120.1259930098       33.431  -0.1192150500   0.4477939534 103.2163506883
2233.00000 201635.96  36.0045505586 120.1259930107       33.431  -0.1151056480   0.4464181867 103.2182073596
2233.00000 201635.97  36.0045505586 120.1259930118       33.431  -0.1145204618   0.4465974779 103.2181542865
2233.00000 201635.98  36.0045505586 120.1259930130       33.431  -0.1173552205   0.4478816573 103.2164390470
2233.00000 201635.99  36.0045505586 120.1259930142       33.431  -0.1225045254   0.4491152569 103.2134823899
2233.00000 201636.00  36.0045505587 120.1259930153       33.431  -0.1281706588   0.4501156439 103.2105774851
2233.00000 201636.01  36.0045505524 120.1259929942       33.431  -0.1305108858   0.4522004545 103.2084944692
2233.00000 201636.02  36.0045505527 120.1259929949       33.431  -0.1309583777   0.4528968890 103.2085168648
2233.00000 201636.03  36.0045505529 120.1259929956       33.431  -0.1281144209   0.4521847458 103.2105640199
2233.00000 201636.04  36.0045505531 120.1259929962       33.431  -0.1231524154   0.4500347597 103.2138564106
2233.00000 201636.05  36.0045505532 120.1259929969       33.431  -0.1178069525   0.4476119830 103.2175067642
2233.00000 201636.06  36.0045505533 120.1259929979       33.431  -0.1142262288   0.4465660622 103.2192683572
2233.00000 201636.07  36.0045505532 120.1259929991       33.432  -0.1138764701   0.4468666424 103.2190976983
2233.00000 201636.08  36.0045505532 120.1259930004       33.432  -0.1169162772   0.4475255496 103.2171740858
2233.00000 201636.09  36.0045505532 120.1259930017       33.432  -0.1221862740   0.4488131945 103.2138852491
2233.00000 201636.10  36.0045505534 120.1259930028       33.432  -0.1278427528   0.4502525666 103.2106512594
2233.00000 201636.11  36.0045505536 120.1259930037       33.432  -0.1319346844   0.4515740240 103.2084999603
2233.00000 201636.12  36.0045505539 120.1259930044       33.432  -0.1327087624   0.4518471628 103.2081011210
2233.00000 201636.13  36.0045505543 120.1259930049       33.432  -0.1299817027   0.4506861291 103.2101163109
2233.00000 201636.14  36.0045505546 120.1259930053       33.432  -0.1246014649   0.4486258237 103.2133195325
2233.00000 201636.15  36.0045505549 120.1259930060       33.432  -0.1190151467   0.4465333194 103.2168520189
2233.00000 201636.16  36.0045505550 120.1259930068       33.432  -0.1154420625   0.4456019070 103.2190332948
2233.00000 201636.17  36.0045505551 120.1259930079       33.432  -0.1150970087   0.4458984380 103.2188961397
2233.00000 201636.18  36.0045505551 120.1259930091       33.432  -0.1179300863   0.4467754470 103.2168492149
2233.00000 201636.19  36.0045505552 120.1259930103       33.432  -0.1228664556   0.4485996747 103.2137762472
2233.00000 201636.20  36.0045505554 120.1259930114       33.432  -0.1284113010   0.4504937960 103.2106691584
2233.00000 201636.21  36.0045505528 120.1259929986       33.432  -0.1315085987   0.4523096621 103.2084898433
2233.00000 201636.22  36.0045505532 120.1259929993       33.432  -0.1321586443   0.4525877798 103.2080990664
2233.00000 201636.23  36.0045505535 120.1259929998       33.432  -0.1292203434   0.4518379425 103.2101166668
2233.00000 201636.24  36.0045505539 120.1259930002       33.432  -0.1239364945   0.4506410381 103.2133199293
2233.00000 201636.25  36.0045505542 120.1259930008       33.432  -0.1180542231   0.4491217199 103.2168488184
2233.00000 201636.26  36.0045505544 120.1259930017       33.432  -0.1140312658   0.4478938514 103.2192422487
2233.00000 201636.27  36.0045505545 120.1259930027       33.432  -0.1135709710   0.4477461113 103.2194282934
2233.00000 201636.28  36.0045505546 120.1259930039       33.432  -0.1166064486   0.4491203346 103.2172963761
2233.00000 201636.29  36.0045505547 120.1259930051       33.432  -0.1216618096   0.4513058515 103.2141008963
2233.00000 201636.30  36.0045505548 120.1259930062       33.432  -0.1269930225   0.4527786460 103.2109885915
2233.00000 201636.31  36.0045505550 120.1259930071       33.433  -0.1307599146   0.4535589937 103.2088376078
2233.00000 201636.32  36.0045505553 120.1259930077       33.433  -0.1314137107   0.4537997625 103.2086537787
2233.00000 201636.33  36.0045505556 120.1259930082       33.433  -0.1284750187   0.4531707282 103.2105822036
2233.00000 201636.34  36.0045505559 120.1259930086       33.433  -0.1231836385   0.4515577065 103.2136641222
2233.00000 201636.35  36.0045505561 120.1259930092       33.433  -0.1175079367   0.4493830122 103.2172004189
2233.00000 201636.36  36.0045505563 120.1259930099       33.433  -0.1136068549   0.4477129849 103.2191722534
2233.00000 201636.37  36.0045505563 120.1259930109       33.433  -0.1131471215   0.4476518674 103.2193312627
2233.00000 201636.38  36.0045505564 120.1259930120       33.433  -0.1161831278   0.4489362774 103.2173172803
2233.00000 201636.39  36.0045505564 120.1259930131       33.433  -0.1214495876   0.4505806806 103.2139066539
2233.00000 201636.40  36.0045505565 120.1259930141       33.433  -0.1271106868   0.4516110637 103.2106806175
2233.00000 201636.41  36.0045505530 120.1259929982       33.433  -0.1300483481   0.4529908058 103.2084935801
2233.00000 201636.42  36.0045505532 120.1259929989       33.433  -0.1306974192   0.4537710981 103.2080991601
2233.00000 201636.43  36.0045505535 120.1259929994       33.433  -0.1279654547   0.4533825658 103.2097028642
2233.00000 201636.44  36.0045505537 120.1259930000       33.433  -0.1227967704   0.4513511434 103.2126640438
2233.00000 201636.45  36.0045505539 120.1259930006       33.433  -0.1173234325   0.4489358319 103.2155726009
2233.00000 201636.46  36.0045505541 120.1259930015       33.433  -0.1137450667   0.4476805583 103.2173951650
2233.00000 201636.47  36.0045505541 120.1259930025       33.433  -0.1134050687   0.4480655321 103.2176681013
2233.00000 201636.48  36.0045505542 120.1259930037       33.433  -0.1164414622   0.4492656352 103.2156496173
2233.00000 201636.49  36.0045505543 120.1259930049       33.433  -0.1217081180   0.4503745755 103.2122461857
2233.00000 201636.50  36.0045505545 120.1259930059       33.433  -0.1273643232   0.4513637152 103.2090131495
2233.00000 201636.51  36.0045505547 120.1259930068       33.433  -0.1312513612   0.4525622777 103.2070714260
2233.00000 201636.52  36.0045505551 120.1259930074       33.433  -0.1319062816   0.4532580752 103.2070059281
2233.00000 201636.53  36.0045505554 120.1259930079       33.433  -0.1289629455   0.4523338671 103.2089328210
2233.00000 201636.54  36.0045505557 120.1259930085       33.433  -0.1236726943   0.4498579630 103.2122258931
2233.00000 201636.55  36.0045505559 120.1259930092       33.433  -0.1182066301   0.4479475848 103.2154579145
2233.00000 201636.56  36.0045505561 120.1259930100       33.433  -0.1142180951   0.4472539428 103.2173989737
2233.00000 201636.57  36.0045505562 120.1259930110       33.433  -0.1138438394   0.4473451749 103.2176737854
2233.00000 201636.58  36.0045505563 120.1259930122       33.433  -0.1167940414   0.4483016890 103.2158659711
2233.00000 201636.59  36.0045505564 120.1259930133       33.433  -0.1221547362   0.4496246764 103.2127875263
2233.00000 201636.60  36.0045505566 120.1259930143       33.433  -0.1277294813   0.4513646918 103.2096836710
2233.00000 201636.61  36.0045505523 120.1259930004       33.433  -0.1306887359   0.4534698308 103.2077072182
2233.00000 201636.62  36.0045505527 120.1259930011       33.433  -0.1311352090   0.4537377046 103.2078457564
2233.00000 201636.63  36.0045505531 120.1259930016       33.433  -0.1282852223   0.4525757958 103.2098973572
2233.00000 201636.64  36.0045505535 120.1259930021       33.433  -0.1231160323   0.4507260845 103.2131874702
2233.00000 201636.65  36.0045505537 120.1259930028       33.433  -0.1176464749   0.4489588453 103.2166298625
2233.00000 201636.66  36.0045505539 120.1259930037       33.433  -0.1140709416   0.4479418495 103.2184830044
2233.00000 201636.67  36.0045505540 120.1259930047       33.433  -0.1139393170   0.4477107690 103.2184252656
2233.00000 201636.68  36.0045505540 120.1259930059       33.433  -0.1170957415   0.4485518759 103.2162920952
2233.00000 201636.69  36.0045505541 120.1259930071       33.433  -0.1225702434   0.4502845198 103.2130891705
2233.00000 201636.70  36.0045505543 120.1259930081       33.433  -0.1283528105   0.4520553826 103.2097654224
2233.00000 201636.71  36.0045505545 120.1259930090       33.433  -0.1322324763   0.4530744314 103.2072921839
2233.00000 201636.72  36.0045505548 120.1259930096       33.434  -0.1326690618   0.4528978877 103.2071963497
2233.00000 201636.73  36.0045505551 120.1259930100       33.434  -0.1298145518   0.4520372707 103.2090391581
2233.00000 201636.74  36.0045505553 120.1259930105       33.434  -0.1248562055   0.4506317104 103.2119970701
2233.00000 201636.75  36.0045505555 120.1259930111       33.434  -0.1193041604   0.4487777632 103.2153181853
2233.00000 201636.76  36.0045505556 120.1259930118       33.434  -0.1156082458   0.4474363877 103.2171746907
2233.00000 201636.77  36.0045505556 120.1259930128       33.434  -0.1154713791   0.4472864184 103.2169113810
2233.00000 201636.78  36.0045505556 120.1259930140       33.434  -0.1186333581   0.4484537404 103.2148625992
2233.00000 201636.79  36.0045505556 120.1259930152       33.434  -0.1241086924   0.4503113425 103.2113653715
2233.00000 201636.80  36.0045505557 120.1259930162       33.434  -0.1298895322   0.4516683595 103.2082226286
2233.00000 201636.81  36.0045505507 120.1259930009       33.433  -0.1328990056   0.4530552307 103.2063583390
2233.00000 201636.82  36.0045505510 120.1259930016       33.433  -0.1333429441   0.4530917302 103.2065031890
2233.00000 201636.83  36.0045505513 120.1259930021       33.433  -0.1302790600   0.4523413610 103.2085572712
2233.00000 201636.84  36.0045505515 120.1259930026       33.433  -0.1249954813   0.4509330916 103.2120550962
2233.00000 201636.85  36.0045505517 120.1259930033       33.434  -0.1195301341   0.4486698095 103.2156129586
2233.00000 201636.86  36.0045505517 120.1259930042       33.434  -0.1159552448   0.4472926750 103.2178784144
2233.00000 201636.87  36.0045505517 120.1259930053       33.434  -0.1156135795   0.4476801015 103.2180656616
2233.00000 201636.88  36.0045505517 120.1259930066       33.434  -0.1186605867   0.4492938495 103.2161398754
2233.00000 201636.89  36.0045505518 120.1259930078       33.434  -0.1239307711   0.4508571061 103.2128536118
2233.00000 201636.90  36.0045505519 120.1259930089       33.434  -0.1295846212   0.4517604304 103.2096188870
2233.00000 201636.91  36.0045505521 120.1259930098       33.434  -0.1332591404   0.4528343681 103.2076853220
2233.00000 201636.92  36.0045505523 120.1259930104       33.434  -0.1335798048   0.4537314209 103.2076214363
2233.00000 201636.93  36.0045505527 120.1259930109       33.434  -0.1303094835   0.4529304046 103.2097621198
2233.00000 201636.94  36.0045505529 120.1259930114       33.434  -0.1251124963   0.4508693671 103.2129642004
2233.00000 201636.95  36.0045505531 120.1259930121       33.434  -0.1195604870   0.4485660567 103.2164949160
2233.00000 201636.96  36.0045505532 120.1259930129       33.434  -0.1156614518   0.4475225144 103.2186737521
2233.00000 201636.97  36.0045505533 120.1259930140       33.434  -0.1154087046   0.4480281714 103.2187380322
2233.00000 201636.98  36.0045505533 120.1259930152       33.434  -0.1185714432   0.4492263917 103.2168136010
2233.00000 201636.99  36.0045505534 120.1259930163       33.434  -0.1240509310   0.4505463032 103.2135220163
2233.00000 201637.00  36.0045505535 120.1259930174       33.434  -0.1296202420   0.4518746243 103.2100847414
2233.00000 201637.01  36.0045505480 120.1259930085       33.433  -0.1326145024   0.4541281127 103.2077765878
2233.00000 201637.02  36.0045505484 120.1259930091       33.433  -0.1332639559   0.4547279541 103.2075869431
2233.00000 201637.03  36.0045505488 120.1259930095       33.433  -0.1301155112   0.4536833675 103.2097308376
2233.00000 201637.04  36.0045505491 120.1259930099       33.433  -0.1247149230   0.4514129147 103.2131423850
2233.00000 201637.05  36.0045505494 120.1259930105       33.433  -0.1192497134   0.4494054233 103.2165846887
2233.00000 201637.06  36.0045505496 120.1259930112       33.434  -0.1154635690   0.4483886221 103.2186448496
2233.00000 201637.07  36.0045505497 120.1259930122       33.434  -0.1150004454   0.4483615156 103.2187131510
2233.00000 201637.08  36.0045505498 120.1259930133       33.434  -0.1182510605   0.4491160802 103.2167802274
2233.00000 201637.09  36.0045505499 120.1259930143       33.434  -0.1236417835   0.4505280050 103.2137046210
2233.00000 201637.10  36.0045505501 120.1259930153       33.434  -0.1293016025   0.4519670500 103.2103855152
2233.00000 201637.11  36.0045505504 120.1259930161       33.434  -0.1331821494   0.4532812240 103.2081143944
2233.00000 201637.12  36.0045505506 120.1259930166       33.434  -0.1336199441   0.4533446448 103.2079323633
2233.00000 201637.13  36.0045505510 120.1259930170       33.434  -0.1305609177   0.4520653022 103.2100734895
2233.00000 201637.14  36.0045505513 120.1259930174       33.434  -0.1252740299   0.4502154644 103.2132770797
2233.00000 201637.15  36.0045505515 120.1259930179       33.434  -0.1198047342   0.4482371911 103.2168098687
2233.00000 201637.16  36.0045505516 120.1259930185       33.434  -0.1160261966   0.4471030144 103.2189888152
2233.00000 201637.17  36.0045505517 120.1259930194       33.434  -0.1157753359   0.4468669732 103.2192570736
2233.00000 201637.18  36.0045505517 120.1259930205       33.434  -0.1189379984   0.4477080105 103.2174496703
2233.00000 201637.19  36.0045505518 120.1259930215       33.434  -0.1242098510   0.4496541491 103.2143729556
2233.00000 201637.20  36.0045505520 120.1259930224       33.434  -0.1298723434   0.4511297792 103.2112593049
2233.00000 201637.21  36.0045505485 120.1259930120       33.433  -0.1333593013   0.4523620989 103.2092822155
2233.00000 201637.22  36.0045505488 120.1259930126       33.433  -0.1339250462   0.4523947364 103.2094291426
2233.00000 201637.23  36.0045505491 120.1259930130       33.433  -0.1306513382   0.4516530534 103.2112708509
2233.00000 201637.24  36.0045505495 120.1259930134       33.433  -0.1252462335   0.4502508941 103.2144455094
2233.00000 201637.25  36.0045505498 120.1259930139       33.433  -0.1197775509   0.4483989361 103.2174695116
2233.00000 201637.26  36.0045505500 120.1259930146       33.433  -0.1162011161   0.4470506109 103.2190829940
2233.00000 201637.27  36.0045505501 120.1259930155       33.433  -0.1158564946   0.4471117645 103.2190301931
2233.00000 201637.28  36.0045505503 120.1259930166       33.433  -0.1188947546   0.4488142438 103.2168943709
2233.00000 201637.29  36.0045505505 120.1259930176       33.433  -0.1241647138   0.4507003251 103.2134888988
2233.00000 201637.30  36.0045505508 120.1259930185       33.433  -0.1298206734   0.4519353178 103.2102506115
2233.00000 201637.31  36.0045505511 120.1259930192       33.433  -0.1337057929   0.4527174113 103.2081040916
2233.00000 201637.32  36.0045505516 120.1259930197       33.433  -0.1339356039   0.4531687395 103.2079231518
2233.00000 201637.33  36.0045505520 120.1259930200       33.434  -0.1307546468   0.4530785971 103.2098588382
2233.00000 201637.34  36.0045505524 120.1259930204       33.434  -0.1256786173   0.4514970737 103.2131458966
2233.00000 201637.35  36.0045505527 120.1259930209       33.434  -0.1203268413   0.4491958161 103.2163820761
2233.00000 201637.36  36.0045505528 120.1259930215       33.434  -0.1167507802   0.4479378081 103.2183172499
2233.00000 201637.37  36.0045505530 120.1259930223       33.434  -0.1164139563   0.4485354841 103.2183805684
2233.00000 201637.38  36.0045505532 120.1259930233       33.434  -0.1196681148   0.4502685357 103.2164541167
2233.00000 201637.39  36.0045505533 120.1259930242       33.434  -0.1252597933   0.4518315982 103.2129562004
2233.00000 201637.40  36.0045505535 120.1259930250       33.434  -0.1312474421   0.4529517849 103.2093971921
2233.00000 201637.41  36.0045505513 120.1259930172       33.432  -0.1347933221   0.4543038868 103.2070938683
2233.00000 201637.42  36.0045505516 120.1259930176       33.432  -0.1352295687   0.4548725615 103.2071203928
2233.00000 201637.43  36.0045505520 120.1259930178       33.433  -0.1321619597   0.4541536783 103.2089624763
2233.00000 201637.44  36.0045505523 120.1259930181       33.433  -0.1268775720   0.4517976612 103.2123451220
2233.00000 201637.45  36.0045505526 120.1259930186       33.433  -0.1214126708   0.4490472435 103.2156991035
2233.00000 201637.46  36.0045505527 120.1259930192       33.433  -0.1178354214   0.4478833679 103.2174295074
2233.00000 201637.47  36.0045505528 120.1259930201       33.433  -0.1174969774   0.4479778132 103.2173778037
2233.00000 201637.48  36.0045505528 120.1259930212       33.433  -0.1207479453   0.4485177877 103.2152398021
2233.00000 201637.49  36.0045505529 120.1259930222       33.433  -0.1263413341   0.4498069688 103.2120396993
2233.00000 201637.50  36.0045505530 120.1259930231       33.433  -0.1321212907   0.4510417737 103.2089205359
2233.00000 201637.51  36.0045505531 120.1259930239       33.433  -0.1360026121   0.4524467865 103.2067707269
2233.00000 201637.52  36.0045505534 120.1259930244       33.433  -0.1362343632   0.4528357865 103.2070109703
2233.00000 201637.53  36.0045505536 120.1259930248       33.433  -0.1328455035   0.4514635255 103.2091855329
2233.00000 201637.54  36.0045505538 120.1259930253       33.433  -0.1272291336   0.4492812106 103.2122703696
2233.00000 201637.55  36.0045505539 120.1259930258       33.433  -0.1218489147   0.4471892134 103.2155956613
2233.00000 201637.56  36.0045505539 120.1259930266       33.433  -0.1183981642   0.4464716323 103.2174395290
2233.00000 201637.57  36.0045505538 120.1259930276       33.433  -0.1178493421   0.4466866119 103.2171794063
2233.00000 201637.58  36.0045505538 120.1259930287       33.433  -0.1211853664   0.4476441013 103.2151283707
2233.00000 201637.59  36.0045505537 120.1259930298       33.433  -0.1266937847   0.4491748262 103.2118373327
2233.00000 201637.60  36.0045505538 120.1259930308       33.433  -0.1323589803   0.4508318411 103.2088185047
2233.00000 201637.61  36.0045505532 120.1259930186       33.432  -0.1354759097   0.4525101542 103.2069761193
2233.00000 201637.62  36.0045505534 120.1259930192       33.433  -0.1357070344   0.4523614334 103.2073377666
2233.00000 201637.63  36.0045505536 120.1259930197       33.433  -0.1325327026   0.4511661259 103.2097202484
2233.00000 201637.64  36.0045505538 120.1259930201       33.433  -0.1272431617   0.4496463015 103.2131281549
2233.00000 201637.65  36.0045505539 120.1259930207       33.433  -0.1215681273   0.4477889606 103.2165701938
2233.00000 201637.66  36.0045505539 120.1259930215       33.433  -0.1178748387   0.4464443064 103.2184209888
2233.00000 201637.67  36.0045505539 120.1259930225       33.433  -0.1175373399   0.4463027786 103.2183652034
2233.00000 201637.68  36.0045505538 120.1259930236       33.433  -0.1209969887   0.4474681491 103.2162208620
2233.00000 201637.69  36.0045505538 120.1259930246       33.433  -0.1267169394   0.4493255140 103.2130185856
2233.00000 201637.70  36.0045505539 120.1259930256       33.433  -0.1322895822   0.4508851966 103.2099067505
2233.00000 201637.71  36.0045505540 120.1259930263       33.433  -0.1358414846   0.4517838514 103.2079765407
2233.00000 201637.72  36.0045505542 120.1259930268       33.433  -0.1361573672   0.4520235933 103.2079177867
2233.00000 201637.73  36.0045505544 120.1259930271       33.433  -0.1328880152   0.4514002979 103.2100586494
2233.00000 201637.74  36.0045505546 120.1259930273       33.433  -0.1272733414   0.4495785446 103.2134738698
2233.00000 201637.75  36.0045505547 120.1259930278       33.433  -0.1216856949   0.4472788644 103.2169127752
2233.00000 201637.76  36.0045505547 120.1259930284       33.433  -0.1181094379   0.4456082476 103.2187627993
2233.00000 201637.77  36.0045505546 120.1259930293       33.433  -0.1177723687   0.4455501120 103.2187052536
2233.00000 201637.78  36.0045505545 120.1259930303       33.433  -0.1210247717   0.4468323861 103.2167735816
2233.00000 201637.79  36.0045505544 120.1259930313       33.433  -0.1266224135   0.4482742074 103.2134864623
2233.00000 201637.80  36.0045505544 120.1259930322       33.433  -0.1324048169   0.4491817226 103.2102566288
2233.00000 201637.81  36.0045505511 120.1259930192       33.433  -0.1353204031   0.4502671533 103.2082842186
2233.00000 201637.82  36.0045505512 120.1259930197       33.433  -0.1358473043   0.4505109847 103.2082215335
2233.00000 201637.83  36.0045505514 120.1259930201       33.433  -0.1329025525   0.4498802812 103.2101548688
2233.00000 201637.84  36.0045505516 120.1259930204       33.433  -0.1274042871   0.4480541673 103.2132399887
2233.00000 201637.85  36.0045505517 120.1259930208       33.433  -0.1218130356   0.4457580940 103.2163538701
2233.00000 201637.86  36.0045505518 120.1259930214       33.433  -0.1182460107   0.4447131756 103.2182910481
2233.00000 201637.87  36.0045505518 120.1259930223       33.433  -0.1179048177   0.4452231052 103.2181457367
2233.00000 201637.88  36.0045505517 120.1259930233       33.433  -0.1211551202   0.4468378343 103.2158892795
2233.00000 201637.89  36.0045505517 120.1259930242       33.433  -0.1265472446   0.4481853206 103.2126910993
2233.00000 201637.90  36.0045505518 120.1259930251       33.434  -0.1319987411   0.4491801989 103.2093678936
2233.00000 201637.91  36.0045505520 120.1259930258       33.434  -0.1355499583   0.4505855474 103.2075251351
2233.00000 201637.92  36.0045505522 120.1259930263       33.434  -0.1358648988   0.4513928398 103.2075819990
2233.00000 201637.93  36.0045505524 120.1259930267       33.434  -0.1325908917   0.4504670890 103.2093057210
2233.00000 201637.94  36.0045505526 120.1259930270       33.434  -0.1271814850   0.4481954636 103.2124837003
2233.00000 201637.95  36.0045505527 120.1259930275       33.434  -0.1217164929   0.4464042949 103.2159297991
2233.00000 201637.96  36.0045505527 120.1259930282       33.434  -0.1181467098   0.4459273224 103.2177760380
2233.00000 201637.97  36.0045505527 120.1259930291       33.434  -0.1178054461   0.4463503486 103.2177211485
2233.00000 201637.98  36.0045505526 120.1259930301       33.434  -0.1208503898   0.4472192142 103.2157858343
2233.00000 201637.99  36.0045505526 120.1259930311       33.434  -0.1263354763   0.4484198781 103.2124942881
2233.00000 201638.00  36.0045505527 120.1259930320       33.434  -0.1323246028   0.4499552157 103.2094774061
2233.00000 201638.01  36.0045505520 120.1259930128       33.434  -0.1346822116   0.4516098818 103.2078331615
2233.00000 201638.02  36.0045505522 120.1259930133       33.434  -0.1349962762   0.4517585119 103.2078928317
2233.00000 201638.03  36.0045505524 120.1259930138       33.434  -0.1319287270   0.4506007692 103.2098245107
2233.00000 201638.04  36.0045505526 120.1259930143       33.434  -0.1268497874   0.4485376458 103.2131153078
2233.00000 201638.05  36.0045505527 120.1259930149       33.434  -0.1215055745   0.4468629313 103.2163515722
2233.00000 201638.06  36.0045505528 120.1259930157       33.434  -0.1181393942   0.4459700862 103.2182873070
2233.00000 201638.07  36.0045505528 120.1259930167       33.434  -0.1181255743   0.4457325167 103.2181400780
2233.00000 201638.08  36.0045505528 120.1259930178       33.434  -0.1214985687   0.4463632353 103.2158764715
2233.00000 201638.09  36.0045505528 120.1259930189       33.434  -0.1273062233   0.4479815422 103.2124663364
2233.00000 201638.10  36.0045505529 120.1259930198       33.434  -0.1331996176   0.4497504992 103.2090242774
2233.00000 201638.11  36.0045505530 120.1259930206       33.434  -0.1368749294   0.4507698575 103.2071741158
2233.00000 201638.12  36.0045505533 120.1259930211       33.434  -0.1371942081   0.4503859609 103.2072340261
2233.00000 201638.13  36.0045505535 120.1259930215       33.434  -0.1339203721   0.4491946932 103.2091696753
2233.00000 201638.14  36.0045505537 120.1259930220       33.434  -0.1285110276   0.4476674728 103.2124626906
2233.00000 201638.15  36.0045505538 120.1259930226       33.434  -0.1230387112   0.4458131278 103.2156952280
2233.00000 201638.16  36.0045505538 120.1259930233       33.434  -0.1192604335   0.4446771855 103.2174280494
2233.00000 201638.17  36.0045505537 120.1259930244       33.434  -0.1190138637   0.4444412787 103.2173701021
2233.00000 201638.18  36.0045505537 120.1259930255       33.434  -0.1221794866   0.4457050996 103.2152264925
2233.00000 201638.19  36.0045505537 120.1259930266       33.434  -0.1276572434   0.4476839170 103.2118183166
2233.00000 201638.20  36.0045505537 120.1259930276       33.434  -0.1334361409   0.4490384832 103.2085950511
2233.00000 201638.21  36.0045505498 120.1259930105       33.435  -0.1360908469   0.4503402277 103.2066145220
2233.00000 201638.22  36.0045505500 120.1259930111       33.435  -0.1362028193   0.4501639914 103.2067622489
2233.00000 201638.23  36.0045505503 120.1259930116       33.435  -0.1326024917   0.4497113947 103.2088220524
2233.00000 201638.24  36.0045505505 120.1259930121       33.435  -0.1270722021   0.4481297022 103.2121157046
2233.00000 201638.25  36.0045505507 120.1259930128       33.435  -0.1213957231   0.4458268948 103.2155576143
2233.00000 201638.26  36.0045505507 120.1259930137       33.435  -0.1174938077   0.4445718922 103.2172030919
2233.00000 201638.27  36.0045505507 120.1259930148       33.435  -0.1172508731   0.4449654783 103.2170262475
2233.00000 201638.28  36.0045505506 120.1259930161       33.435  -0.1204137163   0.4465803963 103.2150975541
2233.00000 201638.29  36.0045505506 120.1259930173       33.435  -0.1256832864   0.4483507934 103.2118048571
2233.00000 201638.30  36.0045505506 120.1259930184       33.435  -0.1311309671   0.4493719976 103.2085776729
2233.00000 201638.31  36.0045505507 120.1259930193       33.435  -0.1346832457   0.4504467295 103.2068530037
2233.00000 201638.32  36.0045505509 120.1259930200       33.435  -0.1348025646   0.4511350750 103.2073328091
2233.00000 201638.33  36.0045505510 120.1259930206       33.435  -0.1314081596   0.4504205101 103.2095047065
2233.00000 201638.34  36.0045505511 120.1259930212       33.435  -0.1259943400   0.4482694465 103.2125879568
2233.00000 201638.35  36.0045505512 120.1259930219       33.435  -0.1205329969   0.4458474012 103.2159133235
2233.00000 201638.36  36.0045505511 120.1259930228       33.435  -0.1169622056   0.4450105899 103.2175511280
2233.00000 201638.37  36.0045505509 120.1259930239       33.435  -0.1166196447   0.4460612411 103.2171656330
2233.00000 201638.38  36.0045505508 120.1259930251       33.435  -0.1198696085   0.4474997815 103.2149048533
2233.00000 201638.39  36.0045505507 120.1259930263       33.435  -0.1254644379   0.4488176044 103.2112849056
2233.00000 201638.40  36.0045505507 120.1259930274       33.435  -0.1312474421   0.4501442917 103.2079361497
2233.00000 201638.41  36.0045505436 120.1259930126       33.436  -0.1341070124   0.4523945846 103.2057473150
2233.00000 201638.42  36.0045505437 120.1259930133       33.436  -0.1344207057   0.4529918920 103.2055654132
2233.00000 201638.43  36.0045505439 120.1259930139       33.436  -0.1311455100   0.4517368065 103.2074976527
2233.00000 201638.44  36.0045505441 120.1259930144       33.436  -0.1255276997   0.4495541985 103.2105867292
2233.00000 201638.45  36.0045505441 120.1259930150       33.436  -0.1199406605   0.4474624944 103.2137024758
2233.00000 201638.46  36.0045505441 120.1259930159       33.436  -0.1165739564   0.4467466520 103.2154272610
2233.00000 201638.47  36.0045505440 120.1259930169       33.436  -0.1165584607   0.4469619328 103.2149521708
2233.00000 201638.48  36.0045505439 120.1259930181       33.436  -0.1199275164   0.4477159593 103.2125688649
2233.00000 201638.49  36.0045505439 120.1259930193       33.436  -0.1255261739   0.4491195177 103.2091620175
2233.00000 201638.50  36.0045505439 120.1259930203       33.436  -0.1310995239   0.4505611330 103.2059339878
2233.00000 201638.51  36.0045505440 120.1259930212       33.436  -0.1344436366   0.4518831172 103.2040013274
2233.00000 201638.52  36.0045505442 120.1259930218       33.436  -0.1344303128   0.4519419919 103.2039382916
2233.00000 201638.53  36.0045505444 120.1259930223       33.436  -0.1310397514   0.4506517710 103.2062940752
2233.00000 201638.54  36.0045505446 120.1259930227       33.436  -0.1254237325   0.4487972511 103.2096209590
2233.00000 201638.55  36.0045505448 120.1259930233       33.436  -0.1198368592   0.4468262592 103.2129462232
2233.00000 201638.56  36.0045505448 120.1259930241       33.436  -0.1162625302   0.4456946304 103.2150030661
2233.00000 201638.57  36.0045505448 120.1259930252       33.436  -0.1161325456   0.4456728181 103.2148527187
2233.00000 201638.58  36.0045505448 120.1259930263       33.436  -0.1192996932   0.4466312998 103.2125893467
2233.00000 201638.59  36.0045505447 120.1259930275       33.436  -0.1245776869   0.4483667436 103.2096005611
2233.00000 201638.60  36.0045505448 120.1259930285       33.436  -0.1300327716   0.4501442917 103.2066126172
2233.00000 201638.61  36.0045505422 120.1259930129       33.436  -0.1324349794   0.4515781678 103.2048566135
2233.00000 201638.62  36.0045505424 120.1259930135       33.436  -0.1326343728   0.4516092781 103.2049160741
2233.00000 201638.63  36.0045505426 120.1259930141       33.436  -0.1293623710   0.4506548796 103.2070662840
2233.00000 201638.64  36.0045505428 120.1259930146       33.436  -0.1239521359   0.4491274279 103.2102746071
2233.00000 201638.65  36.0045505430 120.1259930152       33.436  -0.1184802803   0.4474882457 103.2133881593
2233.00000 201638.66  36.0045505431 120.1259930160       33.436  -0.1149078942   0.4462641226 103.2149043312
2233.00000 201638.67  36.0045505432 120.1259930170       33.436  -0.1149922695   0.4463241920 103.2147225997
2233.00000 201638.68  36.0045505433 120.1259930181       33.436  -0.1184848574   0.4478263497 103.2123693868
2233.00000 201638.69  36.0045505434 120.1259930193       33.436  -0.1242848192   0.4498015299 103.2086304970
2233.00000 201638.70  36.0045505435 120.1259930202       33.436  -0.1301803747   0.4511519192 103.2052799602
2233.00000 201638.71  36.0045505438 120.1259930210       33.436  -0.1338538865   0.4519334902 103.2035522138
2233.00000 201638.72  36.0045505441 120.1259930216       33.436  -0.1341682025   0.4521725623 103.2036134661
2233.00000 201638.73  36.0045505444 120.1259930221       33.436  -0.1310960640   0.4519644702 103.2053425412
2233.00000 201638.74  36.0045505446 120.1259930225       33.436  -0.1260138360   0.4503783441 103.2083061079
2233.00000 201638.75  36.0045505448 120.1259930231       33.436  -0.1206626252   0.4480750338 103.2114175410
2233.00000 201638.76  36.0045505449 120.1259930239       33.436  -0.1173059574   0.4466150810 103.2133532977
2233.00000 201638.77  36.0045505450 120.1259930249       33.436  -0.1172980876   0.4468912782 103.2132023236
2233.00000 201638.78  36.0045505450 120.1259930260       33.436  -0.1206684090   0.4485105014 103.2111501862
2233.00000 201638.79  36.0045505451 120.1259930271       33.436  -0.1260632771   0.4502754641 103.2078547337
2233.00000 201638.80  36.0045505453 120.1259930280       33.436  -0.1317287267   0.4515079313 103.2046301832
2233.00000 201638.81  36.0045505383 120.1259930151       33.436  -0.1347250535   0.4532151914 103.2028531004
2233.00000 201638.82  36.0045505387 120.1259930157       33.436  -0.1348345119   0.4535705794 103.2033344396
2233.00000 201638.83  36.0045505391 120.1259930161       33.436  -0.1316528988   0.4529461861 103.2057189743
2233.00000 201638.84  36.0045505395 120.1259930166       33.436  -0.1263628853   0.4507029910 103.2093394925
2233.00000 201638.85  36.0045505398 120.1259930172       33.436  -0.1208946314   0.4481679166 103.2126899806
2233.00000 201638.86  36.0045505400 120.1259930179       33.436  -0.1173214134   0.4473367985 103.2142055058
2233.00000 201638.87  36.0045505401 120.1259930189       33.436  -0.1174085252   0.4479612768 103.2140307091
2233.00000 201638.88  36.0045505402 120.1259930200       33.436  -0.1206885071   0.4491638132 103.2116772883
2233.00000 201638.89  36.0045505404 120.1259930211       33.436  -0.1261654999   0.4500658049 103.2081479930
2233.00000 201638.90  36.0045505406 120.1259930221       33.436  -0.1315265471   0.4513565263 103.2049218645
2233.00000 201638.91  36.0045505409 120.1259930229       33.436  -0.1349603787   0.4527948427 103.2029885405
2233.00000 201638.92  36.0045505412 120.1259930235       33.436  -0.1348537432   0.4528526334 103.2029354744
2233.00000 201638.93  36.0045505415 120.1259930239       33.436  -0.1313372594   0.4515655213 103.2048716285
2233.00000 201638.94  36.0045505418 120.1259930244       33.436  -0.1259301971   0.4492929091 103.2081672647
2233.00000 201638.95  36.0045505420 120.1259930250       33.436  -0.1206688275   0.4475030600 103.2113975296
2233.00000 201638.96  36.0045505421 120.1259930258       33.436  -0.1176322772   0.4470274013 103.2126988559
2233.00000 201638.97  36.0045505421 120.1259930269       33.436  -0.1177432558   0.4472392523 103.2121952320
2233.00000 201638.98  36.0045505422 120.1259930281       33.436  -0.1209119622   0.4477834245 103.2099349605
2233.00000 201638.99  36.0045505422 120.1259930292       33.436  -0.1261799098   0.4490763368 103.2063178812
2233.00000 201639.00  36.0045505424 120.1259930302       33.436  -0.1316313239   0.4507344383 103.2029686056
2233.00000 201639.01  36.0045505358 120.1259930123       33.437  -0.1337016834   0.4528672280 103.2009850155
2233.00000 201639.02  36.0045505362 120.1259930130       33.437  -0.1336886475   0.4528069225 103.2011401871
2233.00000 201639.03  36.0045505365 120.1259930135       33.437  -0.1305107724   0.4517317701 103.2034041278
2233.00000 201639.04  36.0045505369 120.1259930140       33.437  -0.1252192777   0.4504123828 103.2066010384
2233.00000 201639.05  36.0045505371 120.1259930146       33.437  -0.1197490899   0.4486762250 103.2099221658
2233.00000 201639.06  36.0045505373 120.1259930155       33.437  -0.1163911198   0.4477531915 103.2117701750
2233.00000 201639.07  36.0045505374 120.1259930165       33.437  -0.1163850989   0.4478428727 103.2117087037
2233.00000 201639.08  36.0045505375 120.1259930177       33.437  -0.1199658708   0.4490129716 103.2097748978
2233.00000 201639.09  36.0045505376 120.1259930188       33.437  -0.1256874240   0.4510794028 103.2066911686
2233.00000 201639.10  36.0045505378 120.1259930198       33.437  -0.1312589136   0.4527546528 103.2037857882
2233.00000 201639.11  36.0045505381 120.1259930206       33.437  -0.1348112854   0.4536598088 103.2019687393
2233.00000 201639.12  36.0045505385 120.1259930211       33.437  -0.1347121568   0.4532711042 103.2023355537
2233.00000 201639.13  36.0045505388 120.1259930215       33.437  -0.1314081351   0.4522798722 103.2049268729
2233.00000 201639.14  36.0045505392 120.1259930219       33.437  -0.1261159014   0.4508759587 103.2082474764
2233.00000 201639.15  36.0045505395 120.1259930224       33.437  -0.1206515375   0.4486090974 103.2115727596
2233.00000 201639.16  36.0045505396 120.1259930231       33.437  -0.1170842353   0.4470258170 103.2132086076
2233.00000 201639.17  36.0045505397 120.1259930240       33.437  -0.1169545896   0.4470937605 103.2126136975
2233.00000 201639.18  36.0045505398 120.1259930250       33.437  -0.1203292641   0.4485932169 103.2104412265
2233.00000 201639.19  36.0045505400 120.1259930260       33.437  -0.1257228397   0.4503596835 103.2073626284
2233.00000 201639.20  36.0045505402 120.1259930269       33.437  -0.1311729576   0.4513818806 103.2042520311
2233.00000 201639.21  36.0045505306 120.1259930131       33.438  -0.1340136092   0.4531294729 103.2022644413
2233.00000 201639.22  36.0045505310 120.1259930135       33.438  -0.1339097957   0.4534846357 103.2022099534
2233.00000 201639.23  36.0045505314 120.1259930139       33.438  -0.1306017978   0.4528600088 103.2043523937
2233.00000 201639.24  36.0045505318 120.1259930142       33.438  -0.1248872587   0.4510364568 103.2073500382
2233.00000 201639.25  36.0045505322 120.1259930146       33.438  -0.1191877955   0.4487404372 103.2103508066
2233.00000 201639.26  36.0045505324 120.1259930153       33.438  -0.1158274439   0.4474896699 103.2120761837
2233.00000 201639.27  36.0045505326 120.1259930163       33.438  -0.1158182103   0.4480910477 103.2115994051
2233.00000 201639.28  36.0045505328 120.1259930173       33.438  -0.1194036502   0.4496134584 103.2092148513
2233.00000 201639.29  36.0045505330 120.1259930184       33.438  -0.1249084129   0.4510548591 103.2058002147
2233.00000 201639.30  36.0045505332 120.1259930193       33.438  -0.1301467253   0.4519567070 103.2025684695
2233.00000 201639.31  36.0045505335 120.1259930201       33.438  -0.1333681768   0.4530357477 103.2008489646
2233.00000 201639.32  36.0045505339 120.1259930206       33.438  -0.1333521581   0.4539297737 103.2009114953
2233.00000 201639.33  36.0045505343 120.1259930210       33.438  -0.1299591719   0.4531215626 103.2030630951
2233.00000 201639.34  36.0045505347 120.1259930214       33.438  -0.1243419813   0.4510590655 103.2062716163
2233.00000 201639.35  36.0045505350 120.1259930218       33.438  -0.1187520537   0.4489676176 103.2091731211
2233.00000 201639.36  36.0045505353 120.1259930225       33.438  -0.1151812873   0.4482535310 103.2109876505
2233.00000 201639.37  36.0045505354 120.1259930234       33.438  -0.1152682980   0.4488856525 103.2108355239
2233.00000 201639.38  36.0045505356 120.1259930243       33.438  -0.1187663548   0.4498805385 103.2085779430
2233.00000 201639.39  36.0045505357 120.1259930253       33.438  -0.1243612253   0.4512867437 103.2051657842
2233.00000 201639.40  36.0045505359 120.1259930262       33.438  -0.1301416336   0.4527340610 103.2019372816
2233.00000 201639.41  36.0045505287 120.1259930073       33.439  -0.1329636707   0.4548141808 103.2003716349
2233.00000 201639.42  36.0045505290 120.1259930079       33.439  -0.1331931203   0.4550848152 103.2005506270
2233.00000 201639.43  36.0045505293 120.1259930084       33.439  -0.1300084595   0.4539161605 103.2026952517
2233.00000 201639.44  36.0045505296 120.1259930089       33.439  -0.1249238498   0.4518567266 103.2058960156
2233.00000 201639.45  36.0045505299 120.1259930094       33.439  -0.1195744135   0.4503944307 103.2088025947
2233.00000 201639.46  36.0045505300 120.1259930102       33.439  -0.1162106865   0.4498271224 103.2104055002
2233.00000 201639.47  36.0045505301 120.1259930112       33.439  -0.1161987882   0.4497124984 103.2099260114
2233.00000 201639.48  36.0045505303 120.1259930123       33.439  -0.1197867387   0.4503468281 103.2075446848
2233.00000 201639.49  36.0045505304 120.1259930133       33.439  -0.1255058030   0.4517583443 103.2043402668
2233.00000 201639.50  36.0045505306 120.1259930143       33.439  -0.1310725273   0.4536168108 103.2012306187
2233.00000 201639.51  36.0045505309 120.1259930150       33.439  -0.1346235371   0.4545445938 103.1995100566
2233.00000 201639.52  36.0045505313 120.1259930155       33.439  -0.1347269112   0.4540326267 103.1997829340
2233.00000 201639.53  36.0045505316 120.1259930159       33.439  -0.1315376854   0.4528367027 103.2018362171
2233.00000 201639.54  36.0045505319 120.1259930163       33.439  -0.1264529365   0.4511042803 103.2049203377
2233.00000 201639.55  36.0045505321 120.1259930169       33.439  -0.1211035077   0.4493416218 103.2080299612
2233.00000 201639.56  36.0045505322 120.1259930177       33.439  -0.1177474998   0.4479128783 103.2097503815
2233.00000 201639.57  36.0045505323 120.1259930186       33.439  -0.1177438536   0.4476482801 103.2094846867
2233.00000 201639.58  36.0045505323 120.1259930196       33.439  -0.1211186434   0.4488192533 103.2072234725
2233.00000 201639.59  36.0045505324 120.1259930206       33.439  -0.1267154816   0.4506740875 103.2038070013
2233.00000 201639.60  36.0045505326 120.1259930215       33.439  -0.1322902253   0.4520293229 103.2005851012
2233.00000 201639.61  36.0045505306 120.1259930080       33.439  -0.1348265199   0.4529382907 103.1986327418
2233.00000 201639.62  36.0045505310 120.1259930085       33.439  -0.1346058567   0.4528486109 103.1992086288
2233.00000 201639.63  36.0045505313 120.1259930089       33.439  -0.1310937793   0.4520995199 103.2014985515
2233.00000 201639.64  36.0045505317 120.1259930093       33.439  -0.1254702109   0.4502731599 103.2047984687
2233.00000 201639.65  36.0045505319 120.1259930099       33.439  -0.1200944828   0.4477614815 103.2078256107
2233.00000 201639.66  36.0045505320 120.1259930106       33.439  -0.1168554512   0.4463928914 103.2094296599
2233.00000 201639.67  36.0045505321 120.1259930116       33.439  -0.1170549890   0.4467890202 103.2091563621
2233.00000 201639.68  36.0045505322 120.1259930127       33.439  -0.1205500327   0.4482007092 103.2070954516
2233.00000 201639.69  36.0045505323 120.1259930137       33.439  -0.1259444805   0.4498508527 103.2038022753
2233.00000 201639.70  36.0045505325 120.1259930146       33.439  -0.1313911397   0.4508720949 103.2005729818
2233.00000 201639.71  36.0045505327 120.1259930153       33.439  -0.1347273145   0.4517378395 103.1986424606
2233.00000 201639.72  36.0045505330 120.1259930158       33.439  -0.1349250976   0.4520923482 103.1990097923
2233.00000 201639.73  36.0045505334 120.1259930162       33.439  -0.1316490026   0.4514670758 103.2013958217
2233.00000 201639.74  36.0045505337 120.1259930165       33.439  -0.1262373224   0.4494342048 103.2048051247
2233.00000 201639.75  36.0045505339 120.1259930171       33.439  -0.1211939975   0.4470127204 103.2080344008
2233.00000 201639.76  36.0045505340 120.1259930178       33.439  -0.1180719008   0.4461794238 103.2093395045
2233.00000 201639.77  36.0045505341 120.1259930187       33.439  -0.1182661953   0.4468120567 103.2086175607
2233.00000 201639.78  36.0045505341 120.1259930198       33.439  -0.1219716167   0.4480117247 103.2062314469
2233.00000 201639.79  36.0045505343 120.1259930208       33.439  -0.1274864363   0.4493368617 103.2028257394
2233.00000 201639.80  36.0045505344 120.1259930217       33.439  -0.1329376676   0.4506599538 103.1995996138
2233.00000 201639.81  36.0045505301 120.1259930102       33.439  -0.1356385885   0.4524636583 103.1978460088
2233.00000 201639.82  36.0045505304 120.1259930107       33.439  -0.1352106094   0.4529403258 103.1983338606
2233.00000 201639.83  36.0045505307 120.1259930111       33.439  -0.1315797019   0.4516822328 103.2005152815
2233.00000 201639.84  36.0045505310 120.1259930115       33.439  -0.1261677765   0.4492906118 103.2036038553
2233.00000 201639.85  36.0045505312 120.1259930120       33.439  -0.1209050958   0.4472934097 103.2069218755
2233.00000 201639.86  36.0045505313 120.1259930127       33.439  -0.1176663220   0.4464886713 103.2087632438
2233.00000 201639.87  36.0045505314 120.1259930137       33.439  -0.1178763422   0.4467891361 103.2086999502
2233.00000 201639.88  36.0045505314 120.1259930147       33.439  -0.1215811196   0.4474553530 103.2067567078
2233.00000 201639.89  36.0045505315 120.1259930157       33.439  -0.1270919348   0.4487512065 103.2036754250
2233.00000 201639.90  36.0045505316 120.1259930166       33.439  -0.1323372399   0.4503940235 103.2007749649
2233.00000 201639.91  36.0045505318 120.1259930173       33.439  -0.1353501978   0.4518278637 103.1989702842
2233.00000 201639.92  36.0045505321 120.1259930178       33.439  -0.1350010348   0.4520958328 103.1991303088
2233.00000 201639.93  36.0045505324 120.1259930181       33.439  -0.1312767502   0.4505145102 103.2014002884
2233.00000 201639.94  36.0045505326 120.1259930185       33.439  -0.1255401579   0.4486323629 103.2046033495
2233.00000 201639.95  36.0045505329 120.1259930189       33.439  -0.1199548031   0.4469858885 103.2079301916
2233.00000 201639.96  36.0045505330 120.1259930196       33.439  -0.1165930656   0.4459707191 103.2095616471
2233.00000 201639.97  36.0045505331 120.1259930205       33.439  -0.1163786524   0.4459483588 103.2087540485
2233.00000 201639.98  36.0045505331 120.1259930215       33.439  -0.1198419810   0.4467071216 103.2062499239
2233.00000 201639.99  36.0045505332 120.1259930224       33.439  -0.1253508425   0.4485382160 103.2028419724
2233.00000 201640.00  36.0045505334 120.1259930233       33.439  -0.1305999998   0.4502187763 103.1996168025
2233.00000 201640.01  36.0045505287 120.1259930120       33.440  -0.1329687146   0.4515660889 103.1978464309
2233.00000 201640.02  36.0045505291 120.1259930125       33.440  -0.1331741714   0.4514820505 103.1979084686
2233.00000 201640.03  36.0045505295 120.1259930128       33.440  -0.1299081010   0.4505288863 103.2000490415
2233.00000 201640.04  36.0045505298 120.1259930132       33.440  -0.1245015415   0.4490039240 103.2032522381
2233.00000 201640.05  36.0045505301 120.1259930136       33.440  -0.1192422744   0.4471523786 103.2065702497
2233.00000 201640.06  36.0045505304 120.1259930143       33.440  -0.1159896859   0.4460135968 103.2082102820
2233.00000 201640.07  36.0045505306 120.1259930151       33.440  -0.1161794439   0.4461905580 103.2076216729
2233.00000 201640.08  36.0045505307 120.1259930161       33.440  -0.1196637945   0.4476889921 103.2050354803
2233.00000 201640.09  36.0045505309 120.1259930171       33.439  -0.1252546376   0.4498713324 103.2017107570
2233.00000 201640.10  36.0045505312 120.1259930179       33.439  -0.1308249459   0.4513403006 103.1985961822
2233.00000 201640.11  36.0045505315 120.1259930185       33.439  -0.1341779817   0.4521243529 103.1968701643
2233.00000 201640.12  36.0045505318 120.1259930190       33.439  -0.1341794269   0.4523673680 103.1969272677
2233.00000 201640.13  36.0045505322 120.1259930193       33.439  -0.1307955307   0.4519457362 103.1994819781
2233.00000 201640.14  36.0045505326 120.1259930196       33.439  -0.1253887843   0.4502487995 103.2029297633
2233.00000 201640.15  36.0045505329 120.1259930200       33.439  -0.1201296582   0.4481605024 103.2060463131
2233.00000 201640.16  36.0045505331 120.1259930206       33.439  -0.1166738821   0.4468110794 103.2077722249
2233.00000 201640.17  36.0045505332 120.1259930214       33.439  -0.1167359998   0.4472847709 103.2073042630
2233.00000 201640.18  36.0045505333 120.1259930223       33.439  -0.1206325240   0.4488134305 103.2049270806
2233.00000 201640.19  36.0045505334 120.1259930232       33.439  -0.1262608944   0.4502527237 103.2015109003
2233.00000 201640.20  36.0045505336 120.1259930240       33.439  -0.1317172675   0.4511641566 103.1982875404
2233.00000 201640.21  36.0045505271 120.1259930122       33.441  -0.1342195074   0.4526582304 103.1967298478
2233.00000 201640.22  36.0045505274 120.1259930126       33.440  -0.1340990564   0.4530205399 103.1971152812
2233.00000 201640.23  36.0045505277 120.1259930130       33.440  -0.1305111862   0.4521843887 103.1991701495
2233.00000 201640.24  36.0045505280 120.1259930134       33.441  -0.1249870124   0.4500376657 103.2026742502
2233.00000 201640.25  36.0045505282 120.1259930139       33.441  -0.1195171403   0.4476134529 103.2062330732
2233.00000 201640.26  36.0045505283 120.1259930145       33.441  -0.1159438189   0.4465659732 103.2080869184
2233.00000 201640.27  36.0045505284 120.1259930154       33.441  -0.1160121710   0.4472849280 103.2078249272
2233.00000 201640.28  36.0045505285 120.1259930164       33.440  -0.1197076140   0.4483955103 103.2055627072
2233.00000 201640.29  36.0045505286 120.1259930173       33.440  -0.1254225118   0.4493867509 103.2019427792
2233.00000 201640.30  36.0045505288 120.1259930181       33.440  -0.1309923922   0.4505852277 103.1985933494
2233.00000 201640.31  36.0045505291 120.1259930187       33.440  -0.1343374455   0.4516957944 103.1966553832
2233.00000 201640.32  36.0045505294 120.1259930191       33.440  -0.1343338013   0.4520579708 103.1970111771
2233.00000 201640.33  36.0045505298 120.1259930193       33.440  -0.1307418046   0.4510143786 103.1989804322
2233.00000 201640.34  36.0045505301 120.1259930196       33.440  -0.1252154428   0.4489518056 103.2019435570
2233.00000 201640.35  36.0045505303 120.1259930200       33.440  -0.1199491390   0.4470702575 103.2048486462
2233.00000 201640.36  36.0045505305 120.1259930206       33.440  -0.1167007434   0.4464716323 103.2062474098
2233.00000 201640.37  36.0045505306 120.1259930214       33.440  -0.1170999760   0.4466861928 103.2058595242
2233.00000 201640.38  36.0045505308 120.1259930223       33.440  -0.1209136608   0.4474388212 103.2038115715
2233.00000 201640.39  36.0045505310 120.1259930232       33.440  -0.1266266084   0.4488446434 103.2003113726
2233.00000 201640.40  36.0045505313 120.1259930240       33.440  -0.1321985521   0.4507057904 103.1969640079
2233.00000 201640.41  36.0045505231 120.1259930142       33.441  -0.1350747930   0.4528017448 103.1951930952
2233.00000 201640.42  36.0045505236 120.1259930145       33.441  -0.1348690604   0.4527455309 103.1956633721
2233.00000 201640.43  36.0045505241 120.1259930148       33.441  -0.1313666729   0.4516719981 103.1978395339
2233.00000 201640.44  36.0045505245 120.1259930150       33.441  -0.1257521327   0.4497306987 103.2011314810
2233.00000 201640.45  36.0045505249 120.1259930155       33.441  -0.1205777684   0.4480529660 103.2043666405
2233.00000 201640.46  36.0045505251 120.1259930162       33.441  -0.1176547290   0.4475717112 103.2058828890
2233.00000 201640.47  36.0045505253 120.1259930170       33.441  -0.1181680020   0.4477863121 103.2054927124
2233.00000 201640.48  36.0045505255 120.1259930180       33.441  -0.1217762532   0.4489500391 103.2032335959
2233.00000 201640.49  36.0045505257 120.1259930189       33.441  -0.1271684946   0.4510106662 103.2000338317
2233.00000 201640.50  36.0045505261 120.1259930197       33.441  -0.1324099854   0.4529029403 103.1971362337
2233.00000 201640.51  36.0045505264 120.1259930202       33.441  -0.1356402003   0.4539222376 103.1955310208
2233.00000 201640.52  36.0045505269 120.1259930206       33.441  -0.1352250819   0.4537460267 103.1962162193
2233.00000 201640.53  36.0045505273 120.1259930208       33.441  -0.1313900098   0.4528782211 103.1985086901
2233.00000 201640.54  36.0045505277 120.1259930210       33.441  -0.1258648907   0.4510575596 103.2018002403
2233.00000 201640.55  36.0045505281 120.1259930214       33.441  -0.1206083732   0.4485526186 103.2050337465
2233.00000 201640.56  36.0045505282 120.1259930219       33.441  -0.1175612746   0.4469725489 103.2063438770
2233.00000 201640.57  36.0045505284 120.1259930228       33.441  -0.1178707415   0.4470332401 103.2056326410
2233.00000 201640.58  36.0045505285 120.1259930237       33.441  -0.1215607219   0.4485252574 103.2032525203
2233.00000 201640.59  36.0045505286 120.1259930246       33.441  -0.1270660617   0.4504999002 103.1998468894
2233.00000 201640.60  36.0045505288 120.1259930254       33.441  -0.1323131436   0.4516511707 103.1966202332
2233.00000 201640.61  36.0045505225 120.1259930174       33.442  -0.1351342524   0.4528602737 103.1948584169
2233.00000 201640.62  36.0045505229 120.1259930178       33.442  -0.1349279942   0.4528860806 103.1955424570
2233.00000 201640.63  36.0045505233 120.1259930180       33.442  -0.1314263668   0.4521405114 103.1980440180
2233.00000 201640.64  36.0045505236 120.1259930183       33.442  -0.1258061578   0.4505312490 103.2012495844
2233.00000 201640.65  36.0045505239 120.1259930186       33.442  -0.1204243259   0.4481381657 103.2045748594
2233.00000 201640.66  36.0045505241 120.1259930192       33.442  -0.1173848921   0.4469725973 103.2062132982
2233.00000 201640.67  36.0045505242 120.1259930199       33.442  -0.1174880475   0.4476888118 103.2058283966
2233.00000 201640.68  36.0045505243 120.1259930208       33.442  -0.1210645682   0.4490045440 103.2035708129
2233.00000 201640.69  36.0045505245 120.1259930216       33.442  -0.1267816308   0.4505334199 103.2001562758
2233.00000 201640.70  36.0045505247 120.1259930223       33.442  -0.1321384104   0.4515612809 103.1969207922
2233.00000 201640.71  36.0045505249 120.1259930228       33.442  -0.1353657985   0.4526428689 103.1949925520
2233.00000 201640.72  36.0045505253 120.1259930231       33.442  -0.1353644172   0.4531236723 103.1951449720
2233.00000 201640.73  36.0045505257 120.1259930232       33.442  -0.1321853896   0.4522866414 103.1974047521
2233.00000 201640.74  36.0045505260 120.1259930234       33.442  -0.1269004025   0.4501354070 103.2006046292
2233.00000 201640.75  36.0045505263 120.1259930236       33.442  -0.1216368633   0.4477129537 103.2037167280
2233.00000 201640.76  36.0045505265 120.1259930241       33.442  -0.1183897867   0.4468727027 103.2052372597
2233.00000 201640.77  36.0045505266 120.1259930248       33.442  -0.1187839440   0.4477098164 103.2046394974
2233.00000 201640.78  36.0045505268 120.1259930256       33.442  -0.1225949907   0.4488201694 103.2024694589
2233.00000 201640.79  36.0045505270 120.1259930264       33.442  -0.1281047050   0.4498150260 103.1991760815
2233.00000 201640.80  36.0045505272 120.1259930270       33.442  -0.1333559268   0.4512271820 103.1959556022
2233.00000 201640.81  36.0045505240 120.1259930178       33.443  -0.1358612494   0.4532307371 103.1942050073
2233.00000 201640.82  36.0045505244 120.1259930182       33.443  -0.1357351332   0.4538284104 103.1944710903
2233.00000 201640.83  36.0045505248 120.1259930183       33.443  -0.1321401875   0.4525762384 103.1969438250
2233.00000 201640.84  36.0045505253 120.1259930185       33.443  -0.1266152612   0.4506016064 103.2002706492
2233.00000 201640.85  36.0045505256 120.1259930188       33.443  -0.1213568882   0.4490471007 103.2033812453
2233.00000 201640.86  36.0045505259 120.1259930192       33.443  -0.1183182792   0.4483647978 103.2049029576
2233.00000 201640.87  36.0045505261 120.1259930199       33.443  -0.1186261683   0.4486664426 103.2043070118
2233.00000 201640.88  36.0045505262 120.1259930207       33.442  -0.1221094818   0.4493253540 103.2019292816
2233.00000 201640.89  36.0045505264 120.1259930215       33.442  -0.1274982091   0.4506140667 103.1987314455
2233.00000 201640.90  36.0045505267 120.1259930221       33.442  -0.1325389739   0.4524680827 103.1958269068
2233.00000 201640.91  36.0045505270 120.1259930225       33.442  -0.1356492693   0.4538201825 103.1944332000
2233.00000 201640.92  36.0045505274 120.1259930228       33.442  -0.1356448110   0.4537649559 103.1950282687
2233.00000 201640.93  36.0045505278 120.1259930229       33.442  -0.1322574309   0.4522722889 103.1974092211
2233.00000 201640.94  36.0045505281 120.1259930231       33.442  -0.1270605046   0.4505051875 103.2006112592
2233.00000 201640.95  36.0045505284 120.1259930233       33.442  -0.1219162504   0.4488623261 103.2037232873
2233.00000 201640.96  36.0045505286 120.1259930237       33.442  -0.1188738133   0.4476387312 103.2052431725
2233.00000 201640.97  36.0045505288 120.1259930243       33.442  -0.1191894367   0.4472867850 103.2048560637
2233.00000 201640.98  36.0045505290 120.1259930251       33.442  -0.1226772926   0.4483323386 103.2025956199
2233.00000 201640.99  36.0045505292 120.1259930258       33.442  -0.1282774189   0.4501858573 103.1993919888
2233.00000 201641.00  36.0045505294 120.1259930264       33.442  -0.1336424057   0.4517543031 103.1964941825
2233.00000 201641.01  36.0045505261 120.1259930179       33.443  -0.1362576857   0.4529967204 103.1948624068
2233.00000 201641.02  36.0045505266 120.1259930182       33.443  -0.1360506789   0.4529068445 103.1953425924
2233.00000 201641.03  36.0045505270 120.1259930183       33.443  -0.1323336768   0.4521559484 103.1975147610
2233.00000 201641.04  36.0045505274 120.1259930186       33.443  -0.1268009780   0.4505423151 103.2006007162
2233.00000 201641.05  36.0045505278 120.1259930189       33.443  -0.1217444194   0.4485713104 103.2032983989
2233.00000 201641.06  36.0045505280 120.1259930195       33.443  -0.1190301001   0.4474375065 103.2045711326
2233.00000 201641.07  36.0045505283 120.1259930202       33.443  -0.1196643480   0.4478290147 103.2037615597
2233.00000 201641.08  36.0045505285 120.1259930210       33.443  -0.1232702104   0.4494426947 103.2012611977
2233.00000 201641.09  36.0045505288 120.1259930218       33.443  -0.1288721125   0.4512098498 103.1980612722
2233.00000 201641.10  36.0045505292 120.1259930224       33.443  -0.1342307950   0.4524450212 103.1949491496
2233.00000 201641.11  36.0045505296 120.1259930229       33.443  -0.1374612588   0.4530196913 103.1934362851
2233.00000 201641.12  36.0045505302 120.1259930231       33.443  -0.1372500011   0.4531408610 103.1940348998
2233.00000 201641.13  36.0045505307 120.1259930232       33.443  -0.1337488910   0.4522998868 103.1964142209
2233.00000 201641.14  36.0045505312 120.1259930233       33.443  -0.1285489079   0.4503574355 103.1998289514
2233.00000 201641.15  36.0045505316 120.1259930235       33.443  -0.1234004452   0.4480634807 103.2026455606
2233.00000 201641.16  36.0045505319 120.1259930240       33.443  -0.1201503442   0.4470167721 103.2039253373
2233.00000 201641.17  36.0045505322 120.1259930247       33.443  -0.1203467339   0.4479441871 103.2033271388
2233.00000 201641.18  36.0045505324 120.1259930256       33.443  -0.1240419817   0.4495870381 103.2011568163
2233.00000 201641.19  36.0045505327 120.1259930263       33.443  -0.1291311926   0.4508142902 103.1980779856
2233.00000 201641.20  36.0045505331 120.1259930270       33.443  -0.1343528734   0.4520235933 103.1953883740
2233.00000 201641.21  36.0045505258 120.1259930140       33.444  -0.1368091684   0.4542603491 103.1940721890
2233.00000 201641.22  36.0045505262 120.1259930143       33.444  -0.1362796885   0.4550672815 103.1950861349
2233.00000 201641.23  36.0045505267 120.1259930145       33.444  -0.1326581739   0.4539300842 103.1979185664
2233.00000 201641.24  36.0045505271 120.1259930147       33.444  -0.1270424268   0.4515382529 103.2014565880
2233.00000 201641.25  36.0045505274 120.1259930150       33.444  -0.1214541497   0.4495419405 103.2048957183
2233.00000 201641.26  36.0045505276 120.1259930156       33.444  -0.1185098306   0.4489468100 103.2065323759
2233.00000 201641.27  36.0045505278 120.1259930164       33.444  -0.1191455539   0.4495695128 103.2059339383
2233.00000 201641.28  36.0045505280 120.1259930173       33.443  -0.1229575854   0.4503526335 103.2035486044
2233.00000 201641.29  36.0045505281 120.1259930182       33.443  -0.1286716494   0.4514345134 103.2001425685
2233.00000 201641.30  36.0045505284 120.1259930189       33.443  -0.1342478378   0.4529635478 103.1971176183
2233.00000 201641.31  36.0045505287 120.1259930194       33.443  -0.1373865346   0.4544024662 103.1955110032
2233.00000 201641.32  36.0045505291 120.1259930197       33.443  -0.1368414878   0.4544638388 103.1957814154
2233.00000 201641.33  36.0045505294 120.1259930199       33.443  -0.1332206811   0.4529709214 103.1980457747
2233.00000 201641.34  36.0045505298 120.1259930201       33.443  -0.1276089147   0.4509999295 103.2012515182
2233.00000 201641.35  36.0045505300 120.1259930204       33.443  -0.1222245940   0.4492328421 103.2043692840
2233.00000 201641.36  36.0045505302 120.1259930210       33.443  -0.1193903721   0.4484277112 103.2058834854
2233.00000 201641.37  36.0045505303 120.1259930217       33.443  -0.1198221408   0.4483144692 103.2050765899
2233.00000 201641.38  36.0045505305 120.1259930225       33.443  -0.1235125723   0.4489503503 103.2023701233
2233.00000 201641.39  36.0045505306 120.1259930234       33.443  -0.1290186455   0.4505665379 103.1986322209
2233.00000 201641.40  36.0045505309 120.1259930241       33.443  -0.1342612001   0.4521324553 103.1952909711
2233.00000 201641.41  36.0045505282 120.1259930148       33.443  -0.1367508462   0.4535876982 103.1933379739
2233.00000 201641.42  36.0045505286 120.1259930151       33.443  -0.1364164733   0.4535298133 103.1934897419
2233.00000 201641.43  36.0045505290 120.1259930153       33.443  -0.1329090349   0.4524556250 103.1957543973
2233.00000 201641.44  36.0045505294 120.1259930155       33.443  -0.1275004507   0.4511398889 103.1989602137
2233.00000 201641.45  36.0045505298 120.1259930158       33.443  -0.1222427110   0.4494067779 103.2022818414
2233.00000 201641.46  36.0045505300 120.1259930164       33.443  -0.1192054411   0.4482663863 103.2041275292
2233.00000 201641.47  36.0045505302 120.1259930172       33.443  -0.1197263226   0.4486546024 103.2036438334
2233.00000 201641.48  36.0045505304 120.1259930181       33.443  -0.1235470014   0.4500647998 103.2014708909
2233.00000 201641.49  36.0045505306 120.1259930190       33.443  -0.1290594519   0.4517149325 103.1983918158
2233.00000 201641.50  36.0045505308 120.1259930197       33.443  -0.1340959533   0.4527347828 103.1956989034
2233.00000 201641.51  36.0045505311 120.1259930203       33.443  -0.1369953634   0.4529783466 103.1942158485
2233.00000 201641.52  36.0045505315 120.1259930207       33.443  -0.1362472965   0.4527727562 103.1947017709
2233.00000 201641.53  36.0045505319 120.1259930209       33.443  -0.1325053326   0.4520235215 103.1972937815
2233.00000 201641.54  36.0045505323 120.1259930211       33.443  -0.1270950352   0.4506205642 103.2004087741
2233.00000 201641.55  36.0045505326 120.1259930215       33.443  -0.1218353270   0.4487705598 103.2036078554
2233.00000 201641.56  36.0045505328 120.1259930221       33.443  -0.1190024546   0.4474262754 103.2052434890
2233.00000 201641.57  36.0045505330 120.1259930228       33.443  -0.1198483062   0.4481132712 103.2046406208
2233.00000 201641.58  36.0045505332 120.1259930237       33.443  -0.1239922831   0.4499690288 103.2024675212
2233.00000 201641.59  36.0045505334 120.1259930245       33.443  -0.1296217389   0.4517344286 103.1993846718
2233.00000 201641.60  36.0045505337 120.1259930251       33.443  -0.1348742650   0.4527627089 103.1962764585
2233.00000 201641.61  36.0045505251 120.1259930138       33.443  -0.1373467348   0.4542188535 103.1947135373
2233.00000 201641.62  36.0045505256 120.1259930142       33.443  -0.1368062645   0.4544586639 103.1949016712
2233.00000 201641.63  36.0045505261 120.1259930144       33.443  -0.1331698358   0.4536204705 103.1966309696
2233.00000 201641.64  36.0045505266 120.1259930146       33.443  -0.1277530941   0.4516758098 103.1989665876
2233.00000 201641.65  36.0045505270 120.1259930150       33.443  -0.1226939728   0.4493797884 103.2008888077
2233.00000 201641.66  36.0045505274 120.1259930156       33.443  -0.1197721524   0.4483416451 103.2015091227
2233.00000 201641.67  36.0045505277 120.1259930164       33.443  -0.1202868019   0.4494786528 103.2004599805
2233.00000 201641.68  36.0045505280 120.1259930172       33.443  -0.1238890572   0.4512455399 103.1975466866
2233.00000 201641.69  36.0045505283 120.1259930181       33.443  -0.1290637594   0.4526842841 103.1938994998
2233.00000 201641.70  36.0045505287 120.1259930187       33.443  -0.1339768678   0.4535829389 103.1908818488
2233.00000 201641.71  36.0045505291 120.1259930192       33.443  -0.1368828726   0.4546610199 103.1892824053
2233.00000 201641.72  36.0045505296 120.1259930196       33.443  -0.1365496989   0.4549363636 103.1897580310
2233.00000 201641.73  36.0045505301 120.1259930198       33.443  -0.1332540597   0.4537698417 103.1923516351
2233.00000 201641.74  36.0045505305 120.1259930201       33.443  -0.1281757533   0.4519155811 103.1958789469
2233.00000 201641.75  36.0045505308 120.1259930205       33.443  -0.1232449572   0.4503601322 103.1991074580
2233.00000 201641.76  36.0045505311 120.1259930210       33.443  -0.1205318048   0.4498807312 103.2006256324
2233.00000 201641.77  36.0045505313 120.1259930218       33.443  -0.1209668086   0.4502999478 103.2002372870
2233.00000 201641.78  36.0045505315 120.1259930226       33.443  -0.1244568284   0.4513780774 103.1981795169
2233.00000 201641.79  36.0045505318 120.1259930235       33.443  -0.1296352923   0.4527031913 103.1951032814
2233.00000 201641.80  36.0045505321 120.1259930241       33.443  -0.1347711326   0.4542352104 103.1926267174
2233.00000 201641.81  36.0045505229 120.1259930167       33.444  -0.1372826402   0.4564524509 103.1916266727
2233.00000 201641.82  36.0045505234 120.1259930170       33.443  -0.1368375435   0.4563031381 103.1927614815
2233.00000 201641.83  36.0045505239 120.1259930173       33.443  -0.1333306621   0.4548999338 103.1955949724
2233.00000 201641.84  36.0045505244 120.1259930175       33.443  -0.1279286448   0.4530424809 103.1995416572
2233.00000 201641.85  36.0045505247 120.1259930179       33.443  -0.1226681805   0.4516980491 103.2028019270
2233.00000 201641.86  36.0045505250 120.1259930185       33.443  -0.1196283789   0.4511266539 103.2042046318
2233.00000 201641.87  36.0045505253 120.1259930193       33.443  -0.1203591951   0.4512224994 103.2036030059
2233.00000 201641.88  36.0045505255 120.1259930201       33.443  -0.1242965389   0.4523939716 103.2012142417
2233.00000 201641.89  36.0045505258 120.1259930210       33.443  -0.1295923307   0.4542498719 103.1973919960
2233.00000 201641.90  36.0045505261 120.1259930217       33.443  -0.1347094558   0.4558072811 103.1937146074
2233.00000 201641.91  36.0045505265 120.1259930222       33.443  -0.1379355853   0.4564978966 103.1916640536
2233.00000 201641.92  36.0045505269 120.1259930225       33.443  -0.1377217231   0.4559987942 103.1920252265
2233.00000 201641.93  36.0045505274 120.1259930227       33.443  -0.1340008174   0.4548059590 103.1939978726
2233.00000 201641.94  36.0045505278 120.1259930228       33.443  -0.1282627814   0.4534845095 103.1969684923
2233.00000 201641.95  36.0045505281 120.1259930232       33.443  -0.1226754153   0.4519603868 103.1998744071
2233.00000 201641.96  36.0045505283 120.1259930237       33.443  -0.1195119884   0.4511604723 103.2010617389
2233.00000 201641.97  36.0045505284 120.1259930245       33.443  -0.1198234025   0.4514632250 103.2001364097
2233.00000 201641.98  36.0045505286 120.1259930253       33.443  -0.1235200556   0.4527530734 103.1976328536
2233.00000 201641.99  36.0045505288 120.1259930262       33.443  -0.1292332260   0.4546110881 103.1942189300
2233.00000 201642.00  36.0045505290 120.1259930268       33.443  -0.1348112396   0.4561718077 103.1907875229
2233.00000 201642.01  36.0045505241 120.1259930127       33.444  -0.1369788544   0.4577770471 103.1889041818
2233.00000 201642.02  36.0045505245 120.1259930130       33.444  -0.1364407568   0.4578016525 103.1895950524
2233.00000 201642.03  36.0045505249 120.1259930132       33.444  -0.1324032770   0.4570553064 103.1923117657
2233.00000 201642.04  36.0045505253 120.1259930134       33.444  -0.1265508223   0.4552334184 103.1960541879
2233.00000 201642.05  36.0045505255 120.1259930138       33.444  -0.1209632692   0.4527222919 103.1998248581
2233.00000 201642.06  36.0045505257 120.1259930144       33.444  -0.1176023557   0.4515543126 103.2015825202
2233.00000 201642.07  36.0045505257 120.1259930152       33.444  -0.1177969064   0.4522756202 103.2012013468
2233.00000 201642.08  36.0045505258 120.1259930161       33.444  -0.1212939055   0.4537996843 103.1995668945
2233.00000 201642.09  36.0045505259 120.1259930171       33.444  -0.1264786907   0.4552414894 103.1969344155
2233.00000 201642.10  36.0045505261 120.1259930178       33.444  -0.1313974529   0.4561442016 103.1945669608
2233.00000 201642.11  36.0045505263 120.1259930184       33.444  -0.1338856721   0.4570072993 103.1936205336
2233.00000 201642.12  36.0045505266 120.1259930188       33.444  -0.1329001103   0.4571593710 103.1945586667
2233.00000 201642.13  36.0045505269 120.1259930190       33.444  -0.1287376829   0.4559925638 103.1972761389
2233.00000 201642.14  36.0045505272 120.1259930192       33.444  -0.1226715145   0.4535147055 103.2006081788
2233.00000 201642.15  36.0045505274 120.1259930196       33.444  -0.1173789714   0.4509759775 103.2035109988
2233.00000 201642.16  36.0045505275 120.1259930201       33.444  -0.1146643629   0.4501385622 103.2044864241
2233.00000 201642.17  36.0045505276 120.1259930209       33.444  -0.1157199905   0.4509772783 103.2030194502
2233.00000 201642.18  36.0045505276 120.1259930217       33.444  -0.1201847592   0.4520872491 103.1998586046
2233.00000 201642.19  36.0045505277 120.1259930225       33.444  -0.1261332293   0.4530821215 103.1957878884
2233.00000 201642.20  36.0045505279 120.1259930232       33.444  -0.1314995436   0.4542925062 103.1921167850
2233.00000 201642.21  36.0045505172 120.1259930117       33.445  -0.1339677069   0.4565465023 103.1895923627
2233.00000 201642.22  36.0045505175 120.1259930120       33.445  -0.1336270403   0.4572370410 103.1892968960
2233.00000 201642.23  36.0045505179 120.1259930121       33.445  -0.1299111120   0.4558917158 103.1912343537
2233.00000 201642.24  36.0045505183 120.1259930123       33.445  -0.1241734067   0.4537999245 103.1939022950
2233.00000 201642.25  36.0045505186 120.1259930126       33.445  -0.1189962093   0.4522447120 103.1965723015
2233.00000 201642.26  36.0045505189 120.1259930131       33.445  -0.1162871767   0.4515615149 103.1981773211
2233.00000 201642.27  36.0045505190 120.1259930138       33.445  -0.1171359785   0.4520722458 103.1974855651
2233.00000 201642.28  36.0045505192 120.1259930147       33.445  -0.1212796953   0.4526419432 103.1949798450
2233.00000 201642.29  36.0045505194 120.1259930155       33.445  -0.1269094670   0.4540210829 103.1917774267
2233.00000 201642.30  36.0045505197 120.1259930161       33.445  -0.1321565607   0.4555856444 103.1890852468
2233.00000 201642.31  36.0045505201 120.1259930166       33.445  -0.1351747974   0.4566924146 103.1880153572
2233.00000 201642.32  36.0045505205 120.1259930168       33.445  -0.1348430806   0.4564246791 103.1887346193
2233.00000 201642.33  36.0045505210 120.1259930169       33.444  -0.1311309281   0.4550181279 103.1915375775
2233.00000 201642.34  36.0045505214 120.1259930170       33.444  -0.1256046394   0.4533752800 103.1951925879
2233.00000 201642.35  36.0045505218 120.1259930173       33.444  -0.1205519173   0.4521487923 103.1986313787
2233.00000 201642.36  36.0045505221 120.1259930177       33.444  -0.1178526837   0.4513691497 103.2006808844
2233.00000 201642.37  36.0045505224 120.1259930184       33.444  -0.1182903190   0.4513377234 103.2007369557
2233.00000 201642.38  36.0045505226 120.1259930191       33.444  -0.1217849235   0.4525070557 103.1988042969
2233.00000 201642.39  36.0045505229 120.1259930199       33.444  -0.1271795964   0.4543687887 103.1957209822
2233.00000 201642.40  36.0045505232 120.1259930205       33.444  -0.1322157408   0.4557191711 103.1930335174
2233.00000 201642.41  36.0045505161 120.1259930077       33.446  -0.1344338794   0.4569657517 103.1919265278
2233.00000 201642.42  36.0045505165 120.1259930081       33.445  -0.1338921182   0.4568805755 103.1924401464
2233.00000 201642.43  36.0045505170 120.1259930084       33.445  -0.1298508287   0.4559191383 103.1947161766
2233.00000 201642.44  36.0045505174 120.1259930087       33.445  -0.1239905108   0.4541832893 103.1977185210
2233.00000 201642.45  36.0045505177 120.1259930092       33.445  -0.1186036108   0.4522122675 103.2002939845
2233.00000 201642.46  36.0045505180 120.1259930099       33.445  -0.1155615195   0.4508725227 103.2009401847
2233.00000 201642.47  36.0045505182 120.1259930107       33.445  -0.1162922448   0.4511516102 103.1997748812
2233.00000 201642.48  36.0045505184 120.1259930116       33.445  -0.1204351659   0.4529805244 103.1970592548
2233.00000 201642.49  36.0045505186 120.1259930125       33.445  -0.1262674641   0.4550758737 103.1931083836
2233.00000 201642.50  36.0045505189 120.1259930133       33.445  -0.1314154682   0.4564249500 103.1898506446
2233.00000 201642.51  36.0045505193 120.1259930139       33.445  -0.1343174700   0.4569928763 103.1882466952
2233.00000 201642.52  36.0045505197 120.1259930142       33.445  -0.1337736261   0.4569071013 103.1885212433
2233.00000 201642.53  36.0045505202 120.1259930145       33.445  -0.1299305181   0.4559512577 103.1907938994
2233.00000 201642.54  36.0045505205 120.1259930148       33.445  -0.1246114975   0.4535860731 103.1937868453
2233.00000 201642.55  36.0045505208 120.1259930152       33.445  -0.1194681917   0.4510508232 103.1963616919
2233.00000 201642.56  36.0045505211 120.1259930158       33.445  -0.1168461438   0.4498027321 103.1972213283
2233.00000 201642.57  36.0045505212 120.1259930166       33.445  -0.1180246453   0.4506130388 103.1961728349
2233.00000 201642.58  36.0045505214 120.1259930175       33.445  -0.1224945154   0.4520530616 103.1936593056
2233.00000 201642.59  36.0045505217 120.1259930183       33.445  -0.1286607757   0.4531649297 103.1904489263
2233.00000 201642.60  36.0045505219 120.1259930190       33.445  -0.1343528734   0.4541607259 103.1875560409
2233.00000 201642.61  36.0045505161 120.1259930091       33.445  -0.1369783541   0.4559362283 103.1863322848
2233.00000 201642.62  36.0045505165 120.1259930094       33.445  -0.1364428185   0.4566241533 103.1874761597
2233.00000 201642.63  36.0045505170 120.1259930097       33.445  -0.1326129033   0.4559052525 103.1905191896
2233.00000 201642.64  36.0045505174 120.1259930100       33.445  -0.1272979234   0.4537478966 103.1943786150
2233.00000 201642.65  36.0045505177 120.1259930105       33.445  -0.1225744436   0.4515356604 103.1979336839
2233.00000 201642.66  36.0045505180 120.1259930112       33.445  -0.1199875854   0.4506159586 103.1995626167
2233.00000 201642.67  36.0045505182 120.1259930121       33.445  -0.1206304535   0.4511237553 103.1989589704
2233.00000 201642.68  36.0045505184 120.1259930131       33.445  -0.1244528449   0.4521108291 103.1969908412
2233.00000 201642.69  36.0045505186 120.1259930140       33.445  -0.1301709831   0.4533174403 103.1938192442
2233.00000 201642.70  36.0045505190 120.1259930148       33.445  -0.1353258066   0.4548511361 103.1905929729
2233.00000 201642.71  36.0045505194 120.1259930155       33.445  -0.1382239843   0.4560741489 103.1888746069
2233.00000 201642.72  36.0045505198 120.1259930159       33.445  -0.1374705103   0.4560098037 103.1893562013
2233.00000 201642.73  36.0045505203 120.1259930162       33.445  -0.1330940223   0.4547302517 103.1915376981
2233.00000 201642.74  36.0045505207 120.1259930166       33.445  -0.1271179106   0.4526701204 103.1946276059
2233.00000 201642.75  36.0045505210 120.1259930171       33.445  -0.1219402310   0.4509947843 103.1973248943
2233.00000 201642.76  36.0045505212 120.1259930178       33.444  -0.1192274347   0.4507248270 103.1981802511
2233.00000 201642.77  36.0045505214 120.1259930187       33.444  -0.1200767666   0.4512704847 103.1969247615
2233.00000 201642.78  36.0045505215 120.1259930197       33.444  -0.1238025573   0.4525652170 103.1940899865
2233.00000 201642.79  36.0045505218 120.1259930207       33.444  -0.1289819811   0.4542153497 103.1901424326
2233.00000 201642.80  36.0045505221 120.1259930215       33.444  -0.1338945071   0.4556561457 103.1866851451
2233.00000 201642.81  36.0045505142 120.1259930054       33.445  -0.1357393817   0.4571320868 103.1849283735
2233.00000 201642.82  36.0045505147 120.1259930058       33.445  -0.1348689739   0.4562067147 103.1854144295
2233.00000 201642.83  36.0045505152 120.1259930061       33.445  -0.1309047088   0.4545659632 103.1875924383
2233.00000 201642.84  36.0045505156 120.1259930065       33.445  -0.1255833235   0.4527154835 103.1906803235
2233.00000 201642.85  36.0045505160 120.1259930069       33.445  -0.1206556454   0.4509489473 103.1937902065
2233.00000 201642.86  36.0045505163 120.1259930076       33.445  -0.1181613149   0.4499305858 103.1955081459
2233.00000 201642.87  36.0045505165 120.1259930084       33.445  -0.1193435251   0.4503270977 103.1952305639
2233.00000 201642.88  36.0045505167 120.1259930093       33.445  -0.1236101306   0.4517367418 103.1933769435
2233.00000 201642.89  36.0045505170 120.1259930102       33.445  -0.1294560001   0.4537975198 103.1908273928
2233.00000 201642.90  36.0045505173 120.1259930109       33.445  -0.1346129932   0.4556823970 103.1887892243
2233.00000 201642.91  36.0045505177 120.1259930114       33.445  -0.1373038139   0.4564925048 103.1879650775
2233.00000 201642.92  36.0045505182 120.1259930117       33.445  -0.1364364534   0.4559811237 103.1891098953
2233.00000 201642.93  36.0045505187 120.1259930119       33.445  -0.1324885194   0.4545735355 103.1921535963
2233.00000 201642.94  36.0045505192 120.1259930121       33.445  -0.1269598564   0.4527172787 103.1958122731
2233.00000 201642.95  36.0045505196 120.1259930124       33.445  -0.1221217238   0.4503278229 103.1992491262
2233.00000 201642.96  36.0045505199 120.1259930130       33.445  -0.1197445990   0.4487519333 103.2004585491
2233.00000 201642.97  36.0045505202 120.1259930138       33.445  -0.1205088259   0.4492369005 103.1996173446
2233.00000 201642.98  36.0045505205 120.1259930146       33.444  -0.1245316832   0.4509711327 103.1972287623
2233.00000 201642.99  36.0045505209 120.1259930154       33.444  -0.1301579527   0.4529494432 103.1938177964
2233.00000 201643.00  36.0045505213 120.1259930161       33.444  -0.1352008509   0.4543039653 103.1910167060
2233.00000 201643.01  36.0045505123 120.1259929984       33.446  -0.1368336394   0.4564654029 103.1896858266
2233.00000 201643.02  36.0045505129 120.1259929987       33.445  -0.1363760223   0.4568249796 103.1902865860
2233.00000 201643.03  36.0045505135 120.1259929990       33.445  -0.1328658121   0.4559815326 103.1928823504
2233.00000 201643.04  36.0045505142 120.1259929992       33.445  -0.1270411184   0.4540408979 103.1960047306
2233.00000 201643.05  36.0045505147 120.1259929996       33.445  -0.1213288350   0.4517380926 103.1987900483
2233.00000 201643.06  36.0045505152 120.1259930003       33.445  -0.1183829911   0.4506961115 103.1999770545
2233.00000 201643.07  36.0045505156 120.1259930011       33.445  -0.1190265421   0.4514195983 103.1986322383
2233.00000 201643.08  36.0045505160 120.1259930021       33.445  -0.1226267459   0.4531610122 103.1954723497
2233.00000 201643.09  36.0045505165 120.1259930030       33.445  -0.1280138823   0.4545080682 103.1916128565
2233.00000 201643.10  36.0045505170 120.1259930038       33.445  -0.1330449096   0.4552927386 103.1882660784
2233.00000 201643.11  36.0045505175 120.1259930044       33.445  -0.1357338073   0.4563757775 103.1869681522
2233.00000 201643.12  36.0045505181 120.1259930048       33.445  -0.1350711930   0.4568536275 103.1876928503
2233.00000 201643.13  36.0045505187 120.1259930050       33.445  -0.1310242305   0.4555936511 103.1907057445
2233.00000 201643.14  36.0045505193 120.1259930053       33.445  -0.1253840008   0.4529887395 103.1944791840
2233.00000 201643.15  36.0045505198 120.1259930056       33.445  -0.1201247093   0.4510783679 103.1979249337
2233.00000 201643.16  36.0045505203 120.1259930061       33.445  -0.1175080492   0.4508071884 103.1997579890
2233.00000 201643.17  36.0045505206 120.1259930068       33.445  -0.1182741680   0.4517635615 103.1992715763
2233.00000 201643.18  36.0045505210 120.1259930076       33.445  -0.1225160027   0.4526686558 103.1968888085
2233.00000 201643.19  36.0045505213 120.1259930084       33.445  -0.1286832098   0.4535472156 103.1934690233
2233.00000 201643.20  36.0045505217 120.1259930091       33.445  -0.1341637973   0.4547508724 103.1904552074
2233.00000 201643.21  36.0045505151 120.1259929880       33.446  -0.1357897213   0.4564199754 103.1890288236
2233.00000 201643.22  36.0045505156 120.1259929884       33.446  -0.1349143187   0.4560268980 103.1896316829
2233.00000 201643.23  36.0045505161 120.1259929888       33.446  -0.1309641017   0.4542064894 103.1922300501
2233.00000 201643.24  36.0045505166 120.1259929892       33.446  -0.1252308063   0.4521191845 103.1957687755
2233.00000 201643.25  36.0045505169 120.1259929898       33.446  -0.1200609043   0.4507728278 103.1989990076
2233.00000 201643.26  36.0045505172 120.1259929905       33.446  -0.1173532996   0.4504135819 103.2009247556
2233.00000 201643.27  36.0045505175 120.1259929914       33.445  -0.1180067164   0.4508300409 103.2007687829
2233.00000 201643.28  36.0045505177 120.1259929924       33.445  -0.1218257270   0.4519106426 103.1985005147
2233.00000 201643.29  36.0045505180 120.1259929935       33.445  -0.1275419277   0.4536543231 103.1952977389
2233.00000 201643.30  36.0045505184 120.1259929943       33.445  -0.1326981078   0.4556294675 103.1921901018
2233.00000 201643.31  36.0045505189 120.1259929950       33.445  -0.1351712399   0.4567638386 103.1904726838
2233.00000 201643.32  36.0045505194 120.1259929955       33.445  -0.1343795046   0.4563778529 103.1905425423
2233.00000 201643.33  36.0045505198 120.1259929959       33.445  -0.1305378777   0.4549742674 103.1920699220
2233.00000 201643.34  36.0045505203 120.1259929964       33.445  -0.1252094981   0.4531216086 103.1945011862
2233.00000 201643.35  36.0045505206 120.1259929971       33.445  -0.1204805122   0.4511505568 103.1967474293
2233.00000 201643.36  36.0045505209 120.1259929980       33.445  -0.1178952986   0.4500163038 103.1978977906
2233.00000 201643.37  36.0045505211 120.1259929990       33.445  -0.1185403448   0.4502051131 103.1970825745
2233.00000 201643.38  36.0045505213 120.1259930001       33.445  -0.1223571997   0.4514930085 103.1947909130
2233.00000 201643.39  36.0045505216 120.1259930011       33.445  -0.1278673805   0.4533545932 103.1914949555
2233.00000 201643.40  36.0045505220 120.1259930020       33.445  -0.1326970254   0.4547050358 103.1886962269
2233.00000 201643.41  36.0045505142 120.1259929887       33.446  -0.1343536728   0.4560092559 103.1878029092
2233.00000 201643.42  36.0045505148 120.1259929893       33.446  -0.1331599962   0.4557114572 103.1890683766
2233.00000 201643.43  36.0045505153 120.1259929898       33.446  -0.1290912473   0.4550525457 103.1919028070
2233.00000 201643.44  36.0045505157 120.1259929903       33.446  -0.1235601998   0.4537650770 103.1952291494
2233.00000 201643.45  36.0045505161 120.1259929910       33.446  -0.1187152954   0.4519123557 103.1981289272
2233.00000 201643.46  36.0045505164 120.1259929919       33.446  -0.1159184285   0.4507782592 103.1993089552
2233.00000 201643.47  36.0045505166 120.1259929929       33.446  -0.1168638357   0.4513765478 103.1985892315
2233.00000 201643.48  36.0045505168 120.1259929941       33.446  -0.1211316303   0.4531125779 103.1961985148
2233.00000 201643.49  36.0045505171 120.1259929952       33.446  -0.1267622714   0.4544606887 103.1929972318
2233.00000 201643.50  36.0045505174 120.1259929961       33.446  -0.1322164926   0.4552472536 103.1903083742
2233.00000 201643.51  36.0045505178 120.1259929968       33.446  -0.1351445142   0.4556983215 103.1892410369
2233.00000 201643.52  36.0045505183 120.1259929974       33.446  -0.1342716771   0.4558165739 103.1903827924
2233.00000 201643.53  36.0045505187 120.1259929979       33.446  -0.1305250920   0.4549795535 103.1932226140
2233.00000 201643.54  36.0045505191 120.1259929983       33.446  -0.1251121237   0.4528267647 103.1967541660
2233.00000 201643.55  36.0045505194 120.1259929990       33.446  -0.1200627736   0.4504015595 103.1999799300
2233.00000 201643.56  36.0045505196 120.1259929999       33.446  -0.1175667310   0.4497812691 103.2010716221
2233.00000 201643.57  36.0045505197 120.1259930009       33.446  -0.1183324856   0.4509490893 103.2000250942
2233.00000 201643.58  36.0045505198 120.1259930021       33.446  -0.1223605349   0.4523903781 103.1973075531
2233.00000 201643.59  36.0045505200 120.1259930032       33.445  -0.1279818401   0.4532919557 103.1935639843
2233.00000 201643.60  36.0045505202 120.1259930042       33.445  -0.1332241465   0.4539659202 103.1900140298
2233.00000 201643.61  36.0045505130 120.1259929871       33.447  -0.1350858692   0.4555650893 103.1877235724
2233.00000 201643.62  36.0045505134 120.1259929878       33.447  -0.1342083239   0.4557149770 103.1879744870
2233.00000 201643.63  36.0045505138 120.1259929883       33.447  -0.1302457127   0.4543412098 103.1901592483
2233.00000 201643.64  36.0045505142 120.1259929889       33.447  -0.1247138666   0.4521581560 103.1932460582
2233.00000 201643.65  36.0045505146 120.1259929896       33.447  -0.1196630530   0.4504873255 103.1961488349
2233.00000 201643.66  36.0045505148 120.1259929905       33.447  -0.1169607381   0.4502172540 103.1975370865
2233.00000 201643.67  36.0045505150 120.1259929916       33.447  -0.1176035378   0.4511779596 103.1965162047
2233.00000 201643.68  36.0045505152 120.1259929928       33.447  -0.1216352516   0.4520810358 103.1943127731
2233.00000 201643.69  36.0045505155 120.1259929940       33.447  -0.1270559958   0.4533745574 103.1913482879
2233.00000 201643.70  36.0045505158 120.1259929950       33.447  -0.1317644997   0.4550173881 103.1888660605
2233.00000 201643.71  36.0045505161 120.1259929959       33.446  -0.1339202321   0.4564549553 103.1877199630
2233.00000 201643.72  36.0045505166 120.1259929965       33.446  -0.1328100336   0.4565133367 103.1885383034
2233.00000 201643.73  36.0045505170 120.1259929971       33.446  -0.1286422603   0.4545928578 103.1912582909
2233.00000 201643.74  36.0045505174 120.1259929977       33.446  -0.1225737148   0.4525935037 103.1947972230
2233.00000 201643.75  36.0045505177 120.1259929984       33.446  -0.1170799495   0.4511596024 103.1980306290
2233.00000 201643.76  36.0045505179 120.1259929993       33.446  -0.1144703292   0.4504707726 103.1997488979
2233.00000 201643.77  36.0045505181 120.1259930004       33.446  -0.1154438446   0.4507711086 103.1992611282
2233.00000 201643.78  36.0045505183 120.1259930015       33.446  -0.1198082514   0.4518578874 103.1970834253
2233.00000 201643.79  36.0045505185 120.1259930026       33.446  -0.1259783486   0.4538052214 103.1942017769
2233.00000 201643.80  36.0045505189 120.1259930036       33.446  -0.1314651661   0.4559025176 103.1916297708
2233.00000 201643.81  36.0045505096 120.1259929848       33.448  -0.1334800508   0.4579101941 103.1903137883
2233.00000 201643.82  36.0045505102 120.1259929854       33.448  -0.1331370715   0.4577279230 103.1911319416
2233.00000 201643.83  36.0045505107 120.1259929859       33.448  -0.1296273919   0.4564435989 103.1938468711
2233.00000 201643.84  36.0045505113 120.1259929864       33.448  -0.1240111955   0.4545927944 103.1969647517
2233.00000 201643.85  36.0045505117 120.1259929871       33.448  -0.1186303786   0.4526180849 103.1995412941
2233.00000 201643.86  36.0045505121 120.1259929879       33.448  -0.1158013229   0.4510693151 103.2003955391
2233.00000 201643.87  36.0045505125 120.1259929890       33.448  -0.1166531101   0.4514382209 103.1989203483
2233.00000 201643.88  36.0045505128 120.1259929901       33.448  -0.1207985953   0.4533888772 103.1957584899
2233.00000 201643.89  36.0045505131 120.1259929912       33.448  -0.1264165203   0.4552772494 103.1919006978
2233.00000 201643.90  36.0045505135 120.1259929922       33.448  -0.1316556112   0.4565030572 103.1885550841
2233.00000 201643.91  36.0045505140 120.1259929930       33.448  -0.1346684413   0.4566545026 103.1870441691
2233.00000 201643.92  36.0045505144 120.1259929936       33.448  -0.1343228589   0.4563299881 103.1874362488
2233.00000 201643.93  36.0045505149 120.1259929941       33.447  -0.1308164195   0.4551620104 103.1901233006
2233.00000 201643.94  36.0045505153 120.1259929947       33.447  -0.1258276205   0.4533054287 103.1935661396
2233.00000 201643.95  36.0045505157 120.1259929953       33.447  -0.1212256707   0.4513323526 103.1966755747
2233.00000 201643.96  36.0045505160 120.1259929962       33.447  -0.1188530923   0.4502027804 103.1983912646
2233.00000 201643.97  36.0045505162 120.1259929972       33.447  -0.1198275864   0.4510130133 103.1978991997
2233.00000 201643.98  36.0045505164 120.1259929984       33.447  -0.1237721786   0.4524504738 103.1957227066
2233.00000 201643.99  36.0045505166 120.1259929994       33.447  -0.1290750506   0.4535581566 103.1928467108
2233.00000 201644.00  36.0045505169 120.1259930004       33.447  -0.1337856452   0.4541378076 103.1902833200
2233.00000 201644.01  36.0045505078 120.1259929821       33.449  -0.1347182973   0.4560309561 103.1895942915
2233.00000 201644.02  36.0045505083 120.1259929828       33.449  -0.1333999061   0.4565943223 103.1907745416
2233.00000 201644.03  36.0045505088 120.1259929834       33.449  -0.1289069134   0.4554486849 103.1934987935
2233.00000 201644.04  36.0045505092 120.1259929841       33.449  -0.1229343311   0.4530587044 103.1970304355
2233.00000 201644.05  36.0045505095 120.1259929849       33.449  -0.1177693467   0.4508514440 103.2002596488
2233.00000 201644.06  36.0045505098 120.1259929860       33.449  -0.1152744485   0.4503506854 103.2019777751
2233.00000 201644.07  36.0045505101 120.1259929871       33.449  -0.1164619335   0.4515168894 103.2014861816
2233.00000 201644.08  36.0045505103 120.1259929884       33.449  -0.1207330460   0.4529507466 103.1991014951
2233.00000 201644.09  36.0045505107 120.1259929896       33.448  -0.1263566836   0.4542758846 103.1956904818
2233.00000 201644.10  36.0045505111 120.1259929906       33.448  -0.1315943500   0.4555942168 103.1926713333
2233.00000 201644.11  36.0045505116 120.1259929914       33.448  -0.1344004698   0.4571221199 103.1910698710
2233.00000 201644.12  36.0045505122 120.1259929919       33.448  -0.1335184036   0.4572981419 103.1915559284
2233.00000 201644.13  36.0045505127 120.1259929924       33.448  -0.1293531918   0.4555894044 103.1939533263
2233.00000 201644.14  36.0045505132 120.1259929929       33.448  -0.1237055177   0.4530775894 103.1969519930
2233.00000 201644.15  36.0045505136 120.1259929936       33.448  -0.1186458030   0.4512890284 103.1993157624
2233.00000 201644.16  36.0045505140 120.1259929945       33.448  -0.1161451559   0.4510304812 103.2000517656
2233.00000 201644.17  36.0045505143 120.1259929955       33.448  -0.1173295440   0.4515733909 103.1985764076
2233.00000 201644.18  36.0045505146 120.1259929966       33.448  -0.1215916416   0.4526529971 103.1956230308
2233.00000 201644.19  36.0045505150 120.1259929976       33.448  -0.1274234121   0.4539781367 103.1918759419
2233.00000 201644.20  36.0045505154 120.1259929985       33.448  -0.1325824338   0.4555129063 103.1887477931
2233.00000 201644.21  36.0045505060 120.1259929777       33.450  -0.1343534370   0.4574691580 103.1873150041
2233.00000 201644.22  36.0045505066 120.1259929782       33.450  -0.1342271261   0.4570817267 103.1883332893
2233.00000 201644.23  36.0045505072 120.1259929787       33.450  -0.1306215657   0.4554690139 103.1909555273
2233.00000 201644.24  36.0045505077 120.1259929791       33.450  -0.1253050791   0.4534943333 103.1945794020
2233.00000 201644.25  36.0045505082 120.1259929797       33.449  -0.1207942400   0.4519420326 103.1979248619
2233.00000 201644.26  36.0045505085 120.1259929806       33.449  -0.1187500870   0.4510470523 103.1996403839
2233.00000 201644.27  36.0045505088 120.1259929816       33.449  -0.1202693739   0.4512333593 103.1991481522
2233.00000 201644.28  36.0045505091 120.1259929827       33.449  -0.1248641590   0.4525236934 103.1969605878
2233.00000 201644.29  36.0045505094 120.1259929837       33.449  -0.1306112052   0.4543803227 103.1940856734
2233.00000 201644.30  36.0045505098 120.1259929847       33.449  -0.1356477531   0.4559325947 103.1915192507
2233.00000 201644.31  36.0045505102 120.1259929854       33.449  -0.1383407510   0.4566226138 103.1906640241
2233.00000 201644.32  36.0045505107 120.1259929860       33.449  -0.1372548485   0.4559031274 103.1919291777
2233.00000 201644.33  36.0045505111 120.1259929865       33.449  -0.1329693362   0.4543767304 103.1947720562
2233.00000 201644.34  36.0045505115 120.1259929870       33.449  -0.1271144591   0.4527286571 103.1985197562
2233.00000 201644.35  36.0045505119 120.1259929877       33.449  -0.1215365091   0.4508735464 103.2020831561
2233.00000 201644.36  36.0045505121 120.1259929887       33.449  -0.1185967810   0.4499565369 103.2035033147
2233.00000 201644.37  36.0045505123 120.1259929898       33.449  -0.1194499211   0.4506787081 103.2025698377
2233.00000 201644.38  36.0045505125 120.1259929911       33.448  -0.1233950764   0.4524116834 103.2000612211
2233.00000 201644.39  36.0045505127 120.1259929923       33.448  -0.1286944262   0.4541813811 103.1964371944
2233.00000 201644.40  36.0045505130 120.1259929933       33.448  -0.1336137578   0.4552092387 103.1935205316
2233.00000 201644.41  36.0045505061 120.1259929813       33.449  -0.1356501525   0.4565526040 103.1917947795
2233.00000 201644.42  36.0045505066 120.1259929819       33.449  -0.1345615714   0.4570028889 103.1919551643
2233.00000 201644.43  36.0045505071 120.1259929825       33.449  -0.1302683668   0.4564897091 103.1938143278
2233.00000 201644.44  36.0045505076 120.1259929831       33.449  -0.1246141840   0.4548725738 103.1965750296
2233.00000 201644.45  36.0045505080 120.1259929838       33.449  -0.1195623363   0.4529015820 103.1989383925
2233.00000 201644.46  36.0045505084 120.1259929847       33.449  -0.1168547926   0.4519847693 103.1996736203
2233.00000 201644.47  36.0045505087 120.1259929858       33.449  -0.1177083998   0.4529194405 103.1982046711
2233.00000 201644.48  36.0045505090 120.1259929869       33.449  -0.1218551970   0.4545638545 103.1954600135
2233.00000 201644.49  36.0045505094 120.1259929881       33.449  -0.1274808230   0.4560069461 103.1920444657
2233.00000 201644.50  36.0045505098 120.1259929890       33.448  -0.1325149109   0.4571165769 103.1894469091
2233.00000 201644.51  36.0045505103 120.1259929897       33.448  -0.1352034642   0.4583107449 103.1882965613
2233.00000 201644.52  36.0045505109 120.1259929903       33.448  -0.1345353265   0.4589968245 103.1891124993
2233.00000 201644.53  36.0045505114 120.1259929907       33.448  -0.1304833977   0.4580624865 103.1918336542
2233.00000 201644.54  36.0045505119 120.1259929911       33.448  -0.1248348667   0.4559949963 103.1953728553
2233.00000 201644.55  36.0045505123 120.1259929917       33.448  -0.1199975812   0.4543250365 103.1986020909
2233.00000 201644.56  36.0045505127 120.1259929924       33.448  -0.1176263682   0.4538513287 103.2003168544
2233.00000 201644.57  36.0045505130 120.1259929933       33.448  -0.1190235581   0.4546970679 103.1996113627
2233.00000 201644.58  36.0045505132 120.1259929944       33.448  -0.1236245925   0.4558045976 103.1973106435
2233.00000 201644.59  36.0045505135 120.1259929954       33.448  -0.1297933372   0.4570061194 103.1942163787
2233.00000 201644.60  36.0045505139 120.1259929962       33.448  -0.1352753354   0.4581198643 103.1915323680
2233.00000 201644.61  36.0045505077 120.1259929845       33.449  -0.1374554211   0.4594920603 103.1904397071
2233.00000 201644.62  36.0045505082 120.1259929851       33.449  -0.1367831078   0.4595174989 103.1911708661
2233.00000 201644.63  36.0045505087 120.1259929855       33.449  -0.1327322260   0.4577168145 103.1939815655
2233.00000 201644.64  36.0045505092 120.1259929859       33.449  -0.1270819469   0.4555079931 103.1972155320
2233.00000 201644.65  36.0045505096 120.1259929865       33.449  -0.1220304746   0.4541631932 103.1999981402
2233.00000 201644.66  36.0045505100 120.1259929874       33.449  -0.1197485639   0.4536004185 103.2011735834
2233.00000 201644.67  36.0045505103 120.1259929884       33.449  -0.1210482045   0.4541181751 103.1998197515
2233.00000 201644.68  36.0045505105 120.1259929895       33.449  -0.1253152053   0.4551057300 103.1968588818
2233.00000 201644.69  36.0045505109 120.1259929905       33.449  -0.1309466875   0.4567284492 103.1933285272
2233.00000 201644.70  36.0045505113 120.1259929914       33.448  -0.1355540241   0.4584984918 103.1899005549
2233.00000 201644.71  36.0045505117 120.1259929921       33.448  -0.1375750980   0.4595150572 103.1880704456
2233.00000 201644.72  36.0045505123 120.1259929926       33.448  -0.1364574251   0.4591228546 103.1881465697
2233.00000 201644.73  36.0045505128 120.1259929931       33.448  -0.1320706314   0.4575074109 103.1900956160
2233.00000 201644.74  36.0045505132 120.1259929936       33.448  -0.1260911884   0.4555364060 103.1927672355
2233.00000 201644.75  36.0045505137 120.1259929943       33.448  -0.1207080255   0.4539829534 103.1950181070
2233.00000 201644.76  36.0045505140 120.1259929952       33.448  -0.1180921555   0.4530900049 103.1957472705
2233.00000 201644.77  36.0045505143 120.1259929962       33.448  -0.1190672294   0.4532829251 103.1946907995
2233.00000 201644.78  36.0045505146 120.1259929973       33.448  -0.1232188808   0.4547847625 103.1921814827
2233.00000 201644.79  36.0045505150 120.1259929983       33.448  -0.1290591970   0.4569718652 103.1891832915
2233.00000 201644.80  36.0045505154 120.1259929992       33.448  -0.1340148283   0.4586469854 103.1870403789
2233.00000 201644.81  36.0045505076 120.1259929857       33.449  -0.1356807888   0.4600798415 103.1863950031
2233.00000 201644.82  36.0045505082 120.1259929862       33.449  -0.1344779144   0.4599872400 103.1876603765
2233.00000 201644.83  36.0045505087 120.1259929867       33.449  -0.1301890690   0.4588160556 103.1909176109
2233.00000 201644.84  36.0045505092 120.1259929873       33.449  -0.1249652111   0.4569591727 103.1946925194
2233.00000 201644.85  36.0045505096 120.1259929880       33.449  -0.1205769980   0.4551985473 103.1979142253
2233.00000 201644.86  36.0045505099 120.1259929889       33.448  -0.1187424562   0.4541863269 103.1994151821
2233.00000 201644.87  36.0045505102 120.1259929900       33.448  -0.1201608386   0.4545862097 103.1983856168
2233.00000 201644.88  36.0045505105 120.1259929911       33.448  -0.1244286124   0.4559935011 103.1957562857
2233.00000 201644.89  36.0045505109 120.1259929922       33.448  -0.1302727822   0.4574343400 103.1923367353
2233.00000 201644.90  36.0045505113 120.1259929930       33.448  -0.1354243767   0.4585474461 103.1895291814
2233.00000 201644.91  36.0045505119 120.1259929937       33.448  -0.1378967242   0.4591136561 103.1884743300
2233.00000 201644.92  36.0045505124 120.1259929942       33.448  -0.1368980016   0.4590225577 103.1896238397
2233.00000 201644.93  36.0045505130 120.1259929946       33.448  -0.1327265237   0.4580584347 103.1922532187
2233.00000 201644.94  36.0045505135 120.1259929950       33.448  -0.1272901510   0.4561119888 103.1954602845
2233.00000 201644.95  36.0045505139 120.1259929956       33.448  -0.1225661700   0.4540232335 103.1981480112
2233.00000 201644.96  36.0045505142 120.1259929965       33.448  -0.1203976871   0.4533127484 103.1989975417
2233.00000 201644.97  36.0045505144 120.1259929975       33.448  -0.1212826026   0.4541555490 103.1973144720
2233.00000 201644.98  36.0045505147 120.1259929986       33.447  -0.1253136542   0.4554806921 103.1940281794
2233.00000 201644.99  36.0045505150 120.1259929996       33.447  -0.1311485473   0.4563812294 103.1903820471
2233.00000 201645.00  36.0045505154 120.1259930005       33.447  -0.1360889355   0.4572661571 103.1869487056
2233.00000 201645.01  36.0045505046 120.1259929876       33.449  -0.1376083914   0.4594889662 103.1848478417
2233.00000 201645.02  36.0045505052 120.1259929881       33.449  -0.1364011506   0.4594232497 103.1854362589
2233.00000 201645.03  36.0045505058 120.1259929886       33.449  -0.1321145016   0.4581379912 103.1879497094
2233.00000 201645.04  36.0045505063 120.1259929890       33.449  -0.1262569965   0.4560744217 103.1911566858
2233.00000 201645.05  36.0045505068 120.1259929897       33.449  -0.1210899900   0.4544047926 103.1942731682
2233.00000 201645.06  36.0045505071 120.1259929905       33.448  -0.1183874912   0.4543491286 103.1957789084
2233.00000 201645.07  36.0045505074 120.1259929916       33.448  -0.1188347195   0.4554272326 103.1953812444
2233.00000 201645.08  36.0045505077 120.1259929927       33.448  -0.1227550784   0.4565362461 103.1935307706
2233.00000 201645.09  36.0045505080 120.1259929938       33.448  -0.1281815428   0.4577362839 103.1909826646
2233.00000 201645.10  36.0045505084 120.1259929947       33.448  -0.1328890256   0.4590504661 103.1885324013
2233.00000 201645.11  36.0045505088 120.1259929953       33.448  -0.1350313720   0.4603662230 103.1874774024
2233.00000 201645.12  36.0045505093 120.1259929958       33.448  -0.1337115388   0.4599987903 103.1886304316
2233.00000 201645.13  36.0045505098 120.1259929961       33.448  -0.1294265812   0.4582633092 103.1916868188
2233.00000 201645.14  36.0045505103 120.1259929965       33.448  -0.1237813420   0.4562922874 103.1951262122
2233.00000 201645.15  36.0045505108 120.1259929969       33.448  -0.1189432789   0.4547426388 103.1982384906
2233.00000 201645.16  36.0045505111 120.1259929976       33.448  -0.1169891582   0.4542695879 103.1995277091
2233.00000 201645.17  36.0045505114 120.1259929985       33.448  -0.1186202449   0.4546909467 103.1985865572
2233.00000 201645.18  36.0045505116 120.1259929995       33.447  -0.1234293741   0.4557712272 103.1958607733
2233.00000 201645.19  36.0045505119 120.1259930004       33.447  -0.1295001049   0.4573015608 103.1923266688
2233.00000 201645.20  36.0045505122 120.1259930013       33.447  -0.1344445466   0.4591683770 103.1895270157
2233.00000 201645.21  36.0045505036 120.1259929866       33.448  -0.1358258410   0.4611310238 103.1880107432
2233.00000 201645.22  36.0045505041 120.1259929871       33.448  -0.1344966065   0.4607419310 103.1885072375
2233.00000 201645.23  36.0045505045 120.1259929875       33.448  -0.1302051353   0.4591208947 103.1909012522
2233.00000 201645.24  36.0045505049 120.1259929880       33.448  -0.1243473235   0.4573582998 103.1938994665
2233.00000 201645.25  36.0045505052 120.1259929886       33.448  -0.1193860146   0.4557159619 103.1962678263
2233.00000 201645.26  36.0045505054 120.1259929894       33.448  -0.1174192633   0.4544966443 103.1967874369
2233.00000 201645.27  36.0045505056 120.1259929903       33.448  -0.1188393603   0.4547775256 103.1951876068
2233.00000 201645.28  36.0045505058 120.1259929913       33.448  -0.1235295419   0.4561938699 103.1920168679
2233.00000 201645.29  36.0045505061 120.1259929923       33.448  -0.1295945799   0.4580512967 103.1879456422
2233.00000 201645.30  36.0045505065 120.1259929931       33.448  -0.1345287589   0.4591903700 103.1846924243
2233.00000 201645.31  36.0045505069 120.1259929937       33.448  -0.1368901857   0.4594319376 103.1835181754
2233.00000 201645.32  36.0045505074 120.1259929941       33.448  -0.1354697190   0.4592193628 103.1844629065
2233.00000 201645.33  36.0045505079 120.1259929944       33.448  -0.1308528895   0.4580513834 103.1871931385
2233.00000 201645.34  36.0045505083 120.1259929947       33.447  -0.1248793805   0.4564053795 103.1907273042
2233.00000 201645.35  36.0045505087 120.1259929951       33.447  -0.1199291878   0.4543373360 103.1939519966
2233.00000 201645.36  36.0045505090 120.1259929958       33.447  -0.1179801967   0.4530896878 103.1956615408
2233.00000 201645.37  36.0045505093 120.1259929967       33.447  -0.1191943967   0.4539100692 103.1951682129
2233.00000 201645.38  36.0045505095 120.1259929976       33.447  -0.1235600690   0.4555565362 103.1927759069
2233.00000 201645.39  36.0045505098 120.1259929985       33.447  -0.1295206111   0.4567793927 103.1899903017
2233.00000 201645.40  36.0045505102 120.1259929993       33.447  -0.1342554706   0.4573578304 103.1875503113
2233.00000 201645.41  36.0045505062 120.1259929873       33.447  -0.1354014958   0.4583752796 103.1866908746
2233.00000 201645.42  36.0045505067 120.1259929878       33.447  -0.1339589177   0.4586126080 103.1875450299
2233.00000 201645.43  36.0045505072 120.1259929882       33.447  -0.1294582054   0.4575568028 103.1901484745
2233.00000 201645.44  36.0045505077 120.1259929886       33.447  -0.1236967713   0.4554960738 103.1936822250
2233.00000 201645.45  36.0045505081 120.1259929892       33.447  -0.1190703474   0.4538274492 103.1964908762
2233.00000 201645.46  36.0045505084 120.1259929900       33.447  -0.1172279407   0.4535618274 103.1975396729
2233.00000 201645.47  36.0045505087 120.1259929909       33.447  -0.1186510061   0.4549406359 103.1965977368
2233.00000 201645.48  36.0045505090 120.1259929919       33.447  -0.1229240953   0.4569189603 103.1938823102
2233.00000 201645.49  36.0045505094 120.1259929929       33.447  -0.1285487276   0.4582634709 103.1903469132
2233.00000 201645.50  36.0045505098 120.1259929937       33.447  -0.1333668660   0.4592526483 103.1873309361
2233.00000 201645.51  36.0045505103 120.1259929943       33.447  -0.1359327640   0.4602475404 103.1859467573
2233.00000 201645.52  36.0045505108 120.1259929947       33.447  -0.1348393576   0.4601848437 103.1863543729
2233.00000 201645.53  36.0045505112 120.1259929951       33.447  -0.1307558350   0.4584735970 103.1882118585
2233.00000 201645.54  36.0045505116 120.1259929956       33.447  -0.1252205979   0.4559686172 103.1907601533
2233.00000 201645.55  36.0045505120 120.1259929962       33.447  -0.1201628677   0.4543915341 103.1927994861
2233.00000 201645.56  36.0045505122 120.1259929970       33.446  -0.1180852246   0.4542473581 103.1934096069
2233.00000 201645.57  36.0045505125 120.1259929979       33.446  -0.1195034412   0.4549977139 103.1919302034
2233.00000 201645.58  36.0045505127 120.1259929989       33.446  -0.1237727740   0.4559868834 103.1891790357
2233.00000 201645.59  36.0045505130 120.1259929999       33.446  -0.1298265079   0.4574034963 103.1857643877
2233.00000 201645.60  36.0045505134 120.1259930007       33.446  -0.1348857241   0.4594777742 103.1829609194
2233.00000 201645.61  36.0045505114 120.1259929915       33.446  -0.1367094421   0.4610417740 103.1821019396
2233.00000 201645.62  36.0045505118 120.1259929920       33.446  -0.1352924641   0.4606423855 103.1835847552
2233.00000 201645.63  36.0045505123 120.1259929923       33.446  -0.1308914216   0.4586022430 103.1869635683
2233.00000 201645.64  36.0045505126 120.1259929928       33.446  -0.1252462514   0.4563977716 103.1909452293
2233.00000 201645.65  36.0045505129 120.1259929935       33.446  -0.1204072127   0.4548469572 103.1940858160
2233.00000 201645.66  36.0045505131 120.1259929944       33.446  -0.1182500954   0.4539545950 103.1954663924
2233.00000 201645.67  36.0045505132 120.1259929954       33.446  -0.1193463125   0.4543467448 103.1946435022
2233.00000 201645.68  36.0045505134 120.1259929965       33.446  -0.1232930976   0.4555502596 103.1923494139
2233.00000 201645.69  36.0045505136 120.1259929975       33.446  -0.1288097509   0.4572903437 103.1892637782
2233.00000 201645.70  36.0045505139 120.1259929984       33.446  -0.1338406153   0.4588431921 103.1865767495
2233.00000 201645.71  36.0045505142 120.1259929990       33.446  -0.1358924359   0.4595301002 103.1855233423
2233.00000 201645.72  36.0045505147 120.1259929995       33.446  -0.1342451818   0.4588096381 103.1871001077
2233.00000 201645.73  36.0045505151 120.1259929999       33.445  -0.1298405999   0.4570720205 103.1903875608
2233.00000 201645.74  36.0045505154 120.1259930003       33.445  -0.1239858289   0.4553043957 103.1940426088
2233.00000 201645.75  36.0045505157 120.1259930009       33.445  -0.1190279389   0.4536652823 103.1970581775
2233.00000 201645.76  36.0045505159 120.1259930017       33.445  -0.1168654818   0.4530778357 103.1982289592
2233.00000 201645.77  36.0045505161 120.1259930026       33.445  -0.1181691288   0.4537088173 103.1968721610
2233.00000 201645.78  36.0045505163 120.1259930037       33.445  -0.1226519277   0.4551162071 103.1939137662
2233.00000 201645.79  36.0045505165 120.1259930046       33.445  -0.1286091883   0.4565588555 103.1901649600
2233.00000 201645.80  36.0045505168 120.1259930054       33.445  -0.1339632621   0.4578849516 103.1868283845
2233.00000 201645.81  36.0045505082 120.1259929930       33.446  -0.1361323367   0.4595788366 103.1848656711
2233.00000 201645.82  36.0045505086 120.1259929935       33.446  -0.1350330997   0.4593975638 103.1852424398
2233.00000 201645.83  36.0045505091 120.1259929939       33.446  -0.1307431890   0.4583187785 103.1874323278
2233.00000 201645.84  36.0045505096 120.1259929943       33.446  -0.1250958290   0.4563698886 103.1905206051
2233.00000 201645.85  36.0045505099 120.1259929949       33.446  -0.1204662122   0.4542793258 103.1934219244
2233.00000 201645.86  36.0045505102 120.1259929957       33.446  -0.1186329287   0.4537833998 103.1945891194
2233.00000 201645.87  36.0045505105 120.1259929967       33.446  -0.1200582393   0.4551651703 103.1936460961
2233.00000 201645.88  36.0045505107 120.1259929978       33.446  -0.1243307010   0.4571398314 103.1913444099
2233.00000 201645.89  36.0045505110 120.1259929988       33.446  -0.1297575300   0.4586908992 103.1884709516
2233.00000 201645.90  36.0045505114 120.1259929996       33.445  -0.1344671423   0.4598011563 103.1863240922
2233.00000 201645.91  36.0045505118 120.1259930003       33.445  -0.1366153780   0.4605779373 103.1857189063
2233.00000 201645.92  36.0045505123 120.1259930008       33.445  -0.1354976699   0.4605999217 103.1871994163
2233.00000 201645.93  36.0045505128 120.1259930012       33.445  -0.1313268584   0.4592143642 103.1903655982
2233.00000 201645.94  36.0045505132 120.1259930017       33.445  -0.1256829843   0.4570357653 103.1938078494
2233.00000 201645.95  36.0045505136 120.1259930022       33.445  -0.1210595272   0.4549494345 103.1971294227
2233.00000 201645.96  36.0045505139 120.1259930030       33.445  -0.1190158511   0.4544501350 103.1987476481
2233.00000 201645.97  36.0045505141 120.1259930039       33.445  -0.1203258017   0.4558300532 103.1979258792
2233.00000 201645.98  36.0045505143 120.1259930049       33.445  -0.1246006127   0.4571734345 103.1956204169
2233.00000 201645.99  36.0045505146 120.1259930059       33.445  -0.1302366842   0.4579517936 103.1927448602
2233.00000 201646.00  36.0045505150 120.1259930067       33.445  -0.1350633410   0.4588360615 103.1903921820
2233.00000 201646.01  36.0045505068 120.1259929929       33.445  -0.1363172393   0.4608843100 103.1894079772
2233.00000 201646.02  36.0045505073 120.1259929933       33.445  -0.1347819699   0.4608185359 103.1903539318
2233.00000 201646.03  36.0045505078 120.1259929937       33.445  -0.1301640441   0.4591087916 103.1930851574
2233.00000 201646.04  36.0045505083 120.1259929941       33.445  -0.1239679110   0.4568091348 103.1959921900
2233.00000 201646.05  36.0045505088 120.1259929947       33.445  -0.1186752750   0.4549371319 103.1982402875
2233.00000 201646.06  36.0045505091 120.1259929955       33.445  -0.1166047109   0.4541370082 103.1987581745
2233.00000 201646.07  36.0045505094 120.1259929965       33.445  -0.1182388712   0.4546522075 103.1969477388
2233.00000 201646.08  36.0045505097 120.1259929975       33.445  -0.1228340625   0.4556471086 103.1936622282
2233.00000 201646.09  36.0045505101 120.1259929985       33.445  -0.1287871533   0.4570623348 103.1898017117
2233.00000 201646.10  36.0045505106 120.1259929992       33.445  -0.1337204497   0.4589179968 103.1866634311
2233.00000 201646.11  36.0045505111 120.1259929998       33.445  -0.1358647420   0.4604706863 103.1854962361
2233.00000 201646.12  36.0045505117 120.1259930002       33.445  -0.1345343986   0.4603170779 103.1860209472
2233.00000 201646.13  36.0045505123 120.1259930006       33.445  -0.1302406277   0.4582805088 103.1885097609
2233.00000 201646.14  36.0045505128 120.1259930010       33.445  -0.1245874459   0.4560725897 103.1916274726
2233.00000 201646.15  36.0045505133 120.1259930015       33.445  -0.1197468922   0.4545162618 103.1942004550
2233.00000 201646.16  36.0045505137 120.1259930023       33.444  -0.1175871972   0.4538349028 103.1952553807
2233.00000 201646.17  36.0045505141 120.1259930032       33.444  -0.1193136796   0.4543544264 103.1943089986
2233.00000 201646.18  36.0045505145 120.1259930042       33.444  -0.1238211415   0.4559731986 103.1917939385
2233.00000 201646.19  36.0045505150 120.1259930050       33.444  -0.1292442397   0.4579478433 103.1885902467
2233.00000 201646.20  36.0045505155 120.1259930058       33.444  -0.1333272789   0.4595064221 103.1861236464
2233.00000 201646.21  36.0045505112 120.1259929984       33.444  -0.1345212215   0.4604575321 103.1855900558
2233.00000 201646.22  36.0045505118 120.1259929988       33.444  -0.1328711634   0.4598299386 103.1871954630
2233.00000 201646.23  36.0045505124 120.1259929992       33.444  -0.1286802983   0.4586336225 103.1905787319
2233.00000 201646.24  36.0045505130 120.1259929996       33.444  -0.1235706507   0.4571029324 103.1945514228
2233.00000 201646.25  36.0045505134 120.1259930002       33.444  -0.1193928598   0.4558748803 103.1978907788
2233.00000 201646.26  36.0045505138 120.1259930010       33.444  -0.1178909065   0.4548909957 103.1995912708
2233.00000 201646.27  36.0045505141 120.1259930019       33.444  -0.1198599882   0.4553830926 103.1988826145
2233.00000 201646.28  36.0045505144 120.1259930029       33.444  -0.1245773532   0.4571193492 103.1963715148
2233.00000 201646.29  36.0045505148 120.1259930038       33.443  -0.1303214362   0.4586792430 103.1931640620
2233.00000 201646.30  36.0045505153 120.1259930045       33.443  -0.1351440412   0.4595790465 103.1904775183
2233.00000 201646.31  36.0045505159 120.1259930050       33.443  -0.1370750785   0.4598194901 103.1892194686
2233.00000 201646.32  36.0045505164 120.1259930054       33.443  -0.1354168044   0.4596123121 103.1896250994
2233.00000 201646.33  36.0045505169 120.1259930057       33.443  -0.1312126349   0.4584414124 103.1916923541
2233.00000 201646.34  36.0045505174 120.1259930062       33.443  -0.1256819528   0.4563711784 103.1945768881
2233.00000 201646.35  36.0045505178 120.1259930068       33.443  -0.1208347778   0.4540730817 103.1967296490
2233.00000 201646.36  36.0045505181 120.1259930076       33.443  -0.1188754094   0.4530441341 103.1971251120
2233.00000 201646.37  36.0045505183 120.1259930085       33.443  -0.1200904829   0.4537732697 103.1953173671
2233.00000 201646.38  36.0045505187 120.1259930095       33.443  -0.1242429059   0.4555096498 103.1920297927
2233.00000 201646.39  36.0045505191 120.1259930104       33.443  -0.1298660167   0.4570694332 103.1883763488
2233.00000 201646.40  36.0045505195 120.1259930111       33.443  -0.1344789241   0.4581828896 103.1851668069
2233.00000 201646.41  36.0045505122 120.1259930025       33.443  -0.1360849187   0.4596708297 103.1834143455
2233.00000 201646.42  36.0045505129 120.1259930028       33.443  -0.1347547307   0.4594852439 103.1841267949
2233.00000 201646.43  36.0045505136 120.1259930031       33.442  -0.1306749241   0.4577798805 103.1864330055
2233.00000 201646.44  36.0045505142 120.1259930034       33.442  -0.1251371557   0.4552713743 103.1893102681
2233.00000 201646.45  36.0045505147 120.1259930039       33.442  -0.1205081796   0.4534860155 103.1918772492
2233.00000 201646.46  36.0045505151 120.1259930047       33.442  -0.1184654807   0.4534370904 103.1929293091
2233.00000 201646.47  36.0045505155 120.1259930057       33.442  -0.1193580168   0.4547239180 103.1919931558
2233.00000 201646.48  36.0045505159 120.1259930067       33.442  -0.1229769256   0.4563662745 103.1896930438
2233.00000 201646.49  36.0045505164 120.1259930076       33.442  -0.1279542805   0.4575957204 103.1868194527
2233.00000 201646.50  36.0045505169 120.1259930084       33.442  -0.1321216780   0.4590039768 103.1848898544
2233.00000 201646.51  36.0045505175 120.1259930089       33.442  -0.1338261378   0.4606463225 103.1848291474
2233.00000 201646.52  36.0045505181 120.1259930093       33.442  -0.1323897181   0.4608144274 103.1869659832
2233.00000 201646.53  36.0045505188 120.1259930096       33.442  -0.1281044238   0.4593145271 103.1905839553
2233.00000 201646.54  36.0045505193 120.1259930099       33.442  -0.1224639710   0.4573361771 103.1943604102
2233.00000 201646.55  36.0045505198 120.1259930103       33.442  -0.1180490690   0.4559964155 103.1975809757
2233.00000 201646.56  36.0045505202 120.1259930110       33.442  -0.1163313025   0.4556446866 103.1986558493
2233.00000 201646.57  36.0045505205 120.1259930119       33.442  -0.1181751976   0.4560670609 103.1971687979
2233.00000 201646.58  36.0045505209 120.1259930128       33.442  -0.1228967168   0.4571483480 103.1942071629
2233.00000 201646.59  36.0045505212 120.1259930137       33.442  -0.1288543096   0.4588922038 103.1908823916
2233.00000 201646.60  36.0045505216 120.1259930144       33.442  -0.1340033691   0.4604518025 103.1882034832
2233.00000 201646.61  36.0045505197 120.1259930098       33.441  -0.1359971725   0.4616018703 103.1869273647
2233.00000 201646.62  36.0045505202 120.1259930102       33.441  -0.1346644271   0.4609935174 103.1877524382
2233.00000 201646.63  36.0045505207 120.1259930105       33.441  -0.1301631274   0.4592569192 103.1900585116
2233.00000 201646.64  36.0045505211 120.1259930108       33.441  -0.1241813292   0.4577083704 103.1929452493
2233.00000 201646.65  36.0045505215 120.1259930112       33.441  -0.1192225976   0.4563926035 103.1953031136
2233.00000 201646.66  36.0045505218 120.1259930119       33.441  -0.1170614657   0.4555082684 103.1958165822
2233.00000 201646.67  36.0045505220 120.1259930127       33.441  -0.1187850535   0.4557004622 103.1942193502
2233.00000 201646.68  36.0045505222 120.1259930136       33.441  -0.1237105720   0.4567818435 103.1910412640
2233.00000 201646.69  36.0045505225 120.1259930145       33.441  -0.1297834810   0.4583164194 103.1873873552
2233.00000 201646.70  36.0045505228 120.1259930151       33.441  -0.1347187036   0.4593293621 103.1843731547
2233.00000 201646.71  36.0045505233 120.1259930156       33.441  -0.1372739481   0.4593616527 103.1827800247
2233.00000 201646.72  36.0045505237 120.1259930159       33.441  -0.1361819528   0.4588260754 103.1837045825
2233.00000 201646.73  36.0045505242 120.1259930161       33.441  -0.1321053330   0.4577446469 103.1867586886
2233.00000 201646.74  36.0045505246 120.1259930164       33.441  -0.1267803484   0.4564231699 103.1902006248
2233.00000 201646.75  36.0045505250 120.1259930168       33.441  -0.1220655802   0.4546844341 103.1933091093
2233.00000 201646.76  36.0045505253 120.1259930174       33.441  -0.1199089478   0.4535621908 103.1950119367
2233.00000 201646.77  36.0045505255 120.1259930181       33.441  -0.1210157541   0.4543807935 103.1947261234
2233.00000 201646.78  36.0045505258 120.1259930190       33.441  -0.1249717341   0.4564457292 103.1928730040
2233.00000 201646.79  36.0045505261 120.1259930198       33.440  -0.1300669335   0.4583264707 103.1899053558
2233.00000 201646.80  36.0045505265 120.1259930204       33.440  -0.1340262874   0.4595579883 103.1878654381
2233.00000 201646.81  36.0045505231 120.1259930119       33.440  -0.1351405309   0.4607311472 103.1871538354
2233.00000 201646.82  36.0045505236 120.1259930122       33.440  -0.1334839255   0.4607580047 103.1883134564
2233.00000 201646.83  36.0045505241 120.1259930125       33.440  -0.1290763341   0.4595825414 103.1913657037
2233.00000 201646.84  36.0045505245 120.1259930128       33.440  -0.1236414116   0.4575208123 103.1952265883
2233.00000 201646.85  36.0045505249 120.1259930133       33.440  -0.1191329863   0.4556441881 103.1981503581
2233.00000 201646.86  36.0045505252 120.1259930139       33.440  -0.1173029968   0.4552603480 103.1994055152
2233.00000 201646.87  36.0045505255 120.1259930147       33.440  -0.1187352737   0.4566470127 103.1981586186
2233.00000 201646.88  36.0045505258 120.1259930155       33.440  -0.1234241006   0.4586258018 103.1949895480
2233.00000 201646.89  36.0045505261 120.1259930162       33.440  -0.1295002990   0.4601761850 103.1915492693
2233.00000 201646.90  36.0045505266 120.1259930168       33.440  -0.1342259553   0.4614993046 103.1884429128
2233.00000 201646.91  36.0045505270 120.1259930172       33.440  -0.1364554948   0.4626043747 103.1869426650
2233.00000 201646.92  36.0045505275 120.1259930175       33.440  -0.1350268147   0.4629556280 103.1873492310
2233.00000 201646.93  36.0045505280 120.1259930177       33.440  -0.1303998975   0.4616911910 103.1898463149
2233.00000 201646.94  36.0045505284 120.1259930180       33.440  -0.1248401055   0.4593011652 103.1925393255
2233.00000 201646.95  36.0045505287 120.1259930184       33.440  -0.1203225886   0.4575150666 103.1944506332
2233.00000 201646.96  36.0045505290 120.1259930190       33.440  -0.1186947842   0.4570463795 103.1948444799
2233.00000 201646.97  36.0045505292 120.1259930198       33.440  -0.1204483118   0.4576843595 103.1930312184
2233.00000 201646.98  36.0045505293 120.1259930207       33.440  -0.1250466801   0.4586792676 103.1899577012
2233.00000 201646.99  36.0045505295 120.1259930214       33.440  -0.1310005650   0.4596725467 103.1864217402
2233.00000 201647.00  36.0045505298 120.1259930221       33.440  -0.1359456961   0.4610877856 103.1836198209
2233.00000 201647.01  36.0045505263 120.1259930156       33.440  -0.1376242998   0.4624512025 103.1829591238
2233.00000 201647.02  36.0045505266 120.1259930159       33.440  -0.1363074072   0.4617356018 103.1843425072
2233.00000 201647.03  36.0045505269 120.1259930162       33.440  -0.1320291487   0.4595836927 103.1876013788
2233.00000 201647.04  36.0045505272 120.1259930166       33.440  -0.1263858930   0.4571619248 103.1915834699
2233.00000 201647.05  36.0045505273 120.1259930171       33.440  -0.1215495103   0.4559065827 103.1947184368
2233.00000 201647.06  36.0045505274 120.1259930178       33.440  -0.1195918105   0.4556676049 103.1965204411
2233.00000 201647.07  36.0045505275 120.1259930187       33.440  -0.1207988902   0.4558794004 103.1961548551
2233.00000 201647.08  36.0045505276 120.1259930196       33.440  -0.1247402994   0.4566280121 103.1939768143
2233.00000 201647.09  36.0045505278 120.1259930204       33.440  -0.1300424330   0.4580371213 103.1911043685
2233.00000 201647.10  36.0045505281 120.1259930210       33.440  -0.1345475299   0.4596872933 103.1889533845
2233.00000 201647.11  36.0045505284 120.1259930214       33.440  -0.1361694774   0.4604901599 103.1883467227
2233.00000 201647.12  36.0045505288 120.1259930218       33.440  -0.1344065589   0.4597701689 103.1896176554
2233.00000 201647.13  36.0045505291 120.1259930220       33.440  -0.1302197655   0.4584544234 103.1924588876
2233.00000 201647.14  36.0045505294 120.1259930224       33.440  -0.1249029191   0.4571402414 103.1957821220
2233.00000 201647.15  36.0045505296 120.1259930230       33.440  -0.1205942940   0.4560326899 103.1984661396
2233.00000 201647.16  36.0045505297 120.1259930238       33.439  -0.1188624744   0.4556733345 103.1993147102
2233.00000 201647.17  36.0045505299 120.1259930246       33.439  -0.1204822352   0.4563052196 103.1978395957
2233.00000 201647.18  36.0045505301 120.1259930255       33.439  -0.1248617528   0.4579283519 103.1946716776
2233.00000 201647.19  36.0045505303 120.1259930264       33.439  -0.1304900391   0.4599071504 103.1908137037
2233.00000 201647.20  36.0045505306 120.1259930270       33.439  -0.1348914537   0.4616836617 103.1872695620
2233.00000 201647.21  36.0045505292 120.1259930188       33.439  -0.1360990542   0.4627492306 103.1852241325
2233.00000 201647.22  36.0045505297 120.1259930190       33.439  -0.1344519996   0.4622450426 103.1855996678
2233.00000 201647.23  36.0045505302 120.1259930192       33.439  -0.1300458010   0.4610534067 103.1877858025
2233.00000 201647.24  36.0045505306 120.1259930194       33.439  -0.1246006655   0.4591093422 103.1904521734
2233.00000 201647.25  36.0045505309 120.1259930198       33.439  -0.1202938505   0.4572297872 103.1924844705
2233.00000 201647.26  36.0045505312 120.1259930205       33.439  -0.1187763391   0.4564240209 103.1930944664
2233.00000 201647.27  36.0045505314 120.1259930213       33.439  -0.1205169610   0.4575639415 103.1918252297
2233.00000 201647.28  36.0045505315 120.1259930221       33.439  -0.1253205323   0.4599608038 103.1891883280
2233.00000 201647.29  36.0045505318 120.1259930228       33.439  -0.1311897471   0.4617561654 103.1861933099
2233.00000 201647.30  36.0045505321 120.1259930234       33.439  -0.1360193522   0.4626538448 103.1840427118
2233.00000 201647.31  36.0045505324 120.1259930238       33.439  -0.1383814117   0.4633127619 103.1834328208
2233.00000 201647.32  36.0045505327 120.1259930241       33.439  -0.1371882003   0.4631313392 103.1853233139
2233.00000 201647.33  36.0045505330 120.1259930243       33.439  -0.1329151176   0.4616357315 103.1889379845
2233.00000 201647.34  36.0045505333 120.1259930245       33.439  -0.1270669829   0.4594491687 103.1929237293
2233.00000 201647.35  36.0045505334 120.1259930249       33.439  -0.1223195411   0.4571510205 103.1964768490
2233.00000 201647.36  36.0045505335 120.1259930255       33.439  -0.1204796123   0.4561051897 103.1981019957
2233.00000 201647.37  36.0045505335 120.1259930262       33.439  -0.1218962325   0.4570351140 103.1972814916
2233.00000 201647.38  36.0045505336 120.1259930271       33.439  -0.1261617025   0.4582686730 103.1949783471
2233.00000 201647.39  36.0045505337 120.1259930278       33.439  -0.1313720434   0.4590500345 103.1919011235
2233.00000 201647.40  36.0045505339 120.1259930285       33.439  -0.1357623496   0.4599246813 103.1894296129
2233.00000 201647.41  36.0045505309 120.1259930254       33.438  -0.1374321471   0.4612157902 103.1882681686
2233.00000 201647.42  36.0045505312 120.1259930257       33.438  -0.1357861935   0.4613591885 103.1892996824
2233.00000 201647.43  36.0045505315 120.1259930259       33.438  -0.1311783413   0.4597676396 103.1921430327
2233.00000 201647.44  36.0045505318 120.1259930262       33.438  -0.1251950937   0.4574716385 103.1950516713
2233.00000 201647.45  36.0045505320 120.1259930266       33.438  -0.1202314572   0.4555964028 103.1972977556
2233.00000 201647.46  36.0045505321 120.1259930273       33.438  -0.1182663368   0.4554232645 103.1978156619
2233.00000 201647.47  36.0045505322 120.1259930281       33.438  -0.1196718857   0.4565024766 103.1958042136
2233.00000 201647.48  36.0045505323 120.1259930290       33.438  -0.1239298634   0.4573999846 103.1919846894
2233.00000 201647.49  36.0045505325 120.1259930297       33.438  -0.1293428047   0.4586911981 103.1876817109
2233.00000 201647.50  36.0045505328 120.1259930303       33.438  -0.1336218940   0.4605496643 103.1842267148
2233.00000 201647.51  36.0045505331 120.1259930307       33.438  -0.1353200838   0.4616857346 103.1825213249
2233.00000 201647.52  36.0045505336 120.1259930309       33.438  -0.1338836246   0.4612992800 103.1830124938
2233.00000 201647.53  36.0045505340 120.1259930310       33.438  -0.1296004718   0.4594788118 103.1856137850
2233.00000 201647.54  36.0045505344 120.1259930312       33.438  -0.1239488789   0.4578026031 103.1889406748
2233.00000 201647.55  36.0045505347 120.1259930314       33.438  -0.1193162741   0.4569030837 103.1916262407
2233.00000 201647.56  36.0045505349 120.1259930319       33.438  -0.1178975255   0.4568802243 103.1928903239
2233.00000 201647.57  36.0045505351 120.1259930326       33.438  -0.1197618411   0.4578397108 103.1922791839
2233.00000 201647.58  36.0045505353 120.1259930332       33.438  -0.1245666083   0.4593674850 103.1900960709
2233.00000 201647.59  36.0045505356 120.1259930338       33.438  -0.1306478489   0.4610103064 103.1872124547
2233.00000 201647.60  36.0045505360 120.1259930343       33.438  -0.1356019214   0.4626634196 103.1852756689
2233.00000 201647.61  36.0045505341 120.1259930259       33.438  -0.1368686991   0.4633431161 103.1849835100
2233.00000 201647.62  36.0045505345 120.1259930260       33.438  -0.1353192616   0.4625924271 103.1865808127
2233.00000 201647.63  36.0045505349 120.1259930261       33.438  -0.1310377228   0.4609759841 103.1901643029
2233.00000 201647.64  36.0045505353 120.1259930262       33.438  -0.1253897658   0.4594217995 103.1938456985
2233.00000 201647.65  36.0045505356 120.1259930265       33.438  -0.1207595671   0.4578955930 103.1967468074
2233.00000 201647.66  36.0045505359 120.1259930269       33.438  -0.1189209057   0.4568800611 103.1981293265
2233.00000 201647.67  36.0045505361 120.1259930275       33.437  -0.1203424562   0.4576946592 103.1970990044
2233.00000 201647.68  36.0045505363 120.1259930282       33.437  -0.1248158151   0.4591327299 103.1944709358
2233.00000 201647.69  36.0045505365 120.1259930288       33.437  -0.1307748808   0.4606626450 103.1910558633
2233.00000 201647.70  36.0045505369 120.1259930292       33.437  -0.1355080356   0.4616801835 103.1882523520
2233.00000 201647.71  36.0045505372 120.1259930295       33.437  -0.1375413634   0.4617137992 103.1874054881
2233.00000 201647.72  36.0045505376 120.1259930296       33.437  -0.1360141830   0.4611808486 103.1882533651
2233.00000 201647.73  36.0045505379 120.1259930297       33.437  -0.1313943036   0.4596865941 103.1904404202
2233.00000 201647.74  36.0045505382 120.1259930299       33.437  -0.1256203201   0.4575035029 103.1929019840
2233.00000 201647.75  36.0045505384 120.1259930302       33.437  -0.1207688050   0.4554122820 103.1944006560
2233.00000 201647.76  36.0045505385 120.1259930308       33.437  -0.1187952588   0.4544945129 103.1943599929
2233.00000 201647.77  36.0045505386 120.1259930315       33.437  -0.1202110256   0.4554316977 103.1924419388
2233.00000 201647.78  36.0045505387 120.1259930323       33.437  -0.1244726270   0.4570818304 103.1891569205
2233.00000 201647.79  36.0045505389 120.1259930329       33.437  -0.1300957464   0.4585198536 103.1855034665
2233.00000 201647.80  36.0045505391 120.1259930335       33.437  -0.1349258312   0.4596382024 103.1824910940
2233.00000 201647.81  36.0045505390 120.1259930302       33.436  -0.1364484476   0.4605135104 103.1815248675
2233.00000 201647.82  36.0045505393 120.1259930304       33.436  -0.1346845698   0.4607497405 103.1825834509
2233.00000 201647.83  36.0045505396 120.1259930305       33.436  -0.1302874863   0.4596963747 103.1855178709
2233.00000 201647.84  36.0045505398 120.1259930307       33.436  -0.1248555723   0.4576292440 103.1893819153
2233.00000 201647.85  36.0045505398 120.1259930311       33.436  -0.1205507555   0.4559623435 103.1925154816
2233.00000 201647.86  36.0045505399 120.1259930317       33.436  -0.1192497059   0.4561154940 103.1941002010
2233.00000 201647.87  36.0045505399 120.1259930324       33.436  -0.1211189335   0.4573110811 103.1938143063
2233.00000 201647.88  36.0045505399 120.1259930331       33.436  -0.1257184445   0.4586252261 103.1917508161
2233.00000 201647.89  36.0045505400 120.1259930338       33.436  -0.1314732702   0.4595276159 103.1888743539
2233.00000 201647.90  36.0045505402 120.1259930343       33.436  -0.1362999170   0.4610320328 103.1869312963
2233.00000 201647.91  36.0045505404 120.1259930345       33.436  -0.1380392448   0.4623685817 103.1868615380
2233.00000 201647.92  36.0045505407 120.1259930346       33.436  -0.1362842430   0.4623036646 103.1887878278
2233.00000 201647.93  36.0045505410 120.1259930346       33.436  -0.1316787899   0.4608053991 103.1922909787
2233.00000 201647.94  36.0045505412 120.1259930347       33.436  -0.1259145527   0.4588323231 103.1960666340
2233.00000 201647.95  36.0045505412 120.1259930351       33.436  -0.1212814413   0.4576991338 103.1988696997
2233.00000 201647.96  36.0045505412 120.1259930356       33.436  -0.1198554535   0.4576695037 103.1999206753
2233.00000 201647.97  36.0045505412 120.1259930363       33.436  -0.1219294320   0.4586290411 103.1985553742
2233.00000 201647.98  36.0045505412 120.1259930370       33.436  -0.1268522717   0.4597383154 103.1955925077
2233.00000 201647.99  36.0045505413 120.1259930376       33.436  -0.1327120925   0.4607331997 103.1916436692
2233.00000 201648.00  36.0045505415 120.1259930381       33.436  -0.1375385187   0.4621534871 103.1881862945
2233.00000 201648.01  36.0045505351 120.1259930345       33.436  -0.1394915473   0.4638230928 103.1864420913
2233.00000 201648.02  36.0045505355 120.1259930345       33.436  -0.1381668524   0.4630155030 103.1871477585
2233.00000 201648.03  36.0045505358 120.1259930345       33.436  -0.1336629029   0.4609525990 103.1892429678
2233.00000 201648.04  36.0045505361 120.1259930345       33.436  -0.1276840567   0.4590735143 103.1920085691
2233.00000 201648.05  36.0045505362 120.1259930348       33.436  -0.1227202787   0.4576433067 103.1939560075
2233.00000 201648.06  36.0045505363 120.1259930353       33.436  -0.1207490024   0.4571687543 103.1940297092
2233.00000 201648.07  36.0045505363 120.1259930360       33.436  -0.1223697744   0.4578051477 103.1918973435
2233.00000 201648.08  36.0045505363 120.1259930367       33.436  -0.1267512543   0.4590069306 103.1887005385
2233.00000 201648.09  36.0045505364 120.1259930373       33.436  -0.1321679670   0.4605368839 103.1851725307
2233.00000 201648.10  36.0045505365 120.1259930377       33.436  -0.1364556479   0.4619712570 103.1827866578
2233.00000 201648.11  36.0045505366 120.1259930380       33.436  -0.1381675072   0.4626615083 103.1819695419
2233.00000 201648.12  36.0045505368 120.1259930380       33.436  -0.1367356688   0.4619424168 103.1835393450
2233.00000 201648.13  36.0045505370 120.1259930380       33.436  -0.1322427572   0.4602075928 103.1868302373
2233.00000 201648.14  36.0045505372 120.1259930381       33.436  -0.1264801303   0.4584450978 103.1904821056
2233.00000 201648.15  36.0045505373 120.1259930382       33.436  -0.1220574081   0.4565884939 103.1937075822
2233.00000 201648.16  36.0045505373 120.1259930386       33.436  -0.1205517227   0.4556616910 103.1954196460
2233.00000 201648.17  36.0045505372 120.1259930391       33.436  -0.1225099579   0.4563829523 103.1947134337
2233.00000 201648.18  36.0045505372 120.1259930396       33.436  -0.1272256724   0.4585421935 103.1924058916
2233.00000 201648.19  36.0045505372 120.1259930401       33.436  -0.1327720361   0.4607571374 103.1897395031
2233.00000 201648.20  36.0045505374 120.1259930405       33.436  -0.1372806877   0.4621076505 103.1879284635
2233.00000 201648.21  36.0045505359 120.1259930365       33.436  -0.1386773223   0.4628605014 103.1876406021
2233.00000 201648.22  36.0045505362 120.1259930365       33.436  -0.1373371486   0.4629785464 103.1890261321
2233.00000 201648.23  36.0045505364 120.1259930364       33.436  -0.1331761444   0.4621370339 103.1920753633
2233.00000 201648.24  36.0045505366 120.1259930364       33.436  -0.1277311963   0.4601862473 103.1953116916
2233.00000 201648.25  36.0045505368 120.1259930364       33.436  -0.1234242776   0.4583089409 103.1976700722
2233.00000 201648.26  36.0045505369 120.1259930368       33.436  -0.1221149772   0.4575065755 103.1983906728
2233.00000 201648.27  36.0045505370 120.1259930372       33.436  -0.1241834314   0.4582280536 103.1964952989
2233.00000 201648.28  36.0045505371 120.1259930377       33.436  -0.1293055752   0.4597654122 103.1926638108
2233.00000 201648.29  36.0045505373 120.1259930382       33.436  -0.1354915431   0.4612074655 103.1881423895
2233.00000 201648.30  36.0045505376 120.1259930384       33.436  -0.1402195161   0.4623203641 103.1847732073
2233.00000 201648.31  36.0045505379 120.1259930384       33.436  -0.1420356193   0.4633063480 103.1831815682
2233.00000 201648.32  36.0045505383 120.1259930383       33.436  -0.1403808126   0.4636603661 103.1836833762
2233.00000 201648.33  36.0045505386 120.1259930382       33.436  -0.1357686496   0.4621929138 103.1862887006
2233.00000 201648.34  36.0045505389 120.1259930381       33.436  -0.1302093696   0.4601039435 103.1891962642
2233.00000 201648.35  36.0045505391 120.1259930382       33.436  -0.1256924080   0.4583414949 103.1914402363
2233.00000 201648.36  36.0045505393 120.1259930385       33.436  -0.1236377331   0.4577474417 103.1921662814
2233.00000 201648.37  36.0045505394 120.1259930390       33.436  -0.1249391902   0.4585928768 103.1904848008
2233.00000 201648.38  36.0045505394 120.1259930395       33.436  -0.1292094088   0.4597078106 103.1876149161
2233.00000 201648.39  36.0045505396 120.1259930399       33.436  -0.1346283312   0.4604924841 103.1844149499
2233.00000 201648.40  36.0045505398 120.1259930402       33.436  -0.1389193470   0.4613685350 103.1821530489
2233.00000 201648.41  36.0045505372 120.1259930354       33.436  -0.1401858789   0.4622168077 103.1819535827
2233.00000 201648.42  36.0045505375 120.1259930353       33.436  -0.1384245351   0.4619159046 103.1834611942
2233.00000 201648.43  36.0045505378 120.1259930352       33.436  -0.1340227065   0.4599941933 103.1867215690
2233.00000 201648.44  36.0045505380 120.1259930352       33.436  -0.1283799675   0.4575745103 103.1907052774
2233.00000 201648.45  36.0045505381 120.1259930353       33.436  -0.1235409344   0.4563238151 103.1938475367
2233.00000 201648.46  36.0045505382 120.1259930356       33.436  -0.1217933224   0.4562908535 103.1954356365
2233.00000 201648.47  36.0045505382 120.1259930361       33.435  -0.1235475318   0.4572486527 103.1947315382
2233.00000 201648.48  36.0045505383 120.1259930366       33.435  -0.1279380640   0.4583578180 103.1924277277
2233.00000 201648.49  36.0045505384 120.1259930370       33.435  -0.1337780065   0.4595577040 103.1895527216
2233.00000 201648.50  36.0045505386 120.1259930373       33.435  -0.1383024503   0.4610878534 103.1871988153
2233.00000 201648.51  36.0045505389 120.1259930373       33.435  -0.1395917764   0.4616836617 103.1862665511
2233.00000 201648.52  36.0045505392 120.1259930372       33.435  -0.1377043258   0.4608453075 103.1869995627
2233.00000 201648.53  36.0045505394 120.1259930371       33.435  -0.1330840739   0.4589071595 103.1893999582
2233.00000 201648.54  36.0045505396 120.1259930371       33.435  -0.1275242669   0.4570253542 103.1921899379
2233.00000 201648.55  36.0045505397 120.1259930373       33.435  -0.1232149639   0.4558035721 103.1940105614
2233.00000 201648.56  36.0045505397 120.1259930377       33.435  -0.1221116676   0.4552375280 103.1942858681
2233.00000 201648.57  36.0045505397 120.1259930383       33.435  -0.1247203944   0.4559669975 103.1924691096
2233.00000 201648.58  36.0045505397 120.1259930388       33.435  -0.1300852353   0.4579150468 103.1889611190
2233.00000 201648.59  36.0045505398 120.1259930393       33.435  -0.1364783168   0.4597988951 103.1849769335
2233.00000 201648.60  36.0045505400 120.1259930396       33.435  -0.1415492233   0.4612482138 103.1822676405
2233.00000 201648.61  36.0045505377 120.1259930321       33.436  -0.1430672162   0.4617765415 103.1813276023
2233.00000 201648.62  36.0045505380 120.1259930321       33.436  -0.1414182388   0.4612432977 103.1824819765
2233.00000 201648.63  36.0045505382 120.1259930320       33.436  -0.1366003701   0.4599492848 103.1855305249
2233.00000 201648.64  36.0045505384 120.1259930320       33.436  -0.1307181106   0.4583007464 103.1889731610
2233.00000 201648.65  36.0045505384 120.1259930322       33.436  -0.1260788340   0.4568723922 103.1912437703
2233.00000 201648.66  36.0045505384 120.1259930327       33.436  -0.1244496891   0.4559835140 103.1922686337
2233.00000 201648.67  36.0045505383 120.1259930333       33.436  -0.1264082891   0.4567951982 103.1912392872
2233.00000 201648.68  36.0045505383 120.1259930339       33.436  -0.1307081178   0.4588587235 103.1886085785
2233.00000 201648.69  36.0045505383 120.1259930345       33.436  -0.1360114028   0.4607445257 103.1858280622
2233.00000 201648.70  36.0045505384 120.1259930349       33.436  -0.1405134519   0.4619698264 103.1842206173
2233.00000 201648.71  36.0045505385 120.1259930350       33.436  -0.1419237129   0.4623253745 103.1844810189
2233.00000 201648.72  36.0045505387 120.1259930350       33.436  -0.1398376904   0.4621166127 103.1869477467
2233.00000 201648.73  36.0045505389 120.1259930349       33.436  -0.1351161435   0.4607315376 103.1908983767
2233.00000 201648.74  36.0045505389 120.1259930349       33.436  -0.1293574322   0.4583352101 103.1950003538
2233.00000 201648.75  36.0045505389 120.1259930352       33.436  -0.1249365548   0.4559177310 103.1981327221
2233.00000 201648.76  36.0045505388 120.1259930356       33.436  -0.1236385626   0.4550925804 103.1993021265
2233.00000 201648.77  36.0045505387 120.1259930363       33.436  -0.1255066403   0.4559334506 103.1979385234
2233.00000 201648.78  36.0045505386 120.1259930369       33.436  -0.1298939634   0.4576704502 103.1949769867
2233.00000 201648.79  36.0045505385 120.1259930375       33.436  -0.1351042612   0.4590171297 103.1916611289
2233.00000 201648.80  36.0045505386 120.1259930379       33.436  -0.1392745808   0.4600163546 103.1889827058
2233.00000 201648.81  36.0045505369 120.1259930344       33.436  -0.1405797974   0.4611813370 103.1879222644
2233.00000 201648.82  36.0045505371 120.1259930344       33.436  -0.1383913270   0.4609082756 103.1890845530
2233.00000 201648.83  36.0045505372 120.1259930343       33.436  -0.1337469325   0.4590822503 103.1917200570
2233.00000 201648.84  36.0045505372 120.1259930342       33.436  -0.1283106300   0.4569914199 103.1945057695
2233.00000 201648.85  36.0045505372 120.1259930344       33.436  -0.1240040989   0.4556541826 103.1965383790
2233.00000 201648.86  36.0045505371 120.1259930348       33.436  -0.1229061458   0.4557222394 103.1967202974
2233.00000 201648.87  36.0045505370 120.1259930353       33.436  -0.1252986001   0.4568024683 103.1943687587
2233.00000 201648.88  36.0045505369 120.1259930358       33.436  -0.1305404743   0.4576989538 103.1906304129
2233.00000 201648.89  36.0045505369 120.1259930363       33.436  -0.1367284717   0.4587865318 103.1866483220
2233.00000 201648.90  36.0045505369 120.1259930366       33.436  -0.1416671064   0.4603209948 103.1837214196
2233.00000 201648.91  36.0045505370 120.1259930367       33.436  -0.1436039888   0.4613372672 103.1826681888
2233.00000 201648.92  36.0045505372 120.1259930366       33.436  -0.1417467726   0.4607320506 103.1840360252
2233.00000 201648.93  36.0045505373 120.1259930364       33.436  -0.1372313664   0.4585714583 103.1874175630
2233.00000 201648.94  36.0045505374 120.1259930363       33.436  -0.1315866215   0.4563572201 103.1914012528
2233.00000 201648.95  36.0045505374 120.1259930363       33.436  -0.1271716598   0.4552269506 103.1947405098
2233.00000 201648.96  36.0045505373 120.1259930365       33.436  -0.1256662924   0.4554092563 103.1964463039
2233.00000 201648.97  36.0045505372 120.1259930369       33.436  -0.1274190651   0.4562786429 103.1959497542
2233.00000 201648.98  36.0045505371 120.1259930374       33.436  -0.1318163838   0.4574787470 103.1939771217
2233.00000 201648.99  36.0045505371 120.1259930377       33.436  -0.1372397282   0.4590091182 103.1914289351
2233.00000 201649.00  36.0045505372 120.1259930379       33.436  -0.1417497585   0.4604460729 103.1896129594
2233.00000 201649.01  36.0045505338 120.1259930364       33.435  -0.1433221754   0.4612825913 103.1893269262
2233.00000 201649.02  36.0045505340 120.1259930363       33.435  -0.1415609430   0.4604437991 103.1911390374
2233.00000 201649.03  36.0045505342 120.1259930361       33.435  -0.1371564852   0.4585016961 103.1944271323
2233.00000 201649.04  36.0045505344 120.1259930360       33.435  -0.1315150466   0.4566180176 103.1980769290
2233.00000 201649.05  36.0045505344 120.1259930361       33.435  -0.1268838873   0.4551839839 103.2008805762
2233.00000 201649.06  36.0045505344 120.1259930363       33.435  -0.1250413702   0.4544983015 103.2017232208
2233.00000 201649.07  36.0045505344 120.1259930368       33.435  -0.1262523171   0.4550121935 103.2000401886
2233.00000 201649.08  36.0045505344 120.1259930372       33.435  -0.1306093345   0.4564283626 103.1969649632
2233.00000 201649.09  36.0045505345 120.1259930376       33.435  -0.1361405278   0.4582857226 103.1930153168
2233.00000 201649.10  36.0045505346 120.1259930378       33.435  -0.1402153085   0.4596302891 103.1897710389
2233.00000 201649.11  36.0045505348 120.1259930378       33.435  -0.1413778041   0.4599913703 103.1883952263
2233.00000 201649.12  36.0045505351 120.1259930376       33.435  -0.1390634647   0.4595794362 103.1886009563
2233.00000 201649.13  36.0045505353 120.1259930374       33.435  -0.1339955814   0.4578731446 103.1905582583
2233.00000 201649.14  36.0045505355 120.1259930372       33.435  -0.1285195401   0.4555698345 103.1928069215
2233.00000 201649.15  36.0045505355 120.1259930372       33.435  -0.1243211195   0.4534863455 103.1941768443
2233.00000 201649.16  36.0045505356 120.1259930374       33.435  -0.1230124402   0.4525673862 103.1943352130
2233.00000 201649.17  36.0045505356 120.1259930378       33.435  -0.1250858410   0.4535028364 103.1921053673
2233.00000 201649.18  36.0045505356 120.1259930381       33.435  -0.1302179008   0.4553618243 103.1887847159
2233.00000 201649.19  36.0045505356 120.1259930384       33.435  -0.1364080048   0.4569208384 103.1856719690
2233.00000 201649.20  36.0045505358 120.1259930385       33.435  -0.1411481528   0.4576156614 103.1833161532
2233.00000 201649.21  36.0045505325 120.1259930319       33.434  -0.1428461879   0.4583058139 103.1830005032
2233.00000 201649.22  36.0045505328 120.1259930316       33.434  -0.1413231242   0.4582073271 103.1847163920
2233.00000 201649.23  36.0045505330 120.1259930314       33.434  -0.1367148619   0.4570374293 103.1883064201
2233.00000 201649.24  36.0045505331 120.1259930312       33.434  -0.1309502680   0.4547647651 103.1924062449
2233.00000 201649.25  36.0045505332 120.1259930312       33.434  -0.1263229238   0.4529704117 103.1955454610
2233.00000 201649.26  36.0045505332 120.1259930314       33.434  -0.1251157555   0.4524934187 103.1969234244
2233.00000 201649.27  36.0045505332 120.1259930318       33.434  -0.1275312786   0.4535502233 103.1965104013
2233.00000 201649.28  36.0045505332 120.1259930321       33.434  -0.1325260487   0.4549900734 103.1946788665
2233.00000 201649.29  36.0045505332 120.1259930325       33.434  -0.1386084892   0.4558901388 103.1923330303
2233.00000 201649.30  36.0045505334 120.1259930326       33.434  -0.1435566102   0.4569746585 103.1906325785
2233.00000 201649.31  36.0045505337 120.1259930325       33.434  -0.1455021923   0.4578673231 103.1907746038
2233.00000 201649.32  36.0045505339 120.1259930323       33.434  -0.1436483976   0.4581026755 103.1926136271
2233.00000 201649.33  36.0045505341 120.1259930321       33.434  -0.1391290051   0.4566255920 103.1957865215
2233.00000 201649.34  36.0045505343 120.1259930320       33.434  -0.1336909625   0.4543202022 103.1992273958
2233.00000 201649.35  36.0045505344 120.1259930321       33.435  -0.1291704261   0.4530761646 103.2012823983
2233.00000 201649.36  36.0045505344 120.1259930324       33.435  -0.1275434615   0.4534697372 103.2017727254
2233.00000 201649.37  36.0045505344 120.1259930328       33.435  -0.1295006094   0.4550836874 103.1998670149
2233.00000 201649.38  36.0045505344 120.1259930333       33.435  -0.1340009361   0.4566441133 103.1962550332
2233.00000 201649.39  36.0045505345 120.1259930338       33.435  -0.1392018702   0.4579660640 103.1920738194
2233.00000 201649.40  36.0045505346 120.1259930340       33.435  -0.1431535051   0.4592944277 103.1886217424
2233.00000 201649.41  36.0045505293 120.1259930303       33.434  -0.1439763289   0.4602528697 103.1866952133
2233.00000 201649.42  36.0045505296 120.1259930302       33.434  -0.1415429089   0.4594174738 103.1868756678
2233.00000 201649.43  36.0045505299 120.1259930300       33.434  -0.1364741013   0.4572658375 103.1885313907
2233.00000 201649.44  36.0045505301 120.1259930299       33.434  -0.1307893505   0.4548433079 103.1911714693
2233.00000 201649.45  36.0045505302 120.1259930301       33.434  -0.1264813103   0.4535938029 103.1931064708
2233.00000 201649.46  36.0045505302 120.1259930304       33.434  -0.1251745497   0.4535748974 103.1931749932
2233.00000 201649.47  36.0045505301 120.1259930309       33.434  -0.1272508750   0.4543235844 103.1914532858
2233.00000 201649.48  36.0045505301 120.1259930313       33.434  -0.1321772040   0.4557323252 103.1884890951
2233.00000 201649.49  36.0045505302 120.1259930317       33.434  -0.1380443814   0.4573824689 103.1853785483
2233.00000 201649.50  36.0045505303 120.1259930319       33.434  -0.1426648804   0.4588199395 103.1836526550
2233.00000 201649.51  36.0045505305 120.1259930318       33.434  -0.1442813009   0.4592944277 103.1837055061
2233.00000 201649.52  36.0045505307 120.1259930315       33.434  -0.1425157502   0.4584510615 103.1860564264
2233.00000 201649.53  36.0045505309 120.1259930312       33.434  -0.1381207085   0.4565025475 103.1900004547
2233.00000 201649.54  36.0045505311 120.1259930310       33.434  -0.1326903632   0.4544082380 103.1943034334
2233.00000 201649.55  36.0045505311 120.1259930310       33.434  -0.1286014857   0.4528568881 103.1975539557
2233.00000 201649.56  36.0045505311 120.1259930312       33.434  -0.1274258136   0.4519628522 103.1991380502
2233.00000 201649.57  36.0045505311 120.1259930316       33.434  -0.1297177404   0.4521473698 103.1982182740
2233.00000 201649.58  36.0045505311 120.1259930320       33.434  -0.1349709696   0.4538624109 103.1957937047
2233.00000 201649.59  36.0045505312 120.1259930323       33.434  -0.1411720723   0.4557497359 103.1929073147
2233.00000 201649.60  36.0045505314 120.1259930324       33.434  -0.1461214265   0.4571916726 103.1909765989
2233.00000 201649.61  36.0045505294 120.1259930246       33.433  -0.1474383470   0.4581721535 103.1906892376
2233.00000 201649.62  36.0045505298 120.1259930244       33.434  -0.1456723271   0.4580753615 103.1925028240
2233.00000 201649.63  36.0045505301 120.1259930241       33.434  -0.1410568994   0.4571138081 103.1955847597
2233.00000 201649.64  36.0045505303 120.1259930239       33.434  -0.1354954562   0.4555926521 103.1986952352
2233.00000 201649.65  36.0045505305 120.1259930239       33.434  -0.1309809834   0.4537412455 103.2008425031
2233.00000 201649.66  36.0045505306 120.1259930242       33.434  -0.1295540042   0.4530356669 103.2008209944
2233.00000 201649.67  36.0045505307 120.1259930247       33.434  -0.1314090769   0.4542995040 103.1981486962
2233.00000 201649.68  36.0045505307 120.1259930252       33.434  -0.1359923728   0.4560687667 103.1936671649
2233.00000 201649.69  36.0045505309 120.1259930256       33.434  -0.1415194014   0.4575082118 103.1891271380
2233.00000 201649.70  36.0045505311 120.1259930258       33.434  -0.1458013488   0.4584115309 103.1856715078
2233.00000 201649.71  36.0045505314 120.1259930258       33.434  -0.1470787205   0.4590745609 103.1841777328
2233.00000 201649.72  36.0045505317 120.1259930257       33.434  -0.1445524058   0.4590988544 103.1847990623
2233.00000 201649.73  36.0045505320 120.1259930256       33.434  -0.1395780057   0.4577173846 103.1872036199
2233.00000 201649.74  36.0045505322 120.1259930255       33.434  -0.1336020271   0.4557427112 103.1902059646
2233.00000 201649.75  36.0045505323 120.1259930255       33.434  -0.1290638915   0.4541915156 103.1927717733
2233.00000 201649.76  36.0045505323 120.1259930257       33.434  -0.1277659197   0.4541414414 103.1938192560
2233.00000 201649.77  36.0045505323 120.1259930260       33.434  -0.1298513617   0.4554350418 103.1928711926
2233.00000 201649.78  36.0045505323 120.1259930264       33.434  -0.1345680217   0.4566632657 103.1905691737
2233.00000 201649.79  36.0045505324 120.1259930267       33.434  -0.1403193411   0.4574417040 103.1876904774
2233.00000 201649.80  36.0045505326 120.1259930268       33.434  -0.1447348686   0.4581084051 103.1857626830
2233.00000 201649.81  36.0045505331 120.1259930230       33.433  -0.1458005701   0.4588225480 103.1856976034
2233.00000 201649.82  36.0045505334 120.1259930228       33.433  -0.1437092148   0.4582156348 103.1876296689
2233.00000 201649.83  36.0045505337 120.1259930225       33.433  -0.1389793218   0.4558447709 103.1913408226
2233.00000 201649.84  36.0045505339 120.1259930222       33.433  -0.1330090265   0.4535173220 103.1952312155
2233.00000 201649.85  36.0045505341 120.1259930221       33.433  -0.1284695609   0.4521737384 103.1982446833
2233.00000 201649.86  36.0045505343 120.1259930223       33.433  -0.1271737122   0.4520301569 103.1998333589
2233.00000 201649.87  36.0045505344 120.1259930225       33.433  -0.1294708454   0.4529899691 103.1991182541
2233.00000 201649.88  36.0045505345 120.1259930228       33.433  -0.1347309254   0.4543130625 103.1966011971
2233.00000 201649.89  36.0045505348 120.1259930231       33.433  -0.1409267537   0.4558441772 103.1936029723
2233.00000 201649.90  36.0045505351 120.1259930231       33.433  -0.1456599888   0.4574886052 103.1912464894
2233.00000 201649.91  36.0045505355 120.1259930230       33.433  -0.1474778316   0.4582962792 103.1905296919
2233.00000 201649.92  36.0045505359 120.1259930227       33.433  -0.1458221644   0.4573608562 103.1913847906
2233.00000 201649.93  36.0045505363 120.1259930224       33.433  -0.1411962758   0.4550868235 103.1935749039
2233.00000 201649.94  36.0045505366 120.1259930222       33.433  -0.1352124159   0.4530939169 103.1956173171
2233.00000 201649.95  36.0045505369 120.1259930222       33.433  -0.1308711440   0.4520864878 103.1964450976
2233.00000 201649.96  36.0045505371 120.1259930224       33.433  -0.1298871891   0.4516388329 103.1959447288
2233.00000 201649.97  36.0045505373 120.1259930228       33.433  -0.1322849748   0.4521580181 103.1932603445
2233.00000 201649.98  36.0045505375 120.1259930232       33.433  -0.1371134904   0.4537862821 103.1891941857
2233.00000 201649.99  36.0045505378 120.1259930236       33.433  -0.1430667369   0.4559779464 103.1850967788
2233.00000 201650.00  36.0045505381 120.1259930238       33.433  -0.1475824689   0.4580740276 103.1821874264
2233.00000 201650.01  36.0045505352 120.1259930188       33.432  -0.1484223257   0.4590759202 103.1811319470
2233.00000 201650.02  36.0045505355 120.1259930187       33.432  -0.1457856513   0.4585344896 103.1820898338
2233.00000 201650.03  36.0045505358 120.1259930186       33.432  -0.1406061275   0.4572482266 103.1852413911
2233.00000 201650.04  36.0045505360 120.1259930186       33.432  -0.1345126806   0.4556022157 103.1888052420
2233.00000 201650.05  36.0045505361 120.1259930188       33.432  -0.1299747228   0.4541685348 103.1912756647
2233.00000 201650.06  36.0045505361 120.1259930192       33.432  -0.1288860501   0.4534838334 103.1922071998
2233.00000 201650.07  36.0045505361 120.1259930197       33.432  -0.1310891060   0.4542118525 103.1912574327
2233.00000 201650.08  36.0045505361 120.1259930202       33.432  -0.1358058744   0.4559536674 103.1887441704
2233.00000 201650.09  36.0045505362 120.1259930206       33.432  -0.1415608792   0.4575047827 103.1861662883
2233.00000 201650.10  36.0045505364 120.1259930208       33.432  -0.1455499628   0.4583986064 103.1844738729
2233.00000 201650.11  36.0045505367 120.1259930208       33.432  -0.1466027110   0.4586355263 103.1848346086
2233.00000 201650.12  36.0045505369 120.1259930206       33.432  -0.1440927444   0.4584263624 103.1872124785
2233.00000 201650.13  36.0045505372 120.1259930204       33.432  -0.1389260186   0.4574575952 103.1912560660
2233.00000 201650.14  36.0045505373 120.1259930203       33.432  -0.1332606735   0.4557173089 103.1958970950
2233.00000 201650.15  36.0045505374 120.1259930204       33.432  -0.1287508675   0.4541683358 103.1988426788
2233.00000 201650.16  36.0045505374 120.1259930207       33.432  -0.1273325303   0.4536966301 103.1995595067
2233.00000 201650.17  36.0045505374 120.1259930211       33.433  -0.1298312582   0.4547535509 103.1978603596
2233.00000 201650.18  36.0045505375 120.1259930216       33.433  -0.1351995307   0.4564036946 103.1943560957
2233.00000 201650.19  36.0045505377 120.1259930219       33.433  -0.1411746679   0.4572133970 103.1901684849
2233.00000 201650.20  36.0045505379 120.1259930221       33.433  -0.1457833814   0.4577646304 103.1867195225
2233.00000 201650.21  36.0045505389 120.1259930183       33.431  -0.1471655320   0.4584919745 103.1850147684
2233.00000 201650.22  36.0045505394 120.1259930180       33.431  -0.1451757624   0.4580979802 103.1855177664
2233.00000 201650.23  36.0045505398 120.1259930178       33.431  -0.1404319171   0.4564791379 103.1877079434
2233.00000 201650.24  36.0045505401 120.1259930176       33.431  -0.1348720823   0.4538731604 103.1905908484
2233.00000 201650.25  36.0045505403 120.1259930177       33.431  -0.1305659540   0.4521845757 103.1923121997
2233.00000 201650.26  36.0045505405 120.1259930180       33.431  -0.1292597262   0.4524621724 103.1924670061
2233.00000 201650.27  36.0045505406 120.1259930184       33.431  -0.1315476957   0.4540843147 103.1906558644
2233.00000 201650.28  36.0045505408 120.1259930188       33.431  -0.1363767451   0.4558538660 103.1873664071
2233.00000 201650.29  36.0045505410 120.1259930192       33.431  -0.1419095430   0.4568689662 103.1837129394
2233.00000 201650.30  36.0045505413 120.1259930194       33.431  -0.1461926130   0.4579500176 103.1809164093
2233.00000 201650.31  36.0045505417 120.1259930194       33.431  -0.1474756656   0.4586401154 103.1798717586
2233.00000 201650.32  36.0045505421 120.1259930192       33.431  -0.1451645750   0.4579172569 103.1814556798
2233.00000 201650.33  36.0045505424 120.1259930189       33.431  -0.1403124602   0.4555458440 103.1847493353
2233.00000 201650.34  36.0045505427 120.1259930187       33.431  -0.1345585415   0.4530058026 103.1888249545
2233.00000 201650.35  36.0045505429 120.1259930187       33.431  -0.1301413947   0.4517560904 103.1920748134
2233.00000 201650.36  36.0045505430 120.1259930190       33.431  -0.1290633596   0.4517323297 103.1938685308
2233.00000 201650.37  36.0045505431 120.1259930194       33.431  -0.1316887259   0.4526961405 103.1934733980
2233.00000 201650.38  36.0045505432 120.1259930198       33.432  -0.1368593287   0.4542232304 103.1916989831
2233.00000 201650.39  36.0045505433 120.1259930202       33.432  -0.1425213416   0.4558639728 103.1894822614
2233.00000 201650.40  36.0045505435 120.1259930203       33.432  -0.1466141702   0.4575125290 103.1884212072
2233.00000 201650.41  36.0045505436 120.1259930112       33.431  -0.1472558829   0.4586910819 103.1889246357
2233.00000 201650.42  36.0045505439 120.1259930111       33.431  -0.1445314247   0.4580832261 103.1911936395
2233.00000 201650.43  36.0045505442 120.1259930109       33.431  -0.1388186110   0.4561338424 103.1948213714
2233.00000 201650.44  36.0045505445 120.1259930107       33.431  -0.1322793924   0.4544620813 103.1983833007
2233.00000 201650.45  36.0045505446 120.1259930108       33.431  -0.1274069410   0.4531479391 103.2006489340
2233.00000 201650.46  36.0045505447 120.1259930110       33.431  -0.1259897470   0.4522581415 103.2010440925
2233.00000 201650.47  36.0045505448 120.1259930114       33.431  -0.1282791339   0.4524458947 103.1988100243
2233.00000 201650.48  36.0045505449 120.1259930119       33.431  -0.1331103629   0.4537401097 103.1952873431
2233.00000 201650.49  36.0045505451 120.1259930122       33.431  -0.1388471603   0.4553902423 103.1914266333
2233.00000 201650.50  36.0045505453 120.1259930123       33.431  -0.1434558740   0.4564087313 103.1885058424
2233.00000 201650.51  36.0045505457 120.1259930122       33.431  -0.1452722348   0.4568603654 103.1872482996
2233.00000 201650.52  36.0045505460 120.1259930120       33.431  -0.1438206055   0.4561386649 103.1878674345
2233.00000 201650.53  36.0045505463 120.1259930117       33.431  -0.1393159821   0.4548265603 103.1900581933
2233.00000 201650.54  36.0045505466 120.1259930115       33.431  -0.1339639170   0.4535108030 103.1925115082
2233.00000 201650.55  36.0045505467 120.1259930115       33.431  -0.1297701388   0.4521966728 103.1942080637
2233.00000 201650.56  36.0045505469 120.1259930117       33.431  -0.1284669808   0.4513032809 103.1942743368
2233.00000 201650.57  36.0045505469 120.1259930120       33.431  -0.1305453842   0.4519151866 103.1921320310
2233.00000 201650.58  36.0045505469 120.1259930124       33.431  -0.1352559414   0.4536611294 103.1887265420
2233.00000 201650.59  36.0045505470 120.1259930127       33.431  -0.1410018285   0.4550081655 103.1852844637
2233.00000 201650.60  36.0045505472 120.1259930129       33.431  -0.1452046940   0.4557936556 103.1830296743
2233.00000 201650.61  36.0045505466 120.1259930035       33.430  -0.1460557887   0.4560749612 103.1828411029
2233.00000 201650.62  36.0045505469 120.1259930033       33.430  -0.1438697610   0.4557430818 103.1847763025
2233.00000 201650.63  36.0045505471 120.1259930031       33.430  -0.1394397019   0.4545674728 103.1884907801
2233.00000 201650.64  36.0045505473 120.1259930030       33.430  -0.1343314783   0.4527100038 103.1925827200
2233.00000 201650.65  36.0045505474 120.1259930031       33.430  -0.1303697555   0.4511594114 103.1959215121
2233.00000 201650.66  36.0045505474 120.1259930034       33.430  -0.1296171097   0.4506886016 103.1976171829
2233.00000 201650.67  36.0045505474 120.1259930038       33.430  -0.1323586146   0.4519523808 103.1968976150
2233.00000 201650.68  36.0045505474 120.1259930043       33.430  -0.1373116424   0.4537176383 103.1943816399
2233.00000 201650.69  36.0045505476 120.1259930047       33.430  -0.1428538472   0.4547321949 103.1915964936
2233.00000 201650.70  36.0045505478 120.1259930049       33.430  -0.1469342151   0.4553984500 103.1895767788
2233.00000 201650.71  36.0045505480 120.1259930049       33.430  -0.1478907656   0.4560541246 103.1891921267
2233.00000 201650.72  36.0045505483 120.1259930048       33.430  -0.1450380154   0.4558712261 103.1903821286
2233.00000 201650.73  36.0045505486 120.1259930047       33.430  -0.1397353495   0.4539451570 103.1933301337
2233.00000 201650.74  36.0045505487 120.1259930046       33.430  -0.1334283854   0.4515278923 103.1963557634
2233.00000 201650.75  36.0045505488 120.1259930048       33.430  -0.1285606651   0.4502869120 103.1979638760
2233.00000 201650.76  36.0045505489 120.1259930051       33.430  -0.1269266519   0.4504751814 103.1979161080
2233.00000 201650.77  36.0045505489 120.1259930056       33.430  -0.1288847361   0.4517697785 103.1955657432
2233.00000 201650.78  36.0045505489 120.1259930062       33.430  -0.1335921867   0.4532031009 103.1916167377
2233.00000 201650.79  36.0045505490 120.1259930066       33.430  -0.1395455121   0.4545262181 103.1875211558
2233.00000 201650.80  36.0045505492 120.1259930069       33.430  -0.1442765024   0.4560629458 103.1841870491
2233.00000 201650.81  36.0045505489 120.1259929977       33.429  -0.1455605938   0.4572934162 103.1828967511
2233.00000 201650.82  36.0045505491 120.1259929977       33.429  -0.1436891403   0.4568939653 103.1834280248
2233.00000 201650.83  36.0045505493 120.1259929977       33.429  -0.1389434465   0.4548517132 103.1857100156
2233.00000 201650.84  36.0045505494 120.1259929978       33.429  -0.1333836163   0.4522254717 103.1887082511
2233.00000 201650.85  36.0045505493 120.1259929980       33.430  -0.1286600142   0.4508618307 103.1904390309
2233.00000 201650.86  36.0045505492 120.1259929985       33.430  -0.1269167637   0.4506255763 103.1908047116
2233.00000 201650.87  36.0045505491 120.1259929991       33.430  -0.1288831465   0.4512650834 103.1895293727
2233.00000 201650.88  36.0045505490 120.1259929997       33.430  -0.1338099108   0.4526810426 103.1868943055
2233.00000 201650.89  36.0045505490 120.1259930002       33.430  -0.1398882664   0.4543312004 103.1841071713
2233.00000 201650.90  36.0045505491 120.1259930005       33.430  -0.1442058148   0.4559703062 103.1827089233
2233.00000 201650.91  36.0045505493 120.1259930006       33.430  -0.1455897713   0.4565556895 103.1833041789
2233.00000 201650.92  36.0045505494 120.1259930005       33.430  -0.1438232432   0.4557139454 103.1858917446
2233.00000 201650.93  36.0045505495 120.1259930004       33.430  -0.1394247017   0.4541813278 103.1898389114
2233.00000 201650.94  36.0045505496 120.1259930004       33.430  -0.1342033544   0.4523269599 103.1943571420
2233.00000 201650.95  36.0045505495 120.1259930007       33.430  -0.1304519604   0.4511961214 103.1979227306
2233.00000 201650.96  36.0045505493 120.1259930011       33.430  -0.1296046960   0.4507446860 103.1994092846
2233.00000 201650.97  36.0045505492 120.1259930017       33.430  -0.1322320965   0.4512652175 103.1985793817
2233.00000 201650.98  36.0045505491 120.1259930023       33.430  -0.1374010516   0.4526812535 103.1960575713
2233.00000 201650.99  36.0045505491 120.1259930029       33.430  -0.1430550075   0.4541144993 103.1928493573
2233.00000 201651.00  36.0045505492 120.1259930033       33.430  -0.1471298322   0.4552321570 103.1901801876
2233.00000 201651.01  36.0045505476 120.1259929852       33.429  -0.1471777240   0.4556899040 103.1893379397
2233.00000 201651.02  36.0045505478 120.1259929852       33.429  -0.1446586640   0.4550330476 103.1906203261
2233.00000 201651.03  36.0045505481 120.1259929853       33.429  -0.1392603915   0.4541573445 103.1930498834
2233.00000 201651.04  36.0045505483 120.1259929854       33.429  -0.1332511013   0.4529582799 103.1959330341
2233.00000 201651.05  36.0045505484 120.1259929858       33.429  -0.1286140988   0.4518593248 103.1974471273
2233.00000 201651.06  36.0045505484 120.1259929864       33.429  -0.1271950106   0.4515116060 103.1972727448
2233.00000 201651.07  36.0045505484 120.1259929871       33.429  -0.1292708275   0.4525646485 103.1949254928
2233.00000 201651.08  36.0045505483 120.1259929879       33.429  -0.1341895587   0.4546332926 103.1911899508
2233.00000 201651.09  36.0045505484 120.1259929886       33.429  -0.1400525873   0.4561007759 103.1872115350
2233.00000 201651.10  36.0045505485 120.1259929891       33.429  -0.1446593307   0.4568846032 103.1842898182
2233.00000 201651.11  36.0045505486 120.1259929894       33.429  -0.1460510508   0.4571265929 103.1828252053
2233.00000 201651.12  36.0045505488 120.1259929895       33.429  -0.1435257004   0.4567059901 103.1839697439
2233.00000 201651.13  36.0045505490 120.1259929896       33.429  -0.1385513831   0.4554112513 103.1869375339
2233.00000 201651.14  36.0045505491 120.1259929897       33.429  -0.1325782854   0.4533421102 103.1902644154
2233.00000 201651.15  36.0045505491 120.1259929901       33.429  -0.1278285836   0.4516783310 103.1925311192
2233.00000 201651.16  36.0045505490 120.1259929906       33.429  -0.1264137324   0.4516326818 103.1931309203
2233.00000 201651.17  36.0045505489 120.1259929913       33.430  -0.1287089841   0.4531333318 103.1920612947
2233.00000 201651.18  36.0045505488 120.1259929920       33.430  -0.1339734889   0.4551079992 103.1899565604
2233.00000 201651.19  36.0045505487 120.1259929927       33.430  -0.1399655189   0.4564524918 103.1878242713
2233.00000 201651.20  36.0045505488 120.1259929931       33.430  -0.1445973588   0.4574437741 103.1870919451
2233.00000 201651.21  36.0045505484 120.1259929841       33.428  -0.1454797138   0.4584357916 103.1879202277
2233.00000 201651.22  36.0045505486 120.1259929842       33.428  -0.1433880633   0.4580339538 103.1907194745
2233.00000 201651.23  36.0045505487 120.1259929843       33.429  -0.1388706578   0.4559913573 103.1947801325
2233.00000 201651.24  36.0045505488 120.1259929845       33.429  -0.1336472915   0.4533614586 103.1986676775
2233.00000 201651.25  36.0045505489 120.1259929848       33.429  -0.1298849782   0.4517829454 103.2012570959
2233.00000 201651.26  36.0045505488 120.1259929854       33.429  -0.1292413041   0.4518504899 103.2019679827
2233.00000 201651.27  36.0045505488 120.1259929862       33.429  -0.1319785588   0.4529321843 103.2002600928
2233.00000 201651.28  36.0045505488 120.1259929869       33.429  -0.1371435004   0.4540441189 103.1969655250
2233.00000 201651.29  36.0045505488 120.1259929876       33.429  -0.1425842029   0.4550374042 103.1935326421
2233.00000 201651.30  36.0045505490 120.1259929881       33.429  -0.1465403511   0.4566609976 103.1910628494
2233.00000 201651.31  36.0045505492 120.1259929884       33.429  -0.1472746754   0.4577957804 103.1901404532
2233.00000 201651.32  36.0045505495 120.1259929886       33.429  -0.1445138938   0.4573978525 103.1908931889
2233.00000 201651.33  36.0045505497 120.1259929888       33.429  -0.1393279366   0.4553587374 103.1935102030
2233.00000 201651.34  36.0045505498 120.1259929890       33.429  -0.1332245288   0.4531536969 103.1962083612
2233.00000 201651.35  36.0045505499 120.1259929894       33.429  -0.1286787651   0.4522379871 103.1974875270
2233.00000 201651.36  36.0045505500 120.1259929901       33.429  -0.1275916293   0.4523305961 103.1970992944
2233.00000 201651.37  36.0045505500 120.1259929909       33.429  -0.1297842040   0.4530874220 103.1944149133
2233.00000 201651.38  36.0045505501 120.1259929917       33.429  -0.1349152892   0.4540807065 103.1905579883
2233.00000 201651.39  36.0045505502 120.1259929924       33.429  -0.1411032862   0.4554985077 103.1863699644
2233.00000 201651.40  36.0045505504 120.1259929930       33.429  -0.1454109588   0.4569395712 103.1835510659
2233.00000 201651.41  36.0045505461 120.1259929832       33.428  -0.1458586165   0.4577575994 103.1830309758
2233.00000 201651.42  36.0045505464 120.1259929834       33.428  -0.1434353661   0.4567964089 103.1846394241
2233.00000 201651.43  36.0045505467 120.1259929836       33.428  -0.1381679334   0.4548444132 103.1882434231
2233.00000 201651.44  36.0045505470 120.1259929838       33.428  -0.1319590278   0.4531716066 103.1923466044
2233.00000 201651.45  36.0045505471 120.1259929843       33.428  -0.1270022377   0.4520707819 103.1952694924
2233.00000 201651.46  36.0045505472 120.1259929850       33.428  -0.1254777571   0.4512932922 103.1965238489
2233.00000 201651.47  36.0045505472 120.1259929858       33.428  -0.1275704958   0.4519048950 103.1959007869
2233.00000 201651.48  36.0045505473 120.1259929865       33.428  -0.1322945241   0.4536477411 103.1939184447
2233.00000 201651.49  36.0045505475 120.1259929872       33.428  -0.1378387513   0.4554111349 103.1915787054
2233.00000 201651.50  36.0045505478 120.1259929877       33.428  -0.1419174866   0.4568458945 103.1898846777
2233.00000 201651.51  36.0045505482 120.1259929879       33.428  -0.1432944124   0.4571043828 103.1900430378
2233.00000 201651.52  36.0045505486 120.1259929880       33.428  -0.1413146860   0.4563527344 103.1920973017
2233.00000 201651.53  36.0045505489 120.1259929881       33.428  -0.1367944349   0.4549442135 103.1955941225
2233.00000 201651.54  36.0045505492 120.1259929883       33.428  -0.1313613936   0.4528731081 103.1993661166
2233.00000 201651.55  36.0045505493 120.1259929887       33.429  -0.1274757343   0.4512041219 103.2017398776
2233.00000 201651.56  36.0045505494 120.1259929893       33.429  -0.1268367691   0.4505284363 103.2021266205
2233.00000 201651.57  36.0045505495 120.1259929901       33.429  -0.1295720921   0.4516790528 103.2003085305
2233.00000 201651.58  36.0045505496 120.1259929908       33.429  -0.1345166802   0.4538670903 103.1965888777
2233.00000 201651.59  36.0045505498 120.1259929915       33.429  -0.1402628586   0.4553336933 103.1924914905
2233.00000 201651.60  36.0045505501 120.1259929920       33.429  -0.1446603841   0.4563322359 103.1893723171
2233.00000 201651.61  36.0045505479 120.1259929812       33.427  -0.1449195230   0.4570885402 103.1882037154
2233.00000 201651.62  36.0045505482 120.1259929814       33.427  -0.1421573529   0.4568788285 103.1889498135
2233.00000 201651.63  36.0045505486 120.1259929816       33.427  -0.1371765898   0.4557060121 103.1911441392
2233.00000 201651.64  36.0045505488 120.1259929820       33.427  -0.1316147511   0.4534287714 103.1936044258
2233.00000 201651.65  36.0045505489 120.1259929825       33.428  -0.1275176882   0.4520682401 103.1948808395
2233.00000 201651.66  36.0045505490 120.1259929833       33.428  -0.1267550290   0.4518345172 103.1947016693
2233.00000 201651.67  36.0045505490 120.1259929842       33.428  -0.1294867390   0.4531076460 103.1927585947
2233.00000 201651.68  36.0045505490 120.1259929851       33.428  -0.1344426511   0.4546632709 103.1896805496
2233.00000 201651.69  36.0045505492 120.1259929859       33.428  -0.1399815704   0.4553518564 103.1865675291
2233.00000 201651.70  36.0045505494 120.1259929865       33.428  -0.1442652998   0.4561057227 103.1846323226
2233.00000 201651.71  36.0045505497 120.1259929869       33.428  -0.1451252875   0.4566717171 103.1847929631
2233.00000 201651.72  36.0045505500 120.1259929871       33.428  -0.1423724992   0.4563674109 103.1870668586
2233.00000 201651.73  36.0045505503 120.1259929873       33.428  -0.1369851253   0.4546486717 103.1909020678
2233.00000 201651.74  36.0045505505 120.1259929877       33.428  -0.1307835775   0.4523432964 103.1952144565
2233.00000 201651.75  36.0045505505 120.1259929882       33.428  -0.1258353584   0.4508864116 103.1984689940
2233.00000 201651.76  36.0045505506 120.1259929889       33.428  -0.1240975212   0.4511632168 103.1998452195
2233.00000 201651.77  36.0045505506 120.1259929897       33.428  -0.1258645739   0.4521540237 103.1990099467
2233.00000 201651.78  36.0045505506 120.1259929906       33.428  -0.1304710836   0.4531473052 103.1966985556
2233.00000 201651.79  36.0045505508 120.1259929913       33.428  -0.1362230457   0.4541348502 103.1942456921
2233.00000 201651.80  36.0045505510 120.1259929919       33.428  -0.1408502148   0.4555472838 103.1925522329
2233.00000 201651.81  36.0045505501 120.1259929807       33.427  -0.1416200272   0.4568549575 103.1926905046
2233.00000 201651.82  36.0045505505 120.1259929809       33.427  -0.1395236850   0.4562419894 103.1951687150
2233.00000 201651.83  36.0045505508 120.1259929810       33.427  -0.1347838463   0.4542984399 103.1984894551
2233.00000 201651.84  36.0045505511 120.1259929811       33.427  -0.1292240595   0.4524188379 103.2016012015
2233.00000 201651.85  36.0045505513 120.1259929815       33.427  -0.1253446949   0.4511956528 103.2033222075
2233.00000 201651.86  36.0045505514 120.1259929822       33.427  -0.1247003328   0.4508506624 103.2030479785
2233.00000 201651.87  36.0045505516 120.1259929829       33.427  -0.1276407277   0.4512780921 103.2005658792
2233.00000 201651.88  36.0045505517 120.1259929837       33.427  -0.1329199677   0.4525775283 103.1968271354
2233.00000 201651.89  36.0045505519 120.1259929844       33.427  -0.1385699493   0.4542297204 103.1926409139
2233.00000 201651.90  36.0045505522 120.1259929848       33.428  -0.1428473839   0.4558724903 103.1896043447
2233.00000 201651.91  36.0045505526 120.1259929851       33.428  -0.1441128077   0.4562521268 103.1883510288
2233.00000 201651.92  36.0045505530 120.1259929852       33.428  -0.1417926485   0.4550845283 103.1891925304
2233.00000 201651.93  36.0045505533 120.1259929852       33.428  -0.1369353237   0.4532323132 103.1919258830
2233.00000 201651.94  36.0045505536 120.1259929854       33.428  -0.1313739042   0.4514674919 103.1948293627
2233.00000 201651.95  36.0045505537 120.1259929857       33.428  -0.1272830787   0.4502481070 103.1966415509
2233.00000 201651.96  36.0045505539 120.1259929862       33.428  -0.1265224241   0.4499016017 103.1969051600
2233.00000 201651.97  36.0045505539 120.1259929869       33.428  -0.1294743185   0.4509566687 103.1950816781
2233.00000 201651.98  36.0045505541 120.1259929876       33.428  -0.1349661420   0.4530224619 103.1917881795
2233.00000 201651.99  36.0045505543 120.1259929882       33.428  -0.1407454345   0.4551158967 103.1889779083
2233.00000 201652.00  36.0045505545 120.1259929886       33.428  -0.1450385363   0.4564697458 103.1874987451
2233.00000 201652.01  36.0045505527 120.1259929758       33.426  -0.1451232066   0.4571574738 103.1879633380
2233.00000 201652.02  36.0045505531 120.1259929759       33.426  -0.1423723124   0.4566121205 103.1905598203
2233.00000 201652.03  36.0045505535 120.1259929760       33.426  -0.1369921899   0.4551026581 103.1947253617
2233.00000 201652.04  36.0045505538 120.1259929762       33.426  -0.1309971594   0.4531296038 103.1989431525
2233.00000 201652.05  36.0045505541 120.1259929766       33.427  -0.1265813053   0.4515818561 103.2018616126
2233.00000 201652.06  36.0045505543 120.1259929772       33.427  -0.1255041975   0.4513260577 103.2029070531
2233.00000 201652.07  36.0045505544 120.1259929779       33.427  -0.1279213760   0.4527110347 103.2017413695
2233.00000 201652.08  36.0045505546 120.1259929787       33.427  -0.1327574964   0.4546857070 103.1988951789
2233.00000 201652.09  36.0045505548 120.1259929794       33.427  -0.1382997149   0.4560330345 103.1957838241
2233.00000 201652.10  36.0045505552 120.1259929799       33.427  -0.1421639413   0.4568091576 103.1936448143
2233.00000 201652.11  36.0045505556 120.1259929801       33.427  -0.1427801219   0.4572598836 103.1930543872
2233.00000 201652.12  36.0045505560 120.1259929803       33.427  -0.1400189103   0.4571635658 103.1941313069
2233.00000 201652.13  36.0045505564 120.1259929804       33.427  -0.1350486417   0.4555628799 103.1970817295
2233.00000 201652.14  36.0045505567 120.1259929807       33.427  -0.1294855897   0.4532669324 103.1998889221
2233.00000 201652.15  36.0045505569 120.1259929811       33.427  -0.1253851894   0.4516045667 103.2013741994
2233.00000 201652.16  36.0045505570 120.1259929817       33.427  -0.1246201490   0.4515551814 103.2010998747
2233.00000 201652.17  36.0045505572 120.1259929825       33.427  -0.1271447138   0.4528526129 103.1984151863
2233.00000 201652.18  36.0045505573 120.1259929832       33.427  -0.1321852281   0.4542912680 103.1943465555
2233.00000 201652.19  36.0045505576 120.1259929838       33.427  -0.1380446281   0.4554029236 103.1902530110
2233.00000 201652.20  36.0045505579 120.1259929842       33.427  -0.1424430374   0.4566129853 103.1871320521
2233.00000 201652.21  36.0045505603 120.1259929703       33.425  -0.1424591799   0.4576343103 103.1861846239
2233.00000 201652.22  36.0045505606 120.1259929704       33.425  -0.1399074457   0.4572308203 103.1876814617
2233.00000 201652.23  36.0045505609 120.1259929705       33.425  -0.1352672559   0.4549804001 103.1908582103
2233.00000 201652.24  36.0045505612 120.1259929708       33.426  -0.1300401220   0.4526592145 103.1940809296
2233.00000 201652.25  36.0045505613 120.1259929713       33.426  -0.1262780995   0.4517412811 103.1964290753
2233.00000 201652.26  36.0045505614 120.1259929719       33.426  -0.1258516143   0.4518360852 103.1973478230
2233.00000 201652.27  36.0045505614 120.1259929728       33.426  -0.1289244812   0.4525844875 103.1963872909
2233.00000 201652.28  36.0045505615 120.1259929736       33.426  -0.1344237621   0.4537888773 103.1940735177
2233.00000 201652.29  36.0045505616 120.1259929743       33.426  -0.1406195360   0.4551107862 103.1916170847
2233.00000 201652.30  36.0045505619 120.1259929748       33.426  -0.1447217112   0.4566348227 103.1901336939
2233.00000 201652.31  36.0045505621 120.1259929752       33.426  -0.1453521250   0.4574339016 103.1906240293
2233.00000 201652.32  36.0045505624 120.1259929754       33.426  -0.1425999070   0.4567056566 103.1932254164
2233.00000 201652.33  36.0045505626 120.1259929756       33.426  -0.1374250865   0.4547544406 103.1971742249
2233.00000 201652.34  36.0045505628 120.1259929759       33.426  -0.1317584079   0.4528672552 103.2012709752
2233.00000 201652.35  36.0045505628 120.1259929765       33.426  -0.1274547504   0.4522756947 103.2037689756
2233.00000 201652.36  36.0045505627 120.1259929773       33.426  -0.1261616236   0.4522793777 103.2041530127
2233.00000 201652.37  36.0045505627 120.1259929782       33.426  -0.1284577553   0.4529185795 103.2023364542
2233.00000 201652.38  36.0045505627 120.1259929791       33.426  -0.1332926752   0.4545432991 103.1990431756
2233.00000 201652.39  36.0045505627 120.1259929799       33.426  -0.1386213202   0.4563101080 103.1956086099
2233.00000 201652.40  36.0045505628 120.1259929805       33.427  -0.1423685529   0.4575411769 103.1931481090
2233.00000 201652.41  36.0045505639 120.1259929672       33.424  -0.1422068924   0.4576999636 103.1924257730
2233.00000 201652.42  36.0045505641 120.1259929676       33.424  -0.1396506315   0.4568294663 103.1935000942
2233.00000 201652.43  36.0045505643 120.1259929679       33.424  -0.1345769649   0.4552083597 103.1958099890
2233.00000 201652.44  36.0045505644 120.1259929684       33.425  -0.1289042365   0.4534510125 103.1984799951
2233.00000 201652.45  36.0045505644 120.1259929690       33.425  -0.1248072173   0.4522285763 103.1996618400
2233.00000 201652.46  36.0045505643 120.1259929699       33.425  -0.1238354344   0.4520919603 103.1991587838
2233.00000 201652.47  36.0045505643 120.1259929708       33.425  -0.1264492254   0.4530599316 103.1966834089
2233.00000 201652.48  36.0045505642 120.1259929718       33.425  -0.1316068683   0.4548050663 103.1929427261
2233.00000 201652.49  36.0045505643 120.1259929726       33.425  -0.1374720003   0.4563602000 103.1891705899
2233.00000 201652.50  36.0045505644 120.1259929733       33.425  -0.1418693032   0.4574717291 103.1865833984
2233.00000 201652.51  36.0045505646 120.1259929736       33.425  -0.1431404074   0.4578276558 103.1858715450
2233.00000 201652.52  36.0045505648 120.1259929738       33.425  -0.1406126676   0.4571866121 103.1875846788
2233.00000 201652.53  36.0045505650 120.1259929740       33.425  -0.1356415584   0.4555633418 103.1908826389
2233.00000 201652.54  36.0045505651 120.1259929743       33.425  -0.1303032814   0.4533786830 103.1947423799
2233.00000 201652.55  36.0045505651 120.1259929748       33.425  -0.1265462211   0.4515064199 103.1974440018
2233.00000 201652.56  36.0045505651 120.1259929755       33.425  -0.1261249837   0.4511298425 103.1983620883
2233.00000 201652.57  36.0045505650 120.1259929764       33.425  -0.1294075504   0.4523018167 103.1971907327
2233.00000 201652.58  36.0045505649 120.1259929773       33.426  -0.1350258355   0.4541599358 103.1947563002
2233.00000 201652.59  36.0045505650 120.1259929781       33.426  -0.1410136288   0.4552965642 103.1922979570
2233.00000 201652.60  36.0045505650 120.1259929787       33.426  -0.1454224180   0.4561718077 103.1910281651
2233.00000 201652.61  36.0045505641 120.1259929648       33.424  -0.1457071676   0.4572868044 103.1913947208
2233.00000 201652.62  36.0045505643 120.1259929651       33.424  -0.1428616917   0.4570928457 103.1938779649
2233.00000 201652.63  36.0045505644 120.1259929654       33.424  -0.1375641651   0.4553722466 103.1978329285
2233.00000 201652.64  36.0045505645 120.1259929657       33.424  -0.1318935350   0.4528588694 103.2017215340
2233.00000 201652.65  36.0045505646 120.1259929663       33.424  -0.1275944272   0.4512902829 103.2038882503
2233.00000 201652.66  36.0045505646 120.1259929671       33.424  -0.1265112375   0.4515782600 103.2039428131
2233.00000 201652.67  36.0045505645 120.1259929681       33.424  -0.1291273533   0.4529874286 103.2013733543
2233.00000 201652.68  36.0045505645 120.1259929691       33.425  -0.1340356543   0.4544327045 103.1973215774
2233.00000 201652.69  36.0045505646 120.1259929700       33.425  -0.1393587836   0.4553367671 103.1932260216
2233.00000 201652.70  36.0045505648 120.1259929707       33.425  -0.1431002110   0.4566336773 103.1903184357
2233.00000 201652.71  36.0045505651 120.1259929712       33.425  -0.1439235877   0.4576478471 103.1892862461
2233.00000 201652.72  36.0045505654 120.1259929716       33.425  -0.1412688980   0.4572473321 103.1902479950
2233.00000 201652.73  36.0045505657 120.1259929719       33.425  -0.1362931890   0.4552056391 103.1927688052
2233.00000 201652.74  36.0045505659 120.1259929723       33.425  -0.1305237158   0.4532080640 103.1957670421
2233.00000 201652.75  36.0045505660 120.1259929729       33.425  -0.1263107196   0.4524130571 103.1972802694
2233.00000 201652.76  36.0045505661 120.1259929736       33.425  -0.1253424411   0.4527225011 103.1968878314
2233.00000 201652.77  36.0045505661 120.1259929745       33.425  -0.1279650534   0.4535952049 103.1948276386
2233.00000 201652.78  36.0045505662 120.1259929754       33.425  -0.1331238961   0.4547965391 103.1913196416
2233.00000 201652.79  36.0045505663 120.1259929762       33.425  -0.1387805593   0.4565419624 103.1877688101
2233.00000 201652.80  36.0045505665 120.1259929769       33.425  -0.1426435727   0.4580969459 103.1857283055
2233.00000 201652.81  36.0045505644 120.1259929621       33.424  -0.1424623229   0.4587998676 103.1856496811
2233.00000 201652.82  36.0045505646 120.1259929624       33.424  -0.1399175763   0.4576270293 103.1875955745
2233.00000 201652.83  36.0045505649 120.1259929627       33.424  -0.1350663503   0.4553505864 103.1913064257
2233.00000 201652.84  36.0045505651 120.1259929632       33.424  -0.1297282080   0.4535612389 103.1954008500
2233.00000 201652.85  36.0045505652 120.1259929638       33.424  -0.1261821444   0.4526653181 103.1985240490
2233.00000 201652.86  36.0045505652 120.1259929646       33.424  -0.1260928720   0.4524303933 103.2000946049
2233.00000 201652.87  36.0045505652 120.1259929656       33.424  -0.1290825141   0.4530682339 103.1993689623
2233.00000 201652.88  36.0045505652 120.1259929665       33.424  -0.1346792030   0.4544834743 103.1970563997
2233.00000 201652.89  36.0045505654 120.1259929674       33.424  -0.1407812340   0.4563400830 103.1943863937
2233.00000 201652.90  36.0045505656 120.1259929680       33.424  -0.1449744394   0.4574667275 103.1927819598
2233.00000 201652.91  36.0045505658 120.1259929684       33.425  -0.1457108985   0.4574951211 103.1928518565
2233.00000 201652.92  36.0045505661 120.1259929687       33.425  -0.1429444959   0.4565363568 103.1943739939
2233.00000 201652.93  36.0045505664 120.1259929690       33.425  -0.1379704521   0.4550067187 103.1970095027
2233.00000 201652.94  36.0045505666 120.1259929695       33.425  -0.1326212149   0.4533639498 103.1997938918
2233.00000 201652.95  36.0045505667 120.1259929701       33.425  -0.1288555978   0.4521419473 103.2011806631
2233.00000 201652.96  36.0045505668 120.1259929710       33.425  -0.1282169795   0.4517923682 103.2009975429
2233.00000 201652.97  36.0045505669 120.1259929720       33.425  -0.1309533217   0.4528564708 103.1986349091
2233.00000 201652.98  36.0045505670 120.1259929730       33.425  -0.1359004792   0.4545066033 103.1946909322
2233.00000 201652.99  36.0045505672 120.1259929738       33.425  -0.1414332097   0.4559502072 103.1905965755
2233.00000 201653.00  36.0045505674 120.1259929745       33.425  -0.1452906377   0.4570598923 103.1876935508
2233.00000 201653.01  36.0045505650 120.1259929612       33.423  -0.1448191288   0.4578389674 103.1868394423
2233.00000 201653.02  36.0045505654 120.1259929615       33.423  -0.1417232068   0.4575144223 103.1877080934
2233.00000 201653.03  36.0045505657 120.1259929619       33.423  -0.1364134912   0.4561225568 103.1901177958
2233.00000 201653.04  36.0045505660 120.1259929625       33.423  -0.1307335438   0.4539410555 103.1929063253
2233.00000 201653.05  36.0045505661 120.1259929632       33.424  -0.1266371490   0.4522795307 103.1945110355
2233.00000 201653.06  36.0045505661 120.1259929641       33.424  -0.1256690421   0.4522355184 103.1944487924
2233.00000 201653.07  36.0045505662 120.1259929652       33.424  -0.1282991981   0.4535321676 103.1925033466
2233.00000 201653.08  36.0045505663 120.1259929662       33.424  -0.1332520960   0.4551823001 103.1890006158
2233.00000 201653.09  36.0045505664 120.1259929671       33.424  -0.1385784670   0.4564084985 103.1860769180
2233.00000 201653.10  36.0045505667 120.1259929678       33.424  -0.1423289450   0.4571859209 103.1845961248
2233.00000 201653.11  36.0045505670 120.1259929683       33.424  -0.1427428369   0.4576273140 103.1853004005
2233.00000 201653.12  36.0045505673 120.1259929686       33.424  -0.1396632370   0.4575241907 103.1880197059
2233.00000 201653.13  36.0045505676 120.1259929689       33.424  -0.1343725204   0.4559215369 103.1921831245
2233.00000 201653.14  36.0045505677 120.1259929694       33.424  -0.1289162772   0.4536219139 103.1966082369
2233.00000 201653.15  36.0045505678 120.1259929701       33.424  -0.1249480983   0.4523824948 103.1992172260
2233.00000 201653.16  36.0045505678 120.1259929709       33.424  -0.1244123071   0.4527764619 103.2000180893
2233.00000 201653.17  36.0045505678 120.1259929719       33.424  -0.1274864102   0.4539717312 103.1988493144
2233.00000 201653.18  36.0045505678 120.1259929729       33.425  -0.1329780028   0.4552969290 103.1959962496
2233.00000 201653.19  36.0045505679 120.1259929738       33.425  -0.1389631954   0.4561947825 103.1930913818
2233.00000 201653.20  36.0045505680 120.1259929744       33.425  -0.1433712291   0.4570770811 103.1908620074
2233.00000 201653.21  36.0045505700 120.1259929662       33.423  -0.1437206612   0.4576961099 103.1905657869
2233.00000 201653.22  36.0045505703 120.1259929665       33.423  -0.1409561449   0.4569623250 103.1925120584
2233.00000 201653.23  36.0045505705 120.1259929668       33.423  -0.1361959059   0.4548037329 103.1955963273
2233.00000 201653.24  36.0045505707 120.1259929673       33.423  -0.1309688049   0.4523897455 103.1987056463
2233.00000 201653.25  36.0045505708 120.1259929679       33.423  -0.1271980084   0.4513570666 103.2002103445
2233.00000 201653.26  36.0045505708 120.1259929688       33.423  -0.1265591149   0.4516627436 103.1998190112
2233.00000 201653.27  36.0045505709 120.1259929697       33.423  -0.1295078097   0.4521151285 103.1971260196
2233.00000 201653.28  36.0045505709 120.1259929707       33.424  -0.1352020790   0.4532977270 103.1930561877
2233.00000 201653.29  36.0045505711 120.1259929716       33.424  -0.1410802813   0.4549515475 103.1889614143
2233.00000 201653.30  36.0045505713 120.1259929723       33.424  -0.1453628242   0.4566037328 103.1862611159
2233.00000 201653.31  36.0045505715 120.1259929728       33.424  -0.1462076038   0.4569777537 103.1855506886
2233.00000 201653.32  36.0045505719 120.1259929731       33.424  -0.1434439268   0.4560110468 103.1872583741
2233.00000 201653.33  36.0045505721 120.1259929733       33.424  -0.1380531663   0.4540625083 103.1905603667
2233.00000 201653.34  36.0045505723 120.1259929737       33.424  -0.1322647746   0.4521854105 103.1940076685
2233.00000 201653.35  36.0045505724 120.1259929743       33.424  -0.1283888983   0.4511754079 103.1960530277
2233.00000 201653.36  36.0045505725 120.1259929751       33.424  -0.1277530061   0.4509407031 103.1965248713
2233.00000 201653.37  36.0045505725 120.1259929760       33.424  -0.1304936578   0.4515825549 103.1950251762
2233.00000 201653.38  36.0045505726 120.1259929770       33.424  -0.1354542341   0.4532066148 103.1924776167
2233.00000 201653.39  36.0045505727 120.1259929778       33.424  -0.1410005507   0.4549710392 103.1898112813
2233.00000 201653.40  36.0045505729 120.1259929784       33.424  -0.1446603841   0.4561947261 103.1884383959
2233.00000 201653.41  36.0045505719 120.1259929641       33.423  -0.1443470428   0.4566797681 103.1890061342
2233.00000 201653.42  36.0045505723 120.1259929643       33.423  -0.1413766376   0.4559268744 103.1916115040
2233.00000 201653.43  36.0045505726 120.1259929645       33.423  -0.1362935219   0.4545134242 103.1955672001
2233.00000 201653.44  36.0045505729 120.1259929648       33.423  -0.1309574982   0.4528632804 103.1996619266
2233.00000 201653.45  36.0045505730 120.1259929653       33.424  -0.1269885145   0.4514308225 103.2021477704
2233.00000 201653.46  36.0045505731 120.1259929660       33.424  -0.1264487445   0.4507570101 103.2027357330
2233.00000 201653.47  36.0045505732 120.1259929669       33.424  -0.1295221265   0.4516979721 103.2012357416
2233.00000 201653.48  36.0045505733 120.1259929678       33.424  -0.1348115818   0.4535580339 103.1982638132
2233.00000 201653.49  36.0045505734 120.1259929685       33.424  -0.1404630688   0.4551124828 103.1949459692
2233.00000 201653.50  36.0045505736 120.1259929691       33.424  -0.1443244250   0.4557993570 103.1926931833
2233.00000 201653.51  36.0045505739 120.1259929695       33.424  -0.1449391442   0.4559197063 103.1923172949
2233.00000 201653.52  36.0045505741 120.1259929698       33.424  -0.1423832363   0.4552813543 103.1937217252
2233.00000 201653.53  36.0045505743 120.1259929700       33.424  -0.1375230696   0.4534488214 103.1965717025
2233.00000 201653.54  36.0045505745 120.1259929704       33.424  -0.1321756256   0.4511475354 103.1992602231
2233.00000 201653.55  36.0045505745 120.1259929709       33.424  -0.1286197735   0.4494826096 103.2009521465
2233.00000 201653.56  36.0045505746 120.1259929716       33.424  -0.1280969436   0.4494399344 103.2007963301
2233.00000 201653.57  36.0045505746 120.1259929724       33.424  -0.1310524936   0.4509513123 103.1985212515
2233.00000 201653.58  36.0045505746 120.1259929733       33.425  -0.1365414082   0.4527160321 103.1948919551
2233.00000 201653.59  36.0045505747 120.1259929740       33.425  -0.1427310987   0.4537330710 103.1911238829
2233.00000 201653.60  36.0045505749 120.1259929745       33.425  -0.1470381590   0.4544070977 103.1885472579
2233.00000 201653.61  36.0045505765 120.1259929620       33.423  -0.1472329415   0.4549706584 103.1880242377
2233.00000 201653.62  36.0045505768 120.1259929623       33.423  -0.1445881938   0.4546571038 103.1896388885
2233.00000 201653.63  36.0045505770 120.1259929625       33.424  -0.1391928234   0.4527244960 103.1928250650
2233.00000 201653.64  36.0045505772 120.1259929629       33.424  -0.1334063136   0.4503123396 103.1962722521
2233.00000 201653.65  36.0045505772 120.1259929635       33.424  -0.1295336202   0.4492827721 103.1987375248
2233.00000 201653.66  36.0045505772 120.1259929643       33.424  -0.1288954907   0.4495853122 103.1994449152
2233.00000 201653.67  36.0045505772 120.1259929652       33.424  -0.1316464987   0.4510874531 103.1981530211
2233.00000 201653.68  36.0045505772 120.1259929661       33.424  -0.1366101656   0.4524309450 103.1959372549
2233.00000 201653.69  36.0045505772 120.1259929668       33.424  -0.1419477332   0.4536346175 103.1936052809
2233.00000 201653.70  36.0045505774 120.1259929674       33.424  -0.1454862235   0.4551628364 103.1923401117
2233.00000 201653.71  36.0045505777 120.1259929677       33.424  -0.1457750229   0.4559545373 103.1927382082
2233.00000 201653.72  36.0045505779 120.1259929679       33.424  -0.1428974077   0.4552233137 103.1950141032
2233.00000 201653.73  36.0045505782 120.1259929681       33.424  -0.1377195129   0.4530621649 103.1986415743
2233.00000 201653.74  36.0045505783 120.1259929684       33.424  -0.1322563809   0.4510635241 103.2021954582
2233.00000 201653.75  36.0045505784 120.1259929689       33.424  -0.1284961905   0.4502698709 103.2042355766
2233.00000 201653.76  36.0045505784 120.1259929697       33.425  -0.1278622047   0.4503661790 103.2044999692
2233.00000 201653.77  36.0045505784 120.1259929705       33.425  -0.1306045665   0.4511210198 103.2024603790
2233.00000 201653.78  36.0045505784 120.1259929714       33.425  -0.1357690574   0.4525368088 103.1990506799
2233.00000 201653.79  36.0045505785 120.1259929722       33.425  -0.1416341976   0.4543973934 103.1956133613
2233.00000 201653.80  36.0045505786 120.1259929728       33.425  -0.1456114941   0.4559598134 103.1931538386
2233.00000 201653.81  36.0045505785 120.1259929549       33.424  -0.1451811695   0.4562931773 103.1926096404
2233.00000 201653.82  36.0045505787 120.1259929553       33.424  -0.1424103088   0.4550032790 103.1940147419
2233.00000 201653.83  36.0045505788 120.1259929556       33.424  -0.1370082253   0.4531484170 103.1966621832
2233.00000 201653.84  36.0045505789 120.1259929561       33.424  -0.1312145035   0.4513841838 103.1994450242
2233.00000 201653.85  36.0045505788 120.1259929568       33.424  -0.1275414842   0.4503728215 103.2006192330
2233.00000 201653.86  36.0045505787 120.1259929577       33.425  -0.1274410180   0.4501422548 103.2003208771
2233.00000 201653.87  36.0045505785 120.1259929587       33.425  -0.1306303220   0.4509973205 103.1981626973
2233.00000 201653.88  36.0045505784 120.1259929598       33.425  -0.1361200726   0.4527418449 103.1945313195
2233.00000 201653.89  36.0045505784 120.1259929606       33.425  -0.1421029655   0.4545080843 103.1909718486
2233.00000 201653.90  36.0045505784 120.1259929613       33.425  -0.1462918474   0.4555193364 103.1887233137
2233.00000 201653.91  36.0045505785 120.1259929618       33.425  -0.1470259993   0.4553325522 103.1887736087
2233.00000 201653.92  36.0045505786 120.1259929621       33.425  -0.1442657489   0.4544651741 103.1910426321
2233.00000 201653.93  36.0045505786 120.1259929624       33.425  -0.1390799556   0.4530512803 103.1946662916
2233.00000 201653.94  36.0045505786 120.1259929629       33.425  -0.1334097928   0.4509801145 103.1986484094
2233.00000 201653.95  36.0045505784 120.1259929636       33.425  -0.1293313307   0.4495299242 103.2013489820
2233.00000 201653.96  36.0045505782 120.1259929645       33.425  -0.1287985300   0.4493885508 103.2020576027
2233.00000 201653.97  36.0045505780 120.1259929655       33.426  -0.1314530921   0.4507731252 103.2007722828
2233.00000 201653.98  36.0045505778 120.1259929665       33.426  -0.1362935910   0.4527515037 103.1983425402
2233.00000 201653.99  36.0045505777 120.1259929674       33.426  -0.1418358355   0.4540912844 103.1958904373
2233.00000 201654.00  36.0045505777 120.1259929681       33.426  -0.1454969025   0.4548769231 103.1942023513
2233.00000 201654.01  36.0045505807 120.1259929500       33.424  -0.1444971434   0.4552206978 103.1945304753
2233.00000 201654.02  36.0045505808 120.1259929504       33.424  -0.1416353161   0.4547914573 103.1971286824
2233.00000 201654.03  36.0045505809 120.1259929507       33.424  -0.1364652002   0.4532882799 103.2006589252
2233.00000 201654.04  36.0045505809 120.1259929512       33.424  -0.1307904115   0.4508953562 103.2043087221
2233.00000 201654.05  36.0045505808 120.1259929519       33.425  -0.1268999656   0.4493221028 103.2062707969
2233.00000 201654.06  36.0045505807 120.1259929528       33.425  -0.1262459790   0.4496044645 103.2059971303
2233.00000 201654.07  36.0045505805 120.1259929539       33.425  -0.1289733230   0.4514322321 103.2035215502
2233.00000 201654.08  36.0045505804 120.1259929550       33.425  -0.1337117873   0.4533152160 103.1995771043
2233.00000 201654.09  36.0045505804 120.1259929559       33.425  -0.1391291616   0.4545470620 103.1956961102
2233.00000 201654.10  36.0045505804 120.1259929566       33.425  -0.1432037271   0.4557495342 103.1929032581
2233.00000 201654.11  36.0045505805 120.1259929571       33.425  -0.1439445791   0.4566416917 103.1920746178
2233.00000 201654.12  36.0045505807 120.1259929575       33.425  -0.1409770750   0.4562490542 103.1935701814
2233.00000 201654.13  36.0045505808 120.1259929578       33.425  -0.1356814679   0.4542124458 103.1963241426
2233.00000 201654.14  36.0045505808 120.1259929582       33.425  -0.1302175048   0.4520045423 103.1993150280
2233.00000 201654.15  36.0045505808 120.1259929588       33.425  -0.1266523714   0.4508775780 103.2008306733
2233.00000 201654.16  36.0045505807 120.1259929596       33.425  -0.1263308172   0.4512703118 103.2006484708
2233.00000 201654.17  36.0045505805 120.1259929605       33.426  -0.1295985801   0.4524666117 103.1987082966
2233.00000 201654.18  36.0045505804 120.1259929615       33.426  -0.1349903937   0.4535789059 103.1956260892
2233.00000 201654.19  36.0045505804 120.1259929623       33.426  -0.1406499866   0.4547850627 103.1925157484
2233.00000 201654.20  36.0045505804 120.1259929630       33.426  -0.1447348686   0.4563150472 103.1907989820
[truncated: 19,587,398 more chars]
